# Supplementary material for: Measuring age-dependent viscoelasticity of organelles, cells and organisms with time-shared optical tweezer microrheology
Source: Nat Nanotechnol. 2025 Jan 2;20(3):411–20. doi: 10.1038/s41565-024-01830-y (PMC11919717; doi:10.1038/s41565-024-01830-y)
Supplement: Supplementary file 3 — All tables in one file, each on a different sheet/tab. [file 41565_2024_1830_MOESM3_ESM.xlsx]

## Sheet: Supplementary Table 1
P-values derived from a two-sided Mann Whitney U test, comparing the parameters $\alpha$, $\beta$, $c_{\alpha}$ and $c_{\beta}$ extracted from the fractional Kelvin Voigt fit to the rheological spectrum in Fig. 4 and Extended Data Fig. 4. Some combinations were acquired `paired' with the same microsphere inside the same cell, which are indicated in the figure legends of Fig. 4 and as blue fields …
C_alpha
		Control			LatrunculinA			LaminA+
		Cytoplasm	Interfase	Nucleoplasm	Cytoplasm	Interfase	Nucleoplasm	Cytoplasm	Interfase	Nucleoplasm			all tests performed two-sided
Control	Cytoplasm		4.63899e-13	0.0446948	0.0008674			0.847168					Paired t-test
	Interfase			6.86137e-05		3.621e-05			0.282912				MannWhitneyU test
	Nucleoplasm						0.583333			0.641026			SIGNIFICANT
LatrunculinA	Cytoplasm					5.90775e-08	0.166833	0.0003826					NON SIGNIFICANT
	Interfase						0.00349736		0.001782
	Nucleoplasm									1
LaminA+	Cytoplasm								6.5173e-07	0.985023
	Interfase									0.398671
	Nucleoplasm
		N=28	N=28	N=11	N=23	N=23	N=5	N=24	N=24	N=2
		n=9	n=9	n=3	n=7	n=7	n=3	n=4	n=4	n=1
		Control						LatrunculinA						LaminA+
		Cytoplasm	Interfase	Nucleoplasm				Cytoplasm	Interfase	Nucleoplasm				Cytoplasm	Interfase	Nucleoplasm
Control	Cytoplasm		4.63899e-13	0.0446948		LatrunculinA	Cytoplasm		5.90775e-08	0.166833		LaminA+	Cytoplasm		6.5173e-07	0.985023
	Interfase			6.86137e-05			Interfase			0.00349736			Interfase			0.398671
	Nucleoplasm						Nucleoplasm						Nucleoplasm
		Cytoplasm						Interfase						Nucleoplasm
		Control	LatrunculinA	LaminA+				Control	LatrunculinA	LaminA+				Control	LatrunculinA	LaminA+
Cytplasm	Control		0.0008674	0.847168		Interfase	Control		3.621e-05	0.282912		Nucleoplasm	Control		0.583333	0.641026
	LatrunculinA			0.0003826			LatrunculinA			0.001782			LatrunculinA			1
	LaminA+						LaminA+						LaminA+
C_beta
		Control			LatrunculinA			LaminA+
		Cytoplasm	Interfase	Nucleoplasm	Cytoplasm	Interfase	Nucleoplasm	Cytoplasm	Interfase	Nucleoplasm
Control	Cytoplasm		1.64423e-06	0.591244	4.84138e-06			0.139508
	Interfase			0.000826478		0.00555053			0.0828113
	Nucleoplasm						0.583333			0.307692
LatrunculinA	Cytoplasm					7.28771e-05	0.234865	0.000133444
	Interfase						0.0517368		0.229209
	Nucleoplasm									0.857143
LaminA+	Cytoplasm								0.00291474	0.97636
	Interfase									0.771089
	Nucleoplasm
		N=28	N=28	N=11	N=23	N=23	N=5	N=24	N=24	N=2
		n=9	n=9	n=3	n=7	n=7	n=3	n=4	n=4	n=1
		Control						LatrunculinA						LaminA+
		Cytoplasm	Interfase	Nucleoplasm				Cytoplasm	Interfase	Nucleoplasm				Cytoplasm	Interfase	Nucleoplasm
Control	Cytoplasm		1.64423e-06	0.591244		LatrunculinA	Cytoplasm		7.28771e-05	0.234865		LaminA+	Cytoplasm		0.00291474	0.97636
	Interfase			0.000826478			Interfase			0.0517368			Interfase			0.771089
	Nucleoplasm						Nucleoplasm						Nucleoplasm
		Cytoplasm						Interfase						Nucleoplasm
		Control	LatrunculinA	LaminA+				Control	LatrunculinA	LaminA+				Control	LatrunculinA	LaminA+
Cytplasm	Control		4.84138e-06	0.139508		Interfase	Control		0.00555053	0.0828113		Nucleoplasm	Control		0.583333	0.307692
	LatrunculinA			0.000133444			LatrunculinA			0.229209			LatrunculinA			0.857143
	LaminA+						LaminA+						LaminA+
beta
		Control			LatrunculinA			LaminA+
		Cytoplasm	Interfase	Nucleoplasm	Cytoplasm	Interfase	Nucleoplasm	Cytoplasm	Interfase	Nucleoplasm
Control	Cytoplasm		2.64477e-05	0.0228198	1.17461e-05			0.177294
	Interfase			0.0824627		0.00438659			0.108249
	Nucleoplasm						0.319597			0.307692
LatrunculinA	Cytoplasm					0.000226946	0.0708884	0.000222213
	Interfase						0.488148		0.166563
	Nucleoplasm									1
LaminA+	Cytoplasm								0.000147942	0.681011
	Interfase									0.903367
	Nucleoplasm
		N=28	N=28	N=11	N=23	N=23	N=5	N=24	N=24	N=2
		n=9	n=9	n=3	n=7	n=7	n=3	n=4	n=4	n=1
		Control						LatrunculinA						LaminA+
		Cytoplasm	Interfase	Nucleoplasm				Cytoplasm	Interfase	Nucleoplasm				Cytoplasm	Interfase	Nucleoplasm
Control	Cytoplasm		2.64477e-05	0.0228198		LatrunculinA	Cytoplasm		0.000226946	0.0708884		LaminA+	Cytoplasm		0.000147942	0.681011
	Interfase			0.0824627			Interfase			0.488148			Interfase			0.903367
	Nucleoplasm						Nucleoplasm						Nucleoplasm
		Cytoplasm						Interfase						Nucleoplasm
		Control	LatrunculinA	LaminA+				Control	LatrunculinA	LaminA+				Control	LatrunculinA	LaminA+
Cytplasm	Control		1.17461e-05	0.177294		Interfase	Control		0.00438659	0.108249		Nucleoplasm	Control		0.319597	0.307692
	LatrunculinA			0.000222213			LatrunculinA			0.166563			LatrunculinA			1
	LaminA+						LaminA+						LaminA+
alpha
		Control			LatrunculinA			LaminA+
		Cytoplasm	Interfase	Nucleoplasm	Cytoplasm	Interfase	Nucleoplasm	Cytoplasm	Interfase	Nucleoplasm
Control	Cytoplasm		0.0189978	0.8809	0.348746			0.538613
	Interfase			0.706836		0.0108947			0.424599
	Nucleoplasm						0.377289			0.230769
LatrunculinA	Cytoplasm					0.45788	0.289233	0.128104
	Interfase						0.10945		0.139125
	Nucleoplasm									0.380952
LaminA+	Cytoplasm								0.68168	0.543233
	Interfase									0.0503875
	Nucleoplasm
		N=28	N=28	N=11	N=23	N=23	N=5	N=24	N=24	N=2
		n=9	n=9	n=3	n=7	n=7	n=3	n=4	n=4	n=1
		Control						LatrunculinA						LaminA+
		Cytoplasm	Interfase	Nucleoplasm				Cytoplasm	Interfase	Nucleoplasm				Cytoplasm	Interfase	Nucleoplasm
Control	Cytoplasm		0.0189978	0.8809		LatrunculinA	Cytoplasm		0.45788	0.289233		LaminA+	Cytoplasm		0.68168	0.543233
	Interfase			0.706836			Interfase			0.10945			Interfase			0.0503875
	Nucleoplasm						Nucleoplasm						Nucleoplasm
		Cytoplasm						Interfase						Nucleoplasm
		Control	LatrunculinA	LaminA+				Control	LatrunculinA	LaminA+				Control	LatrunculinA	LaminA+
Cytplasm	Control		0.348746	0.538613		Interfase	Control		0.0108947	0.424599		Nucleoplasm	Control		0.377289	0.230769
	LatrunculinA			0.128104			LatrunculinA			0.139125			LatrunculinA			0.380952
	LaminA+						LaminA+						LaminA+

## Sheet: Supplementary Table 2
	P-values from active microrheology in C elegans intestinal cells derived from a Kruskal Wallis test followed by a one-sided Dunn posthoc for pairwise comparisons performed in R using the dunn.test package
	black bold combinations compare the same genotype for different ages; red highlights compare control D1 with corresponding age-matched mutants; all other combinations are arbitrary
	P-value from Kruskal Wallis indicated in left-most column
	comparison	Z-score	P-value
cbetas (~viscosity) P = 0.0008	D1.BN19 - D1.BN20	-0,282424045959604	0,777618379140519
	D1.BN19 - D1.LW697	2,57921595541828	0,00990248590274128
	D1.BN20 - D1.LW697	2,81868720487794	0,00482204831206651
	D1.BN19 - D1.N2	0,753470421141741	0,451167279294827				n: replicates	n worms	N: measurements
	D1.BN20 - D1.N2	1,03636239405515	0,300033107637065
	D1.LW697 - D1.N2	-1,96660384236255	0,0492289001606137				n	n	N
	D1.BN19 - D8.BN19	1,28710625836491	0,198057254402467		D1	N2	3	10	36
	D1.BN20 - D8.BN19	1,52703647464598	0,126751941721318			MSB1136	5		52
	D1.LW697 - D8.BN19	-1,03237676410241	0,301895652691554			LW697	4	11	32
	D1.N2 - D8.BN19	0,666156250656116	0,505311233321779			BN19	3	5	28
	D1.BN19 - D8.BN20	2,62461718882585	0,00867464353994727			BN20	3	6	25
	D1.BN20 - D8.BN20	2,844678809878	0,00444562258955175		D8	N2	3	5	36
	D1.LW697 - D8.BN20	0,319246351565492	0,749539710921023			MSB1136	6		42
	D1.N2 - D8.BN20	2,06739847435938	0,0386966218983234			LW697	4	14	24
	D8.BN19 - D8.BN20	1,22880569531968	0,219144665669273			BN19	2	11	20
	D1.BN19 - D8.LW697	2,76503874449881	0,00569160351717271			BN20	2	7	21
	D1.BN20 - D8.LW697	2,99049584604009	0,00278524917546293
	D1.LW697 - D8.LW697	0,350119604521027	0,72624893864379
	D1.N2 - D8.LW697	2,1937422955868	0,0282539413231161
	D8.BN19 - D8.LW697	1,29243004781422	0,196208256461446
	D8.BN20 - D8.LW697	0,0128389142774977	0,989756309945705
	D1.BN19 - D8.N2	4,57021446332119	4,87225351100378e-06
	D1.BN20 - D8.N2	4,76973535841524	1,84468101772959e-06
	D1.LW697 - D8.N2	2,03049222941431	0,0423065302381577
	D1.N2 - D8.N2	4,08970517631991	4,31921849249504e-05
	D8.BN19 - D8.N2	2,82155604244249	0,00477912864148471
	D8.BN20 - D8.N2	1,47439010232237	0,14037658782199
	D8.LW697 - D8.N2	1,53963066877329	0,123650405389102
calpha (~elasticity) P=0.04	D1.BN19 - D1.BN20	1,02891302336495	0,303520547975455
	D1.BN19 - D1.LW697	1,65536752104036	0,0978499700797142
	D1.BN20 - D1.LW697	0,492264750811521	0,622532195389827
	D1.BN19 - D1.N2	1,20475066206321	0,228299571778356
	D1.BN20 - D1.N2	0,0337675485627887	0,973062513675684
	D1.LW697 - D1.N2	-0,521694733104958	0,60188289238418
	D1.BN19 - D8.BN19	-1,40001067804013	0,161510120899669
	D1.BN20 - D8.BN19	-2,24924349970418	0,0244970083105419
	D1.LW697 - D8.BN19	-2,89734693915785	0,0037633332420753
	D1.N2 - D8.BN19	-2,52976827293029	0,011413788066856
	D1.BN19 - D8.BN20	0,314853270257531	0,752873063260343
	D1.BN20 - D8.BN20	-0,66426158968136	0,506522900237204
	D1.LW697 - D8.BN20	-1,20632450391894	0,227692393037793
	D1.N2 - D8.BN20	-0,773457949887728	0,439251405554078
	D8.BN19 - D8.BN20	1,59401990380741	0,1109315769697
	D1.BN19 - D8.LW697	1,63389781224229	0,102280309207572
	D1.BN20 - D8.LW697	0,57900835123517	0,562583538185588
	D1.LW697 - D8.LW697	0,136561551124569	0,891377369459642
	D1.N2 - D8.LW697	0,609474827979927	0,542209752645352
	D8.BN19 - D8.LW697	2,79078990750048	0,00525795892402137
	D8.BN20 - D8.LW697	1,23423194713194	0,217116486155842
	D1.BN19 - D8.N2	1,85155780810768	0,0640893464167223
	D1.BN20 - D8.N2	0,615706823743872	0,538088032837861
	D1.LW697 - D8.N2	0,112674574030462	0,910288559840708
	D1.N2 - D8.N2	0,668567913055542	0,503771146579805
	D8.BN19 - D8.N2	3,11627022557665	0,00183154352579288
	D8.BN20 - D8.N2	1,35982864343635	0,173884155925634
	D8.LW697 - D8.N2	-0,0411481239602585	0,967177809694996
Alpha (solid-character) P=0.03	D1.BN19 - D1.BN20	0,881217071742895	0,378200340891996
	D1.BN19 - D1.LW697	-0,451174115762733	0,651864063603506
	D1.BN20 - D1.LW697	-1,35372469757586	0,175824225645121
	D1.BN19 - D1.N2	-2,14472015220034	0,0319752286561831
	D1.BN20 - D1.N2	-2,85850531424711	0,00425641979172787
	D1.LW697 - D1.N2	-1,88158780576604	0,0598920031789997
	D1.BN19 - D8.BN19	-0,896132219698132	0,370182150790829
	D1.BN20 - D8.BN19	-1,67159253230365	0,0946046983395505
	D1.LW697 - D8.BN19	-0,542563155331726	0,587430612904557
	D1.N2 - D8.BN19	1,11682884654646	0,264067512368685
	D1.BN19 - D8.BN20	-2,33399216695157	0,0195961320798568
	D1.BN20 - D8.BN20	-3,05679770420355	0,00223715202715103
	D1.LW697 - D8.BN20	-2,08582993047272	0,0369940311931033
	D1.N2 - D8.BN20	-0,0495154685727905	0,960508510182051
	D8.BN19 - D8.BN20	-1,22732223055522	0,219701503379394
	D1.BN19 - D8.LW697	-0,706186006994587	0,480072471158633
	D1.BN20 - D8.LW697	-1,59237997360783	0,111299353226728
	D1.LW697 - D8.LW697	-0,277183631535178	0,781639107549333
	D1.N2 - D8.LW697	1,6496948576653	0,099005362496068
	D8.BN19 - D8.LW697	0,314194217392001	0,753373534328124
	D8.BN20 - D8.LW697	1,84001392270242	0,0657661933020958
	D1.BN19 - D8.N2	-2,27534588573972	0,0228851888575543
	D1.BN20 - D8.N2	-3,03474096566076	0,00240742356246945
	D1.LW697 - D8.N2	-2,01944424242864	0,0434410670534935
	D1.N2 - D8.N2	0,205034054363109	0,837545518650887
	D8.BN19 - D8.N2	-1,08164921852323	0,279408425621159
	D8.BN20 - D8.N2	0,283969581118299	0,776433692182055
	D8.LW697 - D8.N2	-1,74954400627254	0,0801970289600891
Betas (liquid-character) P=0.12	D1.BN19 - D1.BN20	-0,0311102497182346	0,975181615534123
	D1.BN19 - D1.LW697	-1,28720738013011	0,198022015604321
	D1.BN20 - D1.LW697	-1,22780964064959	0,219518435787204
	D1.BN19 - D1.N2	-0,96213674933286	0,335980916215754
	D1.BN20 - D1.N2	-0,908145544774095	0,36380133023223
	D1.LW697 - D1.N2	0,367673652952271	0,713116588404806
	D1.BN19 - D8.BN19	0,677377634746289	0,498166384822642
	D1.BN20 - D8.BN19	0,694916804477096	0,48710744083929
	D1.LW697 - D8.BN19	1,88115098724167	0,0599513828006293
	D1.N2 - D8.BN19	1,59212945243953	0,111355620582299
	D1.BN19 - D8.BN20	-2,07809572564702	0,0377005432766295
	D1.BN20 - D8.BN20	-2,01348547767654	0,0440635812289176
	D1.LW697 - D8.BN20	-0,955241690798963	0,339455487073675
	D1.N2 - D8.BN20	-1,29768011211756	0,194397280473579
	D8.BN19 - D8.BN20	-2,57481723394782	0,010029306711221
	D1.BN19 - D8.LW697	-1,70200738148518	0,088753984547685
	D1.BN20 - D8.LW697	-1,63966265555542	0,101075327749064
	D1.LW697 - D8.LW697	-0,50961935291388	0,610318162840853
	D1.N2 - D8.LW697	-0,862892539145487	0,388196553133938
	D8.BN19 - D8.LW697	-2,2408055812792	0,0250386712711458
	D8.BN20 - D8.LW697	0,446733560568992	0,655067447213226
	D1.BN19 - D8.N2	-2,51477000065104	0,0119110059838531
	D1.BN20 - D8.N2	-2,42686383973417	0,015229970555695
	D1.LW697 - D8.N2	-1,25832594282105	0,208273902599718
	D1.N2 - D8.N2	-1,66367253729083	0,0961778872975222
	D8.BN19 - D8.N2	-3,01091415936578	0,00260462474321072
	D8.BN20 - D8.N2	-0,143102568754818	0,886209176251098
	D8.LW697 - D8.N2	-0,655825755814587	0,511936242621789
alpha = 0.05
Reject Ho if p <= alpha/2

## Sheet: Supplementary Table 3
Set of parameters used for the active microrheology measurement in water and glycerol.
Glycerol Concentration (%)	Frequency min-max (Hz)	Amplitudes (µm)
0	8--2056	0.05, 0.1, 0.2
10	8--2056	0.05, 0.1, 0.2
20	8--2056	0.05, 0.1, 0.2
40	8--2056	0.05, 0.1, 0.2
60	4--2056	0.1
80	4--2056	0.1

## Sheet: Supplementary Table 4
Formulation of the PAA gels used to calibrate and define the rheologyt routine.
estimated stiffness	Acryl-Bisacryl	Water	TMED	APS	Beads
1-10 Pa	41	540	1.5	5	5
10-100 Pa	46	535	1.5	5	5
100-1000 Pa	55-65	526-516	1.5	5	5
30000 Pa	400	178	1.5	5	5

## Sheet: Supplementary Table 5
Set of parameters used for the active microrheology measurement of protein droplets.
Frequency (Hz)	Amplitude (µm)	Te (s)	Tm (s)
0.125	0.2	68	64
0.25	0.2	34	32
0.5	0.2	17	16
1	0.2	9	8
2	0.2	5	4
4	0.2	3	2.5
8	0.2	2	1
16	0.2	2	1
32	0.2	2	1
64	0.2	2	1
128	0.2	2	1
256	0.2	2	1
512	0.2	2	1
1024	0.2	2	1
2056	0.2	2	1
Set of parameters used for the active microrheology measurement in zebrafish progenitor cells and the active microrheology measurement on cytoplasm of intestinal cells in C. elegans. From left to right, columns correspond to oscillating frequency, amplitude, duration and measurement duration. We systematically took, at least, eight cycles for the measurement and the measurement setpoint took plac…
Frequency (Hz)	Amplitude (µm)	Te (s)	Tm (s)
0.5	0.2	21	20
1	0.2	11	10
2	0.2	6	5
4	0.2	3	2.5
8	0.2	2	1
16	0.2	2	1
32	0.2	2	1
64	0.2	2	1
128	0.2	2	1
256	0.2	2	1
512	0.2	2	1
1024	0.2	2	1
2056	0.2	2	1

## Sheet: Supplementary Table 6
Experiment	Reagent	Sequence
C elegans	crRNA	AGAAAAATGTCATCTCGTAA
		TATAATTAACTCTTCAGAAAGCAGCGAGAAAAATGCGTGACCACATGGTC
	ssODN	CTCCACGAGTACGTCAACGCCGCCGGAATCACCGGTGGCGGCAAATTCTC
		ATCTCGTAAAGGTACTCGTAGTTCTCGTATTGTTACGCTAG
zebrafish	RFP_Gib_Fw	GCTACTTGTTCTTTTTGCAGCCACCATGGCCAGCT
	RFP_Gib_Rv	GGAGTCTCGGCTCGAGAGGCCTTGAATT
	LaminA_Gib_Fw2	TCGAGCCGAGACTCCAGGTCAGAAACGAAGC
	LaminA_Gib_Rv2	GCTCGAGAGGCCTTGTTACATAATAGAGCAGTTGTCCACTTTGGGT

## Sheet: Supplementary Table_7
Strain	Genotype
LW697	ccIs4810 [(pJKL380.4) lmn-1p::lmn-1::GFP::lmn-1 3'utr
	+ (pMH86) dpy-20(+)] I
BN19	lem-2(tm1582) II
BN20	emr-1(gk119) I
MSB1126	lmn-1(mir83[sfGFP11::lmn-1)I
	muIs253 [eft-3p::sfGFP1-10::unc-54 3'UTR + Cbr-unc-119(+)]
CF4588	II. muIs252 [eft-3p::wrmScarlet1-10::unc-54 3'UTR +
	Cbr-unc-119(+)] II; unc-119(ed3) III
	mir83[sfGFP11::lmn-1)I, muIs253 [eft-3p::sfGFP1-10::unc-54 3'UTR
MSB1136	+ Cbr-unc-119(+)] II. muIs252 [eft-3p::wrmScarlet1-10::unc-54 3'UTR
	+ Cbr-unc-119(+)] II; unc-119(ed3) III
N2	wildtype
