# Supplementary material for: Measuring age-dependent viscoelasticity of organelles, cells and organisms with time-shared optical tweezer microrheology
Source: Nat Nanotechnol. 2025 Jan 2;20(3):411–20. doi: 10.1038/s41565-024-01830-y (PMC11919717; doi:10.1038/s41565-024-01830-y)
Supplement: Supplementary file 11 — Statistical source data. [file 41565_2024_1830_MOESM11_ESM.xls]

## Sheet: Figure 1c
x	F
-3.00044	8.31881
-2.99677	8.3828
-2.99554	7.87088
-2.99187	7.48693
-2.99065	8.4468
-2.98698	7.48693
-2.98576	7.42294
-2.98209	7.7429
-2.98209	8.63877
-2.9772	7.99886
-2.9772	8.70276
-2.9723	8.31881
-2.9723	8.51079
-2.96741	8.4468
-2.96741	8.89473
-2.96252	7.80689
-2.96252	8.76675
-2.95763	7.87088
-2.95763	9.02271
-2.95273	8.51079
-2.95273	8.57478
-2.94784	8.70276
-2.94784	9.08671
-2.94295	7.99886
-2.94295	8.31881
-2.93805	8.12684
-2.93805	8.3828
-2.93316	8.25482
-2.93316	8.31881
-2.92827	8.63877
-2.92827	8.70276
-2.9246	8.31881
-2.92338	8.12684
-2.91971	8.57478
-2.91848	8.83074
-2.91481	8.76675
-2.91359	9.08671
-2.90992	7.80689
-2.90992	9.1507
-2.90503	8.31881
-2.90503	9.02271
-2.90014	7.87088
-2.90014	8.3828
-2.89524	7.99886
-2.89524	8.25482
-2.89035	7.7429
-2.89035	9.27868
-2.88546	7.7429
-2.88546	8.83074
-2.88056	8.12684
-2.88056	8.70276
-2.87567	8.25482
-2.87567	9.08671
-2.87078	8.12684
-2.87078	8.31881
-2.86711	8.19083
-2.86589	7.99886
-2.86222	8.12684
-2.86099	8.19083
-2.85732	9.1507
-2.8561	8.25482
-2.85243	7.93487
-2.85243	8.25482
-2.84754	8.83074
-2.84754	9.02271
-2.84265	8.3828
-2.84265	9.1507
-2.83775	9.08671
-2.83775	9.27868
-2.83286	7.99886
-2.83286	8.12684
-2.82797	7.99886
-2.82797	9.21469
-2.82308	8.25482
-2.82308	9.02271
-2.81818	8.19083
-2.81818	9.1507
-2.81329	8.76675
-2.81329	9.59863
-2.80962	8.95872
-2.8084	9.40666
-2.80351	8.83074
-2.80351	9.1507
-2.79861	9.02271
-2.79861	9.34267
-2.79494	8.76675
-2.79494	9.59863
-2.79005	8.31881
-2.78883	9.40666
-2.78516	8.83074
-2.78394	8.70276
-2.78026	7.99886
-2.78026	9.27868
-2.77537	9.1507
-2.77537	9.59863
-2.77048	9.47065
-2.77048	9.59863
-2.76559	9.40666
-2.76559	9.47065
-2.7607	9.02271
-2.7607	9.72661
-2.7558	8.76675
-2.7558	9.21469
-2.75091	8.51079
-2.75091	9.40666
-2.74602	8.89473
-2.74602	9.85459
-2.74112	8.57478
-2.74112	8.63877
-2.73745	8.70276
-2.73623	8.70276
-2.73256	9.34267
-2.73134	9.66262
-2.72767	8.70276
-2.72645	8.63877
-2.72278	9.47065
-2.72278	9.7906
-2.71788	8.51079
-2.71788	9.34267
-2.71299	9.53464
-2.71299	9.85459
-2.7081	8.70276
-2.7081	9.34267
-2.70321	9.40666
-2.70321	9.47065
-2.69831	8.57478
-2.69831	8.89473
-2.69342	8.70276
-2.69342	8.95872
-2.68853	9.1507
-2.68853	10.0466
-2.68364	9.27868
-2.68364	9.59863
-2.67997	8.63877
-2.67874	9.27868
-2.67507	9.53464
-2.67385	9.47065
-2.66896	8.95872
-2.66896	10.0466
-2.66529	8.70276
-2.66529	9.66262
-2.66039	9.27868
-2.66039	9.85459
-2.6555	9.47065
-2.65428	8.89473
-2.65061	8.89473
-2.65061	9.1507
-2.64572	9.59863
-2.64572	9.7906
-2.64082	8.51079
-2.64082	9.85459
-2.63593	8.76675
-2.63593	9.34267
-2.63104	8.89473
-2.63104	8.89473
-2.62615	8.63877
-2.62615	9.34267
-2.62125	8.57478
-2.62125	9.7906
-2.61636	8.83074
-2.61636	9.59863
-2.61147	9.47065
-2.61147	9.85459
-2.6078	8.70276
-2.60657	10.1106
-2.60291	8.76675
-2.60168	9.08671
-2.59801	8.63877
-2.59679	8.63877
-2.59312	8.3828
-2.59312	9.34267
-2.58823	9.40666
-2.58823	10.0466
-2.58333	9.72661
-2.58333	9.85459
-2.57844	8.57478
-2.57844	10.2385
-2.57355	9.66262
-2.57355	9.7906
-2.56866	8.51079
-2.56866	9.08671
-2.56376	8.76675
-2.56376	9.59863
-2.55887	9.40666
-2.55887	9.66262
-2.55398	9.21469
-2.55398	9.98258
-2.55031	8.95872
-2.54909	9.85459
-2.54542	9.34267
-2.54419	9.59863
-2.54052	8.57478
-2.5393	9.53464
-2.53563	8.76675
-2.53563	9.34267
-2.53074	8.89473
-2.53074	9.21469
-2.52585	8.76675
-2.52585	9.72661
-2.52095	9.59863
-2.52095	9.72661
-2.51606	9.02271
-2.51606	10.0466
-2.51117	9.34267
-2.51117	9.85459
-2.50628	8.95872
-2.50628	9.66262
-2.50138	8.95872
-2.50138	9.85459
-2.49649	9.21469
-2.49649	10.1106
-2.4916	9.02271
-2.4916	9.85459
-2.48671	8.57478
-2.48671	9.53464
-2.48181	9.47065
-2.48181	10.2385
-2.47814	8.70276
-2.47692	8.95872
-2.47325	9.53464
-2.47203	9.7906
-2.46836	8.83074
-2.46713	9.21469
-2.46346	8.76675
-2.46346	9.40666
-2.45857	9.47065
-2.45857	9.59863
-2.45368	8.95872
-2.45368	9.1507
-2.44879	9.85459
-2.44879	9.98258
-2.44389	9.02271
-2.44389	9.7906
-2.439	9.66262
-2.439	9.98258
-2.43411	8.76675
-2.43411	9.47065
-2.42922	8.83074
-2.42922	9.98258
-2.42432	9.98258
-2.42432	10.0466
-2.42065	8.89473
-2.41943	9.1507
-2.41576	9.72661
-2.41454	9.91859
-2.41087	10.1745
-2.40964	9.08671
-2.40598	8.83074
-2.40598	9.02271
-2.40108	9.7906
-2.40108	10.1106
-2.39619	9.66262
-2.39619	9.91859
-2.3913	8.83074
-2.3913	10.0466
-2.3864	8.89473
-2.3864	9.91859
-2.38151	9.27868
-2.38151	9.72661
-2.37662	8.95872
-2.37662	9.02271
-2.37173	8.95872
-2.37173	9.1507
-2.36683	8.89473
-2.36683	9.1507
-2.36316	8.89473
-2.36194	9.91859
-2.35705	8.89473
-2.35705	10.1106
-2.35216	8.70276
-2.35216	8.95872
-2.34849	9.72661
-2.34849	9.72661
-2.34359	9.7906
-2.34237	9.72661
-2.3387	10.0466
-2.33748	10.0466
-2.33381	9.27868
-2.33381	9.34267
-2.32892	9.02271
-2.32892	9.85459
-2.32402	8.89473
-2.32402	9.47065
-2.31913	9.98258
-2.31913	10.0466
-2.31424	8.89473
-2.31424	9.21469
-2.30934	8.83074
-2.30934	8.89473
-2.30445	9.53464
-2.30445	9.98258
-2.29956	9.08671
-2.29956	9.34267
-2.29467	8.89473
-2.29467	9.72661
-2.291	8.95872
-2.28977	9.1507
-2.28611	9.85459
-2.28488	9.66262
-2.28121	10.1106
-2.27999	9.7906
-2.27632	9.91859
-2.27632	9.98258
-2.27143	9.21469
-2.27143	9.40666
-2.26653	8.83074
-2.26653	9.66262
-2.26164	8.70276
-2.26164	9.40666
-2.25675	9.27868
-2.25675	9.34267
-2.25186	8.63877
-2.25186	9.08671
-2.24696	9.85459
-2.24696	9.98258
-2.24207	8.83074
-2.24207	9.72661
-2.23718	8.95872
-2.23718	9.53464
-2.23351	9.02271
-2.23229	8.4468
-2.22862	9.27868
-2.22739	10.0466
-2.2225	8.70276
-2.2225	9.59863
-2.21883	9.1507
-2.21883	9.59863
-2.21394	9.08671
-2.21394	9.27868
-2.20905	8.57478
-2.20782	9.40666
-2.20415	8.89473
-2.20415	9.59863
-2.19926	8.70276
-2.19926	9.40666
-2.19437	9.40666
-2.19437	9.72661
-2.18947	9.21469
-2.18947	9.47065
-2.18458	8.89473
-2.18458	8.95872
-2.17969	8.57478
-2.17969	9.66262
-2.1748	8.19083
-2.1748	9.27868
-2.1699	9.40666
-2.1699	9.59863
-2.16501	8.70276
-2.16501	9.27868
-2.16134	9.53464
-2.16012	9.34267
-2.15645	8.89473
-2.15523	9.21469
-2.15156	9.02271
-2.15033	8.89473
-2.14666	8.19083
-2.14666	9.72661
-2.14177	7.80689
-2.14177	9.1507
-2.13688	8.63877
-2.13688	8.70276
-2.13198	8.57478
-2.13198	8.89473
-2.12709	8.12684
-2.12709	9.34267
-2.1222	8.51079
-2.1222	9.21469
-2.11731	8.25482
-2.11731	9.59863
-2.11241	8.31881
-2.11241	8.76675
-2.10752	8.51079
-2.10752	8.76675
-2.10385	9.53464
-2.10263	8.25482
-2.09896	8.3828
-2.09774	8.19083
-2.09407	8.70276
-2.09284	9.27868
-2.08917	8.19083
-2.08917	8.63877
-2.08428	8.25482
-2.08428	8.89473
-2.07939	8.57478
-2.07939	8.57478
-2.0745	8.25482
-2.0745	8.83074
-2.0696	8.25482
-2.0696	8.76675
-2.06471	7.93487
-2.06471	9.27868
-2.05982	7.93487
-2.05982	8.57478
-2.05493	8.4468
-2.05493	8.83074
-2.05003	8.76675
-2.05003	8.76675
-2.04514	8.83074
-2.04514	8.83074
-2.04025	8.25482
-2.04025	8.83074
-2.03536	7.80689
-2.03536	8.31881
-2.03168	8.63877
-2.03046	7.7429
-2.02679	9.40666
-2.02557	8.19083
-2.0219	8.63877
-2.02068	8.19083
-2.01701	7.93487
-2.01701	8.12684
-2.01212	8.12684
-2.01212	8.76675
-2.00722	8.12684
-2.00722	8.83074
-2.00233	8.19083
-2.00233	8.25482
-1.99744	7.67891
-1.99744	9.34267
-1.99254	7.42294
-1.99254	7.7429
-1.98765	7.23097
-1.98765	8.89473
-1.98276	7.87088
-1.98276	8.76675
-1.97787	7.99886
-1.97787	8.12684
-1.9742	8.63877
-1.97297	8.19083
-1.9693	8.63877
-1.96808	7.93487
-1.96441	8.89473
-1.96319	8.3828
-1.95952	7.67891
-1.95952	8.95872
-1.95463	7.29496
-1.95463	7.93487
-1.94973	7.7429
-1.94973	8.95872
-1.94484	7.29496
-1.94484	8.95872
-1.93995	7.42294
-1.93995	8.63877
-1.93505	7.7429
-1.93505	7.87088
-1.93016	8.25482
-1.93016	8.51079
-1.92527	7.80689
-1.92527	8.83074
-1.92038	7.99886
-1.92038	8.51079
-1.91548	7.80689
-1.91548	7.93487
-1.91059	8.57478
-1.91059	8.83074
-1.9057	7.7429
-1.9057	8.76675
-1.90203	7.35895
-1.90203	8.06285
-1.89714	7.55092
-1.89591	7.16698
-1.89224	8.4468
-1.89102	7.10299
-1.88735	8.25482
-1.88735	8.4468
-1.88246	7.35895
-1.88246	8.89473
-1.87757	7.93487
-1.87757	8.83074
-1.87267	6.78303
-1.87267	7.7429
-1.86778	7.35895
-1.86778	8.4468
-1.86289	7.42294
-1.86289	7.87088
-1.858	8.19083
-1.858	8.4468
-1.8531	7.42294
-1.8531	8.06285
-1.84821	7.23097
-1.84821	7.99886
-1.84332	7.23097
-1.84332	8.76675
-1.83965	8.12684
-1.83842	8.12684
-1.83475	7.7429
-1.83353	8.06285
-1.82986	7.93487
-1.82986	8.3828
-1.82497	8.06285
-1.82497	8.57478
-1.82008	7.67891
-1.82008	7.93487
-1.81518	7.42294
-1.81518	8.76675
-1.81029	7.93487
-1.81029	7.99886
-1.8054	7.61491
-1.8054	7.80689
-1.80051	7.48693
-1.80051	7.67891
-1.79561	7.67891
-1.79561	8.70276
-1.79072	7.61491
-1.79072	8.83074
-1.78583	7.55092
-1.78583	7.7429
-1.78216	7.7429
-1.78094	8.19083
-1.77604	7.99886
-1.77604	8.4468
-1.77237	7.35895
-1.77237	8.63877
-1.76748	7.7429
-1.76748	7.80689
-1.76259	7.61491
-1.76137	7.55092
-1.7577	7.87088
-1.7577	8.06285
-1.7528	7.55092
-1.7528	8.3828
-1.74791	8.31881
-1.74791	8.57478
-1.74302	7.55092
-1.74302	8.51079
-1.73812	7.67891
-1.73812	7.7429
-1.73323	7.7429
-1.73323	8.63877
-1.72834	7.87088
-1.72834	7.93487
-1.72345	8.06285
-1.72345	8.63877
-1.71855	7.7429
-1.71855	8.25482
-1.71366	7.87088
-1.71366	8.63877
-1.70999	8.12684
-1.70877	7.42294
-1.7051	7.99886
-1.70388	7.7429
-1.70021	7.48693
-1.70021	8.57478
-1.69531	7.29496
-1.69531	8.06285
-1.69042	7.93487
-1.69042	8.3828
-1.68553	8.19083
-1.68553	8.19083
-1.68064	7.61491
-1.68064	8.51079
-1.67574	7.87088
-1.67574	7.93487
-1.67085	8.06285
-1.67085	8.19083
-1.66596	8.31881
-1.66596	8.51079
-1.66107	8.4468
-1.66107	8.4468
-1.65617	7.93487
-1.65617	8.51079
-1.6525	8.4468
-1.65128	8.51079
-1.64761	7.61491
-1.64639	9.27868
-1.64272	7.7429
-1.64272	9.08671
-1.63783	7.87088
-1.63783	8.70276
-1.63293	8.63877
-1.63293	8.89473
-1.62804	8.12684
-1.62804	8.12684
-1.62315	7.93487
-1.62315	8.31881
-1.61825	8.57478
-1.61825	9.1507
-1.61336	7.67891
-1.61336	7.7429
-1.60847	8.31881
-1.60847	8.57478
-1.60358	7.99886
-1.60358	8.83074
-1.59868	8.12684
-1.59868	8.25482
-1.59379	7.10299
-1.59379	8.83074
-1.5889	7.42294
-1.5889	8.95872
-1.58401	7.42294
-1.58401	8.83074
-1.58034	8.25482
-1.57911	8.89473
-1.57544	8.19083
-1.57422	7.99886
-1.57055	7.67891
-1.57055	7.99886
-1.56566	7.67891
-1.56566	7.87088
-1.56076	7.48693
-1.56076	8.25482
-1.55587	7.42294
-1.55587	8.06285
-1.55098	8.31881
-1.55098	8.83074
-1.54609	7.93487
-1.54609	8.3828
-1.54119	7.99886
-1.54119	8.31881
-1.5363	7.42294
-1.5363	7.61491
-1.53141	7.10299
-1.53141	8.95872
-1.52652	8.06285
-1.52652	8.25482
-1.52285	8.06285
-1.52162	8.89473
-1.51795	7.42294
-1.51673	7.42294
-1.51306	6.78303
-1.51306	8.70276
-1.50817	7.93487
-1.50817	8.51079
-1.50328	7.55092
-1.50328	7.61491
-1.49838	7.55092
-1.49838	7.61491
-1.49349	7.80689
-1.49349	8.95872
-1.4886	7.87088
-1.4886	8.89473
-1.48371	7.23097
-1.48371	8.83074
-1.47881	7.16698
-1.47881	7.67891
-1.47392	7.10299
-1.47392	7.48693
-1.46903	7.99886
-1.46903	8.63877
-1.46413	7.35895
-1.46413	8.4468
-1.45924	7.67891
-1.45924	7.93487
-1.45435	7.93487
-1.45435	8.70276
-1.45068	7.42294
-1.44946	7.67891
-1.44579	6.71904
-1.44456	7.61491
-1.44089	7.80689
-1.44089	8.57478
-1.436	7.80689
-1.436	8.70276
-1.43111	7.93487
-1.43111	7.99886
-1.42622	6.97501
-1.42622	7.42294
-1.42132	6.52707
-1.42132	8.25482
-1.41643	7.61491
-1.41643	8.06285
-1.41154	7.67891
-1.41154	7.99886
-1.40664	7.7429
-1.40664	8.19083
-1.40175	6.78303
-1.40175	8.3828
-1.39686	6.78303
-1.39686	7.42294
-1.39319	6.97501
-1.39197	7.35895
-1.3883	6.91101
-1.38708	7.61491
-1.3834	7.23097
-1.3834	7.93487
-1.37851	7.10299
-1.37851	8.25482
-1.37362	6.65505
-1.37362	7.7429
-1.36873	7.80689
-1.36873	8.51079
-1.36383	7.23097
-1.36383	8.76675
-1.35894	6.84702
-1.35894	8.06285
-1.35405	6.84702
-1.35405	8.4468
-1.34916	6.97501
-1.34916	8.4468
-1.34426	7.35895
-1.34426	7.80689
-1.33937	7.7429
-1.33937	8.4468
-1.3357	7.16698
-1.33448	8.51079
-1.32959	6.97501
-1.32959	7.48693
-1.32469	6.78303
-1.32469	7.42294
-1.32102	7.35895
-1.32102	7.80689
-1.31613	7.7429
-1.31491	7.67891
-1.31124	7.35895
-1.31124	8.76675
-1.30635	7.29496
-1.30635	7.99886
-1.30145	7.87088
-1.30145	8.4468
-1.29656	7.67891
-1.29656	9.02271
-1.29167	7.67891
-1.29167	8.57478
-1.28678	7.039
-1.28678	7.80689
-1.28188	7.16698
-1.28188	7.80689
-1.27699	7.35895
-1.27699	8.12684
-1.2721	7.80689
-1.2721	7.93487
-1.2672	6.97501
-1.2672	7.80689
-1.26354	6.97501
-1.26231	8.12684
-1.25864	7.67891
-1.25742	7.80689
-1.25375	8.25482
-1.25375	8.57478
-1.24886	7.29496
-1.24886	8.83074
-1.24396	8.19083
-1.24396	8.70276
-1.23907	7.039
-1.23907	8.25482
-1.23418	6.91101
-1.23418	7.48693
-1.22929	7.99886
-1.22929	8.19083
-1.22439	7.16698
-1.22439	7.48693
-1.2195	7.55092
-1.2195	9.08671
-1.21461	7.42294
-1.21461	7.87088
-1.20972	7.23097
-1.20972	8.57478
-1.20605	7.16698
-1.20482	7.93487
-1.20115	7.93487
-1.19993	8.06285
-1.19504	7.29496
-1.19504	8.51079
-1.19137	8.4468
-1.19137	8.57478
-1.18647	7.93487
-1.18647	8.3828
-1.18158	8.19083
-1.18158	9.02271
-1.17669	7.80689
-1.17669	7.99886
-1.1718	7.23097
-1.1718	7.87088
-1.1669	7.80689
-1.1669	8.31881
-1.16201	8.12684
-1.16201	8.51079
-1.15712	7.93487
-1.15712	8.76675
-1.15223	7.67891
-1.15223	7.99886
-1.14733	7.16698
-1.14733	8.95872
-1.14244	7.99886
-1.14244	8.95872
-1.13755	7.10299
-1.13755	8.51079
-1.13388	8.51079
-1.13265	8.31881
-1.12899	7.039
-1.12776	8.3828
-1.12409	7.16698
-1.12409	7.61491
-1.1192	7.039
-1.1192	8.06285
-1.11431	6.78303
-1.11431	7.99886
-1.10942	7.48693
-1.10942	7.99886
-1.10452	6.78303
-1.10452	7.55092
-1.09963	6.59106
-1.09963	7.93487
-1.09474	6.91101
-1.09474	7.039
-1.08984	6.14312
-1.08984	6.71904
-1.08495	7.039
-1.08495	7.35895
-1.08006	6.78303
-1.08006	7.039
-1.07639	6.84702
-1.07517	6.59106
-1.0715	5.69519
-1.07027	6.27111
-1.0666	6.97501
-1.06538	6.84702
-1.06171	5.31124
-1.06171	6.14312
-1.05682	5.11927
-1.05682	5.75918
-1.05193	5.6312
-1.05193	6.65505
-1.04703	5.50321
-1.04703	5.6312
-1.04214	5.11927
-1.04214	5.50321
-1.03725	4.47936
-1.03725	5.18326
-1.03235	4.79932
-1.03235	5.05528
-1.02746	4.03142
-1.02746	4.9273
-1.02257	3.77546
-1.02257	3.83945
-1.01768	2.94358
-1.01768	3.96743
-1.01279	3.32753
-1.01279	3.5195
-1.00789	3.07156
-1.00789	3.58349
-1.00422	2.68762
-1.003	2.68762
-0.99933	3.19954
-0.998107	2.55964
-0.994437	2.62363
-0.994437	2.87959
-0.989545	1.47179
-0.989545	2.75161
-0.984652	1.66376
-0.984652	2.68762
-0.979759	0.831881
-0.979759	1.47179
-0.974866	0.511927
-0.974866	1.15184
-0.969974	-0.255964
-0.969974	0.511927
-0.965081	-1.02385
-0.965081	-0.383945
-0.960188	-0.831881
-0.960188	-0.319954
-0.955296	-1.15184
-0.955296	-0.255964
-0.950403	-2.87959
-0.950403	-1.72775
-0.946734	-1.4078
-0.94551	-2.43165
-0.941841	-1.4078
-0.940618	-3.32753
-0.936948	-1.27982
-0.935725	-3.5195
-0.932056	-5.05528
-0.932056	-1.59977
-0.927163	-6.27111
-0.927163	-3.58349
-0.92227	-5.31124
-0.92227	-2.87959
-0.917377	-4.60734
-0.917377	-3.90344
-0.912485	-5.24725
-0.912485	-3.5195
-0.907592	-5.05528
-0.907592	-4.2234
-0.902699	-5.82317
-0.902699	-5.6312
-0.897807	-6.59106
-0.897807	-6.3351
-0.892914	-8.4468
-0.892914	-5.75918
-0.889245	-8.57478
-0.888021	-6.52707
-0.883129	-9.66262
-0.883129	-7.99886
-0.878236	-11.9023
-0.878236	-8.31881
-0.874567	-12.7982
-0.874567	-9.7906
-0.869674	-12.6702
-0.868451	-11.6463
-0.864781	-14.5899
-0.864781	-10.9424
-0.859889	-13.5021
-0.859889	-11.7743
-0.854996	-13.5661
-0.854996	-13.3101
-0.850103	-15.1658
-0.850103	-14.142
-0.84521	-15.4858
-0.84521	-15.3578
-0.840318	-16.4457
-0.840318	-15.9977
-0.835425	-17.0856
-0.835425	-16.4457
-0.830532	-16.5736
-0.830532	-16.5096
-0.82564	-17.8535
-0.82564	-15.8697
-0.820747	-18.8133
-0.820747	-17.9814
-0.817078	-17.9814
-0.815854	-19.3892
-0.812185	-18.5574
-0.810962	-20.2211
-0.807292	-20.5411
-0.806069	-21.309
-0.8024	-21.181
-0.8024	-19.9652
-0.797507	-22.2688
-0.797507	-21.6289
-0.792614	-23.9326
-0.792614	-22.2048
-0.787721	-24.3165
-0.787721	-21.181
-0.782829	-25.0204
-0.782829	-22.4608
-0.777936	-25.9163
-0.777936	-23.7406
-0.773043	-25.9163
-0.773043	-23.4207
-0.768151	-26.5562
-0.768151	-26.1083
-0.763258	-28.028
-0.763258	-26.2363
-0.759589	-27.5801
-0.758365	-27.964
-0.754696	-27.2601
-0.753473	-28.9879
-0.74858	-28.7959
-0.74858	-28.156
-0.744911	-29.2438
-0.744911	-29.1158
-0.740018	-29.9477
-0.740018	-29.8837
-0.735125	-31.4835
-0.733902	-29.8837
-0.730232	-31.0356
-0.730232	-30.0117
-0.72534	-32.0594
-0.72534	-31.9954
-0.720447	-33.0833
-0.720447	-32.8913
-0.715554	-33.0193
-0.715554	-33.0193
-0.710662	-34.875
-0.710662	-34.2351
-0.705769	-35.5149
-0.705769	-34.2991
-0.700876	-36.2828
-0.700876	-35.6429
-0.695984	-36.4108
-0.695984	-35.8349
-0.691091	-37.4987
-0.691091	-36.7948
-0.687422	-38.5865
-0.686198	-37.8186
-0.682529	-39.3544
-0.681306	-37.8186
-0.677636	-39.5464
-0.676413	-39.3544
-0.672743	-40.2503
-0.672743	-40.1863
-0.667851	-41.2741
-0.667851	-41.0821
-0.662958	-42.042
-0.662958	-40.5702
-0.658065	-40.8262
-0.658065	-40.8262
-0.653173	-42.234
-0.653173	-41.7221
-0.64828	-42.426
-0.64828	-41.2741
-0.643387	-43.0019
-0.643387	-41.2101
-0.638495	-43.2578
-0.638495	-42.6819
-0.633602	-43.5138
-0.633602	-42.426
-0.629933	-43.0659
-0.628709	-43.5138
-0.62504	-43.0019
-0.623817	-43.5138
-0.620147	-43.8977
-0.618924	-44.5377
-0.615255	-44.0897
-0.615255	-43.9617
-0.610362	-44.7936
-0.610362	-44.4737
-0.605469	-44.7296
-0.605469	-44.6656
-0.600576	-44.8576
-0.600576	-44.4737
-0.595684	-46.1374
-0.595684	-45.1136
-0.590791	-46.5214
-0.590791	-46.1374
-0.585898	-47.0973
-0.585898	-46.5214
-0.581006	-47.7372
-0.581006	-47.2893
-0.576113	-47.7372
-0.576113	-46.9693
-0.57122	-48.1211
-0.57122	-47.8652
-0.566328	-49.081
-0.566328	-48.889
-0.561435	-48.3771
-0.561435	-47.9292
-0.557766	-48.0571
-0.556542	-47.8652
-0.552873	-48.1211
-0.55165	-47.2893
-0.54798	-47.3532
-0.546757	-46.9693
-0.543087	-47.7372
-0.543087	-47.5452
-0.538195	-48.1851
-0.538195	-48.1211
-0.533302	-48.2491
-0.533302	-48.1211
-0.528409	-48.0571
-0.528409	-47.8012
-0.523517	-48.4411
-0.523517	-47.2253
-0.518624	-48.4411
-0.518624	-47.8012
-0.513731	-49.209
-0.513731	-47.4172
-0.508839	-49.209
-0.508839	-48.5051
-0.503946	-49.337
-0.503946	-48.1851
-0.500277	-48.4411
-0.499053	-49.337
-0.495384	-49.5929
-0.494161	-49.5929
-0.490491	-49.5289
-0.489268	-48.825
-0.485598	-49.4649
-0.485598	-49.4649
-0.480706	-49.6569
-0.480706	-49.209
-0.475813	-49.5289
-0.475813	-49.017
-0.47092	-49.337
-0.47092	-47.9292
-0.466028	-49.401
-0.466028	-48.3771
-0.461135	-49.081
-0.461135	-47.5452
-0.456242	-49.5929
-0.456242	-47.8652
-0.45135	-49.209
-0.45135	-47.6732
-0.446457	-49.017
-0.446457	-47.2893
-0.442788	-47.8012
-0.441564	-47.3532
-0.436672	-47.4172
-0.436672	-46.9693
-0.431779	-47.7372
-0.431779	-47.2253
-0.428109	-46.6493
-0.428109	-46.2014
-0.423217	-46.9693
-0.421994	-46.5214
-0.418324	-46.1374
-0.417101	-45.6255
-0.413431	-46.3294
-0.413431	-45.7535
-0.408539	-45.3695
-0.408539	-44.2817
-0.403646	-46.3934
-0.403646	-43.8977
-0.398753	-45.0496
-0.398753	-44.2177
-0.393861	-44.5377
-0.393861	-43.1938
-0.388968	-45.4335
-0.388968	-43.8977
-0.384075	-44.2817
-0.384075	-43.3218
-0.379183	-43.8338
-0.379183	-42.17
-0.37429	-44.4097
-0.37429	-43.0659
-0.370621	-44.4097
-0.369397	-42.9379
-0.365728	-43.5138
-0.364505	-42.042
-0.360835	-44.2177
-0.359612	-42.298
-0.355942	-43.7698
-0.355942	-42.362
-0.35105	-42.7459
-0.35105	-41.786
-0.346157	-43.0659
-0.346157	-41.978
-0.341264	-42.298
-0.341264	-41.3381
-0.336372	-40.9542
-0.336372	-40.0583
-0.331479	-41.0182
-0.331479	-39.5464
-0.326586	-39.9943
-0.326586	-38.3945
-0.321694	-38.5865
-0.321694	-37.8826
-0.316801	-38.6505
-0.316801	-35.8989
-0.313132	-37.4347
-0.311908	-35.5149
-0.308239	-36.7948
-0.307016	-35.7709
-0.302123	-36.6668
-0.302123	-35.5149
-0.298453	-36.4748
-0.298453	-34.6191
-0.293561	-34.4911
-0.293561	-34.1711
-0.288668	-34.747
-0.287445	-33.1473
-0.283775	-33.8512
-0.283775	-32.9553
-0.278883	-33.4672
-0.278883	-33.2753
-0.27399	-34.1711
-0.27399	-33.0833
-0.269097	-32.5714
-0.269097	-32.2514
-0.264205	-33.2113
-0.264205	-32.5714
-0.259312	-33.4032
-0.259312	-33.3392
-0.254419	-33.2113
-0.254419	-31.7395
-0.249527	-32.6353
-0.249527	-32.4434
-0.244634	-32.3794
-0.244634	-30.8436
-0.240964	-31.8675
-0.239741	-29.3078
-0.236072	-29.9477
-0.234849	-27.836
-0.231179	-30.5876
-0.229956	-26.7482
-0.226286	-29.1158
-0.226286	-25.3404
-0.221394	-28.6039
-0.221394	-24.9564
-0.216501	-28.092
-0.216501	-24.1886
-0.211608	-25.9163
-0.211608	-22.4608
-0.206716	-25.9163
-0.206716	-22.5248
-0.201823	-25.3404
-0.201823	-21.117
-0.19693	-24.2525
-0.19693	-20.0931
-0.192038	-23.2927
-0.192038	-20.4771
-0.187145	-22.8447
-0.187145	-18.8773
-0.183476	-20.5411
-0.182252	-16.9576
-0.178583	-21.053
-0.17736	-19.0053
-0.17369	-20.733
-0.172467	-18.1734
-0.168797	-19.0053
-0.168797	-15.4858
-0.163905	-18.6853
-0.163905	-16.9576
-0.159012	-18.3654
-0.159012	-15.3578
-0.154119	-15.5498
-0.154119	-13.1821
-0.149227	-15.8057
-0.149227	-14.334
-0.144334	-14.5259
-0.144334	-13.822
-0.139441	-12.3502
-0.139441	-12.0943
-0.134549	-12.7982
-0.134549	-11.0704
-0.129656	-11.3904
-0.129656	-10.7505
-0.124763	-9.40666
-0.124763	-9.34267
-0.119871	-9.34267
-0.119871	-9.21469
-0.114978	-10.7505
-0.114978	-10.2385
-0.111308	-6.01514
-0.110085	-8.31881
-0.106416	-6.52707
-0.105193	-7.67891
-0.101523	-6.14312
-0.1003	-6.97501
-0.09663	-5.69519
-0.09663	-4.54335
-0.091738	-6.84702
-0.091738	-4.09542
-0.086845	-6.59106
-0.086845	-3.26354
-0.081952	-4.99129
-0.081952	-1.59977
-0.07706	-3.32753
-0.07706	-1.21583
-0.072167	-4.15941
-0.072167	-0.767891
-0.067274	-2.1117
-0.067274	1.47179
-0.062382	-2.30367
-0.062382	2.8156
-0.057489	-1.53578
-0.057489	4.35138
-0.053819	1.27982
-0.052596	6.3351
-0.048927	1.27982
-0.047704	4.79932
-0.044034	2.62363
-0.042811	4.86331
-0.039141	3.58349
-0.039141	6.14312
-0.034249	5.69519
-0.034249	7.99886
-0.029356	5.31124
-0.029356	8.70276
-0.024463	7.29496
-0.024463	10.1745
-0.019571	8.4468
-0.019571	10.1106
-0.014678	10.6225
-0.014678	11.4544
-0.009785	11.0704
-0.009785	14.3979
-0.004893	11.9023
-0.004893	13.694
-0.004893	13.694
0	12.2862
0	13.5661
0.00367	12.3502
0.008562	12.4142
0.008562	15.8057
0.013455	12.6702
0.013455	17.2775
0.018348	14.3979
0.018348	21.053
0.02324	13.758
0.02324	21.7569
0.028133	14.7819
0.028133	23.1007
0.033026	17.6615
0.033026	23.6766
0.037918	17.4695
0.037918	22.2688
0.041588	19.5812
0.041588	22.9727
0.04648	21.117
0.047704	23.4847
0.051373	22.2688
0.052596	21.8209
0.056266	23.2927
0.056266	23.4207
0.061159	25.0204
0.061159	25.1484
0.066051	22.2048
0.066051	24.8285
0.070944	23.4207
0.070944	27.3881
0.075837	26.3003
0.075837	28.092
0.080729	25.6603
0.080729	29.6918
0.085622	26.8762
0.085622	30.8436
0.090515	29.3078
0.090515	31.4835
0.095407	30.6516
0.095407	31.2275
0.1003	31.8675
0.1003	35.131
0.105193	33.9152
0.105193	38.0746
0.110085	34.2991
0.110085	38.8425
0.113755	35.4509
0.113755	39.6743
0.118647	38.2665
0.118647	40.8262
0.12354	36.6028
0.12354	39.2904
0.128433	38.9065
0.128433	41.2741
0.133326	39.1624
0.133326	40.1863
0.138218	38.7145
0.138218	39.0344
0.143111	42.362
0.143111	42.6819
0.148004	42.362
0.148004	42.426
0.152896	40.5702
0.152896	42.362
0.157789	42.106
0.157789	46.4574
0.162682	40.6982
0.162682	47.0333
0.167574	41.6581
0.167574	47.8652
0.171244	43.6418
0.171244	50.1688
0.176136	44.6016
0.176136	50.4248
0.181029	49.4649
0.182252	46.5854
0.185922	48.1851
0.185922	49.6569
0.190815	50.1049
0.190815	50.8727
0.195707	49.5929
0.195707	51.2567
0.2006	50.4248
0.2006	54.5842
0.205493	51.4487
0.205493	54.5842
0.210385	50.9367
0.210385	54.0083
0.215278	52.4085
0.215278	56.248
0.220171	52.6005
0.220171	54.5842
0.225063	53.4324
0.225063	55.2241
0.228733	53.9443
0.229956	55.4801
0.234849	54.2643
0.234849	54.3283
0.239741	54.7122
0.239741	55.992
0.243411	57.2078
0.243411	57.3358
0.248304	56.8879
0.248304	58.2957
0.253196	56.5039
0.253196	60.5354
0.258089	57.3358
0.258089	61.6872
0.262982	58.4877
0.262982	61.8152
0.267874	60.0874
0.267874	61.1113
0.272767	62.1351
0.272767	62.5191
0.27766	61.8792
0.27766	64.8228
0.282552	63.9269
0.282552	64.7588
0.287445	62.6471
0.287445	66.0386
0.292338	63.9909
0.292338	66.1666
0.29723	63.223
0.29723	65.7826
0.3009	64.9507
0.3009	65.9106
0.305793	64.1189
0.305793	64.9507
0.310685	64.5668
0.310685	66.1026
0.315578	65.0787
0.315578	66.8065
0.320471	66.3585
0.320471	67.5104
0.325363	66.0386
0.325363	66.1026
0.330256	66.8065
0.330256	67.5104
0.335149	66.7425
0.335149	68.5342
0.340041	67.0624
0.340041	71.2218
0.344934	65.8466
0.344934	71.9897
0.349827	68.0863
0.349827	72.2457
0.354719	66.8065
0.354719	72.9496
0.358389	73.2056
0.359612	69.4301
0.363281	71.7338
0.364505	70.5179
0.369397	71.6058
0.369397	73.2056
0.373067	72.5657
0.373067	74.4854
0.37796	71.4778
0.37796	72.8856
0.382852	71.2218
0.382852	72.1817
0.387745	71.7338
0.387745	72.7576
0.392638	70.5179
0.392638	71.8618
0.39753	71.4778
0.39753	72.6296
0.402423	71.7338
0.402423	71.7978
0.407316	71.2218
0.407316	71.2858
0.412208	70.006
0.412208	71.1579
0.417101	70.7739
0.417101	71.4778
0.421994	70.326
0.421994	70.5819
0.426886	71.9257
0.426886	72.6296
0.430556	70.6459
0.430556	73.7175
0.435449	69.3661
0.435449	72.6936
0.440341	69.6861
0.440341	71.5418
0.445234	70.6459
0.445234	73.2056
0.450127	69.3661
0.450127	74.6774
0.455019	69.878
0.455019	73.9095
0.459912	70.07
0.459912	74.2934
0.464805	69.6861
0.464805	71.6698
0.469697	71.8618
0.469697	73.0136
0.47459	70.262
0.47459	71.8618
0.479483	70.7099
0.479483	71.8618
0.484375	69.1741
0.484375	69.5581
0.488045	69.942
0.488045	69.942
0.492938	70.39
0.494161	70.7099
0.49783	69.4301
0.499053	69.1101
0.502723	68.9182
0.502723	69.5581
0.507616	68.5982
0.507616	69.6861
0.512508	67.4464
0.512508	69.7501
0.517401	67.7023
0.517401	69.3661
0.522294	66.6145
0.522294	69.6861
0.527186	66.2945
0.527186	68.4702
0.532079	63.9269
0.532079	66.2306
0.536972	66.4865
0.536972	68.2783
0.541864	63.8629
0.541864	65.2067
0.546757	65.2707
0.546757	66.0386
0.55165	63.9909
0.55165	64.3748
0.556542	63.031
0.556542	66.6785
0.560212	62.0072
0.560212	65.8466
0.565105	61.3033
0.565105	66.4225
0.569997	63.9269
0.569997	66.8705
0.57489	59.1276
0.57489	65.8466
0.579783	60.1514
0.579783	65.6546
0.584675	61.5592
0.584675	64.6948
0.589568	60.7273
0.589568	64.0549
0.594461	61.6232
0.594461	65.1427
0.599353	60.1514
0.599353	62.4551
0.604246	60.3434
0.604246	61.2393
0.609139	59.7035
0.609139	60.5994
0.614031	59.8955
0.614031	60.7273
0.617701	57.5278
0.617701	58.8076
0.622594	56.5679
0.622594	56.8239
0.627486	57.3358
0.628709	57.2078
0.632379	54.9682
0.632379	56.248
0.637272	54.5842
0.637272	56.312
0.642164	54.3922
0.642164	55.6721
0.647057	55.6081
0.647057	56.12
0.65195	52.9205
0.65195	53.3044
0.656842	53.6883
0.656842	53.9443
0.661735	52.4725
0.661735	52.6005
0.666628	49.401
0.666628	54.2643
0.67152	49.7849
0.67152	53.2404
0.67519	52.7925
0.676413	52.0246
0.681306	50.6168
0.681306	51.7686
0.686198	50.4888
0.686198	51.6406
0.689868	48.825
0.689868	51.3207
0.694761	49.9129
0.694761	50.0409
0.699653	48.6971
0.699653	49.6569
0.704546	46.7773
0.704546	50.4248
0.709439	46.7773
0.709439	50.6808
0.714331	45.8815
0.714331	46.9693
0.719224	44.7936
0.719224	48.1211
0.724117	43.7058
0.724117	46.2014
0.729009	41.978
0.729009	45.6255
0.733902	43.0659
0.733902	43.7058
0.738795	41.786
0.738795	44.4097
0.743687	41.4021
0.743687	42.234
0.747357	41.914
0.747357	42.6819
0.75225	40.8902
0.75225	41.5941
0.757142	38.5865
0.757142	40.1863
0.762035	39.3544
0.762035	41.0182
0.766928	38.3305
0.766928	39.6104
0.77182	39.6743
0.77182	40.5702
0.776713	38.7145
0.776713	39.4184
0.781606	37.8826
0.781606	39.2264
0.786498	36.8587
0.786498	37.3707
0.791391	37.4987
0.791391	38.4585
0.796284	36.2188
0.796284	37.1147
0.801176	34.3631
0.801176	36.7308
0.804846	35.323
0.806069	36.6668
0.809739	33.0833
0.810962	35.9629
0.815854	33.0193
0.815854	34.0431
0.819524	31.9314
0.819524	34.2991
0.824417	31.2275
0.824417	34.2991
0.829309	31.2915
0.829309	34.1711
0.834202	31.3555
0.834202	33.3392
0.839095	30.7796
0.839095	32.2514
0.843987	30.7796
0.843987	32.9553
0.84888	30.9076
0.84888	31.4835
0.853773	30.4597
0.853773	31.6115
0.858665	30.3957
0.858665	31.9954
0.863558	30.1397
0.863558	31.1636
0.868451	29.6918
0.868451	30.2677
0.873343	30.9716
0.873343	31.3555
0.877013	29.5638
0.877013	30.0757
0.881906	27.836
0.881906	29.6918
0.886798	27.5801
0.886798	29.9477
0.891691	27.1961
0.891691	27.4521
0.896584	26.2363
0.896584	28.028
0.901476	27.3241
0.901476	27.3881
0.906369	25.2124
0.906369	26.1723
0.911262	24.7645
0.911262	26.7482
0.916154	25.3404
0.916154	26.2363
0.921047	24.2525
0.921047	25.7883
0.92594	23.5486
0.92594	25.4044
0.930832	23.4847
0.930832	24.1886
0.934502	24.3805
0.934502	25.3404
0.939395	24.7645
0.940618	24.7645
0.944287	23.8686
0.94551	24.1886
0.94918	23.7406
0.94918	24.8285
0.954073	23.8046
0.954073	24.0606
0.958965	23.8686
0.958965	23.8686
0.963858	23.2287
0.963858	23.8686
0.968751	22.3968
0.968751	24.3805
0.973643	22.0129
0.973643	23.9966
0.978536	21.7569
0.978536	21.8209
0.983429	22.4608
0.983429	22.7168
0.988321	21.373
0.988321	22.2688
0.993214	20.2211
0.993214	22.1408
0.998107	19.5172
0.998107	21.309
1.003	20.733
1.003	21.117
1.00667	19.4532
1.00667	19.4532
1.01156	19.7732
1.01156	20.989
1.01645	18.9413
1.01645	20.4131
1.02135	19.2613
1.02135	19.9652
1.02624	19.3252
1.02624	19.3892
1.03113	18.6853
1.03113	20.0291
1.03602	19.2613
1.03602	19.5812
1.04092	19.2613
1.04092	20.5411
1.04581	19.7732
1.04581	19.8372
1.0507	18.8133
1.0507	19.0053
1.0556	18.6213
1.0556	19.7092
1.06049	18.6853
1.06049	19.7732
1.06416	18.5574
1.06416	19.1333
1.06905	18.7493
1.06905	19.1333
1.07394	18.0454
1.07517	18.9413
1.07884	17.2135
1.07884	17.5335
1.08373	17.1496
1.08373	18.8133
1.08862	16.9576
1.08862	17.9814
1.09351	17.3415
1.09351	17.9174
1.09841	16.5736
1.09841	17.7895
1.1033	17.9174
1.1033	18.3014
1.10819	16.9576
1.10819	17.0216
1.11309	16.4457
1.11309	16.8296
1.11798	16.5096
1.11798	17.2775
1.12287	16.1897
1.12287	17.1496
1.12776	17.2775
1.12776	17.4695
1.13265	17.4055
1.13265	17.6615
1.13633	17.0856
1.13633	17.4695
1.14122	15.8057
1.14122	17.4695
1.14611	15.8697
1.14611	16.5096
1.151	15.7418
1.151	17.0216
1.1559	15.9337
1.1559	16.3817
1.16079	16.3177
1.16079	16.7016
1.16568	16.3177
1.16568	16.3177
1.17057	15.8697
1.17057	15.9337
1.17547	15.2938
1.17547	16.0617
1.18036	15.2298
1.18036	16.1897
1.18525	15.9977
1.18525	16.0617
1.19014	14.9739
1.19014	16.2537
1.19381	15.6138
1.19381	15.9337
1.19871	14.9099
1.19871	16.2537
1.2036	15.3578
1.2036	15.6138
1.20849	15.1658
1.20849	15.6138
1.21338	14.7819
1.21338	15.7418
1.21828	14.6539
1.21828	14.7179
1.22317	14.4619
1.22317	14.8459
1.22806	14.334
1.22806	15.6778
1.23296	14.3979
1.23296	15.9977
1.23785	14.9739
1.23785	15.8057
1.24274	15.6138
1.24274	15.8057
1.24763	14.5899
1.24763	14.6539
1.25253	14.6539
1.25253	14.8459
1.2562	15.3578
1.25742	15.8697
1.26231	14.7819
1.26231	15.4858
1.26598	14.142
1.26598	14.206
1.27087	14.206
1.27087	14.27
1.27577	14.142
1.27577	15.1658
1.28066	14.142
1.28066	14.27
1.28555	14.4619
1.28555	15.1018
1.29044	14.206
1.29044	15.1658
1.29534	15.1018
1.29534	15.3578
1.30023	14.3979
1.30023	15.1658
1.30512	14.4619
1.30512	15.2938
1.31001	14.3979
1.31001	15.0379
1.31491	14.6539
1.31491	14.7819
1.3198	14.078
1.3198	15.1658
1.32347	13.758
1.32347	14.7179
1.32836	14.014
1.32836	14.206
1.33326	14.334
1.33326	14.9099
1.33815	14.3979
1.33815	14.6539
1.34304	13.694
1.34304	14.334
1.34793	15.1018
1.34793	15.1658
1.35283	14.142
1.35283	15.2298
1.35772	13.886
1.35772	15.2938
1.36261	14.142
1.36261	14.5259
1.3675	13.822
1.3675	14.27
1.3724	14.078
1.3724	14.4619
1.37729	14.5259
1.37729	14.9099
1.38218	14.142
1.38218	14.334
1.38585	14.334
1.38585	14.7179
1.39074	13.822
1.39197	13.886
1.39564	13.822
1.39564	14.7819
1.40053	14.078
1.40053	15.0379
1.40542	14.206
1.40542	14.334
1.41031	14.8459
1.41031	14.9739
1.41521	13.6301
1.41521	13.886
1.4201	13.5021
1.4201	14.9739
1.42499	14.078
1.42499	14.5899
1.42989	13.95
1.42989	14.206
1.43478	13.758
1.43478	15.1018
1.43967	13.886
1.43967	14.206
1.44456	14.9099
1.44456	15.0379
1.44946	14.142
1.44946	14.9099
1.45313	13.694
1.45313	14.5259
1.45802	14.078
1.45802	15.1018
1.46291	14.4619
1.46291	14.4619
1.4678	13.4381
1.4678	13.694
1.4727	13.886
1.4727	14.8459
1.47759	14.8459
1.47759	15.1658
1.48248	14.27
1.48248	14.5259
1.48737	13.6301
1.48737	14.6539
1.49227	14.078
1.49227	14.7819
1.49716	14.3979
1.49716	14.7819
1.50205	13.822
1.50205	15.3578
1.50694	14.142
1.50694	14.7179
1.51184	14.8459
1.51184	15.0379
1.51551	14.7179
1.51551	15.1018
1.5204	13.758
1.5204	15.0379
1.52529	13.758
1.52529	14.7179
1.53019	14.27
1.53019	14.7179
1.53508	14.7179
1.53508	15.2938
1.53997	13.886
1.53997	15.1018
1.54486	13.6301
1.54486	14.27
1.54976	13.758
1.54976	14.7819
1.55465	14.4619
1.55465	14.6539
1.55954	14.5899
1.55954	14.6539
1.56443	14.142
1.56443	14.7819
1.56933	14.27
1.56933	15.1018
1.57422	14.6539
1.57422	14.7179
1.57911	14.7179
1.57911	15.1018
1.58278	13.6301
1.58278	15.0379
1.58767	14.206
1.58767	14.334
1.59257	13.822
1.59257	13.822
1.59746	13.822
1.59746	14.6539
1.60235	14.334
1.60235	15.1658
1.60725	13.95
1.60725	15.0379
1.61214	14.9739
1.61214	15.0379
1.61703	14.8459
1.61703	15.2938
1.62192	13.758
1.62192	14.27
1.62682	13.886
1.62682	14.078
1.63171	13.95
1.63171	14.4619
1.6366	13.822
1.6366	14.5899
1.64149	14.27
1.64149	14.7179
1.64516	14.6539
1.64516	14.9099
1.65006	14.4619
1.65006	15.0379
1.65495	14.9099
1.65495	15.4218
1.65984	14.334
1.65984	14.5259
1.66473	14.142
1.66473	14.6539
1.66963	13.95
1.66963	15.0379
1.67452	14.014
1.67452	14.206
1.67941	13.886
1.67941	14.8459
1.6843	15.1658
1.6843	15.2938
1.6892	13.95
1.6892	14.142
1.69409	13.95
1.69409	14.4619
1.69898	14.5899
1.69898	14.9739
1.70265	14.6539
1.70388	14.5899
1.70877	14.5899
1.70877	14.8459
1.71244	14.014
1.71244	14.7819
1.71733	14.014
1.71733	14.3979
1.72222	14.8459
1.72222	15.1018
1.72712	13.822
1.72712	15.2298
1.73201	13.6301
1.73201	14.142
1.7369	14.014
1.7369	14.8459
1.74179	13.822
1.74179	14.078
1.74669	14.4619
1.74669	14.5259
1.75158	13.6301
1.75158	14.014
1.75647	14.4619
1.75647	15.2938
1.76137	15.0379
1.76137	15.0379
1.76626	14.206
1.76626	14.5259
1.77115	14.078
1.77115	15.1658
1.77482	14.078
1.77482	15.0379
1.77971	13.758
1.77971	14.5259
1.7846	13.886
1.7846	14.27
1.7895	13.95
1.7895	14.206
1.79439	13.95
1.79439	15.2298
[truncated: 501 more rows]

## Sheet: Fig 1d
Fig 1d-i				Fig 1d-ii							Fig 1d-iii
time (ms)	x_trap (um)	x_p,instant (um)		time (ms)	f_instant (pN)	time (ms)	sampled F_1 (pN)	time (ms)	sampled F_2 (pN)		time (ms)	position (um)	time (ms)	F_T=F_1+F_2 (pN)
0	0	0		0	0	16.03	2.8833	16.07	-1.8656		16.03	0.037312	16.05	1.0177
0.005	0.05	0.0020716		0.005	2.3964	16.11	2.4622	16.15	-1.9839		16.11	0.039679	16.13	0.47828
0.01	0.1	0.0060495		0.01	4.6975	16.19	1.8002	16.23	-1.9081		16.19	0.038161	16.21	-0.10791
0.015	0.1	0.0097482		0.015	4.5126	16.27	0.96188	16.31	-1.6454		16.27	0.032909	16.29	-0.68355
0.02	0.1	0.013238		0.02	4.3381	16.35	0.029443	16.39	-1.2217		16.35	0.024434	16.37	-1.1923
0.025	0.1	0.01655		0.025	4.1725	16.43	-0.90588	16.47	-0.67841		16.43	0.013568	16.45	-1.5843
0.03	0.1	0.019703		0.03	4.0149	16.51	-1.7525	16.55	-0.068701		16.51	0.001374	16.53	-1.8212
0.035	0.1	0.02271		0.035	3.8645	16.59	-2.4276	16.63	0.54773		16.59	-0.010955	16.61	-1.8799
0.04	0.1	0.025582		0.04	3.7209	16.67	-2.8651	16.71	1.1106		16.67	-0.022211	16.69	-1.7545
0.045	0.05	0.026257		0.045	1.1872	16.75	-3.0221	16.79	1.5647		16.75	-0.031293	16.77	-1.4574
0.05	0	0.024907		0.05	-1.2454	16.83	-2.8833	16.87	1.8656		16.83	-0.037312	16.85	-1.0177
0.055	0	0.023726		0.055	-1.1863	16.91	-2.4622	16.95	1.9839		16.91	-0.039679	16.93	-0.47829
0.06	0	0.022648		0.06	-1.1324	16.99	-1.8002	17.03	1.9081		16.99	-0.038161	17.01	0.10791
0.065	0	0.021649		0.065	-1.0824	17.07	-0.96188	17.11	1.6454		17.07	-0.032908	17.09	0.68354
0.07	0	0.020714		0.07	-1.0357	17.15	-0.029446	17.19	1.2217		17.15	-0.024434	17.17	1.1923
0.075	0	0.019836		0.075	-0.9918	17.23	0.90587	17.27	0.67841		17.23	-0.013568	17.25	1.5843
0.08	0	0.019007		0.08	-0.95036	17.31	1.7525	17.35	0.068698		17.31	-0.001374	17.33	1.8212
0.085	0.047553	0.020193		0.085	1.368	17.39	2.4276	17.43	-0.54774		17.39	0.010955	17.41	1.8799
0.09	0.095106	0.023232		0.09	3.5937	17.47	2.8651	17.51	-1.1106		17.47	0.022211	17.49	1.7545
0.095	0.095106	0.026042		0.095	3.4532	17.55	3.0221	17.59	-1.5647		17.55	0.031293	17.57	1.4574
0.1	0.095106	0.028689		0.1	3.3208	17.63	2.8833	17.67	-1.8656		17.63	0.037312	17.65	1.0177
0.105	0.095106	0.031198		0.105	3.1954	17.71	2.4622	17.75	-1.9839		17.71	0.039679	17.73	0.47828
0.11	0.095106	0.033585		0.11	3.076	17.79	1.8002	17.83	-1.9081		17.79	0.038161	17.81	-0.10791
0.115	0.095106	0.035861		0.115	2.9622	17.87	0.96188	17.91	-1.6454		17.87	0.032909	17.89	-0.68355
0.12	0.095106	0.038036		0.12	2.8535	17.95	0.029443	17.99	-1.2217		17.95	0.024434	17.97	-1.1923
0.125	0.047553	0.038146		0.125	0.47035	18.03	-0.90588	18.07	-0.67841		18.03	0.013568	18.05	-1.5843
0.13	0	0.036353		0.13	-1.8177	18.11	-1.7525	18.15	-0.068701		18.11	0.001374	18.13	-1.8212
0.135	0	0.034743		0.135	-1.7372	18.19	-2.4276	18.23	0.54773		18.19	-0.010955	18.21	-1.8799
0.14	0	0.033252		0.14	-1.6626	18.27	-2.8651	18.31	1.1106		18.27	-0.022211	18.29	-1.7545
0.145	0	0.031856		0.145	-1.5928	18.35	-3.0221	18.39	1.5647		18.35	-0.031293	18.37	-1.4574
0.15	0	0.03054		0.15	-1.527	18.43	-2.8833	18.47	1.8656		18.43	-0.037312	18.45	-1.0177
0.155	0	0.029295		0.155	-1.4648	18.51	-2.4622	18.55	1.9839		18.51	-0.039679	18.53	-0.47829
0.16	0	0.028114		0.16	-1.4057	18.59	-1.8002	18.63	1.9081		18.59	-0.038161	18.61	0.10791
0.165	0.040451	0.028668		0.165	0.58915	18.67	-0.96188	18.71	1.6454		18.67	-0.032908	18.69	0.68354
0.17	0.080902	0.030818		0.17	2.5042	18.75	-0.029446	18.79	1.2217		18.75	-0.024434	18.77	1.1923
0.175	0.080902	0.032791		0.175	2.4055	18.83	0.90587	18.87	0.67841		18.83	-0.013568	18.85	1.5843
0.18	0.080902	0.034643		0.18	2.3129	18.91	1.7525	18.95	0.068698		18.91	-0.001374	18.93	1.8212
0.185	0.080902	0.036394		0.185	2.2254	18.99	2.4276	19.03	-0.54774		18.99	0.010955	19.01	1.8799
0.19	0.080902	0.038057		0.19	2.1422	19.07	2.8651	19.11	-1.1106		19.07	0.022211	19.09	1.7545
0.195	0.080902	0.039642		0.195	2.063	19.15	3.0221	19.19	-1.5647		19.15	0.031293	19.17	1.4574
0.2	0.080902	0.041153		0.2	1.9874
0.205	0.040451	0.040922		0.205	-0.023573
0.21	0	0.039086		0.21	-1.9543
0.215	0	0.037417		0.215	-1.8709
0.22	0	0.035862		0.22	-1.7931
0.225	0	0.034399		0.225	-1.7199
0.23	0	0.033014		0.23	-1.6507
0.235	0	0.031701		0.235	-1.5851
0.24	0	0.030452		0.24	-1.5226
0.245	0.029389	0.03048		0.245	-0.054522
0.25	0.058779	0.031683		0.25	1.3548
0.255	0.058779	0.032773		0.255	1.3003
0.26	0.058779	0.033789		0.26	1.2495
0.265	0.058779	0.034745		0.265	1.2017
0.27	0.058779	0.03565		0.27	1.1564
0.275	0.058779	0.03651		0.275	1.1134
0.28	0.058779	0.037329		0.28	1.0725
0.285	0.029389	0.036892		0.285	-0.37515
0.29	0	0.0353		0.29	-1.765
0.295	0	0.03384		0.295	-1.692
0.3	0	0.032472		0.3	-1.6236
0.305	0	0.031179		0.305	-1.559
0.31	0	0.029953		0.31	-1.4977
0.315	0	0.028788		0.315	-1.4394
0.32	0	0.027676		0.32	-1.3838
0.325	0.015451	0.027256		0.325	-0.59027
0.33	0.030902	0.027473		0.33	0.17146
0.335	0.030902	0.027647		0.335	0.16274
0.34	0.030902	0.027798		0.34	0.15516
0.345	0.030902	0.027934		0.345	0.14837
0.35	0.030902	0.028058		0.35	0.14217
0.355	0.030902	0.028173		0.355	0.13646
0.36	0.030902	0.028279		0.36	0.13115
0.365	0.015451	0.027738		0.365	-0.61435
0.37	0	0.026602		0.37	-1.3301
0.375	0	0.025546		0.375	-1.2773
0.38	0	0.024551		0.38	-1.2275
0.385	0	0.023606		0.385	-1.1803
0.39	0	0.022706		0.39	-1.1353
0.395	0	0.021848		0.395	-1.0924
0.4	0	0.021027		0.4	-1.0514
0.405	-8.0406e-18	0.020243		0.405	-1.0121
0.41	-1.6081e-17	0.019492		0.41	-0.97458
0.415	-1.6081e-17	0.018772		0.415	-0.9386
0.42	-1.6081e-17	0.018082		0.42	-0.90412
0.425	-1.6081e-17	0.017421		0.425	-0.87105
0.43	-1.6081e-17	0.016787		0.43	-0.83933
0.435	-1.6081e-17	0.016178		0.435	-0.80889
0.44	-1.6081e-17	0.015593		0.44	-0.77966
0.445	-8.0406e-18	0.015032		0.445	-0.75159
0.45	0	0.014493		0.45	-0.72463
0.455	0	0.013975		0.455	-0.69873
0.46	0	0.013477		0.46	-0.67384
0.465	0	0.012998		0.465	-0.64991
0.47	0	0.012538		0.47	-0.62691
0.475	0	0.012096		0.475	-0.6048
0.48	0	0.011671		0.48	-0.58353
0.485	-0.015451	0.010621		0.485	-1.3036
0.49	-0.030902	0.0089983		0.49	-1.995
0.495	-0.030902	0.0074766		0.495	-1.9189
0.5	-0.030902	0.0060337		0.5	-1.8468
0.505	-0.030902	0.0046595		0.505	-1.7781
0.51	-0.030902	0.0033477		0.51	-1.7125
0.515	-0.030902	0.0020935		0.515	-1.6498
0.52	-0.030902	0.00089305		0.52	-1.5897
0.525	-0.015451	0.0003832		0.525	-0.7917
0.53	0	0.00051005		0.53	-0.025503
0.535	0	0.00059568		0.535	-0.029784
0.54	0	0.00065957		0.54	-0.032978
0.545	0	0.000709		0.545	-0.03545
0.55	0	0.00074786		0.55	-0.037393
0.555	0	0.00077857		0.555	-0.038929
0.56	0	0.00080279		0.56	-0.04014
0.565	-0.029389	-0.00039593		0.565	-1.4497
0.57	-0.058779	-0.0027196		0.57	-2.8029
0.575	-0.058779	-0.0048828		0.575	-2.6948
0.58	-0.058779	-0.0069264		0.58	-2.5926
0.585	-0.058779	-0.008868		0.585	-2.4955
0.59	-0.058779	-0.010718		0.59	-2.403
0.595	-0.058779	-0.012485		0.595	-2.3147
0.6	-0.058779	-0.014174		0.6	-2.2302
0.605	-0.029389	-0.014573		0.605	-0.74081
0.61	0	-0.013783		0.61	0.68917
0.615	0	-0.013094		0.615	0.65469
0.62	0	-0.012466		0.62	0.6233
0.625	0	-0.011885		0.625	0.59427
0.63	0	-0.011344		0.63	0.56718
0.635	0	-0.010835		0.635	0.54176
0.64	0	-0.010356		0.64	0.51782
0.645	-0.040451	-0.01158		0.645	-1.4435
0.65	-0.080902	-0.01437		0.65	-3.3266
0.655	-0.080902	-0.016957		0.655	-3.1973
0.66	-0.080902	-0.019395		0.66	-3.0754
0.665	-0.080902	-0.021707		0.665	-2.9597
0.67	-0.080902	-0.023909		0.67	-2.8496
0.675	-0.080902	-0.026009		0.675	-2.7446
0.68	-0.080902	-0.028016		0.68	-2.6443
0.685	-0.040451	-0.02826		0.685	-0.60953
0.69	0	-0.02688		0.69	1.344
0.695	0	-0.025649		0.695	1.2824
0.7	0	-0.024514		0.7	1.2257
0.705	0	-0.023454		0.705	1.1727
0.71	0	-0.022458		0.71	1.1229
0.715	0	-0.021518		0.715	1.0759
0.72	0	-0.020627		0.72	1.0313
0.725	-0.047553	-0.021752		0.725	-1.2901
0.73	-0.095106	-0.024731		0.73	-3.5187
0.735	-0.095106	-0.027484		0.735	-3.3811
0.74	-0.095106	-0.030074		0.74	-3.2516
0.745	-0.095106	-0.032528		0.745	-3.1289
0.75	-0.095106	-0.034862		0.75	-3.0122
0.755	-0.095106	-0.037088		0.755	-2.9009
0.76	-0.095106	-0.039213		0.76	-2.7946
0.765	-0.047553	-0.039275		0.765	-0.41391
0.77	0	-0.037436		0.77	1.8718
0.775	0	-0.035781		0.775	1.7891
0.78	0	-0.034247		0.78	1.7124
0.785	0	-0.032809		0.785	1.6405
0.79	0	-0.031454		0.79	1.5727
0.795	0	-0.030171		0.795	1.5085
0.8	0	-0.028953		0.8	1.4477
0.805	-0.05	-0.029867		0.805	-1.0067
0.81	-0.1	-0.032742		0.81	-3.3629
0.815	-0.1	-0.035389		0.815	-3.2305
0.82	-0.1	-0.037876		0.82	-3.1062
0.825	-0.1	-0.040229		0.825	-2.9886
0.83	-0.1	-0.042465		0.83	-2.8767
0.835	-0.1	-0.044596		0.835	-2.7702
0.84	-0.1	-0.046629		0.84	-2.6685
0.845	-0.05	-0.046501		0.845	-0.17495
0.85	0	-0.044382		0.85	2.2191
0.855	0	-0.042464		0.855	2.1232
0.86	0	-0.04068		0.86	2.034
0.865	0	-0.039003		0.865	1.9502
0.87	0	-0.037419		0.87	1.871
0.875	0	-0.035918		0.875	1.7959
0.88	0	-0.034491		0.88	1.7245
0.885	-0.047553	-0.035102		0.885	-0.62252
0.89	-0.095106	-0.03759		0.89	-2.8758
0.895	-0.095106	-0.039872		0.895	-2.7617
0.9	-0.095106	-0.04201		0.9	-2.6548
0.905	-0.095106	-0.044031		0.905	-2.5537
0.91	-0.095106	-0.045949		0.91	-2.4578
0.915	-0.095106	-0.047775		0.915	-2.3665
0.92	-0.095106	-0.049517		0.92	-2.2794
0.925	-0.047553	-0.04921		0.925	0.082878
0.93	0	-0.047018		0.93	2.3509
0.935	0	-0.045023		0.935	2.2511
0.94	0	-0.043162		0.94	2.1581
0.945	0	-0.04141		0.945	2.0705
0.95	0	-0.039752		0.95	1.9876
0.955	0	-0.038178		0.955	1.9089
0.96	0	-0.036681		0.96	1.834
0.965	-0.040451	-0.03693		0.965	-0.17606
0.97	-0.080902	-0.038786		0.97	-2.1058
0.975	-0.080902	-0.040478		0.975	-2.0212
0.98	-0.080902	-0.042058		0.98	-1.9422
0.985	-0.080902	-0.043548		0.985	-1.8677
0.99	-0.080902	-0.04496		0.99	-1.7971
0.995	-0.080902	-0.046302		0.995	-1.73
1	-0.080902	-0.04758		1	-1.6661
1.005	-0.040451	-0.047125		1.005	0.3337
1.01	0	-0.045073		1.01	2.2536
1.015	0	-0.043196		1.015	2.1598
1.02	0	-0.04144		1.02	2.072
1.025	0	-0.039783		1.025	1.9891
1.03	0	-0.038213		1.03	1.9106
1.035	0	-0.03672		1.035	1.836
1.04	0	-0.035298		1.04	1.7649
1.045	-0.029389	-0.03516		1.045	0.28852
1.05	-0.058779	-0.036202		1.05	-1.1288
1.055	-0.058779	-0.037138		1.055	-1.082
1.06	-0.058779	-0.038005		1.06	-1.0387
1.065	-0.058779	-0.038817		1.065	-0.99805
1.07	-0.058779	-0.039584		1.07	-0.95971
1.075	-0.058779	-0.040311		1.075	-0.92339
1.08	-0.058779	-0.041001		1.08	-0.88888
1.085	-0.029389	-0.04044		1.085	0.55256
1.09	0	-0.038729		1.09	1.9365
1.095	0	-0.037153		1.095	1.8577
1.1	0	-0.035674		1.1	1.7837
1.105	0	-0.034274		1.105	1.7137
1.11	0	-0.032945		1.11	1.6473
1.115	0	-0.03168		1.115	1.584
1.12	0	-0.030472		1.12	1.5236
1.125	-0.015451	-0.029959		1.125	0.72543
1.13	-0.030902	-0.030086		1.13	-0.040777
1.135	-0.030902	-0.030174		1.135	-0.03638
1.14	-0.030902	-0.030242		1.14	-0.032966
1.145	-0.030902	-0.030298		1.145	-0.030191
1.15	-0.030902	-0.030344		1.15	-0.027872
1.155	-0.030902	-0.030384		1.155	-0.025901
1.16	-0.030902	-0.030418		1.16	-0.024204
1.165	-0.015451	-0.029807		1.165	0.71781
1.17	0	-0.028604		1.17	1.4302
1.175	0	-0.027483		1.175	1.3742
1.18	0	-0.026425		1.18	1.3213
1.185	0	-0.025419		1.185	1.271
1.19	0	-0.024461		1.19	1.2231
1.195	0	-0.023546		1.195	1.1773
1.2	0	-0.022672		1.2	1.1336
1.205	3.5224e-17	-0.021834		1.205	1.0917
1.21	7.0448e-17	-0.021032		1.21	1.0516
1.215	7.0448e-17	-0.020264		1.215	1.0132
1.22	7.0448e-17	-0.019527		1.22	0.97633
1.225	7.0448e-17	-0.018819		1.225	0.94097
1.23	7.0448e-17	-0.018141		1.23	0.90704
1.235	7.0448e-17	-0.017489		1.235	0.87446
1.24	7.0448e-17	-0.016863		1.24	0.84317
1.245	3.5224e-17	-0.016262		1.245	0.81311
1.25	0	-0.015684		1.25	0.78422
1.255	0	-0.015129		1.255	0.75646
1.26	0	-0.014595		1.26	0.72977
1.265	0	-0.014082		1.265	0.7041
1.27	0	-0.013588		1.27	0.67942
1.275	0	-0.013114		1.275	0.65568
1.28	0	-0.012657		1.28	0.63284
1.285	0.015451	-0.011577		1.285	1.3514
1.29	0.030902	-0.0099249		1.29	2.0413
1.295	0.030902	-0.0083748		1.295	1.9638
1.3	0.030902	-0.0069045		1.3	1.8903
1.305	0.030902	-0.0055038		1.305	1.8203
1.31	0.030902	-0.0041663		1.31	1.7534
1.315	0.030902	-0.0028873		1.315	1.6895
1.32	0.030902	-0.0016629		1.32	1.6282
1.325	0.015451	-0.0011298		1.325	0.82903
1.33	0	-0.0012342		1.33	0.061712
1.335	0	-0.0012982		1.335	0.064908
1.34	0	-0.0013411		1.34	0.067053
1.345	0	-0.0013702		1.345	0.06851
1.35	0	-0.0013894		1.35	0.06947
1.355	0	-0.0014011		1.355	0.070056
1.36	0	-0.0014069		1.36	0.070347
1.365	0.029389	-0.00019042		1.365	1.479
1.37	0.058779	0.0021504		1.37	2.8314
1.375	0.058779	0.0043303		1.375	2.7224
1.38	0.058779	0.0063901		1.38	2.6194
1.385	0.058779	0.0083473		1.385	2.5216
1.39	0.058779	0.010213		1.39	2.4283
1.395	0.058779	0.011994		1.395	2.3392
1.4	0.058779	0.013697		1.4	2.2541
1.405	0.029389	0.01411		1.405	0.76397
1.41	0	0.013334		1.41	-0.66668
1.415	0	0.012657		1.415	-0.63284
1.42	0	0.012041		1.42	-0.60207
1.425	0	0.011473		1.425	-0.57364
1.43	0	0.010943		1.43	-0.54714
1.435	0	0.010446		1.435	-0.52229
1.44	0	0.0099779		1.44	-0.4989
1.445	0.040451	0.011212		1.445	1.4619
1.45	0.080902	0.014013		1.45	3.3445
1.455	0.080902	0.016609		1.455	3.2146
1.46	0.080902	0.019057		1.46	3.0923
1.465	0.080902	0.021379		1.465	2.9761
1.47	0.080902	0.02359		1.47	2.8656
1.475	0.080902	0.025699		1.475	2.7602
1.48	0.080902	0.027714		1.48	2.6594
1.485	0.040451	0.027966		1.485	0.62423
1.49	0	0.026594		1.49	-1.3297
1.495	0	0.025371		1.495	-1.2685
1.5	0	0.024243		1.5	-1.2122
1.505	0	0.023191		1.505	-1.1595
1.51	0	0.022202		1.51	-1.1101
1.515	0	0.021268		1.515	-1.0634
1.52	0	0.020384		1.52	-1.0192
1.525	0.047553	0.021515		1.525	1.3019
1.53	0.095106	0.024501		1.53	3.5302
1.535	0.095106	0.02726		1.535	3.3923
1.54	0.095106	0.029856		1.54	3.2625
1.545	0.095106	0.032316		1.545	3.1395
1.55	0.095106	0.034655		1.55	3.0225
1.555	0.095106	0.036886		1.555	2.911
1.56	0.095106	0.039016		1.56	2.8045
1.565	0.047553	0.039083		1.565	0.42348
1.57	0	0.03725		1.57	-1.8625
1.575	0	0.035599		1.575	-1.78
1.58	0	0.03407		1.58	-1.7035
1.585	0	0.032637		1.585	-1.6319
1.59	0	0.031286		1.59	-1.5643
1.595	0	0.030007		1.595	-1.5003
1.6	0	0.028793		1.6	-1.4397
1.605	0.05	0.029711		1.605	1.0144
1.61	0.1	0.03259		1.61	3.3705
1.615	0.1	0.035241		1.615	3.2379
1.62	0.1	0.037731		1.62	3.1134
1.625	0.1	0.040088		1.625	2.9956
1.63	0.1	0.042328		1.63	2.8836
1.635	0.1	0.044462		1.635	2.7769
1.64	0.1	0.046498		1.64	2.6751
1.645	0.05	0.046373		1.645	0.18134
1.65	0	0.044258		1.65	-2.2129
1.655	0	0.042342		1.655	-2.1171
1.66	0	0.040561		1.66	-2.028
1.665	0	0.038887		1.665	-1.9444
1.67	0	0.037306		1.67	-1.8653
1.675	0	0.035807		1.675	-1.7904
1.68	0	0.034383		1.68	-1.7192
1.685	0.047553	0.034997		1.685	0.62778
1.69	0.095106	0.037488		1.69	2.8809
1.695	0.095106	0.039772		1.695	2.7667
1.7	0.095106	0.041912		1.7	2.6597
1.705	0.095106	0.043935		1.705	2.5585
1.71	0.095106	0.045856		1.71	2.4625
1.715	0.095106	0.047684		1.715	2.3711
1.72	0.095106	0.049428		1.72	2.2839
1.725	0.047553	0.049123		1.725	-0.078507
1.73	0	0.046933		1.73	-2.3466
1.735	0	0.044939		1.735	-2.247
1.74	0	0.04308		1.74	-2.154
1.745	0	0.04133		1.745	-2.0665
1.75	0	0.039674		1.75	-1.9837
1.755	0	0.038102		1.755	-1.9051
1.76	0	0.036606		1.76	-1.8303
1.765	0.040451	0.036857		1.765	0.17971
1.77	0.080902	0.038715		1.77	2.1093
1.775	0.080902	0.040408		1.775	2.0247
1.78	0.080902	0.04199		1.78	1.9456
1.785	0.080902	0.043481		1.785	1.871
1.79	0.080902	0.044894		1.79	1.8004
1.795	0.080902	0.046238		1.795	1.7332
1.8	0.080902	0.047518		1.8	1.6692
1.805	0.040451	0.047063		1.805	-0.33063
1.81	0	0.045012		1.81	-2.2506
1.815	0	0.043137		1.815	-2.1568
1.82	0	0.041382		1.82	-2.0691
1.825	0	0.039727		1.825	-1.9863
1.83	0	0.038157		1.83	-1.9079
1.835	0	0.036666		1.835	-1.8333
1.84	0	0.035245		1.84	-1.7623
1.845	0.029389	0.035108		1.845	-0.28592
1.85	0.058779	0.036152		1.85	1.1313
1.855	0.058779	0.037088		1.855	1.0845
1.86	0.058779	0.037956		1.86	1.0411
1.865	0.058779	0.03877		1.865	1.0004
1.87	0.058779	0.039537		1.87	0.96206
1.875	0.058779	0.040265		1.875	0.92569
1.88	0.058779	0.040956		1.88	0.89113
1.885	0.029389	0.040396		1.885	-0.55035
1.89	0	0.038686		1.89	-1.9343
1.895	0	0.037111		1.895	-1.8555
1.9	0	0.035632		1.9	-1.7816
1.905	0	0.034234		1.905	-1.7117
1.91	0	0.032905		1.91	-1.6453
1.915	0	0.03164		1.915	-1.582
1.92	0	0.030434		1.92	-1.5217
1.925	0.015451	0.029922		1.925	-0.72354
1.93	0.030902	0.030049		1.93	0.042632
1.935	0.030902	0.030138		1.935	0.038199
1.94	0.030902	0.030207		1.94	0.034751
1.945	0.030902	0.030263		1.945	0.031942
1.95	0.030902	0.03031		1.95	0.029591
1.955	0.030902	0.03035		1.955	0.027588
1.96	0.030902	0.030385		1.96	0.02586
1.965	0.015451	0.029774		1.965	-0.71618
1.97	0	0.028572		1.97	-1.4286
1.975	0	0.027452		1.975	-1.3726
1.98	0	0.026394		1.98	-1.3197
1.985	0	0.025389		1.985	-1.2695
1.99	0	0.024432		1.99	-1.2216
1.995	0	0.023517		1.995	-1.1759
2	0	0.022643		2	-1.1321
2.005	-7.351e-17	0.021806		2.005	-1.0903
2.01	-1.4702e-16	0.021005		2.01	-1.0502
2.015	-1.4702e-16	0.020237		2.015	-1.0118
2.02	-1.4702e-16	0.0195		2.02	-0.975
2.025	-1.4702e-16	0.018793		2.025	-0.93967
2.03	-1.4702e-16	0.018115		2.03	-0.90575
2.035	-1.4702e-16	0.017464		2.035	-0.87319
2.04	-1.4702e-16	0.016838		2.04	-0.84192
2.045	-7.351e-17	0.016238		2.045	-0.81188
2.05	0	0.01566		2.05	-0.78302
2.055	0	0.015106		2.055	-0.75528
2.06	0	0.014572		2.06	-0.72861
2.065	0	0.014059		2.065	-0.70296
2.07	0	0.013566		2.07	-0.6783
2.075	0	0.013092		2.075	-0.65458
2.08	0	0.012635		2.08	-0.63176
2.085	-0.015451	0.011556		2.085	-1.3503
2.09	-0.030902	0.0099039		2.09	-2.0403
2.095	-0.030902	0.0083542		2.095	-1.9628
2.1	-0.030902	0.0068842		2.1	-1.8893
2.105	-0.030902	0.0054838		2.105	-1.8193
2.11	-0.030902	0.0041467		2.11	-1.7524
2.115	-0.030902	0.002868		2.115	-1.6885
2.12	-0.030902	0.0016439		2.12	-1.6273
2.125	-0.015451	0.0011111		2.125	-0.8281
2.13	0	0.0012159		2.13	-0.060793
2.135	0	0.0012801		2.135	-0.064004
2.14	0	0.0013233		2.14	-0.066163
2.145	0	0.0013527		2.145	-0.067634
2.15	0	0.0013722		2.15	-0.068608
2.155	0	0.0013841		2.155	-0.069207
2.16	0	0.0013902		2.16	-0.069512
2.165	-0.029389	0.00017398		2.165	-1.4782
2.17	-0.058779	-0.0021666		2.17	-2.8306
2.175	-0.058779	-0.0043462		2.175	-2.7216
2.18	-0.058779	-0.0064058		2.18	-2.6186
2.185	-0.058779	-0.0083628		2.185	-2.5208
2.19	-0.058779	-0.010228		2.19	-2.4275
2.195	-0.058779	-0.012009		2.195	-2.3385
2.2	-0.058779	-0.013712		2.2	-2.2533
2.205	-0.029389	-0.014124		2.205	-0.76324
2.21	0	-0.013348		2.21	0.6674
2.215	0	-0.012671		2.215	0.63355
2.22	0	-0.012055		2.22	0.60277
2.225	0	-0.011487		2.225	0.57433
2.23	0	-0.010956		2.23	0.54781
2.235	0	-0.010459		2.235	0.52295
2.24	0	-0.009991		2.24	0.49955
2.245	-0.040451	-0.011225		2.245	-1.4613
2.25	-0.080902	-0.014025		2.25	-3.3438
2.255	-0.080902	-0.016621		2.255	-3.214
2.26	-0.080902	-0.019069		2.26	-3.0916
2.265	-0.080902	-0.021391		2.265	-2.9755
2.27	-0.080902	-0.023601		2.27	-2.865
2.275	-0.080902	-0.02571		2.275	-2.7596
2.28	-0.080902	-0.027726		2.28	-2.6588
2.285	-0.040451	-0.027978		2.285	-0.62366
2.29	0	-0.026605		2.29	1.3303
2.295	0	-0.025382		2.295	1.2691
2.3	0	-0.024254		2.3	1.2127
2.305	0	-0.023202		2.305	1.1601
2.31	0	-0.022212		2.31	1.1106
2.315	0	-0.021279		2.315	1.0639
2.32	0	-0.020394		2.32	1.0197
2.325	-0.047553	-0.021526		2.325	-1.3014
2.33	-0.095106	-0.024511		2.33	-3.5297
2.335	-0.095106	-0.02727		2.335	-3.3918
2.34	-0.095106	-0.029866		2.34	-3.262
2.345	-0.095106	-0.032325		2.345	-3.139
2.35	-0.095106	-0.034665		2.35	-3.022
2.355	-0.095106	-0.036896		2.355	-2.9105
2.36	-0.095106	-0.039026		2.36	-2.804
2.365	-0.047553	-0.039092		2.365	-0.42302
2.37	0	-0.037259		2.37	1.8629
2.375	0	-0.035608		2.375	1.7804
2.38	0	-0.034079		2.38	1.7039
2.385	0	-0.032646		2.385	1.6323
2.39	0	-0.031294		2.39	1.5647
2.395	0	-0.030015		2.395	1.5008
2.4	0	-0.028802		2.4	1.4401
2.405	-0.05	-0.029719		2.405	-1.014
2.41	-0.1	-0.032598		2.41	-3.3701
2.415	-0.1	-0.035249		2.415	-3.2375
2.42	-0.1	-0.037739		2.42	-3.113
2.425	-0.1	-0.040096		2.425	-2.9952
2.43	-0.1	-0.042335		2.43	-2.8832
2.435	-0.1	-0.044469		2.435	-2.7765
2.44	-0.1	-0.046506		2.44	-2.6747
2.445	-0.05	-0.046381		2.445	-0.18097
2.45	0	-0.044265		2.45	2.2132
2.455	0	-0.042349		2.455	2.1175
2.46	0	-0.040568		2.46	2.0284
2.465	0	-0.038894		2.465	1.9447
2.47	0	-0.037313		2.47	1.8657
2.475	0	-0.035814		2.475	1.7907
2.48	0	-0.03439		2.48	1.7195
2.485	-0.047553	-0.035004		2.485	-0.62745
2.49	-0.095106	-0.037494		2.49	-2.8806
2.495	-0.095106	-0.039778		2.495	-2.7664
2.5	-0.095106	-0.041918		2.5	-2.6594
2.505	-0.095106	-0.043941		2.505	-2.5582
2.51	-0.095106	-0.045862		2.51	-2.4622
2.515	-0.095106	-0.04769		2.515	-2.3708
2.52	-0.095106	-0.049434		2.52	-2.2836
2.525	-0.047553	-0.049129		2.525	0.078803
2.53	0	-0.046938		2.53	2.3469
2.535	0	-0.044945		2.535	2.2473
2.54	0	-0.043086		2.54	2.1543
2.545	0	-0.041336		2.545	2.0668
2.55	0	-0.03968		2.55	1.984
2.555	0	-0.038107		2.555	1.9054
2.56	0	-0.036612		2.56	1.8306
2.565	-0.040451	-0.036862		2.565	-0.17944
2.57	-0.080902	-0.03872		2.57	-2.1091
2.575	-0.080902	-0.040413		2.575	-2.0244
2.58	-0.080902	-0.041995		2.58	-1.9453
2.585	-0.080902	-0.043486		2.585	-1.8708
2.59	-0.080902	-0.044899		2.59	-1.8001
2.595	-0.080902	-0.046243		2.595	-1.733
2.6	-0.080902	-0.047523		2.6	-1.669
2.605	-0.040451	-0.047068		2.605	0.33087
2.61	0	-0.045017		2.61	2.2509
2.615	0	-0.043141		2.615	2.1571
2.62	0	-0.041387		2.62	2.0693
2.625	0	-0.039731		2.625	1.9866
2.63	0	-0.038162		2.63	1.9081
2.635	0	-0.03667		2.635	1.8335
2.64	0	-0.03525		2.64	1.7625
2.645	-0.029389	-0.035112		2.645	0.28614
2.65	-0.058779	-0.036156		2.65	-1.1311
2.655	-0.058779	-0.037093		2.655	-1.0843
2.66	-0.058779	-0.03796		2.66	-1.0409
2.665	-0.058779	-0.038774		2.665	-1.0002
2.67	-0.058779	-0.039541		2.67	-0.96186
2.675	-0.058779	-0.040269		2.675	-0.92549
2.68	-0.058779	-0.04096		2.68	-0.89093
2.685	-0.029389	-0.0404		2.685	0.55055
2.69	0	-0.03869		2.69	1.9345
2.695	0	-0.037115		2.695	1.8557
2.7	0	-0.035636		2.7	1.7818
2.705	0	-0.034237		2.705	1.7119
2.71	0	-0.032909		2.71	1.6454
2.715	0	-0.031644		2.715	1.5822
2.72	0	-0.030437		2.72	1.5219
2.725	-0.015451	-0.029925		2.725	0.72372
2.73	-0.030902	-0.030053		2.73	-0.042456
2.735	-0.030902	-0.030141		2.735	-0.038025
2.74	-0.030902	-0.03021		2.74	-0.03458
2.745	-0.030902	-0.030266		2.745	-0.031773
2.75	-0.030902	-0.030313		2.75	-0.029424
2.755	-0.030902	-0.030353		2.755	-0.027423
2.76	-0.030902	-0.030388		2.76	-0.025697
2.765	-0.015451	-0.029778		2.765	0.71634
2.77	0	-0.028575		2.77	1.4287
2.775	0	-0.027455		2.775	1.3728
2.78	0	-0.026397		2.78	1.3199
2.785	0	-0.025392		2.785	1.2696
2.79	0	-0.024435		2.79	1.2217
2.795	0	-0.02352		2.795	1.176
2.8	0	-0.022646		2.8	1.1323
2.805	6.7387e-17	-0.021809		2.805	1.0905
2.81	1.3477e-16	-0.021008		2.81	1.0504
2.815	1.3477e-16	-0.020239		2.815	1.012
2.82	1.3477e-16	-0.019503		2.82	0.97514
2.825	1.3477e-16	-0.018796		2.825	0.9398
2.83	1.3477e-16	-0.018118		2.83	0.90589
2.835	1.3477e-16	-0.017467		2.835	0.87333
2.84	1.3477e-16	-0.016841		2.84	0.84206
2.845	6.7387e-17	-0.01624		2.845	0.81202
2.85	0	-0.015663		2.85	0.78315
2.855	0	-0.015108		2.855	0.7554
2.86	0	-0.014575		2.86	0.72873
2.865	0	-0.014062		2.865	0.70309
2.87	0	-0.013568		2.87	0.67842
2.875	0	-0.013094		2.875	0.6547
2.88	0	-0.012638		2.88	0.63188
2.885	0.015451	-0.011558		2.885	1.3505
2.89	0.030902	-0.0099063		2.89	2.0404
2.895	0.030902	-0.0083565		2.895	1.9629
2.9	0.030902	-0.0068865		2.9	1.8894
2.905	0.030902	-0.0054861		2.905	1.8194
2.91	0.030902	-0.0041489		2.91	1.7525
2.915	0.030902	-0.0028702		2.915	1.6886
2.92	0.030902	-0.0016461		2.92	1.6274
2.925	0.015451	-0.0011133		2.925	0.82821
2.93	0	-0.001218		2.93	0.0609
2.935	0	-0.0012822		2.935	0.064109
2.94	0	-0.0013253		2.94	0.066267
2.945	0	-0.0013547		2.945	0.067737
2.95	0	-0.0013742		2.95	0.06871
2.955	0	-0.0013861		2.955	0.069307
2.96	0	-0.0013922		2.96	0.069611
2.965	0.029389	-0.00017594		2.965	1.4783
2.97	0.058779	0.0021647		2.97	2.8307
2.975	0.058779	0.0043443		2.975	2.7217
2.98	0.058779	0.0064039		2.98	2.6187
2.985	0.058779	0.0083609		2.985	2.5209
2.99	0.058779	0.010226		2.99	2.4276
2.995	0.058779	0.012007		2.995	2.3386
3	0.058779	0.01371		3	2.2534
3.005	0.029389	0.014123		3.005	0.76333
3.01	0	0.013346		3.01	-0.66731
3.015	0	0.012669		3.015	-0.63346
3.02	0	0.012054		3.02	-0.60268
3.025	0	0.011485		3.025	-0.57424
3.03	0	0.010955		3.03	-0.54773
3.035	0	0.010457		3.035	-0.52287
3.04	0	0.0099893		3.04	-0.49947
3.045	0.040451	0.011224		3.045	1.4614
3.05	0.080902	0.014024		3.05	3.3439
3.055	0.080902	0.01662		3.055	3.2141
3.06	0.080902	0.019067		3.06	3.0917
3.065	0.080902	0.021389		3.065	2.9756
3.07	0.080902	0.0236		3.07	2.8651
3.075	0.080902	0.025709		3.075	2.7596
3.08	0.080902	0.027724		3.08	2.6589
3.085	0.040451	0.027976		3.085	0.62373
3.09	0	0.026604		3.09	-1.3302
3.095	0	0.02538		3.095	-1.269
3.1	0	0.024253		3.1	-1.2126
3.105	0	0.0232		3.105	-1.16
3.11	0	0.022211		3.11	-1.1105
3.115	0	0.021277		3.115	-1.0639
3.12	0	0.020393		3.12	-1.0197
3.125	0.047553	0.021524		3.125	1.3014
3.13	0.095106	0.02451		3.13	3.5298
3.135	0.095106	0.027269		3.135	3.3919
3.14	0.095106	0.029864		3.14	3.2621
3.145	0.095106	0.032324		3.145	3.1391
3.15	0.095106	0.034664		3.15	3.0221
3.155	0.095106	0.036894		3.155	2.9106
3.16	0.095106	0.039025		3.16	2.8041
3.165	0.047553	0.039091		3.165	0.42308
3.17	0	0.037257		3.17	-1.8629
3.175	0	0.035607		3.175	-1.7804
3.18	0	0.034078		3.18	-1.7039
3.185	0	0.032645		3.185	-1.6322
3.19	0	0.031293		3.19	-1.5647
3.195	0	0.030014		3.195	-1.5007
3.2	0	0.028801		3.2	-1.44
3.205	0.05	0.029718		3.205	1.0141
3.21	0.1	0.032597		3.21	3.3701
3.215	0.1	0.035248		3.215	3.2376
3.22	0.1	0.037738		3.22	3.1131
3.225	0.1	0.040095		3.225	2.9953
3.23	0.1	0.042334		3.23	2.8833
3.235	0.1	0.044468		3.235	2.7766
3.24	0.1	0.046505		3.24	2.6748
3.245	0.05	0.04638		3.245	0.18102
3.25	0	0.044264		3.25	-2.2132
3.255	0	0.042348		3.255	-2.1174
3.26	0	0.040567		3.26	-2.0284
3.265	0	0.038893		3.265	-1.9447
3.27	0	0.037312		3.27	-1.8656
3.275	0	0.035813		3.275	-1.7907
3.28	0	0.034389		3.28	-1.7194
3.285	0.047553	0.035003		3.285	0.6275
3.29	0.095106	0.037493		3.29	2.8806
3.295	0.095106	0.039777		3.295	2.7664
3.3	0.095106	0.041918		3.3	2.6594
3.305	0.095106	0.043941		3.305	2.5582
3.31	0.095106	0.045861		3.31	2.4622
3.315	0.095106	0.047689		3.315	2.3708
3.32	0.095106	0.049433		3.32	2.2836
3.325	0.047553	0.049128		3.325	-0.078766
3.33	0	0.046938		3.33	-2.3469
3.335	0	0.044944		3.335	-2.2472
3.34	0	0.043085		3.34	-2.1543
3.345	0	0.041335		3.345	-2.0668
3.35	0	0.039679		3.35	-1.9839
3.355	0	0.038107		3.355	-1.9053
3.36	0	0.036611		3.36	-1.8305
3.365	0.040451	0.036861		3.365	0.17947
3.37	0.080902	0.038719		3.37	2.1091
3.375	0.080902	0.040413		3.375	2.0245
3.38	0.080902	0.041994		3.38	1.9454
3.385	0.080902	0.043485		3.385	1.8708
3.39	0.080902	0.044898		3.39	1.8002
3.395	0.080902	0.046242		3.395	1.733
3.4	0.080902	0.047522		3.4	1.669
3.405	0.040451	0.047068		3.405	-0.33084
3.41	0	0.045017		3.41	-2.2508
3.415	0	0.043141		3.415	-2.157
3.42	0	0.041386		3.42	-2.0693
3.425	0	0.039731		3.425	-1.9865
3.43	0	0.038161		3.43	-1.9081
3.435	0	0.03667		3.435	-1.8335
3.44	0	0.035249		3.44	-1.7625
3.445	0.029389	0.035112		3.445	-0.28612
3.45	0.058779	0.036155		3.45	1.1312
3.455	0.058779	0.037092		3.455	1.0843
3.46	0.058779	0.03796		3.46	1.0409
3.465	0.058779	0.038773		3.465	1.0003
3.47	0.058779	0.039541		3.47	0.96188
3.475	0.058779	0.040268		3.475	0.92551
3.48	0.058779	0.040959		3.48	0.89096
3.485	0.029389	0.0404		3.485	-0.55053
3.49	0	0.038689		3.49	-1.9345
3.495	0	0.037114		3.495	-1.8557
3.5	0	0.035636		3.5	-1.7818
3.505	0	0.034237		3.505	-1.7118
3.51	0	0.032909		3.51	-1.6454
3.515	0	0.031644		3.515	-1.5822
3.52	0	0.030437		3.52	-1.5219
3.525	0.015451	0.029925		3.525	-0.7237
3.53	0.030902	0.030052		3.53	0.042474
3.535	0.030902	0.030141		3.535	0.038043
3.54	0.030902	0.03021		3.54	0.034597
3.545	0.030902	0.030266		3.545	0.03179
3.55	0.030902	0.030313		3.55	0.029441
3.555	0.030902	0.030353		3.555	0.02744
3.56	0.030902	0.030387		3.56	0.025713
3.565	0.015451	0.029777		3.565	-0.71633
3.57	0	0.028575		3.57	-1.4287
3.575	0	0.027455		3.575	-1.3727
3.58	0	0.026397		3.58	-1.3199
3.585	0	0.025392		3.585	-1.2696
3.59	0	0.024434		3.59	-1.2217
3.595	0	0.02352		3.595	-1.176
3.6	0	0.022646		3.6	-1.1323
3.605	-6.1263e-17	0.021809		3.605	-1.0904
3.61	-1.2253e-16	0.021007		3.61	-1.0504
3.615	-1.2253e-16	0.020239		3.615	-1.012
3.62	-1.2253e-16	0.019503		3.62	-0.97513
3.625	-1.2253e-16	0.018796		3.625	-0.93979
3.63	-1.2253e-16	0.018118		3.63	-0.90588
3.635	-1.2253e-16	0.017466		3.635	-0.87332
3.64	-1.2253e-16	0.016841		3.64	-0.84205
3.645	-6.1263e-17	0.01624		3.645	-0.81201
3.65	0	0.015663		3.65	-0.78314
3.655	0	0.015108		3.655	-0.75539
3.66	0	0.014574		3.66	-0.72872
3.665	0	0.014062		3.665	-0.70308
3.67	0	0.013568		3.67	-0.67841
3.675	0	0.013094		3.675	-0.65469
3.68	0	0.012637		3.68	-0.63187
3.685	-0.015451	0.011558		3.685	-1.3504
3.69	-0.030902	0.0099061		3.69	-2.0404
3.695	-0.030902	0.0083564		3.695	-1.9629
3.7	-0.030902	0.0068863		3.7	-1.8894
3.705	-0.030902	0.0054859		3.705	-1.8194
3.71	-0.030902	0.0041488		3.71	-1.7525
3.715	-0.030902	0.0028701		3.715	-1.6886
3.72	-0.030902	0.0016459		3.72	-1.6274
3.725	-0.015451	0.0011132		3.725	-0.8282
3.73	0	0.0012179		3.73	-0.060894
3.735	0	0.0012821		3.735	-0.064104
3.74	0	0.0013252		3.74	-0.066262
3.745	0	0.0013546		3.745	-0.067732
3.75	0	0.0013741		3.75	-0.068705
3.755	0	0.0013861		3.755	-0.069303
3.76	0	0.0013921		3.76	-0.069607
3.765	-0.029389	0.00017585		3.765	-1.4783
3.77	-0.058779	-0.0021648		3.77	-2.8307
3.775	-0.058779	-0.0043444		3.775	-2.7217
3.78	-0.058779	-0.006404		3.78	-2.6187
3.785	-0.058779	-0.008361		3.785	-2.5209
3.79	-0.058779	-0.010226		3.79	-2.4276
3.795	-0.058779	-0.012007		3.795	-2.3386
3.8	-0.058779	-0.01371		3.8	-2.2534
3.805	-0.029389	-0.014123		3.805	-0.76333
3.81	0	-0.013346		3.81	0.66731
3.815	0	-0.012669		3.815	0.63346
3.82	0	-0.012054		3.82	0.60268
3.825	0	-0.011485		3.825	0.57424
3.83	0	-0.010955		3.83	0.54773
3.835	0	-0.010457		3.835	0.52287
3.84	0	-0.0099894		3.84	0.49947
3.845	-0.040451	-0.011224		3.845	-1.4614
3.85	-0.080902	-0.014024		3.85	-3.3439
3.855	-0.080902	-0.01662		3.855	-3.2141
3.86	-0.080902	-0.019067		3.86	-3.0917
3.865	-0.080902	-0.021389		3.865	-2.9756
3.87	-0.080902	-0.0236		3.87	-2.8651
3.875	-0.080902	-0.025709		3.875	-2.7596
3.88	-0.080902	-0.027724		3.88	-2.6589
3.885	-0.040451	-0.027976		3.885	-0.62373
3.89	0	-0.026604		3.89	1.3302
3.895	0	-0.02538		3.895	1.269
3.9	0	-0.024253		3.9	1.2126
3.905	0	-0.0232		3.905	1.16
3.91	0	-0.022211		3.91	1.1105
3.915	0	-0.021277		3.915	1.0639
3.92	0	-0.020393		3.92	1.0197
3.925	-0.047553	-0.021524		3.925	-1.3014
3.93	-0.095106	-0.02451		3.93	-3.5298
3.935	-0.095106	-0.027269		3.935	-3.3919
3.94	-0.095106	-0.029864		3.94	-3.2621
3.945	-0.095106	-0.032324		3.945	-3.1391
3.95	-0.095106	-0.034664		3.95	-3.0221
3.955	-0.095106	-0.036894		3.955	-2.9106
3.96	-0.095106	-0.039024		3.96	-2.8041
3.965	-0.047553	-0.039091		3.965	-0.42309
3.97	0	-0.037257		3.97	1.8629
3.975	0	-0.035607		3.975	1.7804
3.98	0	-0.034078		3.98	1.7039
3.985	0	-0.032644		3.985	1.6322
3.99	0	-0.031293		3.99	1.5647
3.995	0	-0.030014		3.995	1.5007
4	0	-0.0288		4	1.44
4.005	-0.05	-0.029718		4.005	-1.0141
4.01	-0.1	-0.032597		4.01	-3.3702
4.015	-0.1	-0.035248		4.015	-3.2376
4.02	-0.1	-0.037738		4.02	-3.1131
4.025	-0.1	-0.040095		4.025	-2.9953
4.03	-0.1	-0.042334		4.03	-2.8833
4.035	-0.1	-0.044468		4.035	-2.7766
4.04	-0.1	-0.046505		4.04	-2.6748
4.045	-0.05	-0.04638		4.045	-0.18102
4.05	0	-0.044264		4.05	2.2132
4.055	0	-0.042348		4.055	2.1174
4.06	0	-0.040567		4.06	2.0283
4.065	0	-0.038893		4.065	1.9447
4.07	0	-0.037312		4.07	1.8656
4.075	0	-0.035813		4.075	1.7907
4.08	0	-0.034389		4.08	1.7194
4.085	-0.047553	-0.035003		4.085	-0.6275
4.09	-0.095106	-0.037493		4.09	-2.8806
4.095	-0.095106	-0.039777		4.095	-2.7664
4.1	-0.095106	-0.041918		4.1	-2.6594
4.105	-0.095106	-0.043941		4.105	-2.5583
4.11	-0.095106	-0.045861		4.11	-2.4622
4.115	-0.095106	-0.047689		4.115	-2.3708
4.12	-0.095106	-0.049433		4.12	-2.2837
4.125	-0.047553	-0.049128		4.125	0.078758
4.13	0	-0.046937		4.13	2.3469
4.135	0	-0.044944		4.135	2.2472
4.14	0	-0.043085		4.14	2.1543
4.145	0	-0.041335		4.145	2.0667
4.15	0	-0.039679		4.15	1.9839
4.155	0	-0.038106		4.155	1.9053
4.16	0	-0.036611		4.16	1.8305
4.165	-0.040451	-0.036861		4.165	-0.17948
4.17	-0.080902	-0.038719		4.17	-2.1091
4.175	-0.080902	-0.040412		4.175	-2.0245
4.18	-0.080902	-0.041994		4.18	-1.9454
4.185	-0.080902	-0.043485		4.185	-1.8708
4.19	-0.080902	-0.044898		4.19	-1.8002
4.195	-0.080902	-0.046242		4.195	-1.733
4.2	-0.080902	-0.047522		4.2	-1.669
4.205	-0.040451	-0.047067		4.205	0.33083
4.21	0	-0.045016		4.21	2.2508
4.215	0	-0.043141		4.215	2.157
4.22	0	-0.041386		4.22	2.0693
4.225	0	-0.03973		4.225	1.9865
4.23	0	-0.038161		4.23	1.9081
4.235	0	-0.03667		4.235	1.8335
4.24	0	-0.035249		4.24	1.7624
4.245	-0.029389	-0.035111		4.245	0.2861
4.25	-0.058779	-0.036155		4.25	-1.1312
4.255	-0.058779	-0.037092		4.255	-1.0843
4.26	-0.058779	-0.03796		4.26	-1.0409
4.265	-0.058779	-0.038773		4.265	-1.0003
4.27	-0.058779	-0.039541		4.27	-0.96189
4.275	-0.058779	-0.040268		4.275	-0.92552
4.28	-0.058779	-0.040959		4.28	-0.89097
4.285	-0.029389	-0.0404		4.285	0.55052
4.29	0	-0.038689		4.29	1.9344
4.295	0	-0.037114		4.295	1.8557
4.3	0	-0.035635		4.3	1.7818
4.305	0	-0.034237		4.305	1.7118
4.31	0	-0.032908		4.31	1.6454
4.315	0	-0.031643		4.315	1.5822
4.32	0	-0.030437		4.32	1.5218
4.325	-0.015451	-0.029925		4.325	0.72369
4.33	-0.030902	-0.030052		4.33	-0.042486
4.335	-0.030902	-0.030141		4.335	-0.038055
4.34	-0.030902	-0.03021		4.34	-0.03461
4.345	-0.030902	-0.030266		4.345	-0.031802
4.35	-0.030902	-0.030313		4.35	-0.029453
4.355	-0.030902	-0.030353		4.355	-0.027452
4.36	-0.030902	-0.030387		4.36	-0.025725
4.365	-0.015451	-0.029777		4.365	0.71631
4.37	0	-0.028574		4.37	1.4287
4.375	0	-0.027455		4.375	1.3727
4.38	0	-0.026397		4.38	1.3198
4.385	0	-0.025392		4.385	1.2696
4.39	0	-0.024434		4.39	1.2217
4.395	0	-0.02352		4.395	1.176
4.4	0	-0.022645		4.4	1.1323
4.405	5.514e-17	-0.021809		4.405	1.0904
4.41	1.1028e-16	-0.021007		4.41	1.0504
4.415	1.1028e-16	-0.020239		4.415	1.0119
4.42	1.1028e-16	-0.019502		4.42	0.97511
4.425	1.1028e-16	-0.018796		4.425	0.93978
4.43	1.1028e-16	-0.018117		4.43	0.90587
4.435	1.1028e-16	-0.017466		4.435	0.8733
4.44	1.1028e-16	-0.016841		4.44	0.84203
4.445	5.514e-17	-0.01624		4.445	0.81199
4.45	0	-0.015663		4.45	0.78313
4.455	0	-0.015108		4.455	0.75538
4.46	0	-0.014574		4.46	0.72871
4.465	0	-0.014061		4.465	0.70306
4.47	0	-0.013568		4.47	0.6784
4.475	0	-0.013094		4.475	0.65468
4.48	0	-0.012637		4.48	0.63185
4.485	0.015451	-0.011558		4.485	1.3504
4.49	0.030902	-0.0099058		4.49	2.0404
4.495	0.030902	-0.0083561		4.495	1.9629
4.5	0.030902	-0.006886		4.5	1.8894
4.505	0.030902	-0.0054857		4.505	1.8194
4.51	0.030902	-0.0041485		4.51	1.7525
4.515	0.030902	-0.0028698		4.515	1.6886
4.52	0.030902	-0.0016456		4.52	1.6274
4.525	0.015451	-0.0011129		4.525	0.82819
4.53	0	-0.0012176		4.53	0.060879
4.535	0	-0.0012818		4.535	0.064089
4.54	0	-0.0013249		4.54	0.066247
4.545	0	-0.0013543		4.545	0.067717
4.55	0	-0.0013738		4.55	0.06869
4.555	0	-0.0013858		4.555	0.069288
4.56	0	-0.0013918		4.56	0.069592
4.565	0.029389	-0.00017556		4.565	1.4782
4.57	0.058779	0.0021651		4.57	2.8307
4.575	0.058779	0.0043447		4.575	2.7217
4.58	0.058779	0.0064043		4.58	2.6187
4.585	0.058779	0.0083613		4.585	2.5209
4.59	0.058779	0.010226		4.59	2.4276
4.595	0.058779	0.012007		4.595	2.3386
4.6	0.058779	0.01371		4.6	2.2534
4.605	0.029389	0.014123		4.605	0.76331
4.61	0	0.013347		4.61	-0.66733
4.615	0	0.01267		4.615	-0.63348
4.62	0	0.012054		4.62	-0.6027
4.625	0	0.011485		4.625	-0.57426
4.63	0	0.010955		4.63	-0.54774
4.635	0	0.010458		4.635	-0.52288
4.64	0	0.0099897		4.64	-0.49948
4.645	0.040451	0.011224		4.645	1.4614
4.65	0.080902	0.014024		4.65	3.3439
4.655	0.080902	0.01662		4.655	3.2141
4.66	0.080902	0.019068		4.66	3.0917
4.665	0.080902	0.02139		4.665	2.9756
4.67	0.080902	0.0236		4.67	2.8651
4.675	0.080902	0.025709		4.675	2.7596
4.68	0.080902	0.027725		4.68	2.6589
4.685	0.040451	0.027976		4.685	0.62372
4.69	0	0.026604		4.69	-1.3302
4.695	0	0.025381		4.695	-1.269
4.7	0	0.024253		4.7	-1.2127
4.705	0	0.0232		4.705	-1.16
4.71	0	0.022211		4.71	-1.1106
4.715	0	0.021277		4.715	-1.0639
4.72	0	0.020393		4.72	-1.0197
4.725	0.047553	0.021525		4.725	1.3014
4.73	0.095106	0.02451		4.73	3.5298
4.735	0.095106	0.027269		4.735	3.3918
4.74	0.095106	0.029865		4.74	3.262
4.745	0.095106	0.032324		4.745	3.1391
4.75	0.095106	0.034664		4.75	3.0221
4.755	0.095106	0.036895		4.755	2.9106
4.76	0.095106	0.039025		4.76	2.804
4.765	0.047553	0.039091		4.765	0.42307
4.77	0	0.037258		4.77	-1.8629
4.775	0	0.035607		4.775	-1.7804
4.78	0	0.034078		4.78	-1.7039
4.785	0	0.032645		4.785	-1.6322
4.79	0	0.031293		4.79	-1.5647
4.795	0	0.030014		4.795	-1.5007
4.8	0	0.028801		4.8	-1.44
4.805	0.05	0.029718		4.805	1.0141
4.81	0.1	0.032597		4.81	3.3701
4.815	0.1	0.035248		4.815	3.2376
4.82	0.1	0.037738		4.82	3.1131
4.825	0.1	0.040095		4.825	2.9952
4.83	0.1	0.042335		4.83	2.8833
4.835	0.1	0.044468		4.835	2.7766
4.84	0.1	0.046505		4.84	2.6748
4.845	0.05	0.04638		4.845	0.18101
4.85	0	0.044264		4.85	-2.2132
4.855	0	0.042349		4.855	-2.1174
4.86	0	0.040567		4.86	-2.0284
4.865	0	0.038894		4.865	-1.9447
4.87	0	0.037312		4.87	-1.8656
4.875	0	0.035813		4.875	-1.7907
4.88	0	0.034389		4.88	-1.7195
4.885	0.047553	0.035003		4.885	0.62749
4.89	0.095106	0.037493		4.89	2.8806
4.895	0.095106	0.039777		4.895	2.7664
4.9	0.095106	0.041918		4.9	2.6594
4.905	0.095106	0.043941		4.905	2.5582
4.91	0.095106	0.045861		4.91	2.4622
4.915	0.095106	0.047689		4.915	2.3708
4.92	0.095106	0.049433		4.92	2.2836
4.925	0.047553	0.049128		4.925	-0.078775
4.93	0	0.046938		4.93	-2.3469
4.935	0	0.044945		4.935	-2.2472
4.94	0	0.043085		4.94	-2.1543
4.945	0	0.041335		4.945	-2.0668
4.95	0	0.039679		4.95	-1.984
4.955	0	0.038107		4.955	-1.9053
4.96	0	0.036611		4.96	-1.8306
4.965	0.040451	0.036862		4.965	0.17947
4.97	0.080902	0.03872		4.97	2.1091
4.975	0.080902	0.040413		4.975	2.0245
4.98	0.080902	0.041994		4.98	1.9454
4.985	0.080902	0.043485		4.985	1.8708
4.99	0.080902	0.044899		4.99	1.8002
4.995	0.080902	0.046242		4.995	1.733
5	0.080902	0.047522		5	1.669
5.005	0.040451	0.047068		5.005	-0.33085
5.01	0	0.045017		5.01	-2.2508
5.015	0	0.043141		5.015	-2.157
5.02	0	0.041386		5.02	-2.0693
5.025	0	0.039731		5.025	-1.9865
5.03	0	0.038162		5.03	-1.9081
5.035	0	0.03667		5.035	-1.8335
5.04	0	0.035249		5.04	-1.7625
5.045	0.029389	0.035112		5.045	-0.28612
5.05	0.058779	0.036156		5.05	1.1312
5.055	0.058779	0.037092		5.055	1.0843
5.06	0.058779	0.03796		5.06	1.0409
5.065	0.058779	0.038773		5.065	1.0003
5.07	0.058779	0.039541		5.07	0.96187
5.075	0.058779	0.040268		5.075	0.9255
5.08	0.058779	0.04096		5.08	0.89095
5.085	0.029389	0.0404		5.085	-0.55053
5.09	0	0.038689		5.09	-1.9345
5.095	0	0.037114		5.095	-1.8557
5.1	0	0.035636		5.1	-1.7818
5.105	0	0.034237		5.105	-1.7119
5.11	0	0.032909		5.11	-1.6454
5.115	0	0.031644		5.115	-1.5822
5.12	0	0.030437		5.12	-1.5219
5.125	0.015451	0.029925		5.125	-0.7237
5.13	0.030902	0.030052		5.13	0.042468
5.135	0.030902	0.030141		5.135	0.038037
5.14	0.030902	0.03021		5.14	0.034592
5.145	0.030902	0.030266		5.145	0.031785
5.15	0.030902	0.030313		5.15	0.029435
5.155	0.030902	0.030353		5.155	0.027434
5.16	0.030902	0.030388		5.16	0.025707
5.165	0.015451	0.029777		5.165	-0.71633
5.17	0	0.028575		5.17	-1.4287
5.175	0	0.027455		5.175	-1.3727
5.18	0	0.026397		5.18	-1.3199
5.185	0	0.025392		5.185	-1.2696
5.19	0	0.024434		5.19	-1.2217
5.195	0	0.02352		5.195	-1.176
5.2	0	0.022646		5.2	-1.1323
5.205	-2.2665e-16	0.021809		5.205	-1.0904
5.21	-4.5331e-16	0.021007		5.21	-1.0504
5.215	-4.5331e-16	0.020239		5.215	-1.012
5.22	-4.5331e-16	0.019503		5.22	-0.97513
5.225	-4.5331e-16	0.018796		5.225	-0.9398
5.23	-4.5331e-16	0.018118		5.23	-0.90588
5.235	-4.5331e-16	0.017466		5.235	-0.87332
5.24	-4.5331e-16	0.016841		5.24	-0.84205
5.245	-2.2665e-16	0.01624		5.245	-0.81201
5.25	0	0.015663		5.25	-0.78314
5.255	0	0.015108		5.255	-0.7554
5.26	0	0.014575		5.26	-0.72873
5.265	0	0.014062		5.265	-0.70308
5.27	0	0.013568		5.27	-0.67842
5.275	0	0.013094		5.275	-0.65469
5.28	0	0.012637		5.28	-0.63187
5.285	-0.015451	0.011558		5.285	-1.3504
5.29	-0.030902	0.0099062		5.29	-2.0404
5.295	-0.030902	0.0083565		5.295	-1.9629
5.3	-0.030902	0.0068864		5.3	-1.8894
5.305	-0.030902	0.005486		5.305	-1.8194
5.31	-0.030902	0.0041489		5.31	-1.7525
5.315	-0.030902	0.0028702		5.315	-1.6886
5.32	-0.030902	0.001646		5.32	-1.6274
5.325	-0.015451	0.0011133		5.325	-0.82821
5.33	0	0.0012179		5.33	-0.060897
5.335	0	0.0012821		5.335	-0.064107
5.34	0	0.0013253		5.34	-0.066265
5.345	0	0.0013547		5.345	-0.067735
5.35	0	0.0013742		5.35	-0.068708
5.355	0	0.0013861		5.355	-0.069306
5.36	0	0.0013922		5.36	-0.06961
5.365	-0.029389	0.00017592		5.365	-1.4783
5.37	-0.058779	-0.0021647		5.37	-2.8307
5.375	-0.058779	-0.0043443		5.375	-2.7217
5.38	-0.058779	-0.0064039		5.38	-2.6187
5.385	-0.058779	-0.0083609		5.385	-2.5209
5.39	-0.058779	-0.010226		5.39	-2.4276
5.395	-0.058779	-0.012007		5.395	-2.3386
5.4	-0.058779	-0.01371		5.4	-2.2534
5.405	-0.029389	-0.014123		5.405	-0.76333
5.41	0	-0.013346		5.41	0.66731
5.415	0	-0.012669		5.415	0.63346
5.42	0	-0.012054		5.42	0.60268
5.425	0	-0.011485		5.425	0.57424
5.43	0	-0.010955		5.43	0.54773
5.435	0	-0.010457		5.435	0.52287
5.44	0	-0.0099893		5.44	0.49947
5.445	-0.040451	-0.011223		5.445	-1.4614
5.45	-0.080902	-0.014024		5.45	-3.3439
5.455	-0.080902	-0.01662		5.455	-3.2141
5.46	-0.080902	-0.019067		5.46	-3.0917
5.465	-0.080902	-0.021389		5.465	-2.9756
5.47	-0.080902	-0.0236		5.47	-2.8651
5.475	-0.080902	-0.025709		5.475	-2.7596
5.48	-0.080902	-0.027724		5.48	-2.6589
5.485	-0.040451	-0.027976		5.485	-0.62374
5.49	0	-0.026604		5.49	1.3302
5.495	0	-0.02538		5.495	1.269
5.5	0	-0.024253		5.5	1.2126
5.505	0	-0.0232		5.505	1.16
5.51	0	-0.022211		5.51	1.1105
5.515	0	-0.021277		5.515	1.0639
5.52	0	-0.020393		5.52	1.0196
5.525	-0.047553	-0.021524		5.525	-1.3014
5.53	-0.095106	-0.02451		5.53	-3.5298
5.535	-0.095106	-0.027268		5.535	-3.3919
5.54	-0.095106	-0.029864		5.54	-3.2621
5.545	-0.095106	-0.032324		5.545	-3.1391
5.55	-0.095106	-0.034664		5.55	-3.0221
5.555	-0.095106	-0.036894		5.555	-2.9106
5.56	-0.095106	-0.039024		5.56	-2.8041
5.565	-0.047553	-0.039091		5.565	-0.42309
5.57	0	-0.037257		5.57	1.8629
5.575	0	-0.035607		5.575	1.7804
5.58	0	-0.034078		5.58	1.7039
5.585	0	-0.032644		5.585	1.6322
5.59	0	-0.031293		5.59	1.5647
5.595	0	-0.030014		5.595	1.5007
5.6	0	-0.0288		5.6	1.44
5.605	-0.05	-0.029718		5.605	-1.0141
5.61	-0.1	-0.032597		5.61	-3.3702
5.615	-0.1	-0.035248		5.615	-3.2376
5.62	-0.1	-0.037738		5.62	-3.1131
5.625	-0.1	-0.040095		5.625	-2.9953
5.63	-0.1	-0.042334		5.63	-2.8833
5.635	-0.1	-0.044468		5.635	-2.7766
5.64	-0.1	-0.046505		5.64	-2.6748
5.645	-0.05	-0.04638		5.645	-0.18102
5.65	0	-0.044264		5.65	2.2132
5.655	0	-0.042348		5.655	2.1174
5.66	0	-0.040567		5.66	2.0283
5.665	0	-0.038893		5.665	1.9447
5.67	0	-0.037312		5.67	1.8656
5.675	0	-0.035813		5.675	1.7907
5.68	0	-0.034389		5.68	1.7194
5.685	-0.047553	-0.035003		5.685	-0.6275
5.69	-0.095106	-0.037493		5.69	-2.8806
5.695	-0.095106	-0.039777		5.695	-2.7664
5.7	-0.095106	-0.041918		5.7	-2.6594
5.705	-0.095106	-0.043941		5.705	-2.5583
5.71	-0.095106	-0.045861		5.71	-2.4622
5.715	-0.095106	-0.047689		5.715	-2.3708
5.72	-0.095106	-0.049433		5.72	-2.2837
5.725	-0.047553	-0.049128		5.725	0.078757
5.73	0	-0.046937		5.73	2.3469
5.735	0	-0.044944		5.735	2.2472
5.74	0	-0.043085		5.74	2.1543
5.745	0	-0.041335		5.745	2.0667
5.75	0	-0.039679		5.75	1.9839
5.755	0	-0.038106		5.755	1.9053
5.76	0	-0.036611		5.76	1.8305
5.765	-0.040451	-0.036861		5.765	-0.17948
5.77	-0.080902	-0.038719		5.77	-2.1091
5.775	-0.080902	-0.040412		5.775	-2.0245
5.78	-0.080902	-0.041994		5.78	-1.9454
5.785	-0.080902	-0.043485		5.785	-1.8708
5.79	-0.080902	-0.044898		5.79	-1.8002
5.795	-0.080902	-0.046242		5.795	-1.733
5.8	-0.080902	-0.047522		5.8	-1.669
5.805	-0.040451	-0.047067		5.805	0.33083
5.81	0	-0.045016		5.81	2.2508
5.815	0	-0.043141		5.815	2.157
5.82	0	-0.041386		5.82	2.0693
5.825	0	-0.03973		5.825	1.9865
5.83	0	-0.038161		5.83	1.9081
5.835	0	-0.03667		5.835	1.8335
5.84	0	-0.035249		5.84	1.7624
5.845	-0.029389	-0.035111		5.845	0.2861
5.85	-0.058779	-0.036155		5.85	-1.1312
5.855	-0.058779	-0.037092		5.855	-1.0843
5.86	-0.058779	-0.03796		5.86	-1.0409
5.865	-0.058779	-0.038773		5.865	-1.0003
5.87	-0.058779	-0.039541		5.87	-0.96189
5.875	-0.058779	-0.040268		5.875	-0.92552
5.88	-0.058779	-0.040959		5.88	-0.89097
5.885	-0.029389	-0.0404		5.885	0.55052
5.89	0	-0.038689		5.89	1.9344
5.895	0	-0.037114		5.895	1.8557
5.9	0	-0.035635		5.9	1.7818
5.905	0	-0.034237		5.905	1.7118
5.91	0	-0.032908		5.91	1.6454
5.915	0	-0.031643		5.915	1.5822
5.92	0	-0.030437		5.92	1.5218
5.925	-0.015451	-0.029925		5.925	0.72369
5.93	-0.030902	-0.030052		5.93	-0.042486
5.935	-0.030902	-0.030141		5.935	-0.038055
5.94	-0.030902	-0.03021		5.94	-0.034609
5.945	-0.030902	-0.030266		5.945	-0.031802
5.95	-0.030902	-0.030313		5.95	-0.029453
5.955	-0.030902	-0.030353		5.955	-0.027452
5.96	-0.030902	-0.030387		5.96	-0.025725
5.965	-0.015451	-0.029777		5.965	0.71631
5.97	0	-0.028574		5.97	1.4287
5.975	0	-0.027455		5.975	1.3727
5.98	0	-0.026397		5.98	1.3198
5.985	0	-0.025392		5.985	1.2696
5.99	0	-0.024434		5.99	1.2217
5.995	0	-0.02352		5.995	1.176
6	0	-0.022645		6	1.1323
6.005	2.2053e-16	-0.021809		6.005	1.0904
6.01	4.4106e-16	-0.021007		6.01	1.0504
6.015	4.4106e-16	-0.020239		6.015	1.0119
6.02	4.4106e-16	-0.019502		6.02	0.97512
6.025	4.4106e-16	-0.018796		6.025	0.93978
6.03	4.4106e-16	-0.018117		6.03	0.90587
6.035	4.4106e-16	-0.017466		6.035	0.87331
6.04	4.4106e-16	-0.016841		6.04	0.84203
6.045	2.2053e-16	-0.01624		6.045	0.81199
6.05	0	-0.015663		6.05	0.78313
6.055	0	-0.015108		6.055	0.75538
6.06	0	-0.014574		6.06	0.72871
6.065	0	-0.014061		6.065	0.70306
6.07	0	-0.013568		6.07	0.6784
6.075	0	-0.013094		6.075	0.65468
6.08	0	-0.012637		6.08	0.63185
6.085	0.015451	-0.011558		6.085	1.3504
6.09	0.030902	-0.0099059		6.09	2.0404
6.095	0.030902	-0.0083561		6.095	1.9629
6.1	0.030902	-0.0068861		6.1	1.8894
6.105	0.030902	-0.0054857		6.105	1.8194
6.11	0.030902	-0.0041485		6.11	1.7525
6.115	0.030902	-0.0028698		6.115	1.6886
6.12	0.030902	-0.0016457		6.12	1.6274
6.125	0.015451	-0.0011129		6.125	0.82819
6.13	0	-0.0012176		6.13	0.06088
6.135	0	-0.0012818		6.135	0.06409
6.14	0	-0.001325		6.14	0.066248
6.145	0	-0.0013544		6.145	0.067718
6.15	0	-0.0013738		6.15	0.068691
6.155	0	-0.0013858		6.155	0.069289
6.16	0	-0.0013919		6.16	0.069593
6.165	0.029389	-0.00017557		6.165	1.4782
6.17	0.058779	0.002165		6.17	2.8307
6.175	0.058779	0.0043447		6.175	2.7217
6.18	0.058779	0.0064043		6.18	2.6187
6.185	0.058779	0.0083612		6.185	2.5209
6.19	0.058779	0.010226		6.19	2.4276
6.195	0.058779	0.012007		6.195	2.3386
6.2	0.058779	0.01371		6.2	2.2534
6.205	0.029389	0.014123		6.205	0.76331
6.21	0	0.013347		6.21	-0.66733
6.215	0	0.01267		6.215	-0.63348
6.22	0	0.012054		6.22	-0.6027
6.225	0	0.011485		6.225	-0.57426
6.23	0	0.010955		6.23	-0.54774
6.235	0	0.010458		6.235	-0.52288
6.24	0	0.0099897		6.24	-0.49948
6.245	0.040451	0.011224		6.245	1.4614
6.25	0.080902	0.014024		6.25	3.3439
6.255	0.080902	0.01662		6.255	3.2141
6.26	0.080902	0.019068		6.26	3.0917
6.265	0.080902	0.02139		6.265	2.9756
6.27	0.080902	0.0236		6.27	2.8651
6.275	0.080902	0.025709		6.275	2.7596
6.28	0.080902	0.027725		6.28	2.6589
6.285	0.040451	0.027976		6.285	0.62372
6.29	0	0.026604		6.29	-1.3302
6.295	0	0.025381		6.295	-1.269
6.3	0	0.024253		6.3	-1.2127
6.305	0	0.0232		6.305	-1.16
6.31	0	0.022211		6.31	-1.1106
6.315	0	0.021277		6.315	-1.0639
6.32	0	0.020393		6.32	-1.0197
6.325	0.047553	0.021525		6.325	1.3014
6.33	0.095106	0.02451		6.33	3.5298
6.335	0.095106	0.027269		6.335	3.3918
6.34	0.095106	0.029865		6.34	3.262
6.345	0.095106	0.032324		6.345	3.1391
6.35	0.095106	0.034664		6.35	3.0221
6.355	0.095106	0.036895		6.355	2.9106
6.36	0.095106	0.039025		6.36	2.804
6.365	0.047553	0.039091		6.365	0.42307
6.37	0	0.037258		6.37	-1.8629
6.375	0	0.035607		6.375	-1.7804
6.38	0	0.034078		6.38	-1.7039
6.385	0	0.032645		6.385	-1.6322
6.39	0	0.031293		6.39	-1.5647
6.395	0	0.030014		6.395	-1.5007
6.4	0	0.028801		6.4	-1.44
6.405	0.05	0.029718		6.405	1.0141
6.41	0.1	0.032597		6.41	3.3701
6.415	0.1	0.035248		6.415	3.2376
6.42	0.1	0.037738		6.42	3.1131
6.425	0.1	0.040095		6.425	2.9952
6.43	0.1	0.042335		6.43	2.8833
6.435	0.1	0.044468		6.435	2.7766
6.44	0.1	0.046505		6.44	2.6748
6.445	0.05	0.04638		6.445	0.18101
6.45	0	0.044264		6.45	-2.2132
6.455	0	0.042349		6.455	-2.1174
6.46	0	0.040567		6.46	-2.0284
6.465	0	0.038894		6.465	-1.9447
6.47	0	0.037312		6.47	-1.8656
6.475	0	0.035813		6.475	-1.7907
6.48	0	0.034389		6.48	-1.7194
6.485	0.047553	0.035003		6.485	0.62749
6.49	0.095106	0.037493		6.49	2.8806
6.495	0.095106	0.039777		6.495	2.7664
6.5	0.095106	0.041918		6.5	2.6594
6.505	0.095106	0.043941		6.505	2.5582
6.51	0.095106	0.045861		6.51	2.4622
6.515	0.095106	0.047689		6.515	2.3708
6.52	0.095106	0.049433		6.52	2.2836
6.525	0.047553	0.049128		6.525	-0.078774
6.53	0	0.046938		6.53	-2.3469
6.535	0	0.044945		6.535	-2.2472
6.54	0	0.043085		6.54	-2.1543
6.545	0	0.041335		6.545	-2.0668
6.55	0	0.039679		6.55	-1.984
6.555	0	0.038107		6.555	-1.9053
6.56	0	0.036611		6.56	-1.8306
6.565	0.040451	0.036861		6.565	0.17947
6.57	0.080902	0.03872		6.57	2.1091
6.575	0.080902	0.040413		6.575	2.0245
6.58	0.080902	0.041994		6.58	1.9454
6.585	0.080902	0.043485		6.585	1.8708
6.59	0.080902	0.044899		6.59	1.8002
6.595	0.080902	0.046242		6.595	1.733
6.6	0.080902	0.047522		6.6	1.669
6.605	0.040451	0.047068		6.605	-0.33085
6.61	0	0.045017		6.61	-2.2508
6.615	0	0.043141		6.615	-2.157
6.62	0	0.041386		6.62	-2.0693
6.625	0	0.039731		6.625	-1.9865
6.63	0	0.038162		6.63	-1.9081
6.635	0	0.03667		6.635	-1.8335
6.64	0	0.035249		6.64	-1.7625
6.645	0.029389	0.035112		6.645	-0.28612
6.65	0.058779	0.036155		6.65	1.1312
6.655	0.058779	0.037092		6.655	1.0843
6.66	0.058779	0.03796		6.66	1.0409
6.665	0.058779	0.038773		6.665	1.0003
6.67	0.058779	0.039541		6.67	0.96187
6.675	0.058779	0.040268		6.675	0.92551
6.68	0.058779	0.04096		6.68	0.89095
6.685	0.029389	0.0404		6.685	-0.55053
6.69	0	0.038689		6.69	-1.9345
6.695	0	0.037114		6.695	-1.8557
6.7	0	0.035636		6.7	-1.7818
6.705	0	0.034237		6.705	-1.7119
6.71	0	0.032909		6.71	-1.6454
6.715	0	0.031644		6.715	-1.5822
6.72	0	0.030437		6.72	-1.5219
6.725	0.015451	0.029925		6.725	-0.7237
6.73	0.030902	0.030052		6.73	0.04247
6.735	0.030902	0.030141		6.735	0.038039
6.74	0.030902	0.03021		6.74	0.034593
6.745	0.030902	0.030266		6.745	0.031786
6.75	0.030902	0.030313		6.75	0.029437
6.755	0.030902	0.030353		6.755	0.027436
6.76	0.030902	0.030388		6.76	0.025709
6.765	0.015451	0.029777		6.765	-0.71633
6.77	0	0.028575		6.77	-1.4287
6.775	0	0.027455		6.775	-1.3727
6.78	0	0.026397		6.78	-1.3199
6.785	0	0.025392		6.785	-1.2696
6.79	0	0.024434		6.79	-1.2217
6.795	0	0.02352		6.795	-1.176
6.8	0	0.022646		6.8	-1.1323
6.805	-2.1441e-16	0.021809		6.805	-1.0904
6.81	-4.2881e-16	0.021007		6.81	-1.0504
6.815	-4.2881e-16	0.020239		6.815	-1.012
6.82	-4.2881e-16	0.019503		6.82	-0.97513
6.825	-4.2881e-16	0.018796		6.825	-0.9398
6.83	-4.2881e-16	0.018118		6.83	-0.90588
6.835	-4.2881e-16	0.017466		6.835	-0.87332
6.84	-4.2881e-16	0.016841		6.84	-0.84205
6.845	-2.1441e-16	0.01624		6.845	-0.81201
6.85	0	0.015663		6.85	-0.78314
6.855	0	0.015108		6.855	-0.7554
6.86	0	0.014575		6.86	-0.72873
6.865	0	0.014062		6.865	-0.70308
6.87	0	0.013568		6.87	-0.67842
6.875	0	0.013094		6.875	-0.65469
6.88	0	0.012637		6.88	-0.63187
6.885	-0.015451	0.011558		6.885	-1.3504
6.89	-0.030902	0.0099062		6.89	-2.0404
6.895	-0.030902	0.0083564		6.895	-1.9629
6.9	-0.030902	0.0068864		6.9	-1.8894
6.905	-0.030902	0.005486		6.905	-1.8194
6.91	-0.030902	0.0041488		6.91	-1.7525
6.915	-0.030902	0.0028701		6.915	-1.6886
6.92	-0.030902	0.001646		6.92	-1.6274
6.925	-0.015451	0.0011132		6.925	-0.8282
6.93	0	0.0012179		6.93	-0.060896
6.935	0	0.0012821		6.935	-0.064105
6.94	0	0.0013253		6.94	-0.066264
6.945	0	0.0013547		6.945	-0.067733
6.95	0	0.0013741		6.95	-0.068707
6.955	0	0.0013861		6.955	-0.069304
6.96	0	0.0013922		6.96	-0.069608
6.965	-0.029389	0.00017588		6.965	-1.4783
6.97	-0.058779	-0.0021647		6.97	-2.8307
6.975	-0.058779	-0.0043444		6.975	-2.7217
6.98	-0.058779	-0.006404		6.98	-2.6187
6.985	-0.058779	-0.0083609		6.985	-2.5209
6.99	-0.058779	-0.010226		6.99	-2.4276
6.995	-0.058779	-0.012007		6.995	-2.3386
7	-0.058779	-0.01371		7	-2.2534
7.005	-0.029389	-0.014123		7.005	-0.76333
7.01	0	-0.013346		7.01	0.66731
7.015	0	-0.012669		7.015	0.63346
7.02	0	-0.012054		7.02	0.60268
7.025	0	-0.011485		7.025	0.57424
7.03	0	-0.010955		7.03	0.54773
7.035	0	-0.010457		7.035	0.52287
7.04	0	-0.0099893		7.04	0.49947
7.045	-0.040451	-0.011224		7.045	-1.4614
7.05	-0.080902	-0.014024		7.05	-3.3439
7.055	-0.080902	-0.01662		7.055	-3.2141
7.06	-0.080902	-0.019067		7.06	-3.0917
7.065	-0.080902	-0.021389		7.065	-2.9756
7.07	-0.080902	-0.0236		7.07	-2.8651
7.075	-0.080902	-0.025709		7.075	-2.7596
7.08	-0.080902	-0.027724		7.08	-2.6589
7.085	-0.040451	-0.027976		7.085	-0.62373
7.09	0	-0.026604		7.09	1.3302
7.095	0	-0.02538		7.095	1.269
7.1	0	-0.024253		7.1	1.2126
7.105	0	-0.0232		7.105	1.16
7.11	0	-0.022211		7.11	1.1105
7.115	0	-0.021277		7.115	1.0639
7.12	0	-0.020393		7.12	1.0197
7.125	-0.047553	-0.021524		7.125	-1.3014
7.13	-0.095106	-0.02451		7.13	-3.5298
7.135	-0.095106	-0.027269		7.135	-3.3919
7.14	-0.095106	-0.029864		7.14	-3.2621
7.145	-0.095106	-0.032324		7.145	-3.1391
7.15	-0.095106	-0.034664		7.15	-3.0221
7.155	-0.095106	-0.036894		7.155	-2.9106
7.16	-0.095106	-0.039024		7.16	-2.8041
7.165	-0.047553	-0.039091		7.165	-0.42309
7.17	0	-0.037257		7.17	1.8629
7.175	0	-0.035607		7.175	1.7804
7.18	0	-0.034078		7.18	1.7039
7.185	0	-0.032644		7.185	1.6322
7.19	0	-0.031293		7.19	1.5647
7.195	0	-0.030014		7.195	1.5007
7.2	0	-0.0288		7.2	1.44
7.205	-0.05	-0.029718		7.205	-1.0141
7.21	-0.1	-0.032597		7.21	-3.3702
7.215	-0.1	-0.035248		7.215	-3.2376
7.22	-0.1	-0.037738		7.22	-3.1131
7.225	-0.1	-0.040095		7.225	-2.9953
7.23	-0.1	-0.042334		7.23	-2.8833
7.235	-0.1	-0.044468		7.235	-2.7766
7.24	-0.1	-0.046505		7.24	-2.6748
7.245	-0.05	-0.04638		7.245	-0.18102
7.25	0	-0.044264		7.25	2.2132
7.255	0	-0.042348		7.255	2.1174
7.26	0	-0.040567		7.26	2.0283
7.265	0	-0.038893		7.265	1.9447
7.27	0	-0.037312		7.27	1.8656
7.275	0	-0.035813		7.275	1.7907
7.28	0	-0.034389		7.28	1.7194
7.285	-0.047553	-0.035003		7.285	-0.6275
7.29	-0.095106	-0.037493		7.29	-2.8806
7.295	-0.095106	-0.039777		7.295	-2.7664
7.3	-0.095106	-0.041918		7.3	-2.6594
7.305	-0.095106	-0.043941		7.305	-2.5583
7.31	-0.095106	-0.045861		7.31	-2.4622
7.315	-0.095106	-0.047689		7.315	-2.3708
7.32	-0.095106	-0.049433		7.32	-2.2836
7.325	-0.047553	-0.049128		7.325	0.078759
7.33	0	-0.046938		7.33	2.3469
7.335	0	-0.044944		7.335	2.2472
7.34	0	-0.043085		7.34	2.1543
7.345	0	-0.041335		7.345	2.0667
7.35	0	-0.039679		7.35	1.9839
7.355	0	-0.038107		7.355	1.9053
7.36	0	-0.036611		7.36	1.8305
7.365	-0.040451	-0.036861		7.365	-0.17948
7.37	-0.080902	-0.038719		7.37	-2.1091
7.375	-0.080902	-0.040412		7.375	-2.0245
7.38	-0.080902	-0.041994		7.38	-1.9454
7.385	-0.080902	-0.043485		7.385	-1.8708
7.39	-0.080902	-0.044898		7.39	-1.8002
7.395	-0.080902	-0.046242		7.395	-1.733
7.4	-0.080902	-0.047522		7.4	-1.669
7.405	-0.040451	-0.047067		7.405	0.33083
7.41	0	-0.045017		7.41	2.2508
7.415	0	-0.043141		7.415	2.157
7.42	0	-0.041386		7.42	2.0693
7.425	0	-0.03973		7.425	1.9865
7.43	0	-0.038161		7.43	1.9081
7.435	0	-0.03667		7.435	1.8335
7.44	0	-0.035249		7.44	1.7625
7.445	-0.029389	-0.035111		7.445	0.28611
7.45	-0.058779	-0.036155		7.45	-1.1312
7.455	-0.058779	-0.037092		7.455	-1.0843
7.46	-0.058779	-0.03796		7.46	-1.0409
7.465	-0.058779	-0.038773		7.465	-1.0003
7.47	-0.058779	-0.039541		7.47	-0.96189
7.475	-0.058779	-0.040268		7.475	-0.92552
7.48	-0.058779	-0.040959		7.48	-0.89096
7.485	-0.029389	-0.0404		7.485	0.55052
7.49	0	-0.038689		7.49	1.9344
7.495	0	-0.037114		7.495	1.8557
7.5	0	-0.035636		7.5	1.7818
7.505	0	-0.034237		7.505	1.7118
7.51	0	-0.032908		7.51	1.6454
7.515	0	-0.031643		7.515	1.5822
7.52	0	-0.030437		7.52	1.5218
7.525	-0.015451	-0.029925		7.525	0.72369
7.53	-0.030902	-0.030052		7.53	-0.042484
7.535	-0.030902	-0.030141		7.535	-0.038053
7.54	-0.030902	-0.03021		7.54	-0.034607
7.545	-0.030902	-0.030266		7.545	-0.0318
7.55	-0.030902	-0.030313		7.55	-0.029451
7.555	-0.030902	-0.030353		7.555	-0.02745
7.56	-0.030902	-0.030387		7.56	-0.025723
7.565	-0.015451	-0.029777		7.565	0.71632
7.57	0	-0.028574		7.57	1.4287
7.575	0	-0.027455		7.575	1.3727
7.58	0	-0.026397		7.58	1.3198
7.585	0	-0.025392		7.585	1.2696
7.59	0	-0.024434		7.59	1.2217
7.595	0	-0.02352		7.595	1.176
7.6	0	-0.022645		7.6	1.1323
7.605	2.0828e-16	-0.021809		7.605	1.0904
7.61	4.1657e-16	-0.021007		7.61	1.0504
7.615	4.1657e-16	-0.020239		7.615	1.0119
7.62	4.1657e-16	-0.019502		7.62	0.97512
7.625	4.1657e-16	-0.018796		7.625	0.93978
7.63	4.1657e-16	-0.018117		7.63	0.90587
7.635	4.1657e-16	-0.017466		7.635	0.87331
7.64	4.1657e-16	-0.016841		7.64	0.84204
7.645	2.0828e-16	-0.01624		7.645	0.81199
7.65	0	-0.015663		7.65	0.78313
7.655	0	-0.015108		7.655	0.75538
7.66	0	-0.014574		7.66	0.72871
7.665	0	-0.014061		7.665	0.70307
7.67	0	-0.013568		7.67	0.6784
7.675	0	-0.013094		7.675	0.65468
7.68	0	-0.012637		7.68	0.63186
7.685	0.015451	-0.011558		7.685	1.3504
7.69	0.030902	-0.0099059		7.69	2.0404
7.695	0.030902	-0.0083562		7.695	1.9629
7.7	0.030902	-0.0068861		7.7	1.8894
7.705	0.030902	-0.0054857		7.705	1.8194
7.71	0.030902	-0.0041486		7.71	1.7525
7.715	0.030902	-0.0028699		7.715	1.6886
7.72	0.030902	-0.0016457		7.72	1.6274
7.725	0.015451	-0.0011129		7.725	0.82819
7.73	0	-0.0012176		7.73	0.060882
7.735	0	-0.0012818		7.735	0.064092
7.74	0	-0.001325		7.74	0.06625
7.745	0	-0.0013544		7.745	0.067719
7.75	0	-0.0013739		7.75	0.068693
7.755	0	-0.0013858		7.755	0.069291
7.76	0	-0.0013919		7.76	0.069595
7.765	0.029389	-0.00017561		7.765	1.4782
7.77	0.058779	0.002165		7.77	2.8307
7.775	0.058779	0.0043446		7.775	2.7217
7.78	0.058779	0.0064042		7.78	2.6187
7.785	0.058779	0.0083612		7.785	2.5209
7.79	0.058779	0.010226		7.79	2.4276
7.795	0.058779	0.012007		7.795	2.3386
7.8	0.058779	0.01371		7.8	2.2534
7.805	0.029389	0.014123		7.805	0.76331
7.81	0	0.013346		7.81	-0.66732
7.815	0	0.012669		7.815	-0.63347
7.82	0	0.012054		7.82	-0.6027
7.825	0	0.011485		7.825	-0.57426
7.83	0	0.010955		7.83	-0.54774
7.835	0	0.010458		7.835	-0.52288
7.84	0	0.0099896		7.84	-0.49948
7.845	0.040451	0.011224		7.845	1.4614
7.85	0.080902	0.014024		7.85	3.3439
7.855	0.080902	0.01662		7.855	3.2141
7.86	0.080902	0.019068		7.86	3.0917
7.865	0.080902	0.02139		7.865	2.9756
7.87	0.080902	0.0236		7.87	2.8651
7.875	0.080902	0.025709		7.875	2.7596
7.88	0.080902	0.027724		7.88	2.6589
7.885	0.040451	0.027976		7.885	0.62372
7.89	0	0.026604		7.89	-1.3302
7.895	0	0.025381		7.895	-1.269
7.9	0	0.024253		7.9	-1.2126
7.905	0	0.0232		7.905	-1.16
7.91	0	0.022211		7.91	-1.1106
7.915	0	0.021277		7.915	-1.0639
7.92	0	0.020393		7.92	-1.0197
7.925	0.047553	0.021525		7.925	1.3014
7.93	0.095106	0.02451		7.93	3.5298
7.935	0.095106	0.027269		7.935	3.3918
7.94	0.095106	0.029865		7.94	3.2621
7.945	0.095106	0.032324		7.945	3.1391
7.95	0.095106	0.034664		7.95	3.0221
7.955	0.095106	0.036895		7.955	2.9106
7.96	0.095106	0.039025		7.96	2.804
7.965	0.047553	0.039091		7.965	0.42307
7.97	0	0.037258		7.97	-1.8629
7.975	0	0.035607		7.975	-1.7804
7.98	0	0.034078		7.98	-1.7039
7.985	0	0.032645		7.985	-1.6322
7.99	0	0.031293		7.99	-1.5647
7.995	0	0.030014		7.995	-1.5007
8	0	0.028801		8	-1.44
8.005	0.05	0.029718		8.005	1.0141
8.01	0.1	0.032597		8.01	3.3701
8.015	0.1	0.035248		8.015	3.2376
8.02	0.1	0.037738		8.02	3.1131
8.025	0.1	0.040095		8.025	2.9953
8.03	0.1	0.042335		8.03	2.8833
8.035	0.1	0.044468		8.035	2.7766
8.04	0.1	0.046505		8.04	2.6748
8.045	0.05	0.04638		8.045	0.18101
8.05	0	0.044264		8.05	-2.2132
8.055	0	0.042349		8.055	-2.1174
8.06	0	0.040567		8.06	-2.0284
8.065	0	0.038894		8.065	-1.9447
8.07	0	0.037312		8.07	-1.8656
8.075	0	0.035813		8.075	-1.7907
8.08	0	0.034389		8.08	-1.7194
8.085	0.047553	0.035003		8.085	0.62749
8.09	0.095106	0.037493		8.09	2.8806
8.095	0.095106	0.039777		8.095	2.7664
8.1	0.095106	0.041918		8.1	2.6594
8.105	0.095106	0.043941		8.105	2.5582
8.11	0.095106	0.045861		8.11	2.4622
8.115	0.095106	0.047689		8.115	2.3708
8.12	0.095106	0.049433		8.12	2.2836
8.125	0.047553	0.049128		8.125	-0.078772
8.13	0	0.046938		8.13	-2.3469
8.135	0	0.044945		8.135	-2.2472
8.14	0	0.043085		8.14	-2.1543
8.145	0	0.041335		8.145	-2.0668
8.15	0	0.039679		8.15	-1.9839
8.155	0	0.038107		8.155	-1.9053
8.16	0	0.036611		8.16	-1.8305
8.165	0.040451	0.036861		8.165	0.17947
8.17	0.080902	0.038719		8.17	2.1091
8.175	0.080902	0.040413		8.175	2.0245
8.18	0.080902	0.041994		8.18	1.9454
8.185	0.080902	0.043485		8.185	1.8708
8.19	0.080902	0.044899		8.19	1.8002
8.195	0.080902	0.046242		8.195	1.733
8.2	0.080902	0.047522		8.2	1.669
8.205	0.040451	0.047068		8.205	-0.33084
8.21	0	0.045017		8.21	-2.2508
8.215	0	0.043141		8.215	-2.157
8.22	0	0.041386		8.22	-2.0693
8.225	0	0.039731		8.225	-1.9865
8.23	0	0.038162		8.23	-1.9081
8.235	0	0.03667		8.235	-1.8335
8.24	0	0.035249		8.24	-1.7625
8.245	0.029389	0.035112		8.245	-0.28612
8.25	0.058779	0.036155		8.25	1.1312
8.255	0.058779	0.037092		8.255	1.0843
8.26	0.058779	0.03796		8.26	1.0409
8.265	0.058779	0.038773		8.265	1.0003
8.27	0.058779	0.039541		8.27	0.96188
8.275	0.058779	0.040268		8.275	0.92551
8.28	0.058779	0.040959		8.28	0.89095
8.285	0.029389	0.0404		8.285	-0.55053
8.29	0	0.038689		8.29	-1.9345
8.295	0	0.037114		8.295	-1.8557
8.3	0	0.035636		8.3	-1.7818
8.305	0	0.034237		8.305	-1.7119
8.31	0	0.032909		8.31	-1.6454
8.315	0	0.031644		8.315	-1.5822
8.32	0	0.030437		8.32	-1.5219
8.325	0.015451	0.029925		8.325	-0.7237
8.33	0.030902	0.030052		8.33	0.042472
8.335	0.030902	0.030141		8.335	0.038041
8.34	0.030902	0.03021		8.34	0.034595
8.345	0.030902	0.030266		8.345	0.031788
8.35	0.030902	0.030313		8.35	0.029439
8.355	0.030902	0.030353		8.355	0.027437
8.36	0.030902	0.030387		8.36	0.025711
8.365	0.015451	0.029777		8.365	-0.71633
8.37	0	0.028575		8.37	-1.4287
8.375	0	0.027455		8.375	-1.3727
8.38	0	0.026397		8.38	-1.3199
8.385	0	0.025392		8.385	-1.2696
8.39	0	0.024434		8.39	-1.2217
8.395	0	0.02352		8.395	-1.176
8.4	0	0.022646		8.4	-1.1323
8.405	-3.798e-16	0.021809		8.405	-1.0904
8.41	-7.5959e-16	0.021007		8.41	-1.0504
8.415	-7.5959e-16	0.020239		8.415	-1.012
8.42	-7.5959e-16	0.019503		8.42	-0.97513
8.425	-7.5959e-16	0.018796		8.425	-0.93979
8.43	-7.5959e-16	0.018118		8.43	-0.90588
8.435	-7.5959e-16	0.017466		8.435	-0.87332
8.44	-7.5959e-16	0.016841		8.44	-0.84205
8.445	-3.798e-16	0.01624		8.445	-0.81201
8.45	0	0.015663		8.45	-0.78314
8.455	0	0.015108		8.455	-0.7554
8.46	0	0.014574		8.46	-0.72872
8.465	0	0.014062		8.465	-0.70308
8.47	0	0.013568		8.47	-0.67841
8.475	0	0.013094		8.475	-0.65469
8.48	0	0.012637		8.48	-0.63187
8.485	-0.015451	0.011558		8.485	-1.3504
8.49	-0.030902	0.0099061		8.49	-2.0404
8.495	-0.030902	0.0083564		8.495	-1.9629
8.5	-0.030902	0.0068863		8.5	-1.8894
8.505	-0.030902	0.0054859		8.505	-1.8194
8.51	-0.030902	0.0041488		8.51	-1.7525
8.515	-0.030902	0.0028701		8.515	-1.6886
8.52	-0.030902	0.0016459		8.52	-1.6274
8.525	-0.015451	0.0011132		8.525	-0.8282
8.53	0	0.0012179		8.53	-0.060894
8.535	0	0.0012821		8.535	-0.064104
8.54	0	0.0013252		8.54	-0.066262
8.545	0	0.0013546		8.545	-0.067731
8.55	0	0.0013741		8.55	-0.068705
8.555	0	0.0013861		8.555	-0.069303
8.56	0	0.0013921		8.56	-0.069606
8.565	-0.029389	0.00017585		8.565	-1.4783
8.57	-0.058779	-0.0021648		8.57	-2.8307
8.575	-0.058779	-0.0043444		8.575	-2.7217
8.58	-0.058779	-0.006404		8.58	-2.6187
8.585	-0.058779	-0.008361		8.585	-2.5209
8.59	-0.058779	-0.010226		8.59	-2.4276
8.595	-0.058779	-0.012007		8.595	-2.3386
8.6	-0.058779	-0.01371		8.6	-2.2534
8.605	-0.029389	-0.014123		8.605	-0.76333
8.61	0	-0.013346		8.61	0.66731
8.615	0	-0.012669		8.615	0.63346
8.62	0	-0.012054		8.62	0.60269
8.625	0	-0.011485		8.625	0.57424
8.63	0	-0.010955		8.63	0.54773
8.635	0	-0.010457		8.635	0.52287
8.64	0	-0.0099894		8.64	0.49947
8.645	-0.040451	-0.011224		8.645	-1.4614
8.65	-0.080902	-0.014024		8.65	-3.3439
8.655	-0.080902	-0.01662		8.655	-3.2141
8.66	-0.080902	-0.019067		8.66	-3.0917
8.665	-0.080902	-0.021389		8.665	-2.9756
8.67	-0.080902	-0.0236		8.67	-2.8651
8.675	-0.080902	-0.025709		8.675	-2.7596
8.68	-0.080902	-0.027724		8.68	-2.6589
8.685	-0.040451	-0.027976		8.685	-0.62373
8.69	0	-0.026604		8.69	1.3302
8.695	0	-0.02538		8.695	1.269
8.7	0	-0.024253		8.7	1.2126
8.705	0	-0.0232		8.705	1.16
8.71	0	-0.022211		8.71	1.1105
8.715	0	-0.021277		8.715	1.0639
8.72	0	-0.020393		8.72	1.0197
8.725	-0.047553	-0.021524		8.725	-1.3014
8.73	-0.095106	-0.02451		8.73	-3.5298
8.735	-0.095106	-0.027269		8.735	-3.3919
8.74	-0.095106	-0.029864		8.74	-3.2621
8.745	-0.095106	-0.032324		8.745	-3.1391
8.75	-0.095106	-0.034664		8.75	-3.0221
8.755	-0.095106	-0.036894		8.755	-2.9106
8.76	-0.095106	-0.039024		8.76	-2.8041
8.765	-0.047553	-0.039091		8.765	-0.42308
8.77	0	-0.037257		8.77	1.8629
8.775	0	-0.035607		8.775	1.7804
8.78	0	-0.034078		8.78	1.7039
8.785	0	-0.032644		8.785	1.6322
8.79	0	-0.031293		8.79	1.5647
8.795	0	-0.030014		8.795	1.5007
8.8	0	-0.0288		8.8	1.44
8.805	-0.05	-0.029718		8.805	-1.0141
8.81	-0.1	-0.032597		8.81	-3.3701
8.815	-0.1	-0.035248		8.815	-3.2376
8.82	-0.1	-0.037738		8.82	-3.1131
8.825	-0.1	-0.040095		8.825	-2.9953
8.83	-0.1	-0.042334		8.83	-2.8833
8.835	-0.1	-0.044468		8.835	-2.7766
8.84	-0.1	-0.046505		8.84	-2.6748
8.845	-0.05	-0.04638		8.845	-0.18102
8.85	0	-0.044264		8.85	2.2132
8.855	0	-0.042348		8.855	2.1174
8.86	0	-0.040567		8.86	2.0283
8.865	0	-0.038893		8.865	1.9447
8.87	0	-0.037312		8.87	1.8656
8.875	0	-0.035813		8.875	1.7907
8.88	0	-0.034389		8.88	1.7194
8.885	-0.047553	-0.035003		8.885	-0.6275
8.89	-0.095106	-0.037493		8.89	-2.8806
8.895	-0.095106	-0.039777		8.895	-2.7664
8.9	-0.095106	-0.041918		8.9	-2.6594
8.905	-0.095106	-0.043941		8.905	-2.5583
8.91	-0.095106	-0.045861		8.91	-2.4622
8.915	-0.095106	-0.047689		8.915	-2.3708
8.92	-0.095106	-0.049433		8.92	-2.2836
8.925	-0.047553	-0.049128		8.925	0.078761
8.93	0	-0.046938		8.93	2.3469
8.935	0	-0.044944		8.935	2.2472
8.94	0	-0.043085		8.94	2.1543
8.945	0	-0.041335		8.945	2.0667
8.95	0	-0.039679		8.95	1.9839
8.955	0	-0.038107		8.955	1.9053
8.96	0	-0.036611		8.96	1.8305
8.965	-0.040451	-0.036861		8.965	-0.17948
8.97	-0.080902	-0.038719		8.97	-2.1091
8.975	-0.080902	-0.040412		8.975	-2.0245
8.98	-0.080902	-0.041994		8.98	-1.9454
8.985	-0.080902	-0.043485		8.985	-1.8708
8.99	-0.080902	-0.044898		8.99	-1.8002
8.995	-0.080902	-0.046242		8.995	-1.733
9	-0.080902	-0.047522		9	-1.669
9.005	-0.040451	-0.047067		9.005	0.33083
9.01	0	-0.045017		9.01	2.2508
9.015	0	-0.043141		9.015	2.157
9.02	0	-0.041386		9.02	2.0693
9.025	0	-0.03973		9.025	1.9865
9.03	0	-0.038161		9.03	1.9081
9.035	0	-0.03667		9.035	1.8335
9.04	0	-0.035249		9.04	1.7625
9.045	-0.029389	-0.035111		9.045	0.28611
9.05	-0.058779	-0.036155		9.05	-1.1312
9.055	-0.058779	-0.037092		9.055	-1.0843
9.06	-0.058779	-0.03796		9.06	-1.0409
9.065	-0.058779	-0.038773		9.065	-1.0003
9.07	-0.058779	-0.039541		9.07	-0.96189
9.075	-0.058779	-0.040268		9.075	-0.92552
9.08	-0.058779	-0.040959		9.08	-0.89096
9.085	-0.029389	-0.0404		9.085	0.55052
9.09	0	-0.038689		9.09	1.9345
9.095	0	-0.037114		9.095	1.8557
9.1	0	-0.035636		9.1	1.7818
9.105	0	-0.034237		9.105	1.7118
9.11	0	-0.032908		9.11	1.6454
9.115	0	-0.031643		9.115	1.5822
9.12	0	-0.030437		9.12	1.5218
9.125	-0.015451	-0.029925		9.125	0.72369
9.13	-0.030902	-0.030052		9.13	-0.042482
9.135	-0.030902	-0.030141		9.135	-0.038051
9.14	-0.030902	-0.03021		9.14	-0.034606
9.145	-0.030902	-0.030266		9.145	-0.031799
9.15	-0.030902	-0.030313		9.15	-0.02945
9.155	-0.030902	-0.030353		9.155	-0.027448
9.16	-0.030902	-0.030387		9.16	-0.025722
9.165	-0.015451	-0.029777		9.165	0.71632
9.17	0	-0.028574		9.17	1.4287
9.175	0	-0.027455		9.175	1.3727
9.18	0	-0.026397		9.18	1.3198
9.185	0	-0.025392		9.185	1.2696
9.19	0	-0.024434		9.19	1.2217
9.195	0	-0.02352		9.195	1.176
9.2	0	-0.022645		9.2	1.1323
9.205	1.9604e-16	-0.021809		9.205	1.0904
9.21	3.9207e-16	-0.021007		9.21	1.0504
9.215	3.9207e-16	-0.020239		9.215	1.0119
9.22	3.9207e-16	-0.019502		9.22	0.97512
9.225	3.9207e-16	-0.018796		9.225	0.93978
9.23	3.9207e-16	-0.018117		9.23	0.90587
9.235	3.9207e-16	-0.017466		9.235	0.87331
9.24	3.9207e-16	-0.016841		9.24	0.84204
9.245	1.9604e-16	-0.01624		9.245	0.812
9.25	0	-0.015663		9.25	0.78313
9.255	0	-0.015108		9.255	0.75539
9.26	0	-0.014574		9.26	0.72871
9.265	0	-0.014061		9.265	0.70307
9.27	0	-0.013568		9.27	0.6784
9.275	0	-0.013094		9.275	0.65468
9.28	0	-0.012637		9.28	0.63186
9.285	0.015451	-0.011558		9.285	1.3504
9.29	0.030902	-0.0099059		9.29	2.0404
9.295	0.030902	-0.0083562		9.295	1.9629
9.3	0.030902	-0.0068861		9.3	1.8894
9.305	0.030902	-0.0054857		9.305	1.8194
9.31	0.030902	-0.0041486		9.31	1.7525
9.315	0.030902	-0.0028699		9.315	1.6886
9.32	0.030902	-0.0016457		9.32	1.6274
9.325	0.015451	-0.001113		9.325	0.82819
9.33	0	-0.0012177		9.33	0.060883
9.335	0	-0.0012819		9.335	0.064093
9.34	0	-0.001325		9.34	0.066252
9.345	0	-0.0013544		9.345	0.067721
9.35	0	-0.0013739		9.35	0.068695
9.355	0	-0.0013858		9.355	0.069292
9.36	0	-0.0013919		9.36	0.069596
9.365	0.029389	-0.00017564		9.365	1.4782
9.37	0.058779	0.002165		9.37	2.8307
9.375	0.058779	0.0043446		9.375	2.7217
9.38	0.058779	0.0064042		9.38	2.6187
9.385	0.058779	0.0083612		9.385	2.5209
9.39	0.058779	0.010226		9.39	2.4276
9.395	0.058779	0.012007		9.395	2.3386
9.4	0.058779	0.01371		9.4	2.2534
9.405	0.029389	0.014123		9.405	0.76332
9.41	0	0.013346		9.41	-0.66732
9.415	0	0.012669		9.415	-0.63347
9.42	0	0.012054		9.42	-0.6027
9.425	0	0.011485		9.425	-0.57426
9.43	0	0.010955		9.43	-0.54774
9.435	0	0.010458		9.435	-0.52288
9.44	0	0.0099896		9.44	-0.49948
9.445	0.040451	0.011224		9.445	1.4614
9.45	0.080902	0.014024		9.45	3.3439
9.455	0.080902	0.01662		9.455	3.2141
9.46	0.080902	0.019068		9.46	3.0917
9.465	0.080902	0.02139		9.465	2.9756
9.47	0.080902	0.0236		9.47	2.8651
9.475	0.080902	0.025709		9.475	2.7596
9.48	0.080902	0.027724		9.48	2.6589
9.485	0.040451	0.027976		9.485	0.62372
9.49	0	0.026604		9.49	-1.3302
9.495	0	0.025381		9.495	-1.269
9.5	0	0.024253		9.5	-1.2126
9.505	0	0.0232		9.505	-1.16
9.51	0	0.022211		9.51	-1.1106
9.515	0	0.021277		9.515	-1.0639
9.52	0	0.020393		9.52	-1.0197
9.525	0.047553	0.021524		9.525	1.3014
9.53	0.095106	0.02451		9.53	3.5298
9.535	0.095106	0.027269		9.535	3.3918
9.54	0.095106	0.029865		9.54	3.2621
9.545	0.095106	0.032324		9.545	3.1391
9.55	0.095106	0.034664		9.55	3.0221
9.555	0.095106	0.036894		9.555	2.9106
9.56	0.095106	0.039025		9.56	2.804
9.565	0.047553	0.039091		9.565	0.42307
9.57	0	0.037258		9.57	-1.8629
9.575	0	0.035607		9.575	-1.7804
9.58	0	0.034078		9.58	-1.7039
9.585	0	0.032645		9.585	-1.6322
9.59	0	0.031293		9.59	-1.5647
9.595	0	0.030014		9.595	-1.5007
9.6	0	0.028801		9.6	-1.44
9.605	0.05	0.029718		9.605	1.0141
9.61	0.1	0.032597		9.61	3.3701
9.615	0.1	0.035248		9.615	3.2376
9.62	0.1	0.037738		9.62	3.1131
9.625	0.1	0.040095		9.625	2.9953
9.63	0.1	0.042335		9.63	2.8833
9.635	0.1	0.044468		9.635	2.7766
9.64	0.1	0.046505		9.64	2.6748
9.645	0.05	0.04638		9.645	0.18101
9.65	0	0.044264		9.65	-2.2132
9.655	0	0.042349		9.655	-2.1174
9.66	0	0.040567		9.66	-2.0284
9.665	0	0.038893		9.665	-1.9447
9.67	0	0.037312		9.67	-1.8656
9.675	0	0.035813		9.675	-1.7907
9.68	0	0.034389		9.68	-1.7194
9.685	0.047553	0.035003		9.685	0.62749
9.69	0.095106	0.037493		9.69	2.8806
9.695	0.095106	0.039777		9.695	2.7664
9.7	0.095106	0.041918		9.7	2.6594
9.705	0.095106	0.043941		9.705	2.5582
9.71	0.095106	0.045861		9.71	2.4622
9.715	0.095106	0.047689		9.715	2.3708
9.72	0.095106	0.049433		9.72	2.2836
9.725	0.047553	0.049128		9.725	-0.078771
9.73	0	0.046938		9.73	-2.3469
9.735	0	0.044944		9.735	-2.2472
9.74	0	0.043085		9.74	-2.1543
9.745	0	0.041335		9.745	-2.0668
9.75	0	0.039679		9.75	-1.9839
9.755	0	0.038107		9.755	-1.9053
9.76	0	0.036611		9.76	-1.8305
9.765	0.040451	0.036861		9.765	0.17947
9.77	0.080902	0.038719		9.77	2.1091
9.775	0.080902	0.040413		9.775	2.0245
9.78	0.080902	0.041994		9.78	1.9454
9.785	0.080902	0.043485		9.785	1.8708
9.79	0.080902	0.044899		9.79	1.8002
9.795	0.080902	0.046242		9.795	1.733
9.8	0.080902	0.047522		9.8	1.669
9.805	0.040451	0.047068		9.805	-0.33084
9.81	0	0.045017		9.81	-2.2508
9.815	0	0.043141		9.815	-2.157
9.82	0	0.041386		9.82	-2.0693
9.825	0	0.039731		9.825	-1.9865
9.83	0	0.038162		9.83	-1.9081
9.835	0	0.03667		9.835	-1.8335
9.84	0	0.035249		9.84	-1.7625
9.845	0.029389	0.035112		9.845	-0.28612
9.85	0.058779	0.036155		9.85	1.1312
9.855	0.058779	0.037092		9.855	1.0843
9.86	0.058779	0.03796		9.86	1.0409
9.865	0.058779	0.038773		9.865	1.0003
9.87	0.058779	0.039541		9.87	0.96188
9.875	0.058779	0.040268		9.875	0.92551
9.88	0.058779	0.040959		9.88	0.89095
9.885	0.029389	0.0404		9.885	-0.55053
9.89	0	0.038689		9.89	-1.9345
9.895	0	0.037114		9.895	-1.8557
9.9	0	0.035636		9.9	-1.7818
9.905	0	0.034237		9.905	-1.7119
9.91	0	0.032909		9.91	-1.6454
9.915	0	0.031644		9.915	-1.5822
9.92	0	0.030437		9.92	-1.5219
9.925	0.015451	0.029925		9.925	-0.7237
9.93	0.030902	0.030052		9.93	0.042473
9.935	0.030902	0.030141		9.935	0.038042
9.94	0.030902	0.03021		9.94	0.034596
9.945	0.030902	0.030266		9.945	0.031789
9.95	0.030902	0.030313		9.95	0.02944
9.955	0.030902	0.030353		9.955	0.027439
9.96	0.030902	0.030387		9.96	0.025712
9.965	0.015451	0.029777		9.965	-0.71633
9.97	0	0.028575		9.97	-1.4287
9.975	0	0.027455		9.975	-1.3727
9.98	0	0.026397		9.98	-1.3199
9.985	0	0.025392		9.985	-1.2696
[truncated: 1,842 more rows]

## Sheet: Fig 1e
experimental response function				FDE-simulated response function				ideal, FKV response function				experimental G modulus				FDE-simulated G modulus				ideal, FKV G modulus
freq (Hz)	chi'(um/pN)	chi''(um/pN))		freq (Hz)	chi'(um/pN)	chi''(um/pN))		freq (Hz)	chi'(um/pN)	chi''(um/pN))		freq (Hz)	G' (Pa)	G'' (Pa)		freq (Hz)	G' (Pa)	G'' (Pa)		freq (Hz)	G' (Pa)	G'' (Pa)
0.5	0.074033	-0.054126		0.3973	0.090509	-0.053633		0.031623	0.20611	-0.10839		0.5	0.93396	0.68283		0.3973	0.86763	0.51414		0.031623	0.40326	0.21207
1	0.066208	-0.044455		0.79194	0.068702	-0.043787		0.036359	0.19735	-0.10424		1	1.1046	0.74166		0.79194	1.0983	0.69998		0.036359	0.42036	0.22204
2	0.03993	-0.032705		1.5785	0.050694	-0.038426		0.041803	0.18891	-0.10026		2	1.5903	1.3026		1.5785	1.3293	1.0076		0.041803	0.43821	0.23258
4	0.027547	-0.030228		3.1462	0.035992	-0.030355		0.048064	0.1808	-0.096453		4	1.7475	1.9176		3.1462	1.7226	1.4529		0.048064	0.45684	0.24371
8	0.016935	-0.021647		6.272	0.023335	-0.024867		0.055262	0.17299	-0.092804		8	2.3787	3.0406		6.272	2.1291	2.2689		0.055262	0.47627	0.2555
16	0.010914	-0.016413		12.5	0.014154	-0.018448		0.063538	0.16548	-0.089309		16	2.9807	4.4824		12.5	2.7776	3.6203		0.063538	0.49655	0.26799
32	0.0061471	-0.012012		24.95	0.0074431	-0.01296		0.073053	0.15824	-0.085963		32	3.582	6.9998		24.95	3.5358	6.1564		0.073053	0.51772	0.28124
64	0.0027551	-0.0075973		49.801	0.0036798	-0.0081825		0.083993	0.15128	-0.082758		64	4.476	12.343		49.801	4.8506	10.786		0.083993	0.53982	0.29532
128	0.0012025	-0.0044297		99.206	0.0017788	-0.004986		0.096571	0.14457	-0.079689		128	6.0562	22.309		99.206	6.7348	18.878		0.096571	0.5629	0.31029
256	0.00058713	-0.0023345		198.41	0.00082848	-0.0028829		0.11103	0.1381	-0.076751		256	10.751	42.747		198.41	9.7696	33.996		0.11103	0.587	0.32623
512	0.00026734	-0.0013319		403.23	0.00037099	-0.0016004		0.12766	0.13187	-0.073937		512	15.371	76.579		403.23	14.585	62.916		0.12766	0.61217	0.34323
1024	0.00013066	-0.00076364		833.33	0.00015982	-0.00086184		0.14678	0.12586	-0.071242		1024	23.097	134.99		833.33	22.071	119.02		0.14678	0.63846	0.36139
2048	5.7653e-05	-0.00044965		1562.5	7.3877e-05	-0.00050563		0.16876	0.12007	-0.06866		2048	29.766	232.15		1562.5	30.02	205.46		0.16876	0.66594	0.38082
4096	2.0172e-05	-0.0002648		3125	2.6556e-05	-0.00029441		0.19403	0.11447	-0.066186		4096	30.347	398.38		3125	32.246	357.49		0.19403	0.69466	0.40163
6250	-4.7843e-06	-0.00022534		6250	-1.1761e-06	-0.0002169		0.22309	0.10908	-0.063816		6250	-9.993	470.66		6250	-2.6526	489.18		0.22309	0.72468	0.42397
								0.2565	0.10387	-0.061543										0.2565	0.75608	0.44797
								0.29492	0.09884	-0.059362										0.29492	0.78892	0.47382
								0.33908	0.093979	-0.057269										0.33908	0.82328	0.50169
								0.38986	0.089282	-0.055259										0.38986	0.85926	0.53181
								0.44824	0.084741	-0.053325										0.44824	0.89692	0.56441
								0.51537	0.080349	-0.051464										0.51537	0.93639	0.59976
								0.59255	0.0761	-0.049669										0.59255	0.97774	0.63816
								0.68129	0.07199	-0.047937										0.68129	1.0211	0.67994
								0.78332	0.068012	-0.046261										0.78332	1.0666	0.72549
								0.90063	0.064162	-0.044637										0.90063	1.1144	0.77524
								1.0355	0.060436	-0.043059										1.0355	1.1645	0.82967
								1.1906	0.056832	-0.041523										1.1906	1.2172	0.88933
								1.3689	0.053345	-0.040023										1.3689	1.2726	0.95482
								1.5739	0.049974	-0.038555										1.5739	1.331	1.0268
								1.8096	0.046717	-0.037114										1.8096	1.3924	1.1062
								2.0806	0.043573	-0.035695										2.0806	1.4572	1.1937
								2.3921	0.040541	-0.034296										2.3921	1.5255	1.2905
								2.7504	0.037623	-0.032912										2.7504	1.5976	1.3975
								3.1623	0.034819	-0.03154										3.1623	1.6739	1.5162
								3.6359	0.032129	-0.030177										3.6359	1.7545	1.6479
								4.1803	0.029557	-0.028823										4.1803	1.84	1.7943
								4.8064	0.027102	-0.027476										4.8064	1.9306	1.9573
								5.5262	0.024768	-0.026137										5.5262	2.0269	2.1388
								6.3538	0.022557	-0.024805										6.3538	2.1292	2.3413
								7.3053	0.020469	-0.023483										7.3053	2.2381	2.5675
								8.3993	0.018507	-0.022173										8.3993	2.3541	2.8204
								9.6571	0.016671	-0.020878										9.6571	2.4781	3.1033
								11.103	0.014961	-0.019602										11.103	2.6106	3.4203
								12.766	0.013377	-0.01835										12.766	2.7524	3.7757
								14.678	0.011916	-0.017126										14.678	2.9046	4.1745
								16.876	0.010576	-0.015935										16.876	3.068	4.6223
								19.403	0.0093544	-0.01478										19.403	3.2439	5.1256
								22.309	0.0082455	-0.013668										22.309	3.4335	5.6915
								25.65	0.0072445	-0.012601										25.65	3.6383	6.3284
								29.492	0.0063456	-0.011583										29.492	3.8597	7.0455
								33.908	0.0055424	-0.010617										33.908	4.0997	7.8535
								38.986	0.0048281	-0.0097045										38.986	4.3602	8.7642
								44.824	0.0041957	-0.0088468										44.824	4.6436	9.7912
								51.537	0.0036382	-0.0080444										51.537	4.9523	10.95
								59.255	0.0031487	-0.0072973										59.255	5.2892	12.258
								68.129	0.0027205	-0.0066045										68.129	5.6576	13.735
								78.332	0.0023472	-0.0059648										78.332	6.0612	15.403
								90.063	0.0020227	-0.0053764										90.063	6.504	17.288
								103.55	0.0017413	-0.0048371										103.55	6.9907	19.419
								119.06	0.001498	-0.0043444										119.06	7.5265	21.828
								136.89	0.001288	-0.0038957										136.89	8.1174	24.552
								157.39	0.001107	-0.0034882										157.39	8.7701	27.634
								180.96	0.00095134	-0.0031191										180.96	9.4921	31.122
								208.06	0.00081756	-0.0027857										208.06	10.292	35.068
								239.21	0.0007027	-0.0024851										239.21	11.179	39.535
								275.04	0.00060415	-0.0022146										275.04	12.165	44.592
								316.23	0.00051964	-0.0019717										316.23	13.262	50.319
								363.59	0.00044718	-0.0017539										363.59	14.483	56.804
								418.03	0.00038506	-0.0015589										418.03	15.845	64.149
								480.64	0.00033179	-0.0013846										480.64	17.366	72.47
								552.62	0.0002861	-0.001229										552.62	19.065	81.896
								635.38	0.0002469	-0.0010902										635.38	20.966	92.577
								730.53	0.00021325	-0.00096655										730.53	23.095	104.68
								839.93	0.00018434	-0.00085651										839.93	25.481	118.39
								965.71	0.00015949	-0.00075864										965.71	28.158	133.94
								1110.3	0.00013811	-0.00067168										1110.3	31.164	151.56
								1276.6	0.0001197	-0.00059447										1276.6	34.54	171.53
								1467.8	0.00010384	-0.00052594										1467.8	38.336	194.17
								1687.6	9.0158e-05	-0.00046517										1687.6	42.608	219.84
								1940.3	7.8344e-05	-0.00041131										1940.3	47.416	248.93
								2230.9	6.8135e-05	-0.00036358										2230.9	52.832	281.93
								2565	5.9303e-05	-0.00032132										2565	58.936	319.33
								2949.2	5.1656e-05	-0.00028391										2949.2	65.819	361.75
								3390.8	4.5029e-05	-0.0002508										3390.8	73.583	409.85
								3898.6	3.9279e-05	-0.00022152										3898.6	82.346	464.39
								4482.4	3.4288e-05	-0.00019562										4482.4	92.239	526.24
								5153.7	2.995e-05	-0.00017272										5153.7	103.41	596.38
								5925.5	2.6177e-05	-0.00015248										5925.5	116.04	675.93
								6812.9	2.2892e-05	-0.0001346										6812.9	130.31	766.14
								7833.2	2.0031e-05	-0.0001188										7833.2	146.44	868.46
								9006.3	1.7537e-05	-0.00010484										9006.3	164.68	984.51
								10355	1.536e-05	-9.2513e-05										10355	185.31	1116.1
								11906	1.346e-05	-8.1629e-05										11906	208.66	1265.4
								13689	1.18e-05	-7.202e-05										13689	235.08	1434.7
								15739	1.0349e-05	-6.3536e-05										15739	264.98	1626.8
								18096	9.0797e-06	-5.6049e-05										18096	298.82	1844.6
								20806	7.9689e-06	-4.944e-05										20806	337.15	2091.7
								23921	6.9963e-06	-4.3609e-05										23921	380.55	2372
								27504	6.1442e-06	-3.8463e-05										27504	429.71	2690
								31623	5.3975e-06	-3.3922e-05										31623	485.38	3050.6

## Sheet: Fig 1g 
Fig 1g-i					Fig 1g-ii					Fig 1g-i
	FDE simulated response function		FHA-compensated response function			FDE simulated response function		FHA-compensated response function			FDE simulated response function		FHA-compensated response function
freq (Hz)	chi'_t (um/pN)	chi''_t (um/pN)	chi' (um/pN)	chi'' (um/pN)	freq (Hz)	chi'_t (um/pN)	chi''_t (um/pN)	chi' (um/pN)	chi'' (um/pN)	freq (Hz)	chi'_t (um/pN)	chi''_t (um/pN)	chi' (um/pN)	chi'' (um/pN)
6250	-5.43e-06	-0.00046619	0.00029896	-0.00039563	6250	-8.6167e-06	-0.00058702	0.0034626	-0.00064471	6250	-5.3904e-07	-0.00014684	2.5774e-05	-0.0001172
4166.7	0.00010209	-0.00050008	0.00038832	-0.00046025	4166.7	0.00016124	-0.0006102	0.0036282	-0.00068843	4166.7	1.835e-05	-0.00016368	4.1394e-05	-0.00014653
3125	0.00017636	-0.00055097	0.00045768	-0.00052444	3125	0.00026729	-0.00064316	0.0037419	-0.00073396	3125	3.2917e-05	-0.00019084	5.5037e-05	-0.00017859
2083.3	0.00029323	-0.00065186	0.00057211	-0.00063838	2083.3	0.00041371	-0.00071042	0.0039061	-0.00081918	2083.3	5.9302e-05	-0.00024807	8.0828e-05	-0.00024027
1250	0.00047504	-0.00082757	0.00075432	-0.00082541	1250	0.00060601	-0.00083754	0.0041276	-0.00097303	1250	0.00010886	-0.00035677	0.00013013	-0.00035236
781.25	0.00068926	-0.0010422	0.0009707	-0.0010479	781.25	0.00079829	-0.0010099	0.0043515	-0.0011777	781.25	0.00017972	-0.00050199	0.00020096	-0.00049953
520.83	0.00092047	-0.0012763	0.0012047	-0.0012879	520.83	0.00098041	-0.0012218	0.0045642	-0.0014273	520.83	0.00027044	-0.0006723	0.00029173	-0.00067101
347.22	0.0012056	-0.0015647	0.0014936	-0.0015821	347.22	0.0011836	-0.0015169	0.0048019	-0.0017739	347.22	0.00040149	-0.00089374	0.00042289	-0.00089334
223.21	0.0015911	-0.0019547	0.0018842	-0.0019787	223.21	0.0014341	-0.0019765	0.0050951	-0.0023127	223.21	0.0006089	-0.0012042	0.0006305	-0.0012045
148.81	0.0020305	-0.0023977	0.0023295	-0.0024285	148.81	0.0017024	-0.0025824	0.0054092	-0.0030225	148.81	0.00088252	-0.0015599	0.00090439	-0.0015609
97.656	0.0025891	-0.0029661	0.0028956	-0.0030052	97.656	0.0020239	-0.0034873	0.0057855	-0.0040823	97.656	0.0012756	-0.0020048	0.0012979	-0.0020065
64.103	0.0032876	-0.0036436	0.0036036	-0.0036922	64.103	0.0024402	-0.0047447	0.0062729	-0.0055546	64.103	0.0018164	-0.0024993	0.0018393	-0.0025017
42.373	0.0040907	-0.0045189	0.0044175	-0.0045796	42.373	0.0028295	-0.0066381	0.0067287	-0.0077715	42.373	0.002489	-0.0030717	0.0025126	-0.0030747
27.902	0.0052026	-0.0056366	0.0055444	-0.0057127	27.902	0.0035535	-0.0095473	0.0075763	-0.011178	27.902	0.0034242	-0.0036788	0.0034488	-0.0036825
18.409	0.0066406	-0.0068847	0.007002	-0.0069778	18.409	0.0047908	-0.013564	0.0090249	-0.01588	18.409	0.0045699	-0.0041885	0.0045956	-0.0041928
12.136	0.0083798	-0.0082827	0.0087648	-0.0083949	12.136	0.0066264	-0.019107	0.011174	-0.022371	12.136	0.0058416	-0.0045828	0.0058687	-0.0045876
8.0077	0.010315	-0.010409	0.010726	-0.01055	8.0077	0.0076377	-0.027701	0.012358	-0.032432	8.0077	0.0071963	-0.0051297	0.0072247	-0.0051351
5.2809	0.012858	-0.012363	0.013303	-0.01253	5.2809	0.010774	-0.03959	0.016031	-0.046352	5.2809	0.0086274	-0.0053361	0.0086573	-0.0053417
3.4838	0.015681	-0.015108	0.016165	-0.015313	3.4838	0.015109	-0.056692	0.021105	-0.066374	3.4838	0.010071	-0.0057195	0.010102	-0.0057254
2.2982	0.020135	-0.019079	0.020679	-0.019338	2.2982	0.021278	-0.08201	0.028328	-0.096016	2.2982	0.012049	-0.006115	0.012083	-0.0061214
