# Supplementary material for: Measuring age-dependent viscoelasticity of organelles, cells and organisms with time-shared optical tweezer microrheology
Source: Nat Nanotechnol. 2025 Jan 2;20(3):411–20. doi: 10.1038/s41565-024-01830-y (PMC11919717; doi:10.1038/s41565-024-01830-y)
Supplement: Supplementary file 12 — Statistical source data. [file 41565_2024_1830_MOESM12_ESM.xls]

## Sheet: Fig. 2a
freq (Hz)	G'' (Pa)
8	0.034456
16	0.076085
32	0.18443
64	0.35451
128	0.71496
256	1.388
512	2.7795
1024	5.6159
2056	11.312
4096	21.545
6250	31.034

## Sheet: Fig 2b
glycerol concentration (%)	measured viscosity
	Stokes method (Pa·s)	TimSOM (Pa·s)
0	0.8711	0.83537
10	1.2635	1.1984
20	2.065	1.9896
40	4.9749	4.6918
60	14.266	14.114
80	64.357	64.453

## Sheet: Fig. 2c i
freq (Hz)	G' (Pa)	G'' (Pa)
0.5	24.844	0.67543
1	25.337	1.7128
2	25.177	1.8695
4	25.601	2.1895
8	27.196	6.0059
16	28.602	8.0579
32	28.432	18.593
64	38.458	27.25
128	30.437	14.279
256	59.169	28.765
512	61.145	17.009
1024	41.645	16.344
2048	29.294	24.398

## Sheet: Fig. 2c ii
SOFT PAA GEL				STIFF PAA GEL
freq (Hz)	G' (Pa)	G'' (Pa)		freq (Hz)	G' (Pa)	G'' (Pa)
0.5	25.658	1.2536		0.5	30082	-6646.5
1	27.347	1.7837		1	23586	-13183
2	28.593	2.8057		2	27799	-1939.8
4	29.888	3.6277		4	30724	1536.6
8	31.473	5.4901		8	35551	5669.2
16	33.916	8.0478		16	35812	10519
32	37.078	12.315		32	38312	14379
64	41.64	18.62		64	27295	13342
128	48.114	28.64
256	58.672	44.701		256	71788	15324
512	73.495	70.823		512	83338	20636
1024	96.043	112.67		1024	70698	42067
2048	127.91	181.03		2048	39744	100000

## Sheet: Fig. 2d
freq (Hz)	G' (Pa)	G'' (Pa)
0.5	0.022782	11.155
1	0.27894	21.959
2	0.65759	41.725
4	2.5358	82.387
8	6.341	161.02
16	26.157	318.15
64	273.25	1109.6
120	792.71	1960.8
220	1756.9	2870.1
512	4609	2491.5
1024	6065.6	1730.7
1400	5477.6	1266.9
2048	5239.4	932.66
