# Supplementary material for: Measuring age-dependent viscoelasticity of organelles, cells and organisms with time-shared optical tweezer microrheology
Source: Nat Nanotechnol. 2025 Jan 2;20(3):411–20. doi: 10.1038/s41565-024-01830-y (PMC11919717; doi:10.1038/s41565-024-01830-y)
Supplement: Supplementary file 13 — Statistical source data. [file 41565_2024_1830_MOESM13_ESM.xls]

## Sheet: Fig 3 b-c
dumbbell assay at t=0:
freq (Hz)	real (G) (Pa)
0.2	-8.4538	-25.633	-16.819	12.52	40.75	-12.25	4.4756	17.11	-5.5651	-16.02
0.5	3.3157	-19.544	-6.4055	26.941	46.025	-2.8958	20.115	29.096	15.163	-11.606
1	15.616	-6.8365	18.407	39.155	51.552	7.9064	38.202	48.86	33.824	-1.082
2	26.943	14.009	40.104	49.825	56.436	20.491	48.03	57.68	60.599	7.3089
4	34.876	39.216	61.619	67.124	60.528	35.865	71.982	71.096	86.329	21.741
8	40.075	55.867	83.727	92.373	63.031	60.227	95.427	77.487	120.63	33.393
10	38.674	62.716	87.164	96.361	63.455	76.544	105.59	82.353	127.05	42.696
16	39.672	74.691	100.53	106.05	62.907	100.49	119.93	78.806	141	50.818
32	40.149	84.159	99.587	106.61	65.196	131.29	124.52	83.493	151.08	73.931
50	113.27	90.09	95.962	119.21	66.639	82.106	125.62	93.349	146.87	87.707
64	54.101	91.803	116.16	129.64	65.985	164.61	129.87	84.584	151.5	99.943
freq (Hz)	real (G) (Pa)
0.2	11.162	9.0586	13.776	17.234	5.3197	9.2562	16.833	13.766	22.626	6.6042
0.5	19.122	21.643	31.358	25.24	10.293	19.589	26.998	25.658	39.952	14.452
1	20.929	34.461	43.32	25.737	10.99	25.94	34.85	26.074	48.39	21.987
2	18.391	40.797	46.886	29.646	10.006	35.467	40.953	22.384	57.038	25.696
4	15.095	44.703	48.627	36.245	8.3876	47.122	44.325	19.716	55.255	29.993
8	11.961	39.509	34.223	39.117	5.9522	66.514	39.985	14.115	50.36	38.672
10	7.979	31.868	31.246	31.202	4.6349	70.692	39.613	10.948	43.343	40.004
16	7.0021	32.405	27.078	26.12	2.8547	72.878	36.838	9.7078	37.584	42.937
32	-0.23925	14.97	5.5572	12.943	3.2781	39.554	19.579	-3.6842	25.638	54.079
50	-43.937	26.927	34.352	22.646	-4.2819	40.284	17.239	-9.5783	14.476	46.142
64	4.9536	9.1064	9.5875	24.784	-0.17157	73.263	9.4414	5.1039	11.373	53.191
dumbbell assay at t=24h:
freq (Hz)	real (G) (Pa)
0.2	23.026	25.484	-12.097	10.745	-4.0443	-16.454	5.918	19.961	-8.2473
0.5	71.222	76.368	16.968	32.738	16.754	-9.5439	72.355	54.94	18.458
1	93.319	98.522	39.071	46.716	27.223	-4.9292	130.79	78.872	45.729
2	122.46	135.68	63.218	59.531	41.425	-1.5904	358.09	110.42	89.442
4	122.05	153.01	93.354	64.785	61.982	-0.16274	457.14	147.84	131.97
8	120.85	165.51	121	70.836	87.65	3.7509	1618.2	162.56	226.93
10	117.49	155.56	126.06	67.747	86.683	4.007	1539.1	171.26	254.86
16	107.32	162.64	136.29	65.508	97.681	8.9519	2308	167.38	326.95
32	124.53	162.44	131.35	54.819	107.99	17.623	761.83	171.53	432.1
50	31.78	18.372	10.739	123.61	217.63	28.429	521.36	295.8	150.06
64	177.92	194.06	201.43	83.232	116.29	25.807	-438.59	174.82	390.1
freq (Hz)	real (G) (Pa)
0.2	66.968	60.849	31.934	36.642	22.208	8.101	88.324	44.251	29.496
0.5	65.242	76.451	52.507	35.614	32.116	9.1569	205.81	57.03	58.288
1	46.578	70.372	53.314	25.878	32.838	8.4064	376.63	64.22	80.408
2	31.013	44.828	56.81	22.215	38.291	7.6405	611.17	54.105	107.8
4	19.742	30.136	60.047	16.905	41.586	8.2916	1077.1	52.206	139.96
8	8.5638	22.676	42.381	9.316	30.73	11.166	1042.5	38.872	166.72
10	11.743	17.789	39.285	3.7221	28.681	11.941	1398.2	23.772	135.17
16	5.0865	3.9583	31.362	3.7653	24.498	14.048	439.31	33.883	95.98
32	104.51	91.732	121.18	-1.6379	43.282	21.384	563.27	-1.2831	-62.526
50	174.69	-148.7	0.46723	13.108	-3.3431	13.723	-308.13	363.22	-104.77
64	19.793	-10.716	-12.524	-8.6271	-10.058	23.728	-1822.6	31.502	52.228

## Sheet: Fig 3 f-g
TimSOM assay at t=0:
freq (Hz)	real (G) (Pa)
0.125	NaN	3.75361	35.5197	13.8672	4.21684	3.33299	2.68053	5.76499	6.23532	3.58346	1.83936	2.32076	2.14624	3.72277	3.19808	2.20504	2.38062
0.25	NaN	7.43174	61.1912	26.3189	10.4819	5.94745	5.02958	11.0079	11.6276	6.50461	3.24913	4.40751	3.38784	6.66811	5.52214	4.59185	3.84495
0.5	13.3466	12.0547	90.3313	48.7198	15.4529	11.303	9.60952	17.6438	17.4228	13.2961	7.59733	6.71652	6.32853	10.4	8.92089	7.13815	7.0761
1	23.1901	19.5349	91.417	95.7225	24.6505	18.874	20.1736	40.3433	35.9506	30.6533	15.6436	13.9993	14.3307	18.1906	16.132	14.4709	15.6284
2	38.8994	37.5151	105.616	133.501	45.5441	40.7143	47.2716	81.5493	70.5898	80.6985	44.0159	30.0536	32.0568	34.7478	34.3703	32.3246	42.9698
4	68.5471	82.913	109.932	169.808	91.4925	104.837	84.2163	138.909	112.006	117.125	102.105	76.326	69.6782	88.2231	85.4002	71.7818	95.6691
8	80.0242	129.81	113.859	187.114	147.148	154.999	117.95	174.184	146.554	170.253	151.09	163.872	160.961	183.383	160.348	161.177	167.585
16	82.4056	146.198	110.38	189.286	179.934	181.59	132.307	193.205	156.549	183.72	188.884	199.814	211.237	253.776	197.481	213.807	220.125
32	81.2008	152.416	111.465	188.075	186.783	192.599	136.359	192.511	158.416	193.16	199.016	227.239	226.449	278.051	205.836	239.172	235.726
64	79.8652	150.372	109.849	186.868	183.729	194.331	139.096	202.371	166.18	200.45	193.821	222.698	236.017	277.384	209.316	240.183	240.507
128	81.6622	131.304	113.044	175.047	200.458	194.818	139.58	187.129	161.306	190.266	197.023	215.344	218.379	273.443	214.215	224.447	220.318
256	78.2187	151.836	108.202	185.766	184.054	195.733	136.168	197.28	158.393	191.35	194.194	227.011	226.365	279.968	208.087	232.231	237.878
512	77.6423	149.259	107.473	183.742	180.606	190.222	135.241	194.314	158.188	189.48	191.762	219.964	225.291	269.231	203.568	229.82	231.853
1024	76.7315	NaN	NaN	NaN	NaN	186.223	132.599	188.648	154.894	0	0	0	0	0	0	0	0
freq (Hz)	imag (G) (Pa)
0.125	0	9.81833	25.9052	23.3637	11.4995	8.94773	7.44584	13.0147	12.4907	8.91716	6.53315	7.21063	6.9731	10.148	8.71721	8.19489	7.46225
0.25	0	13.6421	30.6712	39.3903	16.8484	14.5177	13.134	21.4887	20.0432	17.3309	12.8318	11.9107	12.4445	15.5687	14.0357	13.5687	13.7147
0.5	17.2771	20.3915	30.4929	58.331	24.7646	24.3924	23.0022	37.4217	32.3879	33.8197	21.8685	20.4058	22.6553	26.4141	23.1094	23.0223	25.2131
1	27.0266	35.5835	19.3557	79.8011	43.3879	43.5364	39.2912	60.6204	52.0805	58.5143	40.7396	38.0198	40.1215	45.5099	40.7547	39.3861	47.0649
2	35.7283	55.3846	14.4939	82.0988	72.5493	72.3266	57.608	91.0796	73.3804	77.811	69.9783	65.8622	67.9873	75.9637	67.1369	65.9926	75.4298
4	35.1855	75.3948	6.23765	51.764	81.3819	85.9871	62.0498	78.6389	60.4114	78.6648	105.375	102.495	100.022	120.394	95.1089	105.905	106.768
8	20.4935	58.6327	7.01777	25.9373	89.0254	76.2769	48.6151	51.4262	42.3064	69.5201	91.052	102.107	104.251	140.033	86.6423	115.351	107.472
16	7.90066	31.7703	2.72231	11.3428	42.3614	50.2723	23.8788	26.0117	23.5834	35.955	52.6027	83.6366	73.0722	104.624	61.8534	72.0096	56.465
32	4.01675	16.5996	0.723001	3.1132	12.4544	19.8943	10.9032	10.4089	10.4862	17.2588	21.1485	41.0214	38.8464	49.7111	25.2825	36.4224	35.8258
64	1.17051	6.56083	-0.320718	2.4264	4.71241	8.79541	5.84079	7.75377	1.63243	8.96363	8.25046	11.9984	9.38319	17.7701	13.6685	20.018	18.3326
128	2.56064	4.35125	-1.49365	-11.6774	-16.6199	8.37732	-4.27887	0.921929	-0.0474647	20.1317	-3.16449	2.95835	0.118842	4.55203	-5.77734	10.4884	-3.81777
256	-1.21781	-1.57573	-1.19766	-3.51593	-1.64619	-1.42125	-1.00974	-1.81695	-1.77788	-1.94413	-0.17493	-1.72886	0.361545	-1.41972	-0.891551	-0.920432	-5.4518
512	-1.86817	-3.96415	-3.29744	-6.26439	-3.83595	-3.81075	-2.37696	-2.93617	-3.35569	-4.49732	-4.89937	-5.10874	-5.9925	-8.7421	-5.94632	-9.9264	-7.26362
1024	-1.45823	0	0	0	0	-5.50487	-3.75702	-4.75248	-5.71996	0	0	0	0	0	0	0	0
TimSOM assay at t=24h:
freq (Hz)	real (G) (Pa)
0.125	37.5443	14.865	21.8335	44.5704	80.1485	20.3567	15.0335	23.1575	14.5578	20.0811	19.1153	14.0933	17.4216	9.42446
0.25	62.466	28.64	44.1137	57.8491	105.67	42.5923	41.0985	43.5347	32.551	43.6704	33.4212	34.4502	42.0813	25.3502
0.5	96.2087	62.9183	84.1188	87.475	122.132	76.1322	70.326	87.389	68.2167	87.0931	70.4418	80.9875	84.4889	57.5437
1	128.107	101.689	165.022	121.432	137.947	116.013	107.909	126.919	114.13	141.401	86.4406	115.873	132.741	104.943
2	138.311	137.169	209.135	141.443	146.785	128.718	120.451	148.294	145.721	162.445	72.8202	143.73	155.196	140.713
4	144.58	167.613	236.948	149.741	151.004	131.884	125.441	154.27	158.213	175.581	-10.951	160.945	165.627	152.448
8	141.631	165.327	256.531	157.534	146.064	130.969	128.299	152.958	162.566	176.261	61.6714	160.146	166.441	156.454
16	140.912	177.005	251.937	154.09	150.498	132.539	125.667	153.283	159.252	174.914	135.994	157.981	161.898	158.09
32	141.333	171.687	259.678	152.099	144.37	132.054	124.564	151.461	159.546	176.158	-1483.97	159.666	164.908	156.269
64	137.738	175.229	253.704	151.645	142.615	131.339	125.819	154.439	158.771	173.217	63.9736	153.602	164.682	152.603
128	146.874	170.479	NaN	143.351	143.9	131.286	124.684	154.62	161.448	167.953	261.715	158.214	167.874	151.31
256	139.691	166.576	NaN	151.284	143.065	130.51	122.919	151.394	158.175	173.268	-210.208	156.74	162.716	156.477
512	139.148	162.768	NaN	150.687	141.112	128.09	122.531	150.357	155.485	171.085	-256.958	156.022	164.454	155.665
1024	0	0	0	0	0	127.505	120.954	147.686	153.748	167.674	-290.88	152.626	159.31	152.303
freq (Hz)	imag (G) (Pa)
0.125	34.2379	23.8782	32.8575	31.3658	30.1146	33.7179	32.4119	34.993	31.7764	37.2052	35.5653	31.6105	37.4282	28.1217
0.25	47.9188	37.8104	63.9036	42.6715	27.4981	49.3043	51.2877	50.0986	50.2068	59.3802	66.0587	52.3993	57.6103	47.3099
0.5	49.5449	61.6443	98.3923	47.34	25.9174	61.1023	51.2916	67.0796	69.7945	71.0724	77.5858	70.9736	69.8269	68.8193
1	37.5594	70.9857	109.198	40.0366	19.7334	43.8424	41.3997	56.9711	67.207	65.4608	103.432	61.1656	63.4869	73.2796
2	27.9654	66.8108	85.3698	33.1513	11.9696	23.3455	18.5291	34.4683	45.546	42.6211	134.825	42.8779	35.183	54.2225
4	10.0279	35.9829	42.7841	16.9263	4.3732	11.4333	12.4914	16.3073	22.6717	21.9424	191.824	21.2492	19.854	27.8173
8	2.42167	16.9537	45.5334	4.51016	-0.447098	5.34371	5.13131	7.63972	10.4384	8.79384	523.523	12.8307	9.43342	10.5479
16	-1.97569	5.08458	8.17396	4.02078	-4.41532	4.04182	2.257	4.78994	3.54966	4.15922	524.683	3.80349	3.96002	5.31636
32	0.636311	-0.129893	0.429132	0.557627	-2.81146	-0.0885536	-0.806212	0.917406	0.585994	1.48729	301.635	2.71079	-0.352645	1.47826
64	-2.49255	4.51453	-1.26175	1.11993	-3.24249	-1.17424	-0.334572	-0.577582	0.448144	-2.97768	633.102	-3.75057	-0.145564	0.152589
128	-2.35718	7.77721	0	5.66811	-2.79505	-6.84504	0.490736	4.24386	2.54202	3.4222	-83.607	-1.00652	0.933046	0.528592
256	-2.42255	-1.98616	0	-1.51286	-1.94526	-2.95799	-2.41376	-1.70723	-2.01838	-2.07579	-878.696	-3.15426	-1.88813	-3.12685
512	-3.93247	-4.67048	0	-3.81953	-3.88872	-3.46436	-3.62224	-2.72119	-4.06324	-4.48839	694.854	-2.99325	-3.93004	-4.06743
1024	0	0	0	0	0	-2.35149	-3.25628	-3.88828	-3.61459	-4.67023	-654.161	-4.27643	-5.78986	-4.37109
