# Supplementary material for: Measuring age-dependent viscoelasticity of organelles, cells and organisms with time-shared optical tweezer microrheology
Source: Nat Nanotechnol. 2025 Jan 2;20(3):411–20. doi: 10.1038/s41565-024-01830-y (PMC11919717; doi:10.1038/s41565-024-01830-y)
Supplement: Supplementary file 14 — Statistical source data. [file 41565_2024_1830_MOESM14_ESM.xls]

## Sheet: Figure 4a iii
Frequency	Med G'	Q1 G'	Q3 G'	Med G''	Q1 G''	Q3 G''
0.5	0.7713	0.4421	1.0576	0.5694	0.3752	0.781
1	0.9967	0.7575	1.3551	0.8714	0.6017	1.1671
2	1.1461	0.8725	1.8674	1.3454	0.8768	1.7521
4	1.7085	1.3669	2.5364	2.092	1.5391	2.5312
8	2.2004	1.5478	3.3768	3.2784	2.5154	4.1079
16	2.929	2.0199	4.811	5.6311	3.8334	6.923
32	4.1571	2.5132	6.4256	9.1954	6.7836	11.4305
64	5.5622	3.7909	9.3119	14.5265	12.9884	20.0003
128	8.5325	5.9348	14.1921	26.6407	23.5107	35.1037
256	15.1558	9.6144	20.628	48.9659	42.0601	62.3337
512	25.6511	16.9541	38.3944	88.9218	75.9682	111.697
1024	44.6635	29.3857	62.5107	159.406	145.429	200.023
2048	77.3963	53.588	104.692	286.815	261.205	347.792

## Sheet: Figure 4b iii
Frequency	Med G'	Q1 G'	Q3 G'	Med G''	Q1 G''	Q3 G''
0.5	3.2764	2.9528	4.7353	1.7371	1.2119	2.2482
1	4.3132	3.5813	4.9704	2.2584	2.132	2.8834
2	5.3073	4.2908	6.1904	3.3415	3.0104	3.9655
4	6.166	5.2929	8.0556	4.844	4.1891	5.6317
8	8.0307	6.9157	10.4851	7.2992	6.0804	8.4572
16	11.089	8.4971	12.6838	11.3333	9.4848	13.0316
32	15.2911	10.4392	17.2117	18.0367	14.3348	21.0996
64	19.2567	14.9465	24.2874	27.6399	22.6475	34.5722
128	28.0334	20.1995	35.1908	44.6817	38.3534	58.1816
256	39.4011	30.8524	47.1175	76.0358	65.9996	88.9404
512	59.7977	49.4675	72.8829	128.938	113.287	153.159
1024	95.795	71.5825	112.218	219.183	204.328	247.652
2048	145.712	109.408	180.679	385.7	333.365	412.635

## Sheet: Figure 4c iii
Frequency	Med G'	Q1 G'	Q3 G'	Med G''	Q1 G''	Q3 G''
0.5	1.0149	0.8412	1.8049	0.8175	0.6079	0.9602
1	1.2627	0.9369	1.94	0.9685	0.7121	1.2832
2	1.5254	1.1495	2.9427	1.2444	0.9352	1.9459
4	1.9424	1.5778	2.9699	2.0038	1.4631	2.5451
8	2.5646	1.976	4.0718	3.1762	2.2157	4.013
16	3.7988	2.543	5.3062	5.0618	3.6452	6.01
32	5.3102	3.3637	6.6024	8.4762	6.1573	9.822
64	8.1096	4.6878	8.637	14.79	10.6368	16.8655
128	11.6034	7.5195	13.2363	24.7152	18.7316	28.3339
256	18.0033	11.5042	21.2682	43.3168	33.884	47.4547
512	28.536	19.5164	33.5016	73.9055	62.5489	81.6697
1024	49.0237	31.2422	51.9838	126.939	110.212	137.97
2048	74.6394	52.9011	91.5521	210.369	200.551	238.941

## Sheet: Figure 4d
Control			LatA			LaminA
cyto	i/f	nuc	cyto	i/f	nuc	cyto	i/f	nuc
0.800193	3.52401		0.374488	1.32867		0.846159	2.68558
0.737151	3.75254		0.212425	1.46578		1.00659	2.74027
1.5676	4.2824		0.19303	1.22949		0.384	1.99035
0.687574	2.20221		0.17791	0.924657		0.798305	1.98738
1.05322	3.18811		0.213411	0.960733		0.64446	1.95653
1.69485	3.3942		0.157848	0.599173		0.596942	2.08811
0.392478	4.36657		0.821083	2.06946		0.486485	3.27797
0.363234	4.98091		0.339502	3.18298		0.634851	1.88772
0.541641	2.63773		0.316789	2.5447		0.610309	1.37623
0.550945	3.18423		0.30902	2.93345		0.889528	2.89284
0.467892	1.43748		0.655824	3.89801		0.528008	1.30985	1.13616
0.236887	2.06125		0.370161	2.55762		1.04447	3.12189
1.23344	1.7014		0.661099	1.18145		0.922197	1.36674	0.284733
0.497254	2.91641		0.205252	0.637338		0.43833	2.62228
0.433818	3.89708		0.563346	1.40943		0.96853	8.50173
0.926075	1.97958		0.752776	2.4805		0.354223	2.7194
0.529736	2.7681		0.244214	0.842494		0.341	3.78422
0.383456	2.75043	0.649148	0.217922	1.70255		0.298578	5.769
0.503234	1.92313	0.741068	0.154019	1.19379	0.386803	0.597767	1.64081
0.283898	2.40915	0.45173	0.27861	1.3305	0.711009	0.570255	3.99401
0.748215	4.11779	0.727809	0.356337	2.23261	0.747087	0.696694	4.20503
0.908091	3.47193	1.34806	0.536626	2.02149	0.8511	0.577584	2.1511
0.993787	2.53527	0.860138	0.954917	1.44615	0.674425	0.350677	2.80916
0.22147	2.41691	0.475611				1.03031	1.89638
0.277082	1.84507	1.32533
0.579918	2.75734	0.568786
0.658209	1.89798	1.69118
0.866299	3.68524	0.734352
