# Supplementary material for: Measuring age-dependent viscoelasticity of organelles, cells and organisms with time-shared optical tweezer microrheology
Source: Nat Nanotechnol. 2025 Jan 2;20(3):411–20. doi: 10.1038/s41565-024-01830-y (PMC11919717; doi:10.1038/s41565-024-01830-y)
Supplement: Supplementary file 15 — Statistical source data. [file 41565_2024_1830_MOESM15_ESM.xls]

## Sheet: Figure 5b
Fig 4b-i:					Fig 4b-ii
water:		50% iodixanol:			water:		48% iodixanol:		54% iodixanol:
x (um)	intensity (au)	x (um)	intensity (au)		x (um)	norm. force (pN/mW)	x (um)	norm. force (pN/mW)	x (um)	norm. force (pN/mW)
-5.1319	67.5	-5.1319	64.083		-5.0389	-0.0054849	-5.0389	-0.0050932	-5.7914	-0.0059115
-4.9486	67.317	-4.9486	66.231		-5.0315	-0.018055	-5.0315	-0.0040049	-5.784	-0.0047943
-4.7653	67.285	-4.7653	70.383		-5.0303	-0.013712	-5.0303	-0.0092286	-5.7828	-0.0070288
-4.5821	67.661	-4.5821	63.17		-5.023	-0.0035195	-5.023	-0.011057	-5.7755	-0.0059725
-4.3988	64.078	-4.3988	60.993		-5.023	-0.0027882	-5.023	-0.0082709	-5.7755	-0.0030066
-4.2155	62.978	-4.2155	62.033		-5.0156	-0.0013255	-5.0156	-0.011449	-5.7681	-0.0020315
-4.0322	61.436	-4.0322	65.18		-5.0144	-0.0049364	-5.0144	-0.020024	-5.7669	-0.007232
-3.8489	61.114	-3.8489	67.773		-5.0071	-0.003748	-5.0071	-0.019284	-5.7596	-0.0062975
-3.6656	55.622	-3.6656	58.768		-5.0071	-0.0044794	-5.0071	-0.015149	-5.7596	-0.0058506
-3.4824	57.476	-3.4824	60.671		-4.9985	0.0012798	-4.9985	-0.014931	-5.751	-0.0045911
-3.2991	58.794	-3.2991	64.855		-4.9985	0.00095986	-4.9985	-0.018544	-5.751	-0.0085321
-3.1158	56.031	-3.1158	68.749		-4.9912	0.0015998	-4.9912	-0.013321	-5.7437	-0.0059319
-2.9325	57.913	-2.9325	64.419		-4.9912	-0.0081817	-4.9912	-0.017978	-5.7437	-0.008654
-2.7492	61.024	-2.7492	65.181		-4.9826	-0.01746	-4.9826	-0.016019	-5.7351	-0.0068663
-2.566	66.634	-2.566	65.009		-4.9826	-0.019152	-4.9826	-0.011666	-5.7351	-0.0085321
-2.3827	69.058	-2.3827	64.207		-4.9753	-0.015632	-4.9753	-0.0080533	-5.7278	-0.0040223
-2.1994	72.138	-2.1994	66.413		-4.974	-0.016135	-4.974	-0.016455	-5.7265	-0.0043879
-2.0161	66.306	-2.0161	67.213		-4.9667	-0.016683	-4.9667	-0.015758	-5.7192	-0.0044286
-1.8328	61.789	-1.8328	61.632		-4.9667	-0.014352	-4.9667	-0.015845	-5.7192	-0.0082071
-1.6496	66.758	-1.6496	60.512		-4.9594	-0.0076789	-4.9594	-0.020416	-5.7119	-0.0074351
-1.4663	63.318	-1.4663	61.044		-4.9594	-0.0031081	-4.9594	-0.021287	-5.7119	-0.0091822
-1.283	61.123	-1.283	61.455		-4.952	-0.0078617	-4.952	-0.016281	-5.7045	-0.0085727
-1.0997	45.074	-1.0997	63.618		-4.9508	-0.022351	-4.9508	-0.015497	-5.7033	-0.0081258
-0.91638	24.594	-0.91638	59.106		-4.9435	-0.016912	-4.9435	-0.015236	-5.696	-0.0047942
-0.73308	12.112	-0.73308	60.776		-4.9435	-0.011518	-4.9435	-0.017804	-5.696	-0.008654
-0.54988	34.115	-0.54988	63.405		-4.9349	-0.0060791	-4.9349	-0.015845	-5.6874	-0.0051193
-0.36658	142.23	-0.36658	75.435		-4.9349	-0.010239	-4.9349	-0.016281	-5.6874	-0.0062975
-0.18328	255	-0.18328	81.337		-4.9276	-0.0084102	-4.9276	-0.012493	-5.6801	-0.0034535
2.1053e-05	255	2.1053e-05	86.543		-4.9276	-0.012295	-4.9276	-0.021243	-5.6801	-0.0091822
0.18332	255	0.18332	87.311		-4.919	-0.0069019	-4.919	-0.020547	-5.6715	-0.0054037
0.36652	229.28	0.36652	87.969		-4.919	-0.0015998	-4.919	-0.01615	-5.6715	-0.0084509
0.54982	131.4	0.54982	84.635		-4.9117	-0.008136	-4.9117	-0.013059	-5.6642	-0.0090197
0.73312	35.881	0.73312	78.947		-4.9104	-0.017689	-4.9104	-0.021026	-5.6629	-0.013204
0.91642	14.331	0.91642	72.251		-4.9031	-0.018969	-4.9031	-0.0212	-5.6556	-0.012189
1.0997	22.93	1.0997	64.59		-4.9031	-0.015038	-4.9031	-0.016977	-5.6556	-0.0091009
1.2829	45.258	1.2829	62.041		-4.8958	-0.0087302	-4.8958	-0.010317	-5.6483	-0.0036973
1.4662	56.911	1.4662	59.709		-4.8945	-0.0069019	-4.8945	-0.016629	-5.647	-0.0022752
1.6495	62.343	1.6495	62.437		-4.8872	-0.0035652	-4.8872	-0.015105	-5.6397	-0.0043473
1.8328	62.919	1.8328	63.741		-4.8872	-0.0010513	-4.8872	-0.017717	-5.6397	-0.0062975
2.0161	66.738	2.0161	61.417		-4.8799	-0.0047536	-4.8799	-0.011275	-5.6324	-0.0071101
2.1994	60.963	2.1994	60.407		-4.8786	-0.016455	-4.8786	-0.016803	-5.6311	-0.0082883
2.3826	61.051	2.3826	62.768		-4.8713	-0.019472	-4.8713	-0.01824	-5.6238	-0.0090197
2.5659	66.191	2.5659	65.637		-4.8713	-0.0095529	-4.8713	-0.02429	-5.6238	-0.0078008
2.7492	67.25	2.7492	69.215		-4.8627	-0.0033824	-4.8627	-0.014975	-5.6152	-0.0034128
2.9325	65.149	2.9325	70.828		-4.8627	-0.0073133	-4.8627	-0.018675	-5.6152	-0.0035347
3.1158	69.211	3.1158	67.824		-4.8554	-0.012433	-4.8554	-0.015062	-5.6079	-0.0065413
3.299	69.958	3.299	64.831		-4.8554	-0.01778	-4.8554	-0.022593	-5.6079	-0.0079633
3.4823	64.31	3.4823	65.109		-4.8468	-0.014352	-4.8468	-0.018022	-5.5993	-0.004388
3.6656	64.31	3.6656	69.803		-4.8468	-0.0088216	-4.8468	-0.01824	-5.5993	-0.0057287
3.8489	68.101	3.8489	73.004		-4.8395	-0.0022397	-4.8395	-0.015715	-5.592	-0.0049974
4.0322	67.924	4.0322	70.641		-4.8383	-0.0074504	-4.8383	-0.016847	-5.5908	-0.0056881
4.2154	67.574	4.2154	62.343		-4.8309	-0.01778	-4.8309	-0.013669	-5.5834	-0.0051193
4.3987	67.565	4.3987	68.454		-4.8309	-0.014809	-4.8309	-0.011231	-5.5834	-0.0084915
4.582	71.416	4.582	70.86		-4.8236	-0.0033824	-4.8236	-0.010622	-5.5761	-0.0047536
4.7653	73.071	4.7653	67.504		-4.8224	-0.0019654	-4.8224	-0.016498	-5.5749	-0.0051193
4.9486	74.901	4.9486	62.308		-4.815	-0.0090044	-4.815	-0.019981	-5.5675	-0.0011376
5.1319	70.5	5.1319	61.167		-4.815	-0.0084102	-4.815	-0.018283	-5.5675	-0.0033722
					-4.8077	-0.0084559	-4.8077	-0.016324	-5.5602	-0.0013814
					-4.8065	-0.014261	-4.8065	-0.023072	-5.559	-0.0070288
					-4.7991	-0.0092787	-4.7991	-0.020242	-5.5516	-0.0058912
					-4.7991	-0.0085931	-4.7991	-0.011753	-5.5516	-0.0063788
					-4.7918	-0.012295	-4.7918	-0.016194	-5.5443	-0.0055662
					-4.7906	-0.015358	-4.7906	-0.019807	-5.5431	-0.0062163
					-4.7832	-0.0040223	-4.7832	-0.010752	-5.5357	-0.0026409
					-4.7832	-0.0055764	-4.7832	-0.010143	-5.5357	-0.0041035
					-4.7747	-0.0065819	-4.7747	-0.013495	-5.5272	-0.0066225
					-4.7747	-0.0072675	-4.7747	-0.013625	-5.5272	-0.0060131
					-4.7673	-0.0025139	-4.7673	-0.0063556	-5.5198	-0.0012595
					-4.7673	-0.0085474	-4.7673	-0.011449	-5.5198	-0.0034941
					-4.7588	-0.01001	-4.7588	-0.015105	-5.5113	-0.0047942
					-4.7588	-0.0071761	-4.7588	-0.016934	-5.5113	-0.0057287
					-4.7514	-0.0088673	-4.7514	-0.0096204	-5.5039	-0.0025596
					-4.7502	-0.014992	-4.7502	-0.0066603	-5.5027	-0.0044692
					-4.7429	-0.014718	-4.7429	-0.0043531	-5.4954	-0.0076383
					-4.7429	4.571e-05	-4.7429	-0.011057	-5.4954	-0.0079227
					-4.7355	-0.0023311	-4.7355	-0.020982	-5.488	-0.0043067
					-4.7343	-0.012615	-4.7343	-0.028948	-5.4868	-0.0070288
					-4.727	-0.015312	-4.727	-0.025379	-5.4795	-0.0084102
					-4.727	-0.010696	-4.727	-0.02577	-5.4795	-0.0092634
					-4.7196	-0.0044337	-4.7196	-0.018414	-5.4721	-0.0075976
					-4.7184	-0.0082731	-4.7184	-0.01541	-5.4709	-0.0096697
					-4.7111	-0.010604	-4.7111	-0.0092722	-5.4636	-0.0059725
					-4.7111	-0.012158	-4.7111	-0.014409	-5.4636	-0.0056474
					-4.7025	-0.002971	-4.7025	-0.011928	-5.455	-0.005038
					-4.7025	-0.00027425	-4.7025	-0.013146	-5.455	-0.0067851
					-4.6952	0.0015541	-4.6952	-0.0083145	-5.4477	-0.0065007
					-4.6952	-0.005942	-4.6952	-0.013843	-5.4477	-0.0077195
					-4.6866	-0.010421	-4.6866	-0.02133	-5.4391	-0.0076789
					-4.6866	-0.0067191	-4.6866	-0.028644	-5.4391	-0.0082071
					-4.6793	-0.0062163	-4.6793	-0.023376	-5.4318	-0.0071914
					-4.678	-0.0099643	-4.678	-0.022897	-5.4305	-0.0073945
					-4.6707	-0.0063991	-4.6707	-0.022723	-5.4232	-0.0043067
					-4.6707	0.0025139	-4.6707	-0.02133	-5.4232	-0.0056881
					-4.6634	-0.00969	-4.6634	-0.019284	-5.4159	-0.0056881
					-4.6621	-0.013072	-4.6621	-0.022244	-5.4146	-0.0070695
					-4.6548	-0.004845	-4.6548	-0.023768	-5.4073	-0.0042254
					-4.6548	0.0023768	-4.6548	-0.018153	-5.4073	-0.0033316
					-4.6475	-0.00027425	-4.6475	-0.013059	-5.4	-0.00081259
					-4.6475	-0.0065819	-4.6475	-0.015584	-5.4	-0.003616
					-4.6389	-0.0042965	-4.6389	-0.020721	-5.3914	-0.007882
					-4.6389	-0.0044794	-4.6389	-0.022244	-5.3914	-0.0084102
					-4.6315	0.0012341	-4.6315	-0.016368	-5.3841	-0.0033316
					-4.6315	-0.0072675	-4.6315	-0.017108	-5.3841	-0.00085322
					-4.623	-0.0080446	-4.623	-0.012102	-5.3755	-8.1258e-05
					-4.623	-0.0047536	-4.623	-0.012972	-5.3755	0.0011782
					-4.6156	-0.0005942	-4.6156	-0.013233	-5.3682	-0.00052818
					-4.6144	-0.011061	-4.6144	-0.023028	-5.3669	-0.0030066
					-4.6071	-0.012478	-4.6071	-0.01898	-5.3596	-0.0016658
					-4.6071	-0.014444	-4.6071	-0.018588	-5.3596	-0.0012595
					-4.5997	-0.010741	-4.5997	-0.015497	-5.3523	-0.0044286
					-4.5985	-0.013438	-4.5985	-0.022723	-5.351	-0.0065413
					-4.5912	-0.010284	-4.5912	-0.022593	-5.3437	-0.0040223
					-4.5912	-0.015358	-4.5912	-0.016019	-5.3437	-0.002844
					-4.5838	-0.01682	-4.5838	-0.009751	-5.3364	-0.0059725
					-4.5826	-0.017415	-4.5826	-0.013016	-5.3351	-0.0089384
					-4.5753	-0.016729	-4.5753	-0.01171	-5.3278	-0.0078414
					-4.5753	-0.0074504	-4.5753	-0.012015	-5.3278	-0.0030878
					-4.5679	-0.007039	-4.5679	-0.016977	-5.3205	-0.0015439
					-4.5667	-0.012113	-4.5667	-0.026249	-5.3192	-0.0030878
					-4.5594	-0.014626	-4.5594	-0.022114	-5.3119	-0.0048349
					-4.5594	-0.0067648	-4.5594	-0.017108	-5.3119	-0.0072726
					-4.5508	-0.0037023	-4.5508	-0.0095769	-5.3033	-0.0058506
					-4.5508	-0.0034281	-4.5508	-0.011013	-5.3033	-0.0033722
					-4.5435	-0.0012341	-4.5435	-0.013886	-5.296	-0.003941
					-4.5423	-0.0058049	-4.5423	-0.018457	-5.2948	-0.0057287
					-4.5349	-0.0056678	-4.5349	-0.016585	-5.2874	-0.0017877
					-4.5349	-0.0032453	-4.5349	-0.012711	-5.2874	-0.00093447
					-4.5276	-0.0053021	-4.5276	-0.010056	-5.2801	-0.0015033
					-4.5264	-0.016638	-4.5264	-0.015018	-5.2789	-0.0032097
					-4.519	-0.016866	-4.519	-0.014714	-5.2715	-0.0014627
					-4.519	-0.015586	-4.519	-0.010012	-5.2715	-0.0045505
					-4.5117	-0.019014	-4.5117	-0.013799	-5.2642	-0.0038598
					-4.5105	-0.022625	-4.5105	-0.017674	-5.263	-0.0069476
					-4.5031	-0.019517	-4.5031	-0.013495	-5.2556	-0.0085727
					-4.5031	-0.011793	-4.5031	-0.0057896	-5.2556	-0.010239
					-4.4958	-0.0080903	-4.4958	-0.010578	-5.2483	-0.0098322
					-4.4946	-0.0086388	-4.4946	-0.015454	-5.2471	-0.0087353
					-4.4872	-0.0079074	-4.4872	-0.017891	-5.2397	-0.0049974
					-4.4872	-0.0096443	-4.4872	-0.01911	-5.2397	-0.003941
					-4.4787	-0.011016	-4.4787	-0.014583	-5.2312	-0.0054037
					-4.4787	-0.016135	-4.4787	-0.015715	-5.2312	-0.0070288
					-4.4713	-0.013895	-4.4713	-0.012581	-5.2238	-0.0057693
					-4.4713	-0.016089	-4.4713	-0.014409	-5.2238	-0.0058506
					-4.4628	-0.011747	-4.4628	-0.012493	-5.2153	-0.0034941
					-4.4628	-0.015266	-4.4628	-0.0111	-5.2153	-0.0042254
					-4.4554	-0.007816	-4.4554	-0.0111	-5.2079	-0.0046723
					-4.4542	-0.0083645	-4.4542	-0.014452	-5.2067	-0.0073945
					-4.4469	-0.0026053	-4.4469	-0.014844	-5.1994	-0.0078008
					-4.4469	-0.011747	-4.4469	-0.015279	-5.1994	-0.0055256
					-4.4395	-0.010833	-4.4395	-0.015628	-5.192	-0.0052005
					-4.4383	-0.01682	-4.4383	-0.0212	-5.1908	-0.0066632
					-4.4309	-0.016592	-4.4309	-0.017151	-5.1835	-0.0082071
					-4.4309	-0.019883	-4.4309	-0.021809	-5.1835	-0.0050786
					-4.4236	-0.016089	-4.4236	-0.019371	-5.1761	-0.0088572
					-4.4224	-0.016638	-4.4224	-0.023899	-5.1749	-0.0088572
					-4.415	-0.015449	-4.415	-0.015932	-5.1676	-0.0043473
					-4.415	-0.019929	-4.415	-0.013669	-5.1676	-0.0018283
					-4.4065	-0.011838	-4.4065	-0.0087062	-5.159	-0.0048755
					-4.4065	-0.011793	-4.4065	-0.015279	-5.159	-0.0069476
					-4.3991	-0.012478	-4.3991	-0.018805	-5.1517	-0.0052818
					-4.3991	-0.015998	-4.3991	-0.019415	-5.1517	-0.0078821
					-4.3906	-0.0061706	-4.3906	-0.01184	-5.1431	-0.0071507
					-4.3906	-0.00041137	-4.3906	-0.013146	-5.1431	-0.00646
					-4.3832	0.0023311	-4.3832	-0.016629	-5.1358	-0.004713
					-4.382	-0.0034738	-4.382	-0.019937	-5.1345	-0.0062975
					-4.3747	-0.011061	-4.3747	-0.014191	-5.1272	-0.0063788
					-4.3747	-0.017003	-4.3747	-0.013103	-5.1272	-0.0061756
					-4.3673	-0.0084102	-4.3673	-0.014931	-5.1199	-0.0052005
					-4.3661	-0.008913	-4.3661	-0.020416	-5.1186	-0.0073945
					-4.3588	-0.0043422	-4.3588	-0.015584	-5.1113	-0.0075164
					-4.3588	-0.0084559	-4.3588	-0.012798	-5.1113	-0.0032097
					-4.3514	-0.0050736	-4.3514	-0.016847	-5.1039	0.0011376
					-4.3502	-0.01097	-4.3502	-0.01911	-5.1027	-0.00056881
					-4.3429	-0.0084102	-4.3429	-0.013495	-5.0954	-0.003291
					-4.3429	-0.016409	-4.3429	-0.014061	-5.0954	-0.0070695
					-4.3355	-0.018237	-4.3355	-0.013756	-5.088	-0.0069882
					-4.3355	-0.018786	-4.3355	-0.018153	-5.088	-0.0068663
					-4.327	-0.008136	-4.327	-0.022332	-5.0795	-0.0046724
					-4.327	-0.0019654	-4.327	-0.022549	-5.0795	-0.0071507
					-4.3196	-0.0076789	-4.3196	-0.010099	-5.0721	-0.007557
					-4.3184	-0.0181	-4.3184	-0.0092286	-5.0709	-0.0099948
					-4.3111	-0.015906	-4.3111	-0.013538	-5.0636	-0.0067851
					-4.3111	-0.0031995	-4.3111	-0.016629	-5.0636	-0.0029253
					-4.3037	-0.0034281	-4.3037	-0.020198	-5.0562	-0.002844
					-4.3025	-0.012478	-4.3025	-0.023246	-5.055	-0.0073132
					-4.2952	-0.012021	-4.2952	-0.017325	-5.0477	-0.0071101
					-4.2952	0.00045708	-4.2952	-0.015323	-5.0477	-0.0030878
					-4.2878	-0.00041137	-4.2878	-0.0175	-5.0403	-1.9048e-09
					-4.2866	-0.010056	-4.2866	-0.019676	-5.0391	-0.0012189
					-4.2793	-0.012204	-4.2793	-0.016411	-5.0318	-0.0015845
					-4.2793	-0.0047993	-4.2793	-0.018893	-5.0318	-0.0031691
					-4.2719	-0.0090044	-4.2719	-0.014452	-5.0244	-0.0027628
					-4.2707	-0.014169	-4.2707	-0.016194	-5.0232	-0.0056475
					-4.2634	-0.0095529	-4.2634	-0.013886	-5.0159	-0.0041848
					-4.2634	-0.0076789	-4.2634	-0.019371	-5.0159	-0.0038598
					-4.2548	-0.0061248	-4.2548	-0.017587	-5.0073	-0.00077196
					-4.2548	-0.011336	-4.2548	-0.024203	-5.0073	-0.0026815
					-4.2475	-0.0037023	-4.2475	-0.017761	-5	-0.0023971
					-4.2475	-0.010741	-4.2475	-0.017804	-5	-0.0050786
					-4.2389	-0.013072	-4.2389	-0.012972	-4.9914	-0.002844
					-4.2389	-0.010787	-4.2389	-0.021287	-4.9914	-0.0039004
					-4.2316	-0.0077246	-4.2316	-0.019589	-4.9841	-0.0058912
					-4.2304	-0.01321	-4.2304	-0.024856	-4.9829	-0.0086134
					-4.223	-0.016775	-4.223	-0.01985	-4.9755	-0.0046317
					-4.223	-0.0022854	-4.223	-0.01393	-4.9755	-0.0041035
					-4.2157	-0.0022397	-4.2157	-0.0081839	-4.9682	-0.0043879
					-4.2144	-0.0038852	-4.2144	-0.012755	-4.967	-0.004713
					-4.2071	-0.0059877	-4.2071	-0.014452	-4.9596	-0.0023159
					-4.2071	-0.0010513	-4.2071	-0.016107	-4.9596	-0.003941
					-4.1998	-0.0016912	-4.1998	-0.015192	-4.9523	-0.0056881
					-4.1985	-0.0069019	-4.1985	-0.019763	-4.9511	-0.0080446
					-4.1912	-0.011473	-4.1912	-0.018849	-4.9437	-0.0065007
					-4.1912	-0.017323	-4.1912	-0.019676	-4.9437	-0.0043067
					-4.1826	-0.011701	-4.1826	-0.011057	-4.9352	-0.0026815
					-4.1826	-0.0070847	-4.1826	-0.016194	-4.9352	-0.0055256
					-4.1753	-0.0012341	-4.1753	-0.022549	-4.9278	-0.0045098
					-4.1753	-0.0078617	-4.1753	-0.026728	-4.9278	-0.0034128
					-4.1667	-0.006719	-4.1667	-0.018501	-4.9193	-0.0010157
					-4.1667	-0.010376	-4.1667	-0.014148	-4.9193	-0.005038
					-4.1594	-0.011153	-4.1594	-0.011884	-4.9119	-0.0029659
					-4.1582	-0.016363	-4.1582	-0.016716	-4.9107	-0.0015439
					-4.1508	-0.008136	-4.1508	-0.019458	-4.9033	8.1255e-05
					-4.1508	-0.0099643	-4.1508	-0.016368	-4.9033	-0.0057693
					-4.1435	-0.008136	-4.1435	-0.014844	-4.896	-0.0060537
					-4.1423	-0.0081817	-4.1423	-0.023463	-4.8948	-0.0065007
					-4.1349	-0.0017826	-4.1349	-0.022941	-4.8874	-0.002519
					-4.1349	-0.0031081	-4.1349	-0.011579	-4.8874	-0.0031691
					-4.1276	0.0015541	-4.1276	-0.0082709	-4.8801	-0.0012189
					-4.1264	-0.0048907	-4.1264	-0.020024	-4.8789	-0.0028034
					-4.119	-0.0026968	-4.119	-0.025466	-4.8715	-0.0013408
					-4.119	-0.0089587	-4.119	-0.023942	-4.8715	-0.0048349
					-4.1105	-0.0065819	-4.1105	-0.019241	-4.863	-0.0070288
					-4.1105	-0.0095072	-4.1105	-0.017456	-4.863	-0.010117
					-4.1031	-0.00059421	-4.1031	-0.011318	-4.8556	-0.0095885
					-4.1031	-0.0084102	-4.1031	-0.01467	-4.8556	-0.007557
					-4.0946	-0.0093701	-4.0946	-0.016934	-4.8471	-0.0041848
					-4.0946	-0.0061706	-4.0946	-0.018501	-4.8471	-0.0018689
					-4.0872	0.0047993	-4.0872	-0.018196	-4.8397	-0.0045505
					-4.086	-0.0028796	-4.086	-0.025988	-4.8385	-0.0065819
					-4.0787	-0.012067	-4.0787	-0.026598	-4.8312	-0.0060537
					-4.0787	-0.018877	-4.0787	-0.025683	-4.8312	-0.0038191
					-4.0713	-0.011153	-4.0713	-0.016368	-4.8238	-0.0026815
					-4.0701	-0.0047079	-4.0701	-0.016977	-4.8226	-0.0057693
					-4.0628	0.0017826	-4.0628	-0.012755	-4.8153	-0.0064194
					-4.0628	-0.0023768	-4.0628	-0.017238	-4.8153	-0.0045505
					-4.0554	-0.012204	-4.0554	-0.013582	-4.8079	0.00048755
					-4.0542	-0.014855	-4.0542	-0.0212	-4.8067	-0.0019502
					-4.0469	-0.0041594	-4.0469	-0.016542	-4.7994	-0.003941
					-4.0469	-0.0055306	-4.0469	-0.021156	-4.7994	-0.0056475
					-4.0383	-0.0074047	-4.0383	-0.01689	-4.7908	-0.0031285
					-4.0383	-0.0079989	-4.0383	-0.018849	-4.7908	-0.0044692
					-4.031	-0.00063991	-4.031	-0.0111	-4.7835	-0.0015439
					-4.031	-0.0058506	-4.031	-0.013321	-4.7835	-0.0040629
					-4.0236	-0.0056221	-4.0236	-0.0066167	-4.7761	-0.0028034
					-4.0236	-0.010101	-4.0236	-0.010447	-4.7761	-0.0045098
					-4.0151	-0.011518	-4.0151	-0.014714	-4.7676	-0.0013408
					-4.0151	-0.015541	-4.0151	-0.018065	-4.7676	-0.0014627
					-4.0077	-0.0094615	-4.0077	-0.016803	-4.7602	0.001097
					-4.0065	-0.0060334	-4.0065	-0.01824	-4.759	-0.002194
					-3.9992	-0.0029253	-3.9992	-0.015192	-4.7517	-0.0063381
					-3.9992	-0.013804	-3.9992	-0.015497	-4.7517	-0.0099948
					-3.9918	-0.011153	-3.9918	-0.021766	-4.7443	-0.0056068
					-3.9906	-0.0061248	-3.9906	-0.021243	-4.7431	-0.0051193
					-3.9833	0.0040223	-3.9833	-0.011405	-4.7358	-0.0029253
					-3.9833	-0.0060334	-3.9833	-0.0084015	-4.7358	-0.0045098
					-3.9759	-0.016272	-3.9759	-0.0088804	-4.7284	-0.0027628
					-3.9747	-0.022397	-3.9747	-0.013146	-4.7272	-0.00646
					-3.9674	-0.018055	-3.9674	-0.014539	-4.7199	-0.0067038
					-3.9674	-0.010056	-3.9674	-0.018544	-4.7199	-0.006907
					-3.9588	-0.0016455	-3.9588	-0.011275	-4.7113	-0.0019502
					-3.9588	0.0018283	-3.9588	-0.015715	-4.7113	-0.0030878
					-3.9515	-0.00018283	-3.9515	-0.020111	-4.704	-0.0062975
					-3.9515	-0.0073133	-3.9515	-0.026641	-4.704	-0.0074758
					-3.9429	-0.01353	-3.9429	-0.024595	-4.6954	-0.0017877
					-3.9429	-0.0077246	-3.9429	-0.025945	-4.6954	-0.0017064
					-3.9356	-0.0044336	-3.9356	-0.015323	-4.6881	-0.0028847
					-3.9343	-0.0099186	-3.9343	-0.012102	-4.6868	-0.0034941
					-3.927	-0.019243	-3.927	-0.0094898	-4.6795	-0.00077196
					-3.927	-0.016272	-3.927	-0.014931	-4.6795	-0.0059319
					-3.9197	-0.016272	-3.9197	-0.012058	-4.6722	-0.0060944
					-3.9184	-0.017323	-3.9184	-0.018022	-4.6709	-0.0054849
					-3.9111	-0.017323	-3.9111	-0.013146	-4.6636	-0.0009751
					-3.9111	-0.016272	-3.9111	-0.015105	-4.6636	-0.0060131
					-3.9038	-0.017643	-3.9038	-0.011797	-4.6563	-0.0089384
					-3.9025	-0.013484	-3.9025	-0.018414	-4.655	-0.0082883
					-3.8952	-0.0032453	-3.8952	-0.016672	-4.6477	-0.0021533
					-3.8952	-0.0014626	-3.8952	-0.018153	-4.6477	-0.0017064
					-3.8866	-0.0052564	-3.8866	-0.01097	-4.6391	-0.0020315
					-3.8866	-0.011107	-3.8866	-0.012668	-4.6391	-0.0041442
					-3.8793	-0.01257	-3.8793	-0.012842	-4.6318	-0.0030878
					-3.8793	-0.016546	-3.8793	-0.015845	-4.6318	-0.0068663
					-3.8707	-0.015221	-3.8707	-0.012189	-4.6232	-0.006907
					-3.8707	-0.013164	-3.8707	-0.015932	-4.6232	-0.0034128
					-3.8634	-0.0094615	-3.8634	-0.011928	-4.6159	-0.0020315
					-3.8622	-0.012387	-3.8622	-0.016542	-4.6147	-0.0054443
					-3.8548	-0.01193	-3.8548	-0.018588	-4.6073	-0.0084509
					-3.8548	-0.0044794	-3.8548	-0.024334	-4.6073	-0.0060537
					-3.8475	-0.0036109	-3.8475	-0.015149	-4.6	-0.0075976
					-3.8463	-0.012478	-3.8463	-0.013625	-4.5988	-0.00646
					-3.8389	-0.013895	-3.8389	-0.0081403	-4.5914	-0.0027628
					-3.8389	-0.0092787	-3.8389	-0.012842	-4.5914	-0.0030066
					-3.8316	-0.01289	-3.8316	-0.019154	-4.5841	-0.005363
					-3.8304	-0.01746	-3.8304	-0.022288	-4.5829	-0.0073132
					-3.823	-0.011518	-3.823	-0.0087933	-4.5755	-0.0035754
					-3.823	-0.013712	-3.823	-0.0091851	-4.5755	-0.0042661
					-3.8145	-0.0085473	-3.8145	-0.017804	-4.567	-0.0030878
					-3.8145	-0.012707	-3.8145	-0.024508	-4.567	-0.0062569
					-3.8071	-0.0031538	-3.8071	-0.020373	-4.5596	-0.0057287
					-3.8071	-0.0095986	-3.8071	-0.019981	-4.5596	-0.0078821
					-3.7986	-0.0093701	-3.7986	-0.017761	-4.5511	-0.0071914
					-3.7986	-0.011061	-3.7986	-0.012624	-4.5511	-0.0050786
					-3.7912	0.0010056	-3.7912	-0.013886	-4.5437	-0.0041035
					-3.79	0.0010056	-3.79	-0.019807	-4.5425	-0.0044286
					-3.7827	-0.0036109	-3.7827	-0.019502	-4.5352	-0.0029659
					-3.7827	-0.004068	-3.7827	-0.011666	-4.5352	-0.0025596
					-3.7753	0.0028796	-3.7753	-0.013059	-4.5278	-0.0059725
					-3.7741	-0.0047536	-3.7741	-0.023376	-4.5266	-0.009751
					-3.7668	-0.007816	-3.7668	-0.021069	-4.5193	-0.0098322
					-3.7668	-0.010101	-3.7668	-0.011666	-4.5193	-0.0069476
					-3.7594	-0.0081817	-3.7594	-0.011231	-4.5119	-0.0037379
					-3.7582	-0.016683	-3.7582	-0.021243	-4.5107	-0.0037785
					-3.7509	-0.017689	-3.7509	-0.020503	-4.5034	-0.0039817
					-3.7509	-0.018877	-3.7509	-0.016803	-4.5034	-0.0019502
					-3.7423	-0.014535	-3.7423	-0.016498	-4.4948	-8.126e-05
					-3.7423	-0.01321	-3.7423	-0.018457	-4.4948	-0.0034941
					-3.735	-0.012707	-3.735	-0.015236	-4.4875	-0.0041848
					-3.735	-0.01778	-3.735	-0.01615	-4.4875	-0.0033722
					-3.7264	-0.019197	-3.7264	-0.011318	-4.4789	-0.00093447
					-3.7264	-0.012158	-3.7264	-0.0081403	-4.4789	-0.0011782
					-3.7191	-0.0006399	-3.7191	-0.010099	-4.4716	-0.0019096
					-3.7178	0.0019654	-3.7178	-0.016498	-4.4703	-0.0046317
					-3.7117	-0.0026968	-3.7117	-0.013538	-4.4642	-0.0051599
					-3.7105	-0.004068	-3.7105	-0.014365	-4.463	-0.0055256
					-3.7032	-9.1416e-05	-3.7032	-0.013146	-4.4557	-0.005038
					-3.7032	0.0040223	-3.7032	-0.011144	-4.4557	-0.0049974
					-3.6958	-0.00054849	-3.6958	-0.013016	-4.4483	-0.002844
					-3.6946	-0.0087759	-3.6946	-0.021983	-4.4471	-0.0032097
					-3.6873	-0.010696	-3.6873	-0.023637	-4.4398	-0.0037785
					-3.6873	-0.0020111	-3.6873	-0.016498	-4.4398	-0.0021127
					-3.6799	0.0017369	-3.6799	-0.016324	-4.4324	-0.0018283
					-3.6787	-0.0082731	-3.6787	-0.021809	-4.4312	-0.0052005
					-3.6714	-0.0092787	-3.6714	-0.017238	-4.4239	-0.0069476
					-3.6714	-0.0094158	-3.6714	-0.015932	-4.4239	-0.0043067
					-3.6628	-0.0014626	-3.6628	-0.012493	-4.4153	-0.00081259
					-3.6628	-0.0026968	-3.6628	-0.014583	-4.4153	-0.00073133
					-3.6555	0.0038395	-3.6555	-0.0056591	-4.408	0.00040629
					-3.6555	-0.0045708	-3.6555	-0.013799	-4.408	-0.0039004
					-3.6469	-0.0050736	-3.6469	-0.021156	-4.3994	-0.0066226
					-3.6469	-0.0075875	-3.6469	-0.027729	-4.3994	-0.0095885
					-3.6396	-0.0015084	-3.6396	-0.024639	-4.3921	-0.0043879
					-3.6383	-0.0079532	-3.6383	-0.025945	-4.3908	-0.0052412
					-3.631	-0.010787	-3.631	-0.01824	-4.3835	-0.0041442
					-3.631	-0.010787	-3.631	-0.012276	-4.3835	-0.0027628
					-3.6237	-0.0017826	-3.6237	-0.013886	-4.3762	0.002844
					-3.6224	-0.0046165	-3.6224	-0.021679	-4.3749	-0.00065006
					-3.6151	-0.0083645	-3.6151	-0.0175	-4.3676	-0.0059725
					-3.6151	-0.0031081	-3.6151	-0.016629	-4.3676	-0.0049568
					-3.6078	-0.002971	-3.6078	-0.01763	-4.3603	-0.0017471
					-3.6065	-0.0074961	-3.6065	-0.020939	-4.359	-0.0018283
					-3.5992	-0.0075875	-3.5992	-0.017935	-4.3517	-0.0033316
					-3.5992	-0.0014627	-3.5992	-0.017978	-4.3517	-0.0046724
					-3.5906	-0.0011427	-3.5906	-0.014278	-4.3431	-0.0026003
					-3.5906	-0.0057135	-3.5906	-0.015192	-4.3431	-0.0033722
					-3.5833	-0.0095986	-3.5833	-0.012711	-4.3358	-0.00089383
					-3.5833	-0.016958	-3.5833	-0.015758	-4.3358	-0.0036973
					-3.5747	-0.0074504	-3.5747	-0.016107	-4.3272	-0.0020315
					-3.5747	-0.0046165	-3.5747	-0.021722	-4.3272	-0.0056475
					-3.5674	-0.0011884	-3.5674	-0.0212	-4.3199	-0.0043067
					-3.5662	-0.013164	-3.5662	-0.023855	-4.3187	-0.0054037
					-3.5588	-0.0098729	-3.5588	-0.022288	-4.3113	-0.0060131
					-3.5588	-0.012935	-3.5588	-0.015671	-4.3113	-0.0066225
					-3.5515	-0.0041137	-3.5515	-0.010056	-4.304	-0.0026003
					-3.5503	-0.0076332	-3.5503	-0.014931	-4.3028	-0.0024377
					-3.5429	-0.0060334	-3.5429	-0.02281	-4.2954	-0.0041848
					-3.5429	-0.0071304	-3.5429	-0.017761	-4.2954	-0.0060944
					-3.5356	-0.0069019	-3.5356	-0.0081403	-4.2881	-0.0044692
					-3.5344	-0.012661	-3.5344	-0.013103	-4.2869	-0.0062163
					-3.527	-0.014032	-3.527	-0.017369	-4.2795	-0.0036972
					-3.527	-0.015449	-3.527	-0.0212	-4.2795	-0.0023565
					-3.5185	-0.010924	-3.5185	-0.018762	-4.271	-4.0631e-05
					-3.5185	-0.012341	-3.5185	-0.025509	-4.271	-0.0019502
					-3.5111	-0.013347	-3.5111	-0.0212	-4.2636	-0.0013814
					-3.5111	-0.023631	-3.5111	-0.015454	-4.2636	-0.0027628
					-3.5026	-0.011473	-3.5026	-0.008358	-4.2551	-0.0010157
					-3.5026	-0.0092787	-3.5026	-0.0067038	-4.2551	0.00020314
					-3.4952	-0.010147	-3.4952	-0.0099686	-4.2477	-0.0027628
					-3.494	-0.020797	-3.494	-0.019415	-4.2465	-0.0073945
					-3.4867	-0.017643	-3.4867	-0.023899	-4.2392	-0.0085727
					-3.4867	-0.0099643	-3.4867	-0.021809	-4.2392	-0.0045911
					-3.4793	-0.0081817	-3.4793	-0.020677	-4.2318	-0.0028847
					-3.4781	-0.016683	-3.4781	-0.023855	-4.2306	-0.0021127
					-3.4708	-0.017232	-3.4708	-0.02194	-4.2233	4.0627e-05
					-3.4708	-0.0061248	-3.4708	-0.021156	-4.2233	-0.0011782
					-3.4634	-0.0069933	-3.4634	-0.018675	-4.2159	-0.0026003
					-3.4622	-0.013849	-3.4622	-0.020982	-4.2147	-0.0045911
					-3.4549	-0.0077246	-3.4549	-0.013843	-4.2074	0.00032503
					-3.4549	-0.0037937	-3.4549	-0.017717	-4.2074	-0.0016658
					-3.4463	-0.0057592	-3.4463	-0.021461	-4.1988	-0.0029659
					-3.4463	-0.018009	-3.4463	-0.030602	-4.1988	-0.005038
					-3.439	-0.011747	-3.439	-0.022854	-4.1915	-0.0010157
					-3.439	-0.012387	-3.439	-0.02046	-4.1915	-0.0031691
					-3.4304	-0.012067	-3.4304	-0.021156	-4.1829	-0.0052412
					-3.4304	-0.017186	-3.4304	-0.019589	-4.1829	-0.0072726
					-3.4231	-0.0083188	-3.4231	-0.011144	-4.1756	-0.0075976
					-3.4218	-0.0034738	-3.4218	-0.0080097	-4.1743	-0.0084915
					-3.4145	0.00022854	-3.4145	-0.0087933	-4.167	-0.0062975
					-3.4145	-0.0066276	-3.4145	-0.010143	-4.167	-0.0030878
					-3.4072	-0.01161	-3.4072	-0.010709	-4.1597	-0.0029659
					-3.4059	-0.010101	-3.4059	-0.013625	-4.1584	-0.0041442
					-3.3986	0.0031081	-3.3986	-0.012145	-4.1511	-0.003291
					-3.3986	-0.0043422	-3.3986	-0.018675	-4.1511	-0.003616
					-3.3913	-0.0050736	-3.3913	-0.016237	-4.1438	-0.0031284
					-3.3913	-0.008913	-3.3913	-0.017325	-4.1438	-0.0028847
					-3.3839	-0.013438	-3.3839	-0.014496	-4.1364	-0.003941
					-3.3827	-0.025185	-3.3827	-0.017761	-4.1352	-0.0041848
					-3.3754	-0.013118	-3.3754	-0.01097	-4.1279	0.00044693
					-3.3754	-0.0043422	-3.3754	-0.015367	-4.1279	0.001097
					-3.3668	9.1421e-05	-3.3668	-0.019284	-4.1193	-0.00032504
					-3.3668	-0.011336	-3.3668	-0.022941	-4.1193	-0.0043067
					-3.3595	-0.012615	-3.3595	-0.019894	-4.112	-0.0012595
					-3.3595	-0.017186	-3.3595	-0.01676	-4.112	-0.0022752
					-3.3509	-0.014124	-3.3509	-0.010665	-4.1034	0.00069069
					-3.3509	-0.017232	-3.3509	-0.0095769	-4.1034	-0.00016252
					-3.3436	-0.018055	-3.3436	-0.0082709	-4.0961	-0.00048755
					-3.3423	-0.019517	-3.3423	-0.011188	-4.0948	-0.0034129
					-3.335	-0.013438	-3.335	-0.011275	-4.0875	-0.0012595
					-3.335	-0.0094615	-3.335	-0.018327	-4.0875	-0.0015439
					-3.3277	-0.015404	-3.3277	-0.016934	-4.0802	-0.0023565
					-3.3264	-0.020888	-3.3264	-0.02194	-4.0789	-0.004713
					-3.3191	-0.014261	-3.3191	-0.019197	-4.0716	-0.0020721
					-3.3191	-0.0099643	-3.3191	-0.024987	-4.0716	-0.0032503
					-3.3117	-0.0085474	-3.3117	-0.021243	-4.0643	-0.0031691
					-3.3105	-0.010376	-3.3105	-0.020329	-4.063	-0.002844
					-3.3032	-0.0034281	-3.3032	-0.015062	-4.0557	0.00060944
					-3.3032	-0.0079989	-3.3032	-0.015497	-4.0557	-0.0019908
					-3.2946	-0.011747	-3.2946	-0.0097075	-4.0471	-0.003291
					-3.2946	-0.018832	-3.2946	-0.012232	-4.0471	-0.0043879
					-3.2873	-0.0095529	-3.2873	-0.018893	-4.0398	-0.0014627
					-3.2873	-0.010239	-3.2873	-0.025074	-4.0398	-0.0037379
					-3.2787	-0.007359	-3.2787	-0.018718	-4.0312	-0.001097
					-3.2787	-0.011518	-3.2787	-0.018022	-4.0312	-0.002844
					-3.2714	-0.010147	-3.2714	-0.022941	-4.0239	-0.0032097
					-3.2702	-0.015815	-3.2702	-0.024552	-4.0227	-0.0055256
					-3.2628	-0.014307	-3.2628	-0.015802	-4.0153	-0.002194
					-3.2628	-0.015175	-3.2628	-0.007618	-4.0153	0.00056881
					-3.2555	-0.0085016	-3.2555	-0.010709	-4.008	0.0022346
					-3.2543	-0.010101	-3.2543	-0.016585	-4.0068	-0.0015439
					-3.2469	-0.0059877	-3.2469	-0.013495	-3.9994	-0.0041035
					-3.2469	-0.011061	-3.2469	-0.014322	-3.9994	-0.0045505
					-3.2396	-0.013575	-3.2396	-0.019371	-3.9921	-0.0026815
					-3.2384	-0.021665	-3.2384	-0.020329	-3.9909	-0.0032503
					-3.231	-0.012387	-3.231	-0.0070956	-3.9835	-0.002194
					-3.231	-0.011473	-3.231	-0.0091851	-3.9835	-0.0038598
					-3.2225	-0.0090501	-3.2225	-0.020155	-3.975	-0.0028847
					-3.2225	-0.0097815	-3.2225	-0.024639	-3.975	-0.0044692
					-3.2151	0.00054849	-3.2151	-0.014104	-3.9676	-0.0027628
					-3.2151	-0.0062163	-3.2151	-0.0080533	-3.9676	-0.0019502
					-3.2066	-0.014215	-3.2066	-0.0054849	-3.9591	0.00073133
					-3.2066	-0.018283	-3.2066	-0.014931	-3.9591	0.0019096
					-3.1992	-0.014078	-3.1992	-0.019937	-3.9517	0.0015033
					-3.198	-0.014764	-3.198	-0.02046	-3.9505	-0.0026003
					-3.1907	-0.0097815	-3.1907	-0.011623	-3.9432	-0.0060131
					-3.1907	0.00059421	-3.1907	-0.013016	-3.9432	-0.0047536
					-3.1833	-0.002651	-3.1833	-0.013756	-3.9358	-0.0010564
					-3.1821	-0.0099186	-3.1821	-0.019154	-3.9346	-0.0018283
					-3.1748	-0.0075418	-3.1748	-0.019284	-3.9273	-0.0030066
					-3.1748	-0.0030167	-3.1748	-0.021722	-3.9273	-0.0058912
					-3.1674	-0.0081817	-3.1674	-0.020851	-3.9199	-0.0033316
					-3.1662	-0.012295	-3.1662	-0.023159	-3.9187	-0.0018689
					-3.1589	-0.0041594	-3.1589	-0.022593	-3.9114	0.0002844
					-3.1589	-0.0057135	-3.1589	-0.022201	-3.9114	-0.002519
					-3.1503	-0.0078617	-3.1503	-0.01763	-3.9028	-0.0029253
					-3.1503	-0.014352	-3.1503	-0.017108	-3.9028	-0.0045505
					-3.143	-0.0047079	-3.143	-0.016629	-3.8955	-0.0034941
					-3.143	-0.00086844	-3.143	-0.017891	-3.8955	-0.003616
					-3.1344	0.0050736	-3.1344	-0.014626	-3.8869	-0.0029253
					-3.1344	-0.0042965	-3.1344	-0.01763	-3.8869	-0.0035754
					-3.1271	-0.0069933	-3.1271	-0.017282	-3.8796	4.0629e-05
					-3.1258	-0.012204	-3.1258	-0.020808	-3.8783	0.002194
					-3.1185	-0.0036109	-3.1185	-0.018022	-3.871	0.0034941
					-3.1185	-0.0064448	-3.1185	-0.021896	-3.871	-0.0024784
					-3.1111	-0.0065362	-3.1111	-0.017021	-3.8637	-0.0015845
					-3.1099	-0.013758	-3.1099	-0.019328	-3.8624	-0.0039004
					-3.1026	-0.012341	-3.1026	-0.012015	-3.8551	-0.0017064
					-3.1026	-0.0094158	-3.1026	-0.017195	-3.8551	-0.0040223
					-3.0952	0.00091416	-3.0952	-0.015236	-3.8478	-0.0015033
					-3.094	-0.0031081	-3.094	-0.019067	-3.8465	-0.002844
					-3.0867	-0.0083645	-3.0867	-0.013756	-3.8392	-0.0011782
					-3.0867	-0.015495	-3.0867	-0.016455	-3.8392	-0.0012189
					-3.0793	-0.0093244	-3.0793	-0.017325	-3.8319	-0.0010157
					-3.0793	-0.012524	-3.0793	-0.020895	-3.8319	-0.0020721
					-3.0708	-0.0029253	-3.0708	-0.015976	-3.8233	-0.00077195
					-3.0708	-0.0058963	-3.0708	-0.020198	-3.8233	-4.0629e-05
					-3.0634	-0.0030624	-3.0634	-0.020416	-3.816	0.0028847
					-3.0634	-0.011427	-3.0634	-0.019067	-3.816	4.0629e-05
					-3.0549	-0.010741	-3.0549	-0.0094898	-3.8074	-0.0030066
					-3.0549	-0.01682	-3.0549	-0.008358	-3.8074	-0.0033316
					-3.0475	-0.014535	-3.0475	-0.014191	-3.8	0.0013001
					-3.0463	-0.014078	-3.0463	-0.023028	-3.7988	0.0015033
					-3.039	-0.01065	-3.039	-0.022288	-3.7915	0.0010157
					-3.039	-0.0075418	-3.039	-0.012406	-3.7915	-0.0011376
					-3.0316	-0.0069019	-3.0316	-0.0055285	-3.7841	-0.0025596
					-3.0304	-0.01225	-3.0304	-0.014496	-3.7829	-0.0048755
					-3.0231	-0.0091416	-3.0231	-0.01972	-3.7756	-0.0040223
					-3.0231	-0.0081817	-3.0231	-0.017761	-3.7756	-0.0027222
					-3.0157	-0.0098729	-3.0157	-0.0078356	-3.7682	-0.0019096
					-3.0145	-0.021528	-3.0145	-0.011144	-3.767	-0.002844
					-3.0072	-0.01321	-3.0072	-0.011623	-3.7597	-0.0036566
					-3.0072	-0.010421	-3.0072	-0.01763	-3.7597	-0.0036973
					-2.9986	-0.001874	-2.9986	-0.017674	-3.7511	-0.00077196
					-2.9986	-0.0075875	-2.9986	-0.021243	-3.7511	-0.0024784
					-2.9913	-0.0038852	-2.9913	-0.014714	-3.7438	-0.0048755
					-2.9913	-0.0052564	-2.9913	-0.017674	-3.7438	-0.0077602
					-2.9827	0.0024225	-2.9827	-0.022157	-3.7352	-0.0037379
					-2.9827	-0.0012341	-2.9827	-0.019546	-3.7352	-0.0024378
					-2.9754	-0.0019654	-2.9754	-0.014322	-3.7279	-0.0010157
					-2.9742	-0.012204	-2.9742	-0.014975	-3.7267	-0.00060944
					-2.9668	-0.0082274	-2.9668	-0.020851	-3.7193	0.0015439
					-2.9668	-0.010056	-2.9668	-0.01467	-3.7193	0.00056881
					-2.9595	-0.010467	-2.9595	-0.013712	-3.712	0.00052818
					-2.9583	-0.018192	-2.9583	-0.016803	-3.7108	-0.0013814
					-2.9509	-0.015586	-2.9509	-0.016455	-3.7034	-0.0017064
					-2.9509	-0.014535	-2.9509	-0.015279	-3.7034	-0.00036566
					-2.9436	-0.011975	-2.9436	-0.008358	-3.6961	0.0013814
					-2.9424	-0.013941	-2.9424	-0.012537	-3.6949	-0.0027221
					-2.935	-0.016592	-2.935	-0.014583	-3.6875	-0.0046723
					-2.935	-0.014672	-2.935	-0.018631	-3.6875	-0.0048349
					-2.9265	-0.0037023	-2.9265	-0.0089674	-3.679	-0.002519
					-2.9265	0.00082274	-2.9265	-0.015932	-3.679	-0.0024378
					-2.9191	0.0022854	-2.9191	-0.017325	-3.6716	0.00089384
					-2.9191	-0.0074047	-2.9191	-0.020242	-3.6716	-0.0019908
					-2.9105	-0.013667	-2.9105	-0.017978	-3.6631	-0.0033316
					-2.9105	-0.01714	-2.9105	-0.020851	-3.6631	-0.0058912
					-2.9032	-0.013758	-2.9032	-0.016934	-3.6557	-0.0027628
					-2.902	-0.015312	-2.902	-0.017891	-3.6545	-0.0029253
					-2.8946	-0.0099186	-2.8946	-0.013625	-3.6472	-0.0025596
					-2.8946	-0.0058963	-2.8946	-0.0060508	-3.6472	-0.0024784
					-2.8873	-0.0010056	-2.8873	-0.0075309	-3.6398	-0.0014627
					-2.8861	-0.0066276	-2.8861	-0.017064	-3.6386	-0.0042661
					-2.8787	-0.0053478	-2.8787	-0.021722	-3.6313	-0.0047942
					-2.8787	-0.012661	-2.8787	-0.02046	-3.6313	-0.002194
					-2.8714	-0.0078617	-2.8714	-0.019415	-3.6239	-0.001422
					-2.8702	-0.0079532	-2.8702	-0.019197	-3.6227	-0.003291
					-2.8628	-0.0015998	-2.8628	-0.014409	-3.6154	-0.0010564
					-2.8628	-0.0017826	-2.8628	-0.0064862	-3.6154	0.00089384
					-2.8555	-0.00013713	-2.8555	-0.0097945	-3.608	0.0030472
					-2.8543	-0.0063077	-2.8543	-0.020155	-3.6068	-0.00012189
					-2.8469	-0.0047536	-2.8469	-0.023115	-3.5994	-0.00081258
					-2.8469	-0.0099186	-2.8469	-0.018501	-3.5994	-0.004388
					-2.8384	-0.0065362	-2.8384	-0.016019	-3.5909	-0.001422
					-2.8384	-0.01225	-2.8384	-0.02059	-3.5909	-0.002844
					-2.831	-0.0067648	-2.831	-0.01615	-3.5835	-0.00048755
					-2.831	-0.010193	-2.831	-0.017282	-3.5835	-0.0016252
					-2.8225	-0.00050279	-2.8225	-0.012189	-3.575	0.0013814
					-2.8225	-0.0043422	-2.8225	-0.016585	-3.575	-0.00020315
					-2.8151	-0.004845	-2.8151	-0.018457	-3.5676	-4.0629e-05
					-2.8139	-0.01193	-2.8139	-0.018588	-3.5664	-0.0020721
					-2.8066	-0.0091416	-2.8066	-0.0098816	-3.5591	-0.0011376
					-2.8066	-0.012844	-2.8066	-0.0011754	-3.5591	-0.0031284
					-2.7992	-0.011747	-2.7992	-0.0071391	-3.5517	-0.0049568
					-2.798	-0.010833	-2.798	-0.017412	-3.5505	-0.0048349
					-2.7907	0.00018283	-2.7907	-0.021417	-3.5432	-0.00024378
					-2.7907	0.0052564	-2.7907	-0.011971	-3.5432	0.00065007
					-2.7833	-0.0036566	-2.7833	-0.009098	-3.5358	0.00081258
					-2.7821	-0.013438	-2.7821	-0.011188	-3.5346	-0.00093447
					-2.7748	-0.011381	-2.7748	-0.010578	-3.5273	0.00056881
					-2.7748	-0.0086388	-2.7748	-0.0070085	-3.5273	-0.0013814
					-2.7674	-0.011061	-2.7674	-0.0046143	-3.5199	-0.0010157
					-2.7674	-0.013027	-2.7674	-0.010186	-3.5199	-0.0023971
					-2.7589	-0.0072675	-2.7589	-0.019589	-3.5114	-0.00044692
					-2.7589	0.00013712	-2.7589	-0.018805	-3.5114	0.00056881
					-2.7515	0.0053935	-2.7515	-0.0086627	-3.504	-0.00012189
					-2.7503	0.0028339	-2.7503	-0.010056	-3.5028	-0.0022346
					-2.743	-0.00077703	-2.743	-0.015845	-3.4955	-0.0035754
					-2.743	0.0028339	-2.743	-0.011623	-3.4955	-0.0010157
					-2.7356	-0.0015084	-2.7356	-0.0083145	-3.4881	0.00040629
					-2.7344	-0.0042965	-2.7344	-0.014931	-3.4869	-0.0010564
					-2.7271	-0.002651	-2.7271	-0.018501	-3.4796	0.00020314
					-2.7271	-0.00045707	-2.7271	-0.01837	-3.4796	0.0030878
					-2.7197	-0.0041137	-2.7197	-0.01319	-3.4722	0.0034941
					-2.7185	-0.011655	-2.7185	-0.015845	-3.471	-0.00085321
					-2.7112	-0.015861	-2.7112	-0.010622	-3.4637	0.00065007
					-2.7112	-0.013849	-2.7112	-0.011318	-3.4637	-0.00081258
					-2.7026	-0.002194	-2.7026	-0.010796	-3.4551	-0.0023971
					-2.7026	0.00050278	-2.7026	-0.014191	-3.4551	-0.0045505
					-2.6953	-0.001097	-2.6953	-0.0066168	-3.4478	-0.0016252
					-2.6953	-0.0063991	-2.6953	-0.0092722	-3.4478	-0.0018283
					-2.6867	-0.010147	-2.6867	-0.014278	-3.4392	-0.00065007
					-2.6867	-0.015541	-2.6867	-0.016237	-3.4392	-4.0629e-05
					-2.6794	-0.014489	-2.6794	-0.014714	-3.4319	-0.00036566
					-2.6781	-0.010787	-2.6781	-0.021591	-3.4307	-0.0015033
					-2.6708	-0.0031995	-2.6708	-0.026902	-3.4233	0.0020315
					-2.6708	-0.0058506	-2.6708	-0.026511	-3.4233	0.0017877
					-2.6635	-0.0085931	-2.6635	-0.022767	-3.416	0.00073133
					-2.6622	-0.013941	-2.6622	-0.019546	-3.4148	-0.0006907
					-2.6549	-0.012615	-2.6549	-0.015976	-3.4074	0.0019502
					-2.6549	-0.01938	-2.6549	-0.0087498	-3.4074	0.00032503
					-2.6476	-0.014307	-2.6476	-0.0038307	-3.4001	-0.0017877
					-2.6463	-0.014901	-2.6463	-0.012668	-3.3988	-0.0026815
					-2.639	-0.010878	-2.639	-0.022549	-3.3915	0.001422
					-2.639	-0.014398	-2.639	-0.027294	-3.3915	0.0031284
					-2.6317	-0.01001	-2.6317	-0.023289	-3.3842	0.0013814
					-2.6304	-0.013758	-2.6304	-0.024334	-3.3829	-0.0024378
					-2.6231	-0.0097815	-2.6231	-0.0175	-3.3756	0.00093447
					-2.6231	-0.011427	-2.6231	-0.016063	-3.3756	0.00081258
					-2.6145	-0.010787	-2.6145	-0.016237	-3.367	0.00093447
					-2.6145	-0.01257	-2.6145	-0.02281	-3.367	-0.0024378
					-2.6072	-0.0034281	-2.6072	-0.021374	-3.3597	0.0015033
					-2.6072	-0.00050279	-2.6072	-0.024116	-3.3597	0.0021533
					-2.5986	0.0026968	-2.5986	-0.020155	-3.3511	0.0024378
					-2.5986	-0.005165	-2.5986	-0.017935	-3.3511	0.00044692
					-2.5913	-0.011381	-2.5913	-0.0089674	-3.3438	0.0021533
					-2.5901	-0.019883	-2.5901	-0.012668	-3.3426	0.0013814
					-2.5827	-0.01033	-2.5827	-0.015802	-3.3352	0.0019502
					-2.5827	-0.011107	-2.5827	-0.022723	-3.3352	0.003291
					-2.5754	-0.0042965	-2.5754	-0.01676	-3.3279	0.0039004
					-2.5742	-0.0098272	-2.5742	-0.01615	-3.3267	-0.00048755
					-2.5668	-0.010833	-2.5668	-0.013843	-3.3193	-0.0019502
					-2.5668	-0.016455	-2.5668	-0.01467	-3.3193	-0.00040629
					-2.5595	-0.0093244	-2.5595	-0.0098381	-3.312	-0.00073133
					-2.5583	-0.011701	-2.5583	-0.014235	-3.3108	-0.002194
					-2.5509	-0.0079074	-2.5509	-0.014148	-3.3034	0.0015439
					-2.5509	-0.0059877	-2.5509	-0.013495	-3.3034	0.0022752
					-2.5424	0.00022855	-2.5424	-0.0057026	-3.2949	-0.00048755
					-2.5424	-0.010421	-2.5424	-0.011492	-3.2949	-0.0038598
					-2.535	-0.0038395	-2.535	-0.013756	-3.2875	-0.00016252
					-2.535	-0.0064448	-2.535	-0.017282	-3.2875	-0.0006907
					-2.5265	-0.010193	-2.5265	-0.014409	-3.279	-0.0015845
					-2.5265	-0.01129	-2.5265	-0.016411	-3.279	-0.0043067
					-2.5191	-0.0075875	-2.5191	-0.012755	-3.2716	-0.00077195
					-2.5179	-0.012387	-2.5179	-0.017195	-3.2704	-0.00056881
					-2.5106	-0.02034	-2.5106	-0.013799	-3.2631	0.00032503
					-2.5106	-0.0058963	-2.5106	-0.013233	-3.2631	0.0018689
					-2.5032	-0.0058506	-2.5032	-0.011928	-3.2557	0.004713
					-2.502	-0.014352	-2.502	-0.01676	-3.2545	0.0038191
					-2.4947	-0.014444	-2.4947	-0.0096204	-3.2472	0.0023565
					-2.4947	-0.0074504	-2.4947	-0.012624	-3.2472	0.003941
					-2.4873	-0.0015998	-2.4873	-0.012537	-3.2398	0.0037379
					-2.4861	-0.0071761	-2.4861	-0.014235	-3.2386	0.0028847
					-2.4788	-0.007816	-2.4788	-0.0080533	-3.2313	0.0034535
					-2.4788	-0.015586	-2.4788	-0.011188	-3.2313	0.0032503
					-2.4702	-0.014581	-2.4702	-0.0085321	-3.2227	0.00089384
					-2.4702	-0.012158	-2.4702	-0.012929	-3.2227	-0.0033722
					-2.4629	-0.0052107	-2.4629	-0.010665	-3.2154	-0.001097
					-2.4629	0.003291	-2.4629	-0.0065297	-3.2154	-0.001422
					-2.4555	-0.0025139	-2.4555	-0.0071827	-3.208	-0.00060944
					-2.4543	-0.012295	-2.4543	-0.018109	-3.2068	-0.0026815
					-2.447	-0.012661	-2.447	-0.021896	-3.1995	0.0015033
					-2.447	-0.0063077	-2.447	-0.012711	-3.1995	0.002519
					-2.4396	-0.0094615	-2.4396	-0.010535	-3.1921	0.0038598
					-2.4384	-0.017826	-2.4384	-0.021287	-3.1909	0.0010157
					-2.4311	-0.00969	-2.4311	-0.021026	-3.1836	-0.0006907
					-2.4311	-0.00082274	-2.4311	-0.010491	-3.1836	-8.1258e-05
					-2.4237	-0.0039309	-2.4237	-0.0053979	-3.1762	0.0019502
					-2.4225	-0.012204	-2.4225	-0.012319	-3.175	0.0028847
					-2.4152	-0.0075418	-2.4152	-0.011231	-3.1677	0.0033316
					-2.4152	0.00086845	-2.4152	-0.012711	-3.1677	0.0014627
					-2.4066	0.0018283	-2.4066	-0.013321	-3.1591	-0.00085321
					-2.4066	-0.0026511	-2.4066	-0.012885	-3.1591	-0.0019502
					-2.3993	-0.00077703	-2.3993	-0.007618	-3.1518	0.001097
					-2.3993	-0.00041137	-2.3993	-0.0054414	-3.1518	-0.0002844
					-2.3907	0.0038395	-2.3907	-0.0020024	-3.1432	-0.00065007
					-2.3907	0.002194	-2.3907	-0.0085321	-3.1432	-0.0019502
					-2.3834	0.0019197	-2.3834	-0.015802	-3.1359	-0.0015033
					-2.3821	-0.0063534	-2.3821	-0.019676	-3.1346	-0.0023971
					-2.3748	-0.01257	-2.3748	-0.012232	-3.1273	0.00016252
					-2.3748	-0.012935	-2.3748	-0.0074003	-3.1273	0.00052818
					-2.3675	-0.010193	-2.3675	-0.0079227	-3.12	0.00077195
					-2.3662	-0.015495	-2.3662	-0.0175	-3.1187	-0.0020721
					-2.3589	-0.011244	-2.3589	-0.021635	-3.1114	-0.0025596
					-2.3589	-0.0088673	-2.3589	-0.017195	-3.1114	-0.0015439
					-2.3516	-0.0030167	-2.3516	-0.015541	-3.1041	0.00020315
					-2.3503	-0.0073132	-2.3503	-0.016934	-3.1028	-0.0011782
					-2.343	-0.00031995	-2.343	-0.012189	-3.0955	0.00077195
					-2.343	-0.0069019	-2.343	-0.0050061	-3.0955	0.0049161
					-2.3357	-0.0049364	-2.3357	-0.0020895	-3.0882	0.0030472
					-2.3344	-0.01161	-2.3344	-0.011318	-3.0869	-0.0012189
					-2.3271	-0.0058506	-2.3271	-0.019502	-3.0796	0.00044692
					-2.3271	-0.0046165	-2.3271	-0.02564	-3.0796	0.0045911
					-2.3185	0.0029253	-2.3185	-0.021374	-3.071	0.0056068
					-2.3185	-9.1416e-05	-2.3185	-0.018588	-3.071	0.0043473
					-2.3112	0.0029253	-2.3112	-0.014452	-3.0637	0.0041848
					-2.3112	-0.0044794	-2.3112	-0.016672	-3.0637	0.0031691
					-2.3026	-0.0080446	-2.3026	-0.020155	-3.0551	0.003941
					-2.3026	-0.0056678	-2.3026	-0.020416	-3.0551	0.0030472
					-2.2953	0.0042508	-2.2953	-0.019241	-3.0478	0.0022752
					-2.2941	-0.0050736	-2.2941	-0.017978	-3.0466	0.00093447
					-2.2867	-0.0083645	-2.2867	-0.012406	-3.0392	0.0026409
					-2.2867	-0.003291	-2.2867	-0.0057897	-3.0392	0.0017064
					-2.2794	0.007039	-2.2794	-0.0073568	-3.0319	0.0016252
					-2.2782	-0.0055306	-2.2782	-0.014191	-3.0307	0.00052818
					-2.2708	-0.0060334	-2.2708	-0.016368	-3.0233	0.0012189
					-2.2708	-0.0091873	-2.2708	-0.016542	-3.0233	-0.00048755
					-2.2635	-0.0063991	-2.2635	-0.016977	-3.016	-0.0016658
					-2.2623	-0.013072	-2.2623	-0.020764	-3.0148	-0.0022346
					-2.2549	-0.0043879	-2.2549	-0.019328	-3.0074	0.00036566
					-2.2549	-0.0085016	-2.2549	-0.01184	-3.0074	0.0028034
					-2.2464	-0.010833	-2.2464	-0.002046	-2.9989	0.005038
					-2.2464	-0.012387	-2.2464	-0.0034825	-2.9989	0.0020315
					-2.239	-0.0019197	-2.239	-0.0054414	-2.9915	0.0016658
					-2.239	-0.00091416	-2.239	-0.013538	-2.9915	0.00060944
					-2.2305	-0.0015084	-2.2305	-0.020416	-2.983	0.0039817
					-2.2305	-0.00022854	-2.2305	-0.019894	-2.983	0.0042254
					-2.2231	-0.007039	-2.2231	-0.013495	-2.9756	0.0041442
					-2.2219	-0.01033	-2.2219	-0.012581	-2.9744	0.0021533
					-2.2146	-0.0069933	-2.2146	-0.012189	-2.9671	0.0034535
					-2.2146	0.0011884	-2.2146	-0.009098	-2.9671	0.0034941
					-2.2072	0.0021483	-2.2072	-0.0053108	-2.9597	0.0025596
					-2.206	-0.0042508	-2.206	-0.011144	-2.9585	-0.0021127
					-2.1987	-0.0078617	-2.1987	-0.014496	-2.9512	0.0012189
					-2.1987	-0.016089	-2.1987	-0.02059	-2.9512	0.0052005
					-2.1913	-0.0095072	-2.1913	-0.021548	-2.9438	0.0090603
					-2.1901	-0.012661	-2.1901	-0.025901	-2.9426	0.0045911
					-2.1828	-0.0050279	-2.1828	-0.015105	-2.9353	0.0032503
					-2.1828	-0.0091416	-2.1828	-0.0096639	-2.9353	0.00052818
					-2.1742	-0.00054849	-2.1742	-0.0082709	-2.9267	-0.0010157
					-2.1742	-0.0093701	-2.1742	-0.011928	-2.9267	-0.002519
					-2.1669	-0.0043422	-2.1669	-0.0066603	-2.9194	0.0023159
					-2.1669	-0.014032	-2.1669	-0.011013	-2.9194	0.002844
					-2.1583	-0.0077703	-2.1583	-0.015802	-2.9108	0.0026003
					-2.1583	-0.0056221	-2.1583	-0.014148	-2.9108	0.00028441
					-2.151	-0.0031538	-2.151	-0.015062	-2.9035	0.0034941
					-2.1497	-0.015495	-2.1497	-0.020024	-2.9022	0.0034941
					-2.1436	-0.015906	-2.1436	-0.018631	-2.8961	0.005038
					-2.1424	-0.013849	-2.1424	-0.012232	-2.8949	0.0034941
					-2.1351	-0.007816	-2.1351	-0.0080533	-2.8876	0.0028847
					-2.1351	-0.011518	-2.1351	-0.013538	-2.8876	0.0032097
					-2.1277	-0.0079989	-2.1277	-0.015454	-2.8802	0.0039817
					-2.1265	-0.015541	-2.1265	-0.019502	-2.879	0.0022752
					-2.1192	-0.013027	-2.1192	-0.015845	-2.8717	0.0023971
					-2.1192	-0.015586	-2.1192	-0.013712	-2.8717	0.0065007
					-2.1118	-0.013118	-2.1118	-0.010273	-2.8643	0.0071914
					-2.1106	-0.018649	-2.1106	-0.013408	-2.8631	0.003941
					-2.1033	-0.013255	-2.1033	-0.017674	-2.8558	0.0051599
					-2.1033	-0.007816	-2.1033	-0.020503	-2.8558	0.0025596
					-2.0947	0.0016455	-2.0947	-0.018893	-2.8472	-0.0012595
					-2.0947	-0.0037937	-2.0947	-0.018675	-2.8472	-0.0042254
					-2.0874	-0.005942	-2.0874	-0.016368	-2.8399	0.0015845
					-2.0874	-0.013758	-2.0874	-0.014235	-2.8399	0.0014627
					-2.0788	-0.013758	-2.0788	-0.011405	-2.8313	0.0046317
					-2.0788	-0.0086388	-2.0788	-0.010447	-2.8313	0.0028034
					-2.0715	0.0005942	-2.0715	-0.0083145	-2.824	0.001422
					-2.0702	-0.0073132	-2.0702	-0.01245	-2.8227	-0.0014626
					-2.0629	-0.010467	-2.0629	-0.0111	-2.8154	0.0021533
					-2.0629	-0.013027	-2.0629	-0.011623	-2.8154	0.00089384
					-2.0556	-0.012433	-2.0556	-0.0061814	-2.8081	-0.00077195
					-2.0543	-0.021711	-2.0543	-0.010056	-2.8068	-0.00085321
					-2.047	-0.018603	-2.047	-0.011449	-2.7995	0.0041848
					-2.047	-0.010604	-2.047	-0.015149	-2.7995	0.0038191
					-2.0397	-0.0090044	-2.0397	-0.012537	-2.7922	0.0021127
					-2.0384	-0.014626	-2.0384	-0.015454	-2.7909	-0.0011376
					-2.0311	-0.017597	-2.0311	-0.013799	-2.7836	0.0011376
					-2.0311	-0.015998	-2.0311	-0.01763	-2.7836	-0.0006907
					-2.0225	-0.014489	-2.0225	-0.012406	-2.775	0.0013001
					-2.0225	-0.015084	-2.0225	-0.015018	-2.775	0.0022752
					-2.0152	-0.0095986	-2.0152	-0.011188	-2.7677	0.0070695
					-2.0152	-0.013895	-2.0152	-0.020155	-2.7677	0.0048755
					-2.0066	-0.013027	-2.0066	-0.018065	-2.7591	0.0056881
					-2.0066	-0.011016	-2.0066	-0.017543	-2.7591	0.0054849
					-1.9993	-0.0069476	-1.9993	-0.010709	-2.7518	0.0071507
					-1.9981	-0.010513	-1.9981	-0.014844	-2.7506	0.0025596
					-1.9907	-0.011016	-1.9907	-0.012276	-2.7432	0.00065007
					-1.9907	-0.014809	-1.9907	-0.0061814	-2.7432	0.0026003
					-1.9834	-0.012295	-1.9834	-0.0030907	-2.7359	0.0063788
					-1.9822	-0.014261	-1.9822	-0.013059	-2.7347	0.0025596
					-1.9748	-0.01193	-1.9748	-0.018065	-2.7273	-0.00036566
					-1.9748	-0.015175	-1.9748	-0.018414	-2.7273	0.00016252
					-1.9675	-0.0097815	-1.9675	-0.012537	-2.72	0.0017877
					-1.9663	-0.014261	-1.9663	-0.015454	-2.7188	-0.0019096
					-1.9589	-0.018009	-1.9589	-0.01245	-2.7114	-4.0629e-05
					-1.9589	-0.019517	-1.9589	-0.015976	-2.7114	0.0015439
					-1.9504	-0.0095072	-1.9504	-0.010186	-2.7029	0.0037785
					-1.9504	-0.01033	-1.9504	-0.017151	-2.7029	0.00048755
					-1.943	-0.016638	-1.943	-0.013408	-2.6955	0.0034535
					-1.943	-0.023128	-1.943	-0.015367	-2.6955	0.00089383
					-1.9345	-0.012295	-1.9345	-0.014365	-2.687	0.0041035
					-1.9345	-0.0031995	-1.9345	-0.016977	-2.687	0.002194
					-1.9271	0.0012798	-1.9271	-0.010709	-2.6796	0.0043879
					-1.9259	-0.0074504	-1.9259	-0.011231	-2.6784	0.0018283
					-1.9186	-0.0071304	-1.9186	-0.014888	-2.6711	0.0045505
					-1.9186	-0.00091415	-1.9186	-0.012711	-2.6711	0.0042254
					-1.9112	0.00073133	-1.9112	-0.0074003	-2.6637	0.0036973
					-1.91	-0.0093701	-1.91	-0.010186	-2.6625	0.0006907
					-1.9027	-0.014398	-1.9027	-0.0098816	-2.6552	-0.00081258
					-1.9027	-0.013529	-1.9027	-0.014322	-2.6552	0.00036566
					-1.8953	-0.0075875	-1.8953	-0.019371	-2.6478	0.0041442
					-1.8941	-0.010376	-1.8941	-0.026902	-2.6466	0.0042254
					-1.8868	-0.01161	-1.8868	-0.014148	-2.6393	0.0015845
					-1.8868	-0.017917	-1.8868	-0.0091851	-2.6393	-0.001097
					-1.8782	-0.017643	-1.8782	-0.005572	-2.6307	0.0023159
					-1.8782	-0.019609	-1.8782	-0.015715	-2.6307	0.0033316
					-1.8709	-0.01033	-1.8709	-0.018109	-2.6234	0.00581
					-1.8709	-0.0097815	-1.8709	-0.02281	-2.6234	0.0023565
					-1.8623	-0.015723	-1.8623	-0.021983	-2.6148	0.00032503
					-1.8623	-0.019746	-1.8623	-0.016629	-2.6148	0.00036566
					-1.855	-0.010924	-1.855	-0.0095333	-2.6075	0.0054037
					-1.8537	-0.0051193	-1.8537	-0.01184	-2.6062	0.0054443
					-1.8464	-0.002194	-1.8464	-0.013495	-2.5989	0.0054037
					-1.8464	-0.0079989	-1.8464	-0.013321	-2.5989	0.0047536
					-1.8391	-0.0098272	-1.8391	-0.015497	-2.5916	0.0073539
					-1.8378	-0.0068562	-1.8378	-0.025945	-2.5903	0.0048349
					-1.8317	-0.0082731	-1.8317	-0.021591	-2.5842	0.0064194
					-1.8305	-0.013529	-1.8305	-0.021287	-2.583	0.0047536
					-1.8232	-0.010878	-1.8232	-0.021156	-2.5757	0.0071914
					-1.8232	0.00013713	-1.8232	-0.019981	-2.5757	0.0011783
					-1.8158	0.0011884	-1.8158	-0.010404	-2.5683	0.0026815
					-1.8146	-0.010513	-1.8146	-0.012276	-2.5671	0.003616
					-1.8073	-0.01033	-1.8073	-0.017935	-2.5598	0.0060131
					-1.8073	-0.012433	-1.8073	-0.018675	-2.5598	0.0015033
					-1.7987	-0.0074961	-1.7987	-0.0093592	-2.5512	0.0033722
					-1.7987	-0.011153	-1.7987	-0.010056	-2.5512	0.0030066
					-1.7913	-0.0034738	-1.7913	-0.015584	-2.5439	0.0013408
					-1.7913	-0.01161	-1.7913	-0.02194	-2.5439	0.00060944
					-1.7828	-0.018146	-1.7828	-0.016019	-2.5353	0.00581
					-1.7828	-0.017963	-1.7828	-0.010099	-2.5353	0.0076383
					-1.7754	-0.014672	-1.7754	-0.0086627	-2.528	0.0069476
					-1.7742	-0.019014	-1.7742	-0.016368	-2.5267	0.0051599
					-1.7669	-0.015038	-1.7669	-0.014583	-2.5194	0.0071507
					-1.7669	-0.0058049	-1.7669	-0.015236	-2.5194	0.0099541
					-1.7595	-0.0093244	-1.7595	-0.018849	-2.5121	0.011214
					-1.7583	-0.01906	-1.7583	-0.025466	-2.5108	0.0073539
					-1.751	-0.016866	-1.751	-0.023246	-2.5035	0.0069476
					-1.751	-0.012844	-1.751	-0.017804	-2.5035	0.0093853
					-1.7436	-0.01353	-1.7436	-0.01541	-2.4962	0.013001
					-1.7424	-0.012295	-1.7424	-0.012406	-2.4949	0.0091416
					-1.7351	-0.0060791	-1.7351	-0.0084015	-2.4876	0.0060131
					-1.7351	-0.010284	-1.7351	-0.012537	-2.4876	0.0028034
					-1.7265	-0.017872	-1.7265	-0.013712	-2.479	0.0052412
					-1.7265	-0.015952	-1.7265	-0.013538	-2.479	0.0057693
					-1.7192	-0.0028796	-1.7192	-0.0044837	-2.4717	0.0076383
					-1.7192	-0.00018283	-1.7192	-0.010317	-2.4717	0.0051193
					-1.7106	-0.0027882	-1.7106	-0.0086192	-2.4631	0.0055662
					-1.7106	-0.010056	-1.7106	-0.012319	-2.4631	0.0073945
					-1.7033	-0.013027	-1.7033	-0.0074438	-2.4558	0.012351
					-1.7021	-0.013804	-1.7021	-0.013582	-2.4546	0.011336
					-1.6947	-0.005165	-1.6947	-0.018196	-2.4472	0.012758
					-1.6947	-0.0036566	-1.6947	-0.021156	-2.4472	0.012717
					-1.6874	-0.0063534	-1.6874	-0.0097075	-2.4399	0.010807
					-1.6862	-0.016638	-1.6862	-0.011492	-2.4387	0.0080852
					-1.6788	-0.014032	-1.6788	-0.013103	-2.4313	0.011498
					-1.6788	-0.0053935	-1.6788	-0.011536	-2.4313	0.013814
					-1.6715	0.0020568	-1.6715	-0.004832	-2.424	0.012961
					-1.6703	-0.0065819	-1.6703	-0.007618	-2.4228	0.010523
					-1.6629	-0.010696	-1.6629	-0.0058767	-2.4154	0.011173
					-1.6629	-0.013712	-1.6629	-0.0075309	-2.4154	0.0093041
					-1.6544	-0.0087759	-1.6544	-0.0093592	-2.4069	0.0070288
					-1.6544	-0.013712	-1.6544	-0.01615	-2.4069	0.0079633
					-1.647	-0.010878	-1.647	-0.0089239	-2.3995	0.013489
					-1.647	-0.017552	-1.647	-0.0074874	-2.3995	0.013692
					-1.6385	-0.01097	-1.6385	-0.0048755	-2.391	0.011457
					-1.6385	-0.014169	-1.6385	-0.017238	-2.391	0.011945
					-1.6311	-0.010741	-1.6311	-0.014278	-2.3836	0.012636
					-1.6299	-0.019746	-1.6299	-0.017891	-2.3824	0.0098729
					-1.6226	-0.013255	-1.6226	-0.010578	-2.3751	0.010929
					-1.6226	-0.00969	-1.6226	-0.01036	-2.3751	0.015236
					-1.6152	-0.0028796	-1.6152	-0.011188	-2.3677	0.017796
					-1.614	-0.01129	-1.614	-0.021853	-2.3665	0.018852
					-1.6067	-0.0091873	-1.6067	-0.025466	-2.3592	0.021452
					-1.6067	-0.0058963	-1.6067	-0.02194	-2.3592	0.019258
					-1.5993	-0.007816	-1.5993	-0.014148	-2.3518	0.014992
					-1.5981	-0.017415	-1.5981	-0.01393	-2.3506	0.014098
					-1.5907	-0.013072	-1.5907	-0.012537	-2.3433	0.018486
					-1.5907	-0.011153	-1.5907	-0.017151	-2.3433	0.017714
					-1.5822	-0.013712	-1.5822	-0.014539	-2.3347	0.015723
					-1.5822	-0.019014	-1.5822	-0.0175	-2.3347	0.01548
					-1.5748	-0.015861	-1.5748	-0.010186	-2.3274	0.019705
					-1.5748	-0.022671	-1.5748	-0.011057	-2.3274	0.019258
					-1.5663	-0.014809	-1.5663	-0.013495	-2.3188	0.017349
					-1.5663	-0.016912	-1.5663	-0.011492	-2.3188	0.015155
					-1.5589	-0.010787	-1.5589	-0.0091851	-2.3115	0.015033
					-1.5577	-0.013392	-1.5577	-0.012581	-2.3102	0.017227
					-1.5504	-0.0083645	-1.5504	-0.015367	-2.3029	0.022143
					-1.5504	-0.0097358	-1.5504	-0.0061814	-2.3029	0.02389
					-1.543	-0.0052564	-1.543	-0.0083145	-2.2956	0.02198
					-1.5418	-0.010421	-1.5418	-0.013625	-2.2943	0.020355
					-1.5345	-0.016318	-1.5345	-0.015062	-2.287	0.022184
					-1.5345	-0.01129	-1.5345	-0.0095333	-2.287	0.020802
					-1.5271	-0.012615	-1.5271	-0.014757	-2.2796	0.020802
					-1.5259	-0.02034	-1.5259	-0.021548	-2.2784	0.023809
					-1.5198	-0.020111	-1.5198	-0.017804	-2.2723	0.0271
					-1.5186	-0.011884	-1.5186	-0.017891	-2.2711	0.023931
					-1.5112	-0.0063534	-1.5112	-0.019197	-2.2637	0.023199
					-1.5112	-0.013301	-1.5112	-0.01824	-2.2637	0.021899
					-1.5027	-0.013072	-1.5027	-0.0072262	-2.2552	0.023849
					-1.5027	-0.012158	-1.5027	-0.0063991	-2.2552	0.022752
					-1.4953	-0.0024225	-1.4953	-0.0075309	-2.2478	0.025434
					-1.4953	-0.013164	-1.4953	-0.013582	-2.2478	0.024012
					-1.4868	-0.020386	-1.4868	-0.014322	-2.2393	0.025028
					-1.4868	-0.016592	-1.4868	-0.014452	-2.2393	0.025718
					-1.4794	-0.010147	-1.4794	-0.012798	-2.2319	0.026043
					-1.4782	-0.021117	-1.4782	-0.017674	-2.2307	0.024662
					-1.4709	-0.029801	-1.4709	-0.014626	-2.2234	0.025271
					-1.4709	-0.024179	-1.4709	-0.010665	-2.2234	0.02649
					-1.4635	-0.012067	-1.4635	-0.0074003	-2.216	0.026937
					-1.4623	-0.013667	-1.4623	-0.012668	-2.2148	0.026775
					-1.455	-0.013164	-1.455	-0.011666	-2.2075	0.02844
					-1.455	-0.018283	-1.455	-0.01245	-2.2075	0.027343
					-1.4476	-0.019152	-1.4476	-0.012624	-2.2001	0.028156
					-1.4464	-0.027973	-1.4464	-0.018196	-2.1989	0.028237
					-1.4391	-0.018466	-1.4391	-0.017195	-2.1916	0.029822
					-1.4391	-0.017917	-1.4391	-0.020851	-2.1916	0.026328
					-1.4305	-0.01257	-1.4305	-0.014975	-2.183	0.029172
					-1.4305	-0.021437	-1.4305	-0.012972	-2.183	0.030919
					-1.4232	-0.01778	-1.4232	-0.010622	-2.1757	0.034088
					-1.4232	-0.021985	-1.4232	-0.019154	-2.1757	0.030756
					-1.4146	-0.018694	-1.4146	-0.013669	-2.1671	0.030025
					-1.4146	-0.015084	-1.4146	-0.015105	-2.1671	0.029131
					-1.4073	-0.017369	-1.4073	-0.01245	-2.1598	0.029741
					-1.4061	-0.025185	-1.4061	-0.013756	-2.1586	0.03035
					-1.3987	-0.034281	-1.3987	-0.0060944	-2.1512	0.033072
					-1.3987	-0.019517	-1.3987	-0.0094027	-2.1512	0.033966
					-1.3914	-0.019289	-1.3914	-0.013756	-2.1439	0.032381
					-1.3901	-0.020614	-1.3901	-0.018414	-2.1427	0.03165
					-1.3828	-0.023311	-1.3828	-0.015889	-2.1353	0.033153
					-1.3828	-0.016958	-1.3828	-0.010883	-2.1353	0.035713
					-1.3755	-0.022397	-1.3755	-0.0070085	-2.128	0.034291
					-1.3742	-0.025276	-1.3742	-0.011623	-2.1268	0.031934
					-1.3669	-0.017552	-1.3669	-0.019067	-2.1194	0.031284
					-1.3669	-0.017278	-1.3669	-0.021635	-2.1194	0.034941
					-1.3583	-0.01906	-1.3583	-0.015062	-2.1109	0.036851
					-1.3583	-0.026922	-1.3583	-0.011884	-2.1109	0.036851
					-1.351	-0.02162	-1.351	-0.0094463	-2.1035	0.04071
					-1.351	-0.01842	-1.351	-0.012276	-2.1035	0.040751
					-1.3424	-0.011427	-1.3424	-0.012102	-2.095	0.040792
					-1.3424	-0.01129	-1.3424	-0.009011	-2.095	0.036851
					-1.3351	-0.014626	-1.3351	-0.01184	-2.0876	0.036932
					-1.3339	-0.022762	-1.3339	-0.015279	-2.0864	0.036363
					-1.3265	-0.023631	-1.3265	-0.011231	-2.079	0.039329
					-1.3265	-0.012844	-1.3265	-0.006965	-2.079	0.04006
					-1.3192	-0.012935	-1.3192	-0.015671	-2.0717	0.039817
					-1.318	-0.026419	-1.318	-0.021417	-2.0705	0.039451
					-1.3106	-0.029482	-1.3106	-0.015628	-2.0631	0.041523
					-1.3106	-0.028385	-1.3106	-0.014061	-2.0631	0.040304
					-1.3033	-0.028567	-1.3033	-0.015628	-2.0558	0.042214
					-1.3021	-0.035241	-1.3021	-0.016585	-2.0546	0.042173
					-1.2947	-0.025642	-1.2947	-0.007618	-2.0472	0.044286
					-1.2947	-0.023859	-1.2947	-0.010535	-2.0472	0.039613
					-1.2862	-0.019929	-1.2862	-0.011144	-2.0387	0.043758
					-1.2862	-0.021163	-1.2862	-0.012624	-2.0387	0.044611
					-1.2788	-0.012295	-1.2788	-0.0056155	-2.0313	0.046358
					-1.2788	-0.019426	-1.2788	-0.011797	-2.0313	0.041848
					-1.2703	-0.026556	-1.2703	-0.014714	-2.0228	0.044408
					-1.2703	-0.025094	-1.2703	-0.019023	-2.0228	0.046886
					-1.2629	-0.02002	-1.2629	-0.022462	-2.0154	0.048796
					-1.2617	-0.026282	-1.2617	-0.025466	-2.0142	0.046602
					-1.2544	-0.029984	-1.2544	-0.018544	-2.0069	0.048511
					-1.2544	-0.019563	-1.2544	-0.0086627	-2.0069	0.048349
					-1.247	-0.018694	-1.247	-0.0036566	-1.9995	0.046683
					-1.2458	-0.02747	-1.2458	-0.0089674	-1.9983	0.044855
					-1.2385	-0.036703	-1.2385	-0.017064	-1.991	0.049933
					-1.2385	-0.028019	-1.2385	-0.018109	-1.991	0.052452
					-1.2311	-0.019746	-1.2311	-0.017674	-1.9836	0.053468
					-1.2299	-0.0197	-1.2299	-0.018022	-1.9824	0.04973
					-1.2226	-0.02322	-1.2226	-0.012406	-1.9751	0.050339
					-1.2226	-0.030898	-1.2226	-0.011797	-1.9751	0.049893
					-1.214	-0.030487	-1.214	-0.012755	-1.9665	0.04973
					-1.214	-0.029847	-1.214	-0.020373	-1.9665	0.04713
					-1.2067	-0.018877	-1.2067	-0.013799	-1.9592	0.048714
					-1.2067	-0.023265	-1.2067	-0.014191	-1.9592	0.051924
					-1.1993	-0.022168	-1.1993	-0.0096639	-1.9518	0.056149
					-1.1993	-0.032133	-1.1993	-0.014278	-1.9518	0.05554
					-1.1908	-0.03131	-1.1908	-0.010056	-1.9433	0.054118
					-1.1908	-0.030716	-1.1908	-0.011449	-1.9433	0.052777
					-1.1834	-0.023402	-1.1834	-0.017325	-1.9359	0.052777
					-1.1822	-0.024545	-1.1822	-0.020895	-1.9347	0.049852
					-1.1749	-0.021163	-1.1749	-0.014017	-1.9274	0.051599
					-1.1749	-0.017872	-1.1749	-0.0077485	-1.9274	0.056759
					-1.1675	-0.024225	-1.1675	-0.0061814	-1.92	0.058831
					-1.1663	-0.036292	-1.1663	-0.014757	-1.9188	0.053346
					-1.159	-0.045114	-1.159	-0.016237	-1.9115	0.051152
					-1.159	-0.035835	-1.159	-0.012624	-1.9115	0.05359
					-1.1516	-0.034966	-1.1516	-0.01184	-1.9041	0.055499
					-1.1504	-0.03844	-1.1504	-0.020198	-1.9029	0.053184
					-1.1431	-0.034327	-1.1431	-0.018805	-1.8956	0.056718
					-1.1431	-0.026145	-1.1431	-0.01689	-1.8956	0.056515
					-1.1345	-0.022488	-1.1345	-0.011579	-1.887	0.055337
					-1.1345	-0.030944	-1.1345	-0.0078356	-1.887	0.051599
					-1.1272	-0.029619	-1.1272	-0.0037002	-1.8797	0.052168
					-1.1272	-0.036063	-1.1272	-0.0070085	-1.8797	0.052858
					-1.1186	-0.028704	-1.1186	-0.0036566	-1.8711	0.056271
					-1.1186	-0.032407	-1.1186	-0.0030907	-1.8711	0.060822
					-1.1113	-0.029984	-1.1113	-0.0053108	-1.8638	0.062528
					-1.11	-0.035835	-1.11	-0.0095333	-1.8625	0.059115
					-1.1027	-0.030441	-1.1027	-0.0083145	-1.8552	0.057328
					-1.1027	-0.033915	-1.1027	-0.01171	-1.8552	0.05749
					-1.0954	-0.038486	-1.0954	-0.0111	-1.8479	0.059562
					-1.0941	-0.04068	-1.0941	-0.0096639	-1.8466	0.057897
					-1.0868	-0.029939	-1.0868	-0.0024378	-1.8393	0.057246
					-1.0868	-0.021483	-1.0868	-0.010578	-1.8393	0.059319
					-1.0795	-0.027333	-1.0795	-0.018762	-1.832	0.059481
					-1.0782	-0.041091	-1.0782	-0.020329	-1.8307	0.057084
					-1.0709	-0.045571	-1.0709	-0.01184	-1.8234	0.056068
					-1.0709	-0.047536	-1.0709	-0.012363	-1.8234	0.058465
					-1.0623	-0.043651	-1.0623	-0.017587	-1.8148	0.059319
					-1.0623	-0.049821	-1.0623	-0.018283	-1.8148	0.058018
					-1.055	-0.048724	-1.055	-0.011405	-1.8075	0.060009
					-1.055	-0.046211	-1.055	-0.012581	-1.8075	0.059197
					-1.0464	-0.03748	-1.0464	-0.012885	-1.7989	0.057978
					-1.0464	-0.030807	-1.0464	-0.010273	-1.7989	0.057734
					-1.0391	-0.039903	-1.0391	-0.0019589	-1.7916	0.057287
					-1.0379	-0.045753	-1.0379	-0.011753	-1.7904	0.056474
					-1.0305	-0.045525	-1.0305	-0.015323	-1.783	0.055418
					-1.0305	-0.032315	-1.0305	-0.0094027	-1.783	0.058222
					-1.0232	-0.041228	-1.0232	-0.0040484	-1.7757	0.057287
					-1.022	-0.050599	-1.022	-0.009098	-1.7745	0.058506
					-1.0146	-0.054072	-1.0146	-0.0074003	-1.7671	0.060984
					-1.0146	-0.045296	-1.0146	-0.0031342	-1.7671	0.063625
					-1.0073	-0.040131	-1.0073	-0.0053543	-1.7598	0.061512
					-1.0061	-0.046805	-1.0061	-0.013059	-1.7586	0.059969
					-0.99873	-0.04877	-0.99873	-0.016803	-1.7512	0.061878
					-0.99873	-0.05069	-0.99873	-0.014714	-1.7512	0.061675
					-0.99017	-0.043057	-0.99017	-0.0053543	-1.7427	0.060862
					-0.99017	-0.051467	-0.99017	-0.0061814	-1.7427	0.059562
					-0.98283	-0.055901	-0.98283	-0.013495	-1.7353	0.0607
					-0.98283	-0.069384	-0.98283	-0.014975	-1.7353	0.057775
					-0.97427	-0.064539	-0.97427	-0.0054414	-1.7268	0.059237
					-0.97427	-0.061843	-0.97427	-0.0050932	-1.7268	0.06009
					-0.96693	-0.054621	-0.96693	-0.0089674	-1.7194	0.059765
					-0.96571	-0.05718	-0.96571	-0.015105	-1.7182	0.057856
					-0.95837	-0.049136	-0.95837	-0.015541	-1.7109	0.060416
					-0.95837	-0.059557	-0.95837	-0.021809	-1.7109	0.059928
					-0.95103	-0.063397	-0.95103	-0.015279	-1.7035	0.0568
					-0.94981	-0.073727	-0.94981	-0.01245	-1.7023	0.057246
					-0.94247	-0.069019	-0.94247	-0.013712	-1.695	0.062935
					-0.94247	-0.075921	-0.94247	-0.01541	-1.695	0.061878
					-0.93513	-0.077109	-0.93513	-0.012363	-1.6876	0.05879
					-0.93391	-0.087942	-0.93391	-0.015279	-1.6864	0.054524
					-0.92657	-0.078252	-0.92657	-0.015541	-1.6791	0.054809
					-0.92657	-0.069522	-0.92657	-0.007705	-1.6791	0.055824
					-0.91923	-0.069019	-0.91923	-0.0094463	-1.6717	0.057409
					-0.91801	-0.086342	-0.91801	-0.018588	-1.6705	0.055134
					-0.91067	-0.093929	-0.91067	-0.016194	-1.6632	0.056474
					-0.91067	-0.088445	-0.91067	-0.0072262	-1.6632	0.05745
					-0.9021	-0.07231	-0.9021	-0.0019589	-1.6546	0.060009
					-0.9021	-0.072812	-0.9021	-0.0052673	-1.6546	0.056962
					-0.89477	-0.087165	-0.89477	-0.0063991	-1.6473	0.055662
					-0.89477	-0.090867	-0.89477	-0.010883	-1.6473	0.054646
					-0.88743	-0.083462	-0.88743	-0.01171	-1.6399	0.059562
					-0.8862	-0.080857	-0.8862	-0.014191	-1.6387	0.061147
					-0.87886	-0.079669	-0.87886	-0.0084886	-1.6314	0.061309
					-0.87886	-0.079714	-0.87886	-0.01023	-1.6314	0.059887
					-0.87153	-0.083051	-0.87153	-0.012276	-1.624	0.059928
					-0.8703	-0.099963	-0.8703	-0.020198	-1.6228	0.058709
					-0.86296	-0.098089	-0.86296	-0.011971	-1.6155	0.059522
					-0.86296	-0.096946	-0.86296	-0.010578	-1.6155	0.059969
					-0.85562	-0.093198	-0.85562	-0.0059638	-1.6081	0.062325
					-0.8544	-0.11194	-0.8544	-0.0068779	-1.6069	0.05944
					-0.84706	-0.1076	-0.84706	0.00047884	-1.5996	0.055296
					-0.84706	-0.11651	-0.84706	-0.0071391	-1.5996	0.051477
					-0.8385	-0.12071	-0.8385	-0.013538	-1.591	0.054849
					-0.8385	-0.13968	-0.8385	-0.019415	-1.591	0.054971
					-0.83116	-0.13228	-0.83116	-0.014365	-1.5837	0.057125
					-0.83116	-0.13516	-0.83116	-0.016019	-1.5837	0.054281
					-0.8226	-0.12254	-0.8226	-0.014191	-1.5751	0.056393
					-0.8226	-0.12323	-0.8226	-0.015105	-1.5751	0.055377
					-0.81526	-0.12465	-0.81526	-0.0099251	-1.5678	0.055499
					-0.81404	-0.13909	-0.81404	-0.011928	-1.5665	0.051274
					-0.8067	-0.1395	-0.8067	-0.011318	-1.5592	0.052574
					-0.8067	-0.13292	-0.8067	-0.010186	-1.5592	0.053712
					-0.79936	-0.13817	-0.79936	-0.0095769	-1.5519	0.054565
					-0.79814	-0.15015	-0.79814	-0.015845	-1.5506	0.05103
					-0.7908	-0.15591	-0.7908	-0.016672	-1.5433	0.05233
					-0.7908	-0.15376	-0.7908	-0.017064	-1.5433	0.053021
					-0.78346	-0.16075	-0.78346	-0.010535	-1.536	0.051924
					-0.78223	-0.16971	-0.78223	-0.01467	-1.5347	0.046317
					-0.77489	-0.17003	-0.77489	-0.014322	-1.5274	0.046642
					-0.77489	-0.17118	-0.77489	-0.017674	-1.5274	0.047536
					-0.76633	-0.17346	-0.76633	-0.0089239	-1.5188	0.049974
					-0.76633	-0.18196	-0.76633	-0.010012	-1.5188	0.051152
					-0.75899	-0.17748	-0.75899	-0.0094027	-1.5115	0.055012
					-0.75899	-0.18192	-0.75899	-0.013974	-1.5115	0.050868
					-0.75043	-0.17881	-0.75043	-0.010491	-1.5029	0.048471
					-0.75043	-0.17872	-0.75043	-0.0111	-1.5029	0.051518
					-0.74309	-0.17986	-0.74309	-0.008358	-1.4956	0.053468
					-0.74187	-0.1997	-0.74187	-0.013843	-1.4944	0.050949
					-0.73453	-0.20258	-0.73453	-0.01541	-1.487	0.052249
					-0.73453	-0.19554	-0.73453	-0.011362	-1.487	0.053468
					-0.72719	-0.18713	-0.72719	-0.0080533	-1.4797	0.050583
					-0.72597	-0.20171	-0.72597	-0.010796	-1.4785	0.048064
					-0.71863	-0.20788	-0.71863	-0.0099686	-1.4711	0.050868
					-0.71863	-0.21643	-0.71863	-0.0079227	-1.4711	0.048755
					-0.71129	-0.20738	-0.71129	-0.015149	-1.4638	0.049527
					-0.71007	-0.21825	-0.71007	-0.020764	-1.4626	0.048227
					-0.70273	-0.21643	-0.70273	-0.01467	-1.4552	0.04843
					-0.70273	-0.22762	-0.70273	-0.0060508	-1.4552	0.048592
					-0.69539	-0.22237	-0.69539	-0.0038743	-1.4479	0.048146
					-0.69417	-0.23165	-0.69417	-0.0022201	-1.4467	0.043189
					-0.68683	-0.22159	-0.68683	0.00013059	-1.4393	0.043554
					-0.68683	-0.23229	-0.68683	-0.0020024	-1.4393	0.046317
					-0.67826	-0.23581	-0.67826	-0.0080097	-1.4308	0.048958
					-0.67826	-0.25313	-0.67826	-0.015192	-1.4308	0.044773
					-0.67093	-0.24445	-0.67093	-0.016324	-1.4234	0.047089
					-0.67093	-0.2614	-0.67093	-0.016411	-1.4234	0.043676
					-0.66236	-0.2641	-0.66236	-0.0074003	-1.4149	0.042782
					-0.66236	-0.26968	-0.66236	-0.0052673	-1.4149	0.039288
					-0.65502	-0.26606	-0.65502	-0.0032213	-1.4075	0.042579
					-0.6538	-0.28581	-0.6538	-0.0057461	-1.4063	0.042132
					-0.64646	-0.28389	-0.64646	-0.0012624	-1.399	0.041523
					-0.64646	-0.27379	-0.64646	-0.0071391	-1.399	0.040385
					-0.63912	-0.2785	-0.63912	-0.0093592	-1.3916	0.04197
					-0.6379	-0.29948	-0.6379	-0.016411	-1.3904	0.041564
					-0.63056	-0.30889	-0.63056	-0.013146	-1.3831	0.040914
					-0.63056	-0.29961	-0.63056	-0.015323	-1.3831	0.03872
					-0.62322	-0.29047	-0.62322	-0.0087933	-1.3757	0.038435
					-0.622	-0.30021	-0.622	-0.0058767	-1.3745	0.036444
					-0.61466	-0.30272	-0.61466	0.00047884	-1.3672	0.035835
					-0.61466	-0.31159	-0.61466	-0.0080098	-1.3672	0.036119
					-0.6061	-0.31954	-0.6061	-0.011492	-1.3586	0.041645
					-0.6061	-0.33586	-0.6061	-0.014888	-1.3586	0.041482
					-0.59876	-0.32622	-0.59876	-0.011188	-1.3513	0.039451
					-0.59876	-0.32667	-0.59876	-0.011884	-1.3513	0.036322
					-0.5902	-0.3275	-0.5902	-0.0085756	-1.3427	0.038435
					-0.5902	-0.34285	-0.5902	-0.011144	-1.3427	0.036079
					-0.58286	-0.35158	-0.58286	-0.0048755	-1.3354	0.035022
					-0.58286	-0.35757	-0.58286	-0.0065297	-1.3354	0.036607
					-0.57552	-0.33778	-0.57552	-0.0013059	-1.328	0.040873
					-0.57429	-0.34564	-0.57429	-0.0050061	-1.3268	0.037988
					-0.56696	-0.35277	-0.56696	0.00021767	-1.3195	0.034332
					-0.56696	-0.35474	-0.56696	-8.7054e-05	-1.3195	0.034332
					-0.55962	-0.34418	-0.55962	0.0052238	-1.3121	0.036119
					-0.55839	-0.36219	-0.55839	-0.0030037	-1.3109	0.035104
					-0.55105	-0.36543	-0.55105	-0.010665	-1.3036	0.036038
					-0.55105	-0.35812	-0.55105	-0.013799	-1.3036	0.036444
					-0.54249	-0.35081	-0.54249	-0.0063991	-1.295	0.036201
					-0.54249	-0.36525	-0.54249	0.0012189	-1.295	0.035754
					-0.53515	-0.36735	-0.53515	0.0082709	-1.2877	0.038313
					-0.53515	-0.37631	-0.53515	0.0048755	-1.2877	0.035225
					-0.52659	-0.37119	-0.52659	0.0038307	-1.2791	0.034372
					-0.52659	-0.37206	-0.52659	0.0026554	-1.2791	0.033682
					-0.51925	-0.36772	-0.51925	0.0033954	-1.2718	0.032828
					-0.51803	-0.37558	-0.51803	-0.0059638	-1.2705	0.030269
					-0.51069	-0.37599	-0.51069	-0.0066603	-1.2632	0.034494
					-0.51069	-0.38385	-0.51069	-0.0093592	-1.2632	0.03425
					-0.50335	-0.39327	-0.50335	-0.0048755	-1.2559	0.029862
					-0.50213	-0.39702	-0.50213	-0.0084451	-1.2546	0.026734
					-0.49479	-0.38618	-0.49479	-0.0054414	-1.2473	0.030472
					-0.49479	-0.38719	-0.49479	0.00026119	-1.2473	0.032828
					-0.48745	-0.39158	-0.48745	0.0028731	-1.24	0.030512
					-0.48623	-0.3999	-0.48623	-0.0017412	-1.2387	0.026978
					-0.47889	-0.39194	-0.47889	-0.0021766	-1.2314	0.026165
					-0.47889	-0.39103	-0.47889	0.0061814	-1.2314	0.027709
					-0.47155	-0.38573	-0.47155	0.0078791	-1.2241	0.025718
					-0.47033	-0.38847	-0.47033	0.002133	-1.2228	0.025271
					-0.46299	-0.38317	-0.46299	-0.0028731	-1.2155	0.027587
					-0.46299	-0.39418	-0.46299	-0.0039613	-1.2155	0.029862
					-0.45442	-0.39354	-0.45442	0.0023507	-1.2069	0.029741
					-0.45442	-0.39798	-0.45442	0.002786	-1.2069	0.031081
					-0.44709	-0.39226	-0.44709	-0.00039179	-1.1996	0.030391
					-0.44586	-0.39697	-0.44586	-0.0084886	-1.1984	0.028725
					-0.43852	-0.38669	-0.43852	-0.0031342	-1.191	0.02905
					-0.43852	-0.39002	-0.43852	0.0068779	-1.191	0.030878
					-0.43118	-0.39217	-0.43118	0.012798	-1.1837	0.029415
					-0.42996	-0.39912	-0.42996	0.0026554	-1.1825	0.024621
					-0.42262	-0.39272	-0.42262	-0.0037001	-1.1751	0.025434
					-0.42262	-0.39537	-0.42262	-0.0028731	-1.1751	0.026815
					-0.41528	-0.40003	-0.41528	-0.0028295	-1.1678	0.026937
					-0.41406	-0.40776	-0.41406	-0.0015236	-1.1666	0.023931
					-0.40672	-0.40145	-0.40672	0.0042225	-1.1592	0.024906
					-0.40672	-0.39738	-0.40672	0.0068344	-1.1592	0.025921
					-0.39938	-0.39482	-0.39938	0.0050496	-1.1519	0.026328
					-0.39816	-0.39665	-0.39816	0.00074004	-1.1507	0.024987
					-0.39082	-0.38701	-0.39082	0.0051802	-1.1433	0.025393
					-0.39082	-0.38001	-0.39082	0.0017412	-1.1433	0.023037
					-0.38226	-0.37375	-0.38226	0.002786	-1.1348	0.023931
					-0.38226	-0.3823	-0.38226	0.001393	-1.1348	0.02263
					-0.37492	-0.38655	-0.37492	0.013843	-1.1274	0.022955
					-0.37492	-0.38842	-0.37492	0.0094027	-1.1274	0.021533
					-0.36636	-0.37819	-0.36636	0.0020024	-1.1189	0.025028
					-0.36636	-0.36845	-0.36636	-0.00078356	-1.1189	0.025556
					-0.35902	-0.36712	-0.35902	0.00034826	-1.1115	0.026368
					-0.35779	-0.37928	-0.35779	-0.0027425	-1.1103	0.021818
					-0.35045	-0.38431	-0.35045	-0.0031342	-1.103	0.020274
					-0.35045	-0.36987	-0.35045	0.0065297	-1.103	0.019949
					-0.34312	-0.35945	-0.34312	0.010622	-1.0956	0.02133
					-0.34189	-0.3599	-0.34189	0.0055285	-1.0944	0.019218
					-0.33455	-0.35798	-0.33455	-0.0012624	-1.0871	0.022915
					-0.33455	-0.35515	-0.33455	-0.0066167	-1.0871	0.024418
					-0.32721	-0.34752	-0.32721	-0.0026554	-1.0797	0.023565
					-0.32599	-0.35158	-0.32599	0.0034825	-1.0785	0.020802
					-0.31865	-0.3498	-0.31865	0.012189	-1.0712	0.022671
					-0.31865	-0.353	-0.31865	0.013712	-1.0712	0.020802
					-0.31009	-0.34276	-0.31009	0.015541	-1.0626	0.021168
					-0.31009	-0.34633	-0.31009	0.0094898	-1.0626	0.020071
					-0.30275	-0.34395	-0.30275	0.0092722	-1.0553	0.019949
					-0.30275	-0.34409	-0.30275	0.0081403	-1.0553	0.020152
					-0.29419	-0.3392	-0.29419	0.0098816	-1.0467	0.023931
					-0.29419	-0.32722	-0.29419	0.012276	-1.0467	0.024621
					-0.28685	-0.31287	-0.28685	0.014365	-1.0394	0.022184
					-0.28563	-0.31858	-0.28563	0.016237	-1.0381	0.019543
					-0.27829	-0.32745	-0.27829	0.020895	-1.0308	0.021493
					-0.27829	-0.32288	-0.27829	0.020503	-1.0308	0.020883
					-0.27095	-0.30972	-0.27095	0.012189	-1.0235	0.020233
					-0.27095	-0.29335	-0.27095	0.0078791	-1.0235	0.020111
					-0.26361	-0.28855	-0.26361	0.010665	-1.0161	0.022752
					-0.26239	-0.30089	-0.26239	0.0043096	-1.0149	0.020355
					-0.25505	-0.31205	-0.25505	0.0018283	-1.0076	0.019502
					-0.25505	-0.30981	-0.25505	0.0051802	-1.0076	0.018527
					-0.24649	-0.30647	-0.24649	0.011579	-0.99899	0.019746
					-0.24649	-0.30926	-0.24649	0.006965	-0.99899	0.017105
					-0.23915	-0.29203	-0.23915	0.0082709	-0.99165	0.017024
					-0.23915	-0.27553	-0.23915	0.0080968	-0.99165	0.013895
					-0.23058	-0.26168	-0.23058	0.012755	-0.98309	0.016942
					-0.23058	-0.26396	-0.23058	0.014452	-0.98309	0.019339
					-0.22325	-0.2636	-0.22325	0.017935	-0.97575	0.020883
					-0.22202	-0.25957	-0.22202	0.0111	-0.97453	0.01682
					-0.21468	-0.24202	-0.21468	0.0038307	-0.96719	0.016617
					-0.21468	-0.23795	-0.21468	0.0031343	-0.96719	0.019543
					-0.20734	-0.23754	-0.20734	0.0087063	-0.95985	0.022143
					-0.20612	-0.238	-0.20612	0.013103	-0.95863	0.02133
					-0.19878	-0.2295	-0.19878	0.019154	-0.95129	0.021005
					-0.19878	-0.23165	-0.19878	0.018414	-0.95129	0.022265
					-0.19144	-0.22744	-0.19144	0.019023	-0.94395	0.01938
					-0.19022	-0.22251	-0.19022	0.017978	-0.94272	0.01548
					-0.18288	-0.20779	-0.18288	0.02059	-0.93539	0.01743
					-0.18288	-0.20249	-0.18288	0.017587	-0.93539	0.019461
					-0.17554	-0.19398	-0.17554	0.021766	-0.92805	0.016536
					-0.17432	-0.19595	-0.17432	0.016585	-0.92682	0.014342
					-0.16698	-0.188	-0.16698	0.011449	-0.91948	0.018608
					-0.16698	-0.18832	-0.16698	0.004179	-0.91948	0.019258
					-0.15842	-0.18859	-0.15842	0.0071391	-0.91092	0.017958
					-0.15842	-0.18288	-0.15842	0.0066168	-0.91092	0.017511
					-0.15108	-0.16437	-0.15108	0.011318	-0.90358	0.02064
					-0.15108	-0.16363	-0.15108	0.011318	-0.90358	0.01938
					-0.14252	-0.1683	-0.14252	0.014801	-0.89502	0.017592
					-0.14252	-0.16126	-0.14252	0.012842	-0.89502	0.018974
					-0.13518	-0.13731	-0.13518	0.012755	-0.88768	0.019949
					-0.13395	-0.13219	-0.13395	0.006225	-0.88646	0.01808
					-0.12661	-0.13415	-0.12661	0.010273	-0.87912	0.016577
					-0.12661	-0.12035	-0.12661	0.011318	-0.87912	0.017633
					-0.11928	-0.11861	-0.11928	0.016237	-0.87178	0.019258
					-0.11805	-0.13232	-0.11805	0.010883	-0.87056	0.015155
					-0.11071	-0.14224	-0.11071	0.0072697	-0.86322	0.015236
					-0.11071	-0.13132	-0.11071	0.0042225	-0.86322	0.01418
					-0.10337	-0.12291	-0.10337	0.012145	-0.85588	0.01548
					-0.10215	-0.11619	-0.10215	0.01615	-0.85466	0.012311
					-0.094813	-0.087439	-0.094813	0.022462	-0.84732	0.014708
					-0.094813	-0.074641	-0.094813	0.021069	-0.84732	0.015967
					-0.086251	-0.065773	-0.086251	0.018893	-0.83876	0.016983
					-0.086251	-0.08264	-0.086251	0.013277	-0.83876	0.015358
					-0.078912	-0.084011	-0.078912	0.013886	-0.83142	0.014505
					-0.078912	-0.073041	-0.078912	0.013799	-0.83142	0.012758
					-0.070349	-0.049319	-0.070349	0.014496	-0.82285	0.01487
					-0.070349	-0.029619	-0.070349	0.012276	-0.82285	0.014383
					-0.06301	-0.01906	-0.06301	0.016498	-0.81551	0.013326
					-0.061787	-0.016546	-0.061787	0.015541	-0.81429	0.0099135
					-0.054448	-0.021665	-0.054448	0.016324	-0.80695	0.012392
					-0.054448	-0.02779	-0.054448	0.017195	-0.80695	0.014505
					-0.047109	-0.033824	-0.047109	0.015628	-0.79961	0.014952
					-0.045886	-0.027699	-0.045886	0.012145	-0.79839	0.013773
					-0.045886	-0.01257	-0.045886	0.012406	-0.79839	0.014301
					-0.038547	0.0063077	-0.038547	0.020939	-0.79105	0.015805
					-0.038547	-0.0047079	-0.038547	0.021243	-0.79105	0.012717
					-0.032431	-0.01289	-0.032431	0.016368	-0.78494	0.012189
					-0.023869	-0.0074961	-0.023869	0.0092286	-0.77637	0.013936
					-0.023869	0.017186	-0.023869	0.0056155	-0.77637	0.015845
					-0.015307	0.02226	-0.015307	0.011318	-0.76781	0.015845
					-0.015307	0.020568	-0.015307	0.010709	-0.76781	0.013042
					-0.0079676	0.035286	-0.0079676	0.014583	-0.76047	0.012189
					-0.0079676	0.038806	-0.0079676	0.0094028	-0.76047	0.010848
					0.0005944	0.04749	0.0005944	0.014104	-0.75191	0.014017
					0.0005944	0.044245	0.0005944	0.0091416	-0.75191	0.011904
					0.0079334	0.066093	0.0079334	0.0071391	-0.74457	0.011823
					0.0079334	0.065271	0.0079334	0.0013495	-0.74457	0.011539
					0.016496	0.06847	0.016496	0.0072697	-0.73601	0.012229
					0.016496	0.053798	0.016496	0.012015	-0.73601	0.012107
					0.023835	0.0623	0.023835	0.017195	-0.72867	0.01552
					0.023835	0.052107	0.023835	0.016803	-0.72867	0.015236
					0.032397	0.059786	0.032397	0.017108	-0.72011	0.011173
					0.032397	0.077383	0.032397	0.016585	-0.72011	0.012514
					0.039736	0.0985	0.039736	0.014322	-0.71277	0.013489
					0.040959	0.11057	0.040959	0.0071391	-0.71155	0.0095478
					0.048298	0.12387	0.048298	0.0040919	-0.70421	0.0081258
					0.048298	0.13712	0.048298	0.0032213	-0.70421	0.011498
					0.05686	0.1384	0.05686	0.0078792	-0.69564	0.012392
					0.05686	0.14055	0.05686	0.0089674	-0.69564	0.0084915
					0.064199	0.15312	0.064199	0.015062	-0.68831	0.01097
					0.064199	0.1667	0.064199	0.0082274	-0.68831	0.012839
					0.072761	0.18068	0.072761	0.010883	-0.67974	0.014992
					0.072761	0.16971	0.072761	0.0044837	-0.67974	0.012026
					0.0801	0.15522	0.0801	0.0060944	-0.6724	0.01036
					0.0801	0.15742	0.0801	0.001393	-0.6724	0.0094666
					0.088663	0.18548	0.088663	0.0061379	-0.66384	0.011376
					0.088663	0.19874	0.088663	0.007618	-0.66384	0.010157
					0.096002	0.20038	0.096002	0.01245	-0.6565	0.011823
					0.096002	0.19449	0.096002	0.013277	-0.6565	0.010645
					0.10456	0.19997	0.10456	0.014583	-0.64794	0.012229
					0.10456	0.20436	0.10456	0.0087062	-0.64794	0.012595
					0.1119	0.214	0.1119	0.0086192	-0.6406	0.014708
					0.11313	0.20678	0.11313	0.0023942	-0.63938	0.01162
					0.12047	0.21309	0.12047	0.01036	-0.63204	0.010442
					0.12047	0.21784	0.12047	0.0066167	-0.63204	0.0086134
					0.12903	0.22721	0.12903	0.0093157	-0.62348	0.0070288
					0.12903	0.22347	0.12903	0.0038743	-0.62348	0.0063788
					0.13637	0.23622	0.13637	0.011579	-0.61614	0.0096291
					0.13637	0.23754	0.13637	0.0073132	-0.61614	0.011092
					0.14493	0.24723	0.14493	0.0023942	-0.60758	0.011295
					0.14493	0.23594	0.14493	0.00078356	-0.60758	0.0088571
					0.15227	0.23046	0.15227	0.012842	-0.60024	0.0080852
					0.15227	0.23	0.15227	0.012755	-0.60024	0.0081664
					0.16083	0.24646	0.16083	0.010186	-0.59167	0.010442
					0.16083	0.25075	0.16083	0.0020024	-0.59167	0.0096697
					0.16817	0.25322	0.16817	0.0074003	-0.58434	0.0091822
					0.16817	0.25939	0.16817	0.0036566	-0.58434	0.010645
					0.17673	0.27178	0.17673	0.0074438	-0.57577	0.014586
					0.17673	0.27214	0.17673	0.0083145	-0.57577	0.012026
					0.18407	0.27329	0.18407	0.012929	-0.56843	0.0083696
					0.18529	0.27566	0.18529	0.00026119	-0.56721	0.0073132
					0.19263	0.28956	0.19263	0.0010012	-0.55987	0.013083
					0.19263	0.28695	0.19263	0.0030037	-0.55987	0.013286
					0.19997	0.28161	0.19997	0.0071391	-0.55253	0.012798
					0.19997	0.27603	0.19997	-0.0026989	-0.55253	0.0092634
					0.20853	0.28147	0.20853	0.00087063	-0.54397	0.0097916
					0.20853	0.27603	0.20853	0.0043967	-0.54397	0.0082477
					0.21587	0.2896	0.21587	0.014148	-0.53663	0.009751
					0.21587	0.3024	0.21587	0.0097075	-0.53663	0.0084915
					0.22444	0.31602	0.22444	0.010622	-0.52807	0.0090603
					0.22444	0.29879	0.22444	0.0047014	-0.52807	0.0076383
					0.23177	0.30944	0.23177	0.0069215	-0.52073	0.0082477
					0.23177	0.3173	0.23177	-0.0012624	-0.52073	0.0048755
					0.24034	0.32782	0.24034	0.0077486	-0.51217	0.0085727
					0.24034	0.31717	0.24034	0.0043967	-0.51217	0.0091822
					0.24768	0.32503	0.24768	0.0072697	-0.50483	0.012351
					0.24768	0.33559	0.24768	-7.483e-09	-0.50483	0.0090197
					0.25624	0.34473	0.25624	0.005572	-0.49627	0.009426
					0.25624	0.35209	0.25624	0.0055285	-0.49627	0.0073132
					0.26358	0.35579	0.26358	0.011188	-0.48893	0.0099948
					0.2648	0.34861	0.2648	-0.00047885	-0.48771	0.01097
					0.27214	0.34157	0.27214	-0.0020895	-0.48037	0.011661
					0.27214	0.34811	0.27214	-0.0047449	-0.48037	0.0073945
					0.2807	0.36187	0.2807	0.004832	-0.4718	0.0065007
					0.2807	0.36425	0.2807	-0.00052238	-0.4718	0.005363
					0.28804	0.36813	0.28804	0.0015236	-0.46447	0.0054849
					0.28804	0.35954	0.28804	-0.0050496	-0.46447	0.0048755
					0.2966	0.35382	0.2966	0.0011318	-0.4559	0.0081665
					0.2966	0.34765	0.2966	-0.0037001	-0.4559	0.0083696
					0.30394	0.35483	0.30394	-0.0047449	-0.44856	0.0087353
					0.30394	0.36073	0.30394	-0.0071827	-0.44856	0.0079633
					0.3125	0.37279	0.3125	0.0011753	-0.44	0.010767
					0.3125	0.37339	0.3125	-0.0010012	-0.44	0.0090197
					0.31984	0.37256	0.31984	-0.0014801	-0.43266	0.0084915
					0.31984	0.36543	0.31984	-0.0025683	-0.43266	0.0055256
					0.3284	0.37426	0.3284	0.0037001	-0.4241	0.006907
					0.3284	0.38143	0.3284	0.0031778	-0.4241	0.0076789
					0.33574	0.38925	0.33574	-0.00034825	-0.41676	0.0095072
					0.33697	0.37974	0.33697	-0.0091415	-0.41554	0.0059725
					0.34431	0.37279	0.34431	-0.0054849	-0.4082	0.0030472
					0.34431	0.37535	0.34431	-0.0024813	-0.4082	0.0028034
					0.35287	0.38669	0.35287	0.0044402	-0.39964	0.0085727
					0.35287	0.38623	0.35287	-0.0018283	-0.39964	0.0078414
					0.36021	0.37974	0.36021	-0.0033954	-0.3923	0.007232
					0.36021	0.37229	0.36021	-0.012145	-0.3923	0.0049974
					0.36877	0.38006	0.36877	-0.0094898	-0.38374	0.0073132
					0.36877	0.37992	0.36877	-0.013712	-0.38374	0.0033316
					0.37611	0.38326	0.37611	-0.014409	-0.3764	0.0023565
					0.37611	0.37535	0.37611	-0.014844	-0.3764	0.0023159
					0.38467	0.37572	0.38467	-0.0095333	-0.36783	0.0061756
					0.38467	0.36383	0.38467	-0.009838	-0.36783	0.0067444
					0.39201	0.37197	0.39201	-0.01171	-0.3605	0.0078414
					0.39201	0.37238	0.39201	-0.013538	-0.3605	0.0069476
					0.40057	0.37928	0.40057	-0.012668	-0.35193	0.0082477
					0.40057	0.37224	0.40057	-0.0072697	-0.35193	0.0086946
					0.40791	0.37243	0.40791	-0.0082274	-0.34459	0.011336
					0.40913	0.35812	0.40913	-0.012755	-0.34337	0.0077195
					0.41647	0.36342	0.41647	-0.012189	-0.33603	0.0052005
					0.41647	0.36987	0.41647	-0.0067473	-0.33603	-0.0010564
					0.42503	0.38011	0.42503	-0.0073568	-0.32747	0.0009751
					0.42503	0.37192	0.42503	-0.01023	-0.32747	-0.00065007
					0.43237	0.37572	0.43237	-0.0043531	-0.32013	0.0032503
					0.43237	0.37261	0.43237	-0.0072697	-0.32013	0.0045098
					0.44094	0.38207	0.44094	-0.010622	-0.31157	0.0085727
					0.44094	0.37631	0.44094	-0.019328	-0.31157	0.0062569
					0.44828	0.38193	0.44828	-0.019284	-0.30423	0.0076383
					0.44828	0.36434	0.44828	-0.01824	-0.30423	0.0070288
					0.45684	0.36461	0.45684	-0.0097075	-0.29567	0.0070695
					0.45684	0.34916	0.45684	-0.010535	-0.29567	0.0051599
					0.46418	0.35501	0.46418	-0.011666	-0.28833	0.0056068
					0.46418	0.35099	0.46418	-0.017021	-0.28833	0.0025596
					0.47274	0.3615	0.47274	-0.014844	-0.27977	0.0029253
					0.47274	0.35766	0.47274	-0.014844	-0.27977	-0.00024378
					0.48008	0.35908	0.48008	-0.010839	-0.27243	0.0014627
					0.48008	0.34976	0.48008	-0.0111	-0.27243	-4.0629e-05
					0.48864	0.34505	0.48864	-0.0088368	-0.26387	0.0034535
					0.48864	0.33522	0.48864	-0.013059	-0.26387	0.0023971
					0.49598	0.34043	0.49598	-0.0082709	-0.25653	0.0026409
					0.4972	0.33751	0.4972	-0.011884	-0.2553	-0.0021533
					0.50454	0.34665	0.50454	-0.014844	-0.24796	-0.0025596
					0.50454	0.33399	0.50454	-0.020677	-0.24796	-0.002194
					0.51188	0.32969	0.51188	-0.014583	-0.24062	0.00089384
					0.51188	0.31113	0.51188	-0.011928	-0.24062	0.0020721
					0.52044	0.31442	0.52044	-0.0072262	-0.23206	0.0047942
					0.52044	0.30533	0.52044	-0.0069215	-0.23206	0.0032503
					0.52778	0.3227	0.52778	-0.0064862	-0.22472	0.0049568
					0.52778	0.30812	0.52778	-0.011579	-0.22472	0.0024784
					0.53634	0.30318	0.53634	-0.015758	-0.21616	0.003941
					0.53634	0.28796	0.53634	-0.01676	-0.21616	-4.0627e-05
					0.54368	0.30332	0.54368	-0.010447	-0.20882	0.0014627
					0.54368	0.28686	0.54368	-0.010447	-0.20882	-0.0028847
					0.55224	0.27681	0.55224	-0.0082274	-0.20026	-8.1258e-05
					0.55224	0.27082	0.55224	-0.013582	-0.20026	9.2519e-19
					0.55958	0.27795	0.55958	-0.018544	-0.19292	0.0041035
					0.56081	0.27429	0.56081	-0.030951	-0.1917	0.0015845
					0.56815	0.27406	0.56815	-0.025248	-0.18436	0.0041442
					0.56815	0.27607	0.56815	-0.023115	-0.18436	0.0019908
					0.57671	0.28576	0.57671	-0.016585	-0.1758	-0.00060945
					0.57671	0.27009	0.57671	-0.021853	-0.1758	-0.0062163
					0.58405	0.25715	0.58405	-0.015541	-0.16846	-0.0031284
					0.58405	0.24431	0.58405	-0.019328	-0.16846	-0.0019908
					0.59261	0.25624	0.59261	-0.018893	-0.1599	0.00032503
					0.59261	0.25002	0.59261	-0.024073	-0.1599	-0.0017471
					0.59995	0.25363	0.59995	-0.019937	-0.15256	0.0013001
					0.59995	0.24399	0.59995	-0.020111	-0.15256	-0.00060944
					0.60851	0.24074	0.60851	-0.015715	-0.14399	-0.0023971
					0.60851	0.23526	0.60851	-0.020416	-0.14399	-0.0048755
					0.61585	0.24307	0.61585	-0.020503	-0.13666	-0.0010564
					0.61585	0.23731	0.61585	-0.023594	-0.13666	-0.0024377
					0.62441	0.23613	0.62441	-0.019328	-0.12809	-0.0034535
					0.62441	0.22488	0.62441	-0.019328	-0.12809	-0.0042254
					0.63175	0.22017	0.63175	-0.015932	-0.12075	-0.0031691
					0.63297	0.21131	0.63297	-0.021635	-0.11953	-0.0045098
					0.64031	0.22433	0.64031	-0.021504	-0.11219	-0.0013814
					0.64031	0.22534	0.64031	-0.018849	-0.11219	-0.0023565
					0.64888	0.2231	0.64888	-0.013408	-0.10363	-0.0021127
					0.64888	0.20313	0.64888	-0.017761	-0.10363	-0.0046317
					0.65621	0.20399	0.65621	-0.022201	-0.09629	-0.0040629
					0.65621	0.1858	0.65621	-0.030515	-0.09629	-0.005363
					0.66478	0.18215	0.66478	-0.023594	-0.087728	-0.0019908
					0.66478	0.17465	0.66478	-0.025248	-0.087728	-0.0037379
					0.67212	0.19334	0.67212	-0.022157	-0.080389	-0.0058506
					0.67212	0.18923	0.67212	-0.024421	-0.080389	-0.0076383
					0.68068	0.18937	0.68068	-0.018109	-0.071827	-0.0028847
					0.68068	0.17474	0.68068	-0.020068	-0.071827	-0.0034535
					0.68802	0.17319	0.68802	-0.018762	-0.064488	-0.0012595
					0.68802	0.16683	0.68802	-0.021156	-0.064488	-0.0021533
					0.69658	0.17282	0.69658	-0.020677	-0.055926	0.0011782
					0.69658	0.16533	0.69658	-0.02712	-0.055926	-0.0046317
					0.70392	0.17305	0.70392	-0.031691	-0.048587	-0.0065007
					0.70392	0.16505	0.70392	-0.036523	-0.048587	-0.0091009
					0.71248	0.16286	0.71248	-0.032344	-0.040025	-0.0062163
					0.71248	0.14521	0.71248	-0.031517	-0.040025	-0.0083696
					0.72104	0.14572	0.72104	-0.029427	-0.031462	-0.0061756
					0.72104	0.139	0.72104	-0.0286	-0.031462	-0.007232
					0.72838	0.14764	0.72838	-0.024943	-0.024123	-0.0062975
					0.72838	0.14238	0.72838	-0.028339	-0.024123	-0.0080039
					0.73694	0.13932	0.73694	-0.027468	-0.015561	-0.0051599
					0.73694	0.12816	0.73694	-0.027991	-0.015561	-0.0071914
					0.74428	0.12396	0.74428	-0.022332	-0.0082223	-0.0056881
					0.74428	0.12282	0.74428	-0.026293	-0.0082223	-0.0079633
					0.75284	0.13301	0.75284	-0.025509	0.00033967	-0.0060131
					0.75284	0.13456	0.75284	-0.029079	0.00033967	-0.0095072
					0.76018	0.132	0.76018	-0.02577	0.0076787	-0.0084102
					0.76018	0.12474	0.76018	-0.025118	0.0076787	-0.010157
					0.76875	0.1235	0.76875	-0.020982	0.016241	-0.0054849
					0.76875	0.1166	0.76875	-0.028992	0.016241	-0.0073539
					0.77608	0.12076	0.77608	-0.030994	0.02358	-0.0060131
					0.77608	0.1065	0.77608	-0.032953	0.02358	-0.0073539
					0.78465	0.10705	0.78465	-0.028948	0.032142	-0.0063381
					0.78465	0.10974	0.78465	-0.036436	0.032142	-0.0063788
					0.79199	0.12364	0.79199	-0.040136	0.039481	-0.0056474
					0.79321	0.106	0.79321	-0.043096	0.040705	-0.0057287
					0.80055	0.097677	0.80055	-0.040092	0.048044	-0.0046317
					0.80055	0.088079	0.80055	-0.042617	0.048044	-0.0060131
					0.80911	0.088307	0.80911	-0.037785	0.056606	-0.0074351
					0.80911	0.082045	0.80911	-0.035521	0.056606	-0.011295
					0.81645	0.084285	0.81645	-0.028469	0.063945	-0.011011
					0.81645	0.08168	0.81645	-0.032213	0.063945	-0.015155
					0.82379	0.080583	0.82379	-0.032213	0.071284	-0.011376
					0.82379	0.077383	0.82379	-0.036653	0.071284	-0.011986
					0.83235	0.076332	0.83235	-0.0323	0.079846	-0.010198
					0.83235	0.072447	0.83235	-0.034128	0.079846	-0.01097
					0.83969	0.072355	0.83969	-0.03674	0.087185	-0.0062163
					0.83969	0.063671	0.83969	-0.041572	0.087185	-0.0081665
					0.84825	0.064676	0.84825	-0.038003	0.095747	-0.0076789
					0.84825	0.06262	0.84825	-0.03526	0.095747	-0.010442
					0.85559	0.071898	0.85559	-0.036697	0.10309	-0.011417
					0.85681	0.064859	0.85681	-0.037611	0.10431	-0.015561
					0.86415	0.062665	0.86415	-0.0323	0.11165	-0.011904
					0.86415	0.052747	0.86415	-0.03439	0.11165	-0.010523
					0.87272	0.054895	0.87272	-0.038264	0.12021	-0.010239
					0.87272	0.058917	0.87272	-0.042617	0.12021	-0.013204
					0.88005	0.071898	0.88005	-0.036349	0.12755	-0.0095072
					0.88005	0.067373	0.88005	-0.039222	0.12755	-0.010929
					0.88862	0.053524	0.88862	-0.034041	0.13611	-0.012554
					0.88862	0.047582	0.88862	-0.034085	0.13611	-0.01487
					0.89596	0.062574	0.89596	-0.027163	0.14345	-0.0096697
					0.89596	0.059694	0.89596	-0.030602	0.14345	-0.010279
					0.90452	0.056403	0.90452	-0.030602	0.15201	-0.010807
					0.90452	0.053158	0.90452	-0.034259	0.15201	-0.01227
					0.91186	0.060837	0.91186	-0.030733	0.15935	-0.0093041
					0.91186	0.049136	0.91186	-0.032518	0.15935	-0.011457
					0.92042	0.044611	0.92042	-0.031342	0.16791	-0.012961
					0.92042	0.039034	0.92042	-0.037872	0.16791	-0.013773
					0.92776	0.040086	0.92776	-0.038307	0.17525	-0.011498
					0.92776	0.032955	0.92776	-0.038569	0.17525	-0.011498
					0.93632	0.038212	0.93632	-0.033475	0.18381	-0.010157
					0.93632	0.037846	0.93632	-0.035739	0.18381	-0.01097
					0.94488	0.034418	0.94488	-0.033519	0.19238	-0.011539
					0.94488	0.031767	0.94488	-0.037654	0.19238	-0.01357
					0.95222	0.042463	0.95222	-0.03748	0.19972	-0.012392
					0.95222	0.04717	0.95222	-0.043139	0.19972	-0.012717
					0.96078	0.045114	0.96078	-0.036827	0.20828	-0.011823
					0.96078	0.040863	0.96078	-0.040658	0.20828	-0.014383
					0.96812	0.043331	0.96812	-0.034869	0.21562	-0.014505
					0.96812	0.038166	0.96812	-0.038873	0.21562	-0.015845
					0.97668	0.036521	0.97668	-0.038177	0.22418	-0.013651
					0.97668	0.028704	0.97668	-0.040789	0.22418	-0.014789
					0.98402	0.028293	0.98402	-0.032605	0.23152	-0.015114
					0.98402	0.02162	0.98402	-0.034651	0.23152	-0.01552
					0.99259	0.020843	0.99259	-0.042835	0.24008	-0.011498
					0.99259	0.023631	0.99259	-0.043096	0.24008	-0.011539
					0.99992	0.036429	0.99992	-0.033214	0.24742	-0.013326
					0.99992	0.034007	0.99992	-0.033084	0.24742	-0.017024
					1.0085	0.03131	1.0085	-0.039875	0.25598	-0.014098
					1.0085	0.025414	1.0085	-0.039744	0.25598	-0.013164
					1.0158	0.024134	1.0158	-0.039091	0.26332	-0.013204
					1.017	0.016546	1.017	-0.044228	0.26454	-0.018283
					1.0244	0.018877	1.0244	-0.043488	0.27188	-0.015927
					1.0244	0.022443	1.0244	-0.040919	0.27188	-0.014911
					1.033	0.025185	1.033	-0.040092	0.28045	-0.014383
					1.033	0.022031	1.033	-0.043923	0.28045	-0.017471
					1.0403	0.025048	1.0403	-0.040266	0.28778	-0.016414
					1.0403	0.021254	1.0403	-0.040092	0.28778	-0.018811
					1.0489	0.020706	1.0489	-0.035826	0.29635	-0.017186
					1.0489	0.011518	1.0489	-0.040658	0.29635	-0.016333
					1.0562	0.01225	1.0562	-0.041964	0.30369	-0.013448
					1.0562	0.0098272	1.0562	-0.04845	0.30369	-0.016536
					1.0648	0.015906	1.0648	-0.043183	0.31225	-0.01483
					1.0648	0.015221	1.0648	-0.043662	0.31225	-0.015764
					1.0721	0.014809	1.0721	-0.03957	0.31959	-0.014586
					1.0721	0.011336	1.0721	-0.041224	0.31959	-0.017389
					1.0807	0.011427	1.0807	-0.03587	0.32815	-0.015927
					1.0807	0.0061705	1.0807	-0.038569	0.32815	-0.015439
					1.088	0.010559	1.088	-0.040919	0.33549	-0.014098
					1.0892	0.0099186	1.0892	-0.040397	0.33671	-0.018283
					1.0966	0.011793	1.0966	-0.033258	0.34405	-0.020071
					1.0966	0.0078617	1.0966	-0.030646	0.34405	-0.01938
					1.1051	0.0098272	1.1051	-0.028469	0.35261	-0.014748
					1.1051	0.003748	1.1051	-0.034956	0.35261	-0.016211
					1.1125	0.0057592	1.1125	-0.041093	0.35995	-0.018527
					1.1125	0.010421	1.1125	-0.048494	0.35995	-0.020761
					1.121	0.016958	1.121	-0.044707	0.36851	-0.018121
					1.121	0.015586	1.121	-0.043531	0.36851	-0.018283
					1.1284	0.015084	1.1284	-0.039657	0.37585	-0.01808
					1.1284	0.015312	1.1284	-0.04031	0.37585	-0.019136
					1.1357	0.020751	1.1357	-0.039439	0.38319	-0.017349
					1.1357	0.016455	1.1357	-0.043096	0.38319	-0.018811
					1.1443	0.010467	1.1443	-0.046317	0.39175	-0.018283
					1.1443	0.0092787	1.1443	-0.043749	0.39175	-0.019014
					1.1516	0.01906	1.1516	-0.034041	0.39909	-0.017755
					1.1516	0.01778	1.1516	-0.036871	0.39909	-0.019096
					1.1602	0.018055	1.1602	-0.039962	0.40766	-0.01617
					1.1602	0.010376	1.1602	-0.039439	0.40766	-0.017308
					1.1687	0.012067	1.1687	-0.030994	0.41622	-0.017633
					1.1687	0.011884	1.1687	-0.036827	0.41622	-0.02133
					1.1761	0.018237	1.1761	-0.035086	0.42356	-0.021737
					1.1761	0.015038	1.1761	-0.03896	0.42356	-0.023118
					1.1846	0.017369	1.1846	-0.041746	0.43212	-0.02003
					1.1846	0.011198	1.1846	-0.047928	0.43212	-0.019218
					1.192	0.0094158	1.192	-0.038482	0.43946	-0.018324
					1.192	0.0064448	1.192	-0.037306	0.43946	-0.01938
					1.2005	0.012615	1.2005	-0.034259	0.44802	-0.018283
					1.2005	0.0072218	1.2005	-0.039483	0.44802	-0.020843
					1.2079	0.008913	1.2079	-0.0397	0.45536	-0.020152
					1.2079	0.0033824	1.2079	-0.04684	0.45536	-0.021777
					1.2164	0.0056221	1.2164	-0.03674	0.46392	-0.020802
					1.2164	0.0056678	1.2164	-0.035217	0.46392	-0.022184
					1.2238	0.013255	1.2238	-0.035565	0.47126	-0.020477
					1.2238	0.0071761	1.2238	-0.042922	0.47126	-0.021737
					1.2323	-0.003748	1.2323	-0.037089	0.47982	-0.021858
					1.2323	-0.0022854	1.2323	-0.035521	0.47982	-0.021737
					1.2397	0.0033367	1.2397	-0.034868	0.48716	-0.018202
					1.2409	0.0033824	1.2409	-0.042617	0.48838	-0.017592
					1.2482	0.0042965	1.2482	-0.037219	0.49572	-0.016536
					1.2482	0.0044337	1.2482	-0.035609	0.49572	-0.019502
					1.2568	0.0056678	1.2568	-0.038177	0.50429	-0.019461
					1.2568	-0.0022397	1.2568	-0.040963	0.50429	-0.022143
					1.2641	0.0049364	1.2641	-0.029122	0.51162	-0.022793
					1.2641	-0.00077703	1.2641	-0.030472	0.51162	-0.023971
					1.2727	-0.0017826	1.2727	-0.040615	0.52019	-0.020111
					1.2727	-0.0079074	1.2727	-0.040092	0.52019	-0.02129
					1.28	0.0039309	1.28	-0.028513	0.52753	-0.022184
					1.28	0.0028339	1.28	-0.028382	0.52753	-0.024256
					1.2886	0.004068	1.2886	-0.029645	0.53609	-0.021615
					1.2886	-0.00045708	1.2886	-0.031691	0.53609	-0.020193
					1.2959	0.0049364	1.2959	-0.031473	0.54343	-0.017511
					1.2959	-0.0011427	1.2959	-0.038046	0.54343	-0.020071
					1.3045	-0.002971	1.3045	-0.039962	0.55199	-0.022468
					1.3045	-0.004068	1.3045	-0.040615	0.55199	-0.02324
					1.3118	-0.0025596	1.3118	-0.033606	0.55933	-0.021452
					1.3131	-0.0040223	1.3131	-0.035609	0.56055	-0.022305
					1.3204	-0.00073133	1.3204	-0.036174	0.56789	-0.019583
					1.3204	-0.00091416	1.3204	-0.03896	0.56789	-0.018852
					1.329	-0.0023768	1.329	-0.033476	0.57645	-0.016577
					1.329	-0.007816	1.329	-0.034259	0.57645	-0.020396
					1.3363	-0.0065819	1.3363	-0.029253	0.58379	-0.019421
					1.3363	-0.004068	1.3363	-0.032866	0.58379	-0.022752
					1.3449	0.007816	1.3449	-0.033127	0.59235	-0.022305
					1.3449	0.0059877	1.3449	-0.035304	0.59235	-0.025312
					1.3522	0.001874	1.3522	-0.029166	0.59969	-0.022427
					1.3522	-0.0034738	1.3522	-0.032474	0.59969	-0.024174
					1.3608	0.0027882	1.3608	-0.032039	0.60825	-0.024296
					1.3608	0.00018282	1.3608	-0.03069	0.60825	-0.027831
					1.3681	0.0011884	1.3681	-0.02194	0.61559	-0.024296
					1.3681	-0.0032453	1.3681	-0.026119	0.61559	-0.024174
					1.3767	0.0015084	1.3767	-0.029819	0.62416	-0.022671
					1.3767	0.0079989	1.3767	-0.033258	0.62416	-0.024459
					1.384	0.0085931	1.384	-0.033475	0.6315	-0.02068
					1.3852	-0.0010513	1.3852	-0.032082	0.63272	-0.019746
					1.3926	-0.0077703	1.3926	-0.022723	0.64006	-0.018893
					1.3926	-0.0098729	1.3926	-0.023768	0.64006	-0.022346
					1.4011	-0.0019197	1.4011	-0.029775	0.64862	-0.023159
					1.4011	-0.0042965	1.4011	-0.034128	0.64862	-0.024581
					1.4085	-0.0047993	1.4085	-0.031473	0.65596	-0.02259
					1.4085	-0.01193	1.4085	-0.028774	0.65596	-0.023037
					1.417	-0.0017826	1.417	-0.022244	0.66452	-0.023077
					1.417	0.00095986	1.417	-0.022419	0.66452	-0.022874
					1.4244	0.0068562	1.4244	-0.027076	0.67186	-0.019177
					1.4244	0.0052107	1.4244	-0.028992	0.67186	-0.019502
					1.4329	0.0098272	1.4329	-0.021374	0.68042	-0.022468
					1.4329	0.0047993	1.4329	-0.023812	0.68042	-0.021533
					1.4403	0.0052564	1.4403	-0.027338	0.68776	-0.015439
					1.4403	-0.00036567	1.4403	-0.033693	0.68776	-0.016292
					1.4476	0.0031995	1.4476	-0.02429	0.6951	-0.020883
					1.4476	-0.0024225	1.4476	-0.022462	0.6951	-0.023524
					1.4562	0.0032453	1.4562	-0.022201	0.70366	-0.019014
					1.4562	-0.0033824	1.4562	-0.025901	0.70366	-0.017024
					1.4635	-0.0042965	1.4635	-0.026641	0.711	-0.014748
					1.4647	-0.010376	1.4647	-0.027555	0.71222	-0.01617
					1.4721	-0.0075875	1.4721	-0.023115	0.71956	-0.014748
					1.4721	-0.0042051	1.4721	-0.022375	0.71956	-0.017633
					1.4806	0.0038395	1.4806	-0.023899	0.72813	-0.016942
					1.4806	0.0022854	1.4806	-0.028905	0.72813	-0.018121
					1.488	-0.0043879	1.488	-0.025205	0.73546	-0.017714
					1.488	-0.0041594	1.488	-0.029384	0.73546	-0.021005
					1.4965	0.0030167	1.4965	-0.026249	0.74403	-0.019746
					1.4965	0.0063077	1.4965	-0.024987	0.74403	-0.020802
					1.5039	0.0078617	1.5039	-0.016411	0.75137	-0.02259
					1.5039	0.0055306	1.5039	-0.019458	0.75137	-0.02454
					1.5124	0.0053478	1.5124	-0.023333	0.75993	-0.022143
					1.5124	0.00018282	1.5124	-0.026859	0.75993	-0.021737
					1.5198	0.0038851	1.5198	-0.025161	0.76727	-0.019949
					1.5198	-0.0020569	1.5198	-0.020982	0.76727	-0.01999
					1.5283	-0.00077703	1.5283	-0.011971	0.77583	-0.01938
					1.5283	-0.0074047	1.5283	-0.014496	0.77583	-0.020152
					1.5357	-0.0046622	1.5357	-0.022636	0.78317	-0.021493
					1.5369	-0.011473	1.5369	-0.027947	0.78439	-0.023646
					1.5442	-0.0069933	1.5442	-0.021853	0.79173	-0.02324
					1.5442	-0.0067647	1.5442	-0.026728	0.79173	-0.020761
					1.5528	-0.0026053	1.5528	-0.021026	0.80029	-0.018202
					1.5528	-0.0074961	1.5528	-0.021679	0.80029	-0.017958
					1.5601	-0.0035652	1.5601	-0.01467	0.80763	-0.017714
					1.5601	-0.0058963	1.5601	-0.019676	0.80763	-0.02068
					1.5687	-0.0060334	1.5687	-0.016194	0.81619	-0.020315
					1.5687	-0.007359	1.5687	-0.021722	0.81619	-0.020558
					1.576	0.002194	1.576	-0.019807	0.82353	-0.018446
					1.576	0.0066733	1.576	-0.024639	0.82353	-0.017917
					1.5846	0.0069019	1.5846	-0.02786	0.8321	-0.016089
					1.5846	0.0028796	1.5846	-0.025596	0.8321	-0.01999
					1.5919	0.0022854	1.5919	-0.013625	0.83943	-0.020843
					1.5919	0.001874	1.5919	-0.011405	0.83943	-0.021452
					1.6005	0.0054849	1.6005	-0.014322	0.848	-0.017917
					1.6005	0.0053935	1.6005	-0.011188	0.848	-0.019746
					1.6078	0.003291	1.6078	-0.012102	0.85534	-0.021899
					1.6091	-0.0035652	1.6091	-0.020024	0.85656	-0.024987
					1.6164	-0.0085931	1.6164	-0.01837	0.8639	-0.022387
					1.6164	-0.012295	1.6164	-0.012755	0.8639	-0.020802
					1.625	-0.0047079	1.625	-0.015236	0.87246	-0.017064
					1.625	-0.0048907	1.625	-0.018283	0.87246	-0.018405
					1.6323	0.00031995	1.6323	-0.013233	0.8798	-0.019543
					1.6323	-0.0026053	1.6323	-0.013364	0.8798	-0.02389
					1.6409	0.002971	1.6409	-0.012972	0.88836	-0.022955
					1.6409	-0.0045251	1.6409	-0.01615	0.88836	-0.023362
					1.6482	-0.0043422	1.6482	-0.017761	0.8957	-0.020233
					1.6482	-0.011884	1.6482	-0.021417	0.8957	-0.019136
					1.6568	-0.0043422	1.6568	-0.020677	0.90426	-0.017471
					1.6568	0.0014169	1.6568	-0.017848	0.90426	-0.018202
					1.6641	0.010421	1.6641	-0.0099251	0.9116	-0.015561
					1.6641	0.00095986	1.6641	-0.013233	0.9116	-0.015602
					1.6727	-0.0015541	1.6727	-0.013538	0.92016	-0.015358
					1.6727	-0.0065362	1.6727	-0.013233	0.92016	-0.017917
					1.68	-0.0014169	1.68	-0.0069215	0.9275	-0.016902
					1.6812	-0.0015541	1.6812	-0.012058	0.92873	-0.020477
					1.6886	0.0055306	1.6886	-0.013146	0.93606	-0.023484
					1.6886	-0.00054849	1.6886	-0.014844	0.93606	-0.024337
					1.6971	-0.0056678	1.6971	-0.010143	0.94463	-0.018568
					1.6971	-0.013804	1.6971	-0.013582	0.94463	-0.018324
					1.7045	-0.0063991	1.7045	-0.019023	0.95197	-0.020558
					1.7045	-0.0058963	1.7045	-0.021026	0.95197	-0.023362
					1.713	-0.0012341	1.713	-0.012493	0.96053	-0.022509
					1.713	-0.0056221	1.713	-0.013495	0.96053	-0.023971
					1.7204	0.00041137	1.7204	-0.011449	0.96787	-0.022671
					1.7204	-0.0037937	1.7204	-0.016498	0.96787	-0.024662
					1.7289	-0.00095985	1.7289	-0.019284	0.97643	-0.022834
					1.7289	-0.0037023	1.7289	-0.01824	0.97643	-0.023484
					1.7363	0.0015541	1.7363	-0.0050061	0.98377	-0.018486
					1.7363	-0.0054392	1.7363	-0.0060944	0.98377	-0.019543
					1.7448	-0.0045708	1.7448	-0.012755	0.99233	-0.018527
					1.7448	-0.0050736	1.7448	-0.011884	0.99233	-0.019461
					1.7522	0.0019197	1.7522	-0.0031778	0.99967	-0.019461
					1.7534	0.0061706	1.7534	-0.0040919	1.0009	-0.018527
					1.7595	0.0053478	1.7595	-0.0071826	1.007	-0.019177
					1.7607	-0.0048907	1.7607	-0.010839	1.0082	-0.020802
					1.7681	-0.0095986	1.7681	-0.011753	1.0156	-0.021899
					1.7681	-0.011701	1.7681	-0.017238	1.0156	-0.020802
					1.7766	-0.0099186	1.7766	-0.0175	1.0241	-0.02068
					1.7766	-0.0060791	1.7766	-0.020111	1.0241	-0.023402
					1.784	0.0054849	1.784	-0.013103	1.0315	-0.02064
					1.784	-0.00027424	1.784	-0.016672	1.0315	-0.022549
					1.7925	-0.0038852	1.7925	-0.013016	1.04	-0.020436
					1.7925	-0.0060791	1.7925	-0.019458	1.04	-0.024012
					1.7999	-0.00091416	1.7999	-0.019763	1.0474	-0.019949
					1.7999	-0.0066733	1.7999	-0.020068	1.0474	-0.022102
					1.8084	-0.0086845	1.8084	-0.0077485	1.0559	-0.019055
					1.8084	-0.012478	1.8084	-0.0077486	1.0559	-0.022265
					1.8158	-0.0057592	1.8158	-0.010839	1.0633	-0.021371
					1.8158	-0.0013255	1.8158	-0.017978	1.0633	-0.0258
					1.8243	0.0027425	1.8243	-0.019937	1.0718	-0.02454
					1.8243	0.0065819	1.8243	-0.016716	1.0718	-0.022955
					1.8317	0.0023311	1.8317	-0.0065732	1.0792	-0.020233
					1.8329	-0.0082274	1.8329	-0.0089239	1.0804	-0.021452
					1.8402	-0.0087302	1.8402	-0.014452	1.0877	-0.020721
					1.8402	-0.0057135	1.8402	-0.018065	1.0877	-0.02328
					1.8488	-0.0079074	1.8488	-0.013146	1.0963	-0.025881
					1.8488	-0.015084	1.8488	-0.016847	1.0963	-0.029822
					1.8561	-0.005942	1.8561	-0.019284	1.1036	-0.027262
					1.8561	-0.0066733	1.8561	-0.019546	1.1036	-0.027262
					1.8647	-0.0019654	1.8647	-0.011362	1.1122	-0.027181
					1.8647	-0.0063991	1.8647	-0.0087498	1.1122	-0.028806
					1.872	-0.004068	1.872	-0.0085756	1.1195	-0.025474
					1.872	-0.011336	1.872	-0.014235	1.1195	-0.026003
					1.8806	-0.014901	1.8806	-0.017717	1.1281	-0.025149
					1.8806	-0.011884	1.8806	-0.02355	1.1281	-0.024743
					1.8879	0.0023311	1.8879	-0.015889	1.1354	-0.021005
					1.8879	0.0038395	1.8879	-0.016281	1.1354	-0.021412
					1.8965	0.00068562	1.8965	-0.010926	1.144	-0.020436
					1.8965	-0.0016912	1.8965	-0.0078356	1.144	-0.022671
					1.9038	0.00050278	1.9038	-0.0073568	1.1513	-0.026206
					1.9051	-0.0069933	1.9051	-0.013277	1.1526	-0.029334
					1.9124	-0.002651	1.9124	-0.01097	1.1599	-0.027628
					1.9124	-0.0057135	1.9124	-0.0042661	1.1599	-0.025393
					1.921	-0.0097815	1.921	-0.0021766	1.1685	-0.025434
					1.921	-0.017049	1.921	-0.0036566	1.1685	-0.027181
					1.9283	-0.014078	1.9283	-0.0023072	1.1758	-0.026368
					1.9283	-0.011747	1.9283	-0.010186	1.1758	-0.028644
					1.9369	-0.002194	1.9369	-0.012102	1.1844	-0.02714
					1.9369	-0.0048907	1.9369	-0.020068	1.1844	-0.02844
					1.9442	-0.0078617	1.9442	-0.014801	1.1917	-0.028603
					1.9442	-0.0093701	1.9442	-0.014888	1.1917	-0.030838
					1.9528	0.00091416	1.9528	-0.0064862	1.2003	-0.026734
					1.9528	-0.00054849	1.9528	-0.016672	1.2003	-0.027831
					1.9601	0.0024682	1.9601	-0.015671	1.2076	-0.031203
					1.9601	-0.0047993	1.9601	-0.013799	1.2076	-0.033072
					1.9687	-0.0042508	1.9687	-0.0019154	1.2162	-0.028197
					1.9687	-0.004845	1.9687	-0.0060944	1.2162	-0.027425
					1.976	0.00073132	1.976	-0.01184	1.2235	-0.029212
					1.9772	-0.0060791	1.9772	-0.017543	1.2247	-0.033357
					1.9846	-0.0024682	1.9846	-0.014452	1.2321	-0.032381
					1.9846	-0.0041594	1.9846	-0.012363	1.2321	-0.033885
					1.9931	0.00045709	1.9931	-0.010622	1.2406	-0.033316
					1.9931	-0.0069933	1.9931	-0.010839	1.2406	-0.03551
					2.0005	-0.0034281	2.0005	-0.0050931	1.248	-0.033235
					2.0005	-0.0091873	2.0005	-0.0067909	1.248	-0.033478
					2.009	-0.0046165	2.009	-0.011144	1.2565	-0.029781
					2.009	-0.0027425	2.009	-0.018631	1.2565	-0.031041
					2.0164	0.0063077	2.0164	-0.011536	1.2639	-0.031894
					2.0164	0.0011884	2.0164	-0.010752	1.2639	-0.035022
					2.0249	-0.0026053	2.0249	-0.0097075	1.2724	-0.033844
					2.0249	0.00018283	2.0249	-0.016934	1.2724	-0.036322
					2.0323	0.010558	2.0323	-0.013146	1.2798	-0.035225
					2.0323	0.0046622	2.0323	-0.011449	1.2798	-0.036241
					2.0408	0.00036567	2.0408	-0.0053543	1.2883	-0.035591
					2.0408	-0.0048907	2.0408	-0.010796	1.2883	-0.037379
					2.0482	-0.0019654	2.0482	-0.012276	1.2957	-0.03551
					2.0482	-0.0010056	2.0482	-0.018849	1.2957	-0.035591
					2.0567	0.0064448	2.0567	-0.017456	1.3042	-0.033844
					2.0567	-0.00054849	2.0567	-0.019197	1.3042	-0.035022
					2.0653	-0.006719	2.0653	-0.017848	1.3128	-0.033925
					2.0653	-0.01353	2.0653	-0.017108	1.3128	-0.036363
					2.0726	-0.0063077	2.0726	-0.006965	1.3201	-0.035916
					2.0726	-0.0084102	2.0726	-0.0060073	1.3201	-0.039207
					2.08	-0.0016912	2.08	-0.0063556	1.3275	-0.039857
					2.08	-0.006719	2.08	-0.01245	1.3275	-0.043433
					2.0885	-0.0031995	2.0885	-0.006312	1.336	-0.041523
					2.0885	-0.0031995	2.0885	-0.011753	1.336	-0.041076
					2.0959	0.0055306	2.0959	-0.0060073	1.3434	-0.038679
					2.0959	-0.0020111	2.0959	-0.0111	1.3434	-0.041564
					2.1044	-0.0065819	2.1044	-0.0089239	1.3519	-0.042336
					2.1044	-0.012752	2.1044	-0.015105	1.3519	-0.043067
					2.1118	-0.0057592	2.1118	-0.013146	1.3593	-0.04002
					2.1118	-0.0055763	2.1118	-0.012319	1.3593	-0.041767
					2.1203	0.00086845	2.1203	-0.0077486	1.3678	-0.044164
					2.1203	1.4745e-18	2.1203	-0.0072697	1.3678	-0.043108
					2.1277	0.0026053	2.1277	-0.0085757	1.3752	-0.037704
					2.1289	-0.0047536	2.1289	-0.015105	1.3764	-0.040385
					2.1362	-0.0059877	2.1362	-0.011449	1.3837	-0.040914
					2.1362	-0.0099186	2.1362	-0.0096639	1.3837	-0.043961
					2.1448	-0.004845	2.1448	-0.0011318	1.3923	-0.04392
					2.1448	-0.0046165	2.1448	-0.0087933	1.3923	-0.045911
					2.1522	0.0012341	2.1522	-0.014409	1.3996	-0.038963
					2.1522	0.00095987	2.1522	-0.016629	1.3996	-0.039532
					2.1607	0.0052564	2.1607	-0.0039613	1.4082	-0.042945
					2.1607	0.0053021	2.1607	-0.0045708	1.4082	-0.046723
					2.1681	0.0090044	2.1681	-0.010622	1.4155	-0.045708
					2.1681	0.0012798	2.1681	-0.011753	1.4155	-0.048064
					2.1766	-0.0068562	2.1766	-0.0022201	1.4241	-0.047292
					2.1766	-0.011701	2.1766	-0.0058767	1.4241	-0.048105
					2.184	-0.0069019	2.184	-0.014714	1.4314	-0.046967
					2.184	-0.0076332	2.184	-0.021635	1.4314	-0.048389
					2.1925	-0.0069019	2.1925	-0.011971	1.44	-0.045708
					2.1925	-0.0012798	2.1925	-0.0044402	1.44	-0.045058
					2.1999	-0.00013712	2.1999	-0.0051802	1.4473	-0.047536
					2.2011	-0.007816	2.2011	-0.013451	1.4486	-0.051396
					2.2084	-0.008913	2.2084	-0.0087498	1.4559	-0.050827
					2.2084	-0.0077246	2.2084	-0.0111	1.4559	-0.048755
					2.217	-0.0071304	2.217	-0.012232	1.4645	-0.044936
					2.217	-0.0092787	2.217	-0.018805	1.4645	-0.048633
					2.2243	-0.0027882	2.2243	-0.010056	1.4718	-0.050177
					2.2243	0.00027425	2.2243	-0.010491	1.4718	-0.053224
					2.2329	0.0027882	2.2329	-0.0034825	1.4804	-0.049568
					2.2329	0.0027882	2.2329	-0.0096204	1.4804	-0.050299
					2.2402	0.0031081	2.2402	-0.014191	1.4877	-0.048674
					2.2402	0.0027425	2.2402	-0.014975	1.4877	-0.048836
					2.2488	0.0035195	2.2488	-0.0044837	1.4963	-0.048227
					2.2488	0.003291	2.2488	-0.0041355	1.4963	-0.048349
					2.2561	0.0072675	2.2561	-0.0077486	1.5036	-0.047861
					2.2561	0.0047993	2.2561	-0.0087063	1.5036	-0.050299
					2.2647	0.0058049	2.2647	-0.0040049	1.5122	-0.050258
					2.2647	-0.004845	2.2647	-0.009011	1.5122	-0.053224
					2.272	-0.0030624	2.272	-0.012276	1.5195	-0.053671
					2.272	-0.0066276	2.272	-0.018065	1.5195	-0.057937
					2.2806	-0.0028339	2.2806	-0.015584	1.5281	-0.05619
					2.2806	-0.015541	2.2806	-0.01689	1.5281	-0.05684
					2.2891	-0.0072675	2.2891	-0.016716	1.5366	-0.055052
					2.2891	-0.0054392	2.2891	-0.016716	1.5366	-0.056921
					2.2965	-0.0053935	2.2965	-0.010186	1.544	-0.056962
					2.2965	-0.011747	2.2965	-0.0084451	1.544	-0.058222
					2.305	-0.0025139	2.305	-0.0065732	1.5525	-0.055865
					2.305	-0.0047079	2.305	-0.01036	1.5525	-0.058059
					2.3124	-0.0031538	2.3124	-0.015628	1.5599	-0.060822
					2.3124	-0.0080903	2.3124	-0.016194	1.5599	-0.061391
					2.3209	-0.0048907	2.3209	-0.0053979	1.5684	-0.055459
					2.3209	-0.0084559	2.3209	-0.0072262	1.5684	-0.05745
					2.3283	-0.0024225	2.3283	-0.010665	1.5758	-0.058018
					2.3283	-0.010284	2.3283	-0.016672	1.5758	-0.057612
					2.3368	-0.0097815	2.3368	-0.010752	1.5843	-0.054077
					2.3368	-0.0084559	2.3368	-0.0092286	1.5843	-0.057287
					2.3442	0.00054849	2.3442	-0.0019154	1.5917	-0.058018
					2.3442	-0.00027425	2.3442	-0.0092722	1.5917	-0.062163
					2.3528	0.0015998	2.3528	-0.0077921	1.6002	-0.062
					2.3528	-0.0053478	2.3528	-0.0092286	1.6002	-0.061472
					2.3613	-0.0082731	2.3613	-0.0087498	1.6088	-0.05619
					2.3613	-0.0070847	2.3613	-0.015192	1.6088	-0.059156
					2.3687	0.0014626	2.3687	-0.010796	1.6161	-0.062691
					2.3687	-0.0034738	2.3687	-0.012363	1.6161	-0.064966
					2.3772	-0.0050736	2.3772	-0.014975	1.6247	-0.059237
					2.3772	-0.0024682	2.3772	-0.020503	1.6247	-0.059197
					2.3846	0.0059877	2.3846	-0.01824	1.632	-0.061309
					2.3846	-0.0024225	2.3846	-0.018718	1.632	-0.064275
					2.3919	-0.0085016	2.3919	-0.017195	1.6394	-0.06456
					2.3919	-0.013027	2.3919	-0.020677	1.6394	-0.065657
					2.4005	-0.006719	2.4005	-0.023289	1.6479	-0.065169
					2.4005	-0.0059877	2.4005	-0.017456	1.6479	-0.06651
					2.4078	-0.00050279	2.4078	-0.0050496	1.6553	-0.066672
					2.4078	0.00063991	2.4078	-0.002046	1.6553	-0.064722
					2.4164	0.0026511	2.4164	-0.0067909	1.6639	-0.060903
					2.4164	-0.0069476	2.4164	-0.0074874	1.6639	-0.061309
					2.4237	-0.0057592	2.4237	-0.011536	1.6712	-0.058303
					2.4249	-0.0078617	2.4249	-0.016237	1.6724	-0.060253
					2.4323	-0.0066276	2.4323	-0.018109	1.6798	-0.063625
					2.4323	-0.0080446	2.4323	-0.015628	1.6798	-0.068176
					2.4408	0.0019197	2.4408	-0.008358	1.6883	-0.065047
					2.4408	-0.0016455	2.4408	-0.0089239	1.6883	-0.065697
					2.4482	-0.00969	2.4482	-0.0080533	1.6957	-0.063178
					2.4482	-0.012433	2.4482	-0.017195	1.6957	-0.063056
					2.4567	-0.0038852	2.4567	-0.012798	1.7042	-0.060659
					2.4567	-0.00068562	2.4567	-0.012755	1.7042	-0.064966
					2.4641	0.00086845	2.4641	-0.0058767	1.7116	-0.061797
					2.4641	-0.0053478	2.4641	-0.010883	1.7116	-0.06395
					2.4726	-0.0088673	2.4726	-0.011449	1.7201	-0.059887
					2.4726	-0.014444	2.4726	-0.0094463	1.7201	-0.062975
					2.48	-0.013895	2.48	-0.003526	1.7275	-0.063056
					2.48	-0.01065	2.48	-0.0092722	1.7275	-0.067241
					2.4885	0.00077704	2.4885	-0.0087498	1.736	-0.062609
					2.4885	0.0016455	2.4885	-0.013538	1.736	-0.062935
					2.4959	-0.003748	2.4959	-0.0087933	1.7434	-0.0646
					2.4959	-0.0091416	2.4959	-0.016455	1.7434	-0.066388
					2.5044	-0.0072675	2.5044	-0.015236	1.7519	-0.062325
					2.5044	-0.007816	2.5044	-0.020068	1.7519	-0.062731
					2.513	-0.0020111	2.513	-0.01763	1.7605	-0.062731
					2.513	0.0021483	2.513	-0.016194	1.7605	-0.06395
					2.5203	0.0053935	2.5203	-0.007618	1.7678	-0.063219
					2.5203	0.0021026	2.5203	-0.0094463	1.7678	-0.064032
					2.5289	0.0015084	2.5289	-0.010883	1.7764	-0.060862
					2.5289	-0.0034281	2.5289	-0.015018	1.7764	-0.060619
					2.5362	-0.0016912	2.5362	-0.006965	1.7837	-0.060375
					2.5362	-0.0030167	2.5362	-0.0087498	1.7837	-0.063219
					2.5448	0.0016912	2.5448	-0.0032213	1.7923	-0.063219
					2.5448	-0.0031538	2.5448	-0.010883	1.7923	-0.065007
					2.5521	-0.0041137	2.5521	-0.0096639	1.7996	-0.062122
					2.5521	-0.0065819	2.5521	-0.014583	1.7996	-0.061959
					2.5607	0.0028796	2.5607	-0.0082709	1.8082	-0.061553
					2.5607	-0.0030624	2.5607	-0.0088368	1.8082	-0.064032
					2.568	-0.0038852	2.568	-0.0059638	1.8155	-0.060375
					2.568	-0.0053935	2.568	-0.012929	1.8155	-0.058262
					2.5766	0.0058506	2.5766	-0.012581	1.8241	-0.055377
					2.5766	0.0012341	2.5766	-0.012276	1.8241	-0.059359
					2.5852	0.0028796	2.5852	-0.0096204	1.8326	-0.061391
					2.5852	-0.0051193	2.5852	-0.0084886	1.8326	-0.063463
					2.5925	-0.0095072	2.5925	-0.0039178	1.84	-0.061838
					2.5925	-0.0090044	2.5925	-0.010447	1.84	-0.062935
					2.6011	0.0026053	2.6011	-0.015497	1.8485	-0.061472
					2.6011	0.0052564	2.6011	-0.017717	1.8485	-0.062284
					2.6084	0.00091415	2.6084	-0.0074438	1.8559	-0.06009
					2.6084	-0.00031995	2.6084	-0.0093592	1.8559	-0.059359
					2.617	0.0072675	2.617	-0.0079227	1.8645	-0.0568
					2.617	0.0061248	2.617	-0.0087498	1.8645	-0.059197
					2.6243	0.00050278	2.6243	-0.0018283	1.8718	-0.059319
					2.6243	-0.0030624	2.6243	-0.0066167	1.8718	-0.061187
					2.6329	0.0041594	2.6329	-0.0053543	1.8804	-0.059197
					2.6329	-0.00059419	2.6329	-0.010056	1.8804	-0.05944
					2.6402	-0.003291	2.6402	-0.0072262	1.8877	-0.058709
					2.6402	-0.0085474	2.6402	-0.010099	1.8877	-0.060741
					2.6488	-0.008913	2.6488	-0.0044402	1.8963	-0.05749
					2.6488	-0.012661	2.6488	-0.0053979	1.8963	-0.05879
					2.6561	-0.01129	2.6561	-0.0085321	1.9036	-0.061553
					2.6573	-0.014215	2.6573	-0.0175	1.9048	-0.060497
					2.6647	-0.012067	2.6647	-0.015628	1.9122	-0.052452
					2.6647	-0.0061248	2.6647	-0.014322	1.9122	-0.05038
					2.6732	0.0022854	2.6732	-0.011579	1.9207	-0.052777
					2.6732	0.0016912	2.6732	-0.013233	1.9207	-0.056028
					2.6806	-0.00041138	2.6806	-0.0094463	1.9281	-0.053915
					2.6806	-0.0074047	2.6806	-0.012624	1.9281	-0.054281
					2.6891	-0.0011884	2.6891	-0.0093157	1.9366	-0.052168
					2.6891	-0.0029253	2.6891	-0.0055285	1.9366	-0.052899
					2.6965	0.00031997	2.6965	-0.0013495	1.944	-0.049608
					2.6965	-0.007816	2.6965	-0.0061814	1.944	-0.053671
					2.7038	-0.0033824	2.7038	-0.0091416	1.9513	-0.054118
					2.7038	-0.0068105	2.7038	-0.013321	1.9513	-0.052249
					2.7124	-0.0011427	2.7124	-0.014409	1.9599	-0.046642
					2.7124	-0.01033	2.7124	-0.015497	1.9599	-0.048389
					2.7197	-0.0066733	2.7197	-0.0096204	1.9672	-0.049852
					2.7197	-0.0058506	2.7197	-0.009751	1.9672	-0.052533
					2.7283	0.003291	2.7283	-0.014017	1.9758	-0.049689
					2.7283	-0.002651	2.7283	-0.014452	1.9758	-0.050136
					2.7368	-0.0021483	2.7368	-0.0074003	1.9843	-0.049771
					2.7368	-0.007816	2.7368	-0.0037002	1.9843	-0.05103
					2.7442	-0.0005942	2.7442	-0.0020895	1.9917	-0.045911
					2.7442	0.0023768	2.7442	-0.0060944	1.9917	-0.04583
					2.7527	0.0085016	2.7527	-0.0082274	2.0002	-0.04518
					2.7527	-0.0016455	2.7527	-0.012058	2.0002	-0.048552
					2.7601	-0.0019654	2.7601	-0.01097	2.0076	-0.04778
					2.7601	-0.0045708	2.7601	-0.011971	2.0076	-0.050583
					2.7686	-0.003291	2.7686	-0.0080968	2.0161	-0.051233
					2.7686	-0.0056221	2.7686	-0.0060073	2.0161	-0.053021
					2.776	0.0033367	2.776	-0.0018283	2.0235	-0.046967
					2.776	0.0026968	2.776	-0.0052237	2.0235	-0.043473
					2.7845	0.0016455	2.7845	-0.0073132	2.032	-0.041279
					2.7845	-0.0037937	2.7845	-0.014539	2.032	-0.045586
					2.7919	-0.0055763	2.7919	-0.0099251	2.0394	-0.044692
					2.7919	-0.012387	2.7919	-0.010273	2.0394	-0.042132
					2.8004	-0.0073132	2.8004	-0.001393	2.0479	-0.037541
					2.8004	-0.006719	2.8004	-0.0080533	2.0479	-0.040589
					2.809	-0.00086844	2.809	-0.010535	2.0565	-0.039207
					2.809	-0.0046165	2.809	-0.012276	2.0565	-0.039979
					2.8163	-0.0023311	2.8163	-0.0031778	2.0638	-0.04006
					2.8163	-0.0031995	2.8163	-0.0044837	2.0638	-0.042457
					2.8249	0.0035652	2.8249	-0.0053543	2.0724	-0.039573
					2.8249	0.00013712	2.8249	-0.010317	2.0724	-0.041157
					2.8322	-0.00091416	2.8322	-0.0093157	2.0797	-0.041401
					2.8322	-0.0074961	2.8322	-0.01393	2.0797	-0.043229
					2.8408	-0.005942	2.8408	-0.012885	2.0883	-0.041726
					2.8408	-0.011564	2.8408	-0.020634	2.0883	-0.043717
					2.8481	-0.0057135	2.8481	-0.01615	2.0956	-0.042214
					2.8481	-0.0074961	2.8481	-0.014931	2.0956	-0.041523
					2.8567	-0.0017369	2.8567	-0.011188	2.1042	-0.037541
					2.8567	-0.0095986	2.8567	-0.015671	2.1042	-0.038679
					2.864	-0.0039766	2.864	-0.015062	2.1115	-0.038557
					2.864	-0.0018283	2.864	-0.017456	2.1115	-0.039776
					2.8726	0.007359	2.8726	-0.017717	2.1201	-0.038923
					2.8726	-0.0015541	2.8726	-0.016281	2.1201	-0.04071
					2.8812	0.00031996	2.8812	-0.0088368	2.1287	-0.036038
					2.8812	-0.0016455	2.8812	-0.007618	2.1287	-0.034738
					2.8885	0.0024682	2.8885	-0.0036131	2.136	-0.032585
					2.8885	0.00059421	2.8885	-0.006312	2.136	-0.037216
					2.8971	0.0083188	2.8971	-0.0078356	2.1446	-0.033844
					2.8971	0.0021026	2.8971	-0.017151	2.1446	-0.035144
					2.9044	-0.0024225	2.9044	-0.0097945	2.1519	-0.032422
					2.9044	-0.0098272	2.9044	-0.010883	2.1519	-0.036769
					2.913	-0.010513	2.913	-0.0053543	2.1605	-0.0323
					2.913	-0.014215	2.913	-0.0093157	2.1605	-0.033235
					2.9203	-0.0031995	2.9203	-0.0029601	2.1678	-0.030675
					2.9203	0.00086844	2.9203	-0.004832	2.1678	-0.033153
					2.9289	0.00041136	2.9289	0.0031778	2.1764	-0.029903
					2.9289	-0.0082274	2.9289	-0.00082709	2.1764	-0.031244
					2.9362	-0.0063991	2.9362	-0.0040049	2.1837	-0.032666
					2.9362	-0.010604	2.9362	-0.008358	2.1837	-0.033641
					2.9448	-0.006262	2.9448	-0.0028295	2.1923	-0.029984
					2.9448	-0.0078617	2.9448	-0.0075309	2.1923	-0.030878
[truncated: 503 more rows]

## Sheet: Figure 5c
Fig 4c:
		Rayleigh example:		Mie example:
x (um)	peak-normalized force	x (um)	peak-normalized force	x (um)	peak-normalized force	x (um)	peak-normalized force	x (um)	peak-normalized force	x (um)	peak-normalized force
-2.8327	1.2509	-2.9367	0.11688	-2.831	0.17884	-3.0037	0.090459	-2.9433	-0.081342	-2.971	-0.23546
-2.829	1.2256	-2.933	0.11414	-2.8273	0.15139	-3	0.095795	-2.9396	-0.090102	-2.9673	-0.24198
-2.8278	1.213	-2.9318	0.092179	-2.8261	0.15377	-2.9988	0.085122	-2.9384	-0.078422	-2.9661	-0.24523
-2.8241	1.1719	-2.9281	0.078456	-2.8224	0.15019	-2.9951	0.090459	-2.9347	-0.075502	-2.9624	-0.25012
-2.8229	1.2083	-2.9269	0.11688	-2.8212	0.15139	-2.9939	0.098463	-2.9335	-0.088642	-2.9612	-0.25175
-2.8192	1.1293	-2.9232	0.061989	-2.8176	0.1669	-2.9902	0.086456	-2.9298	-0.068203	-2.9575	-0.26968
-2.818	1.1672	-2.922	0.10865	-2.8163	0.16571	-2.989	0.098463	-2.9286	-0.091562	-2.9563	-0.2599
-2.8143	1.1151	-2.9183	0.081201	-2.8127	0.149	-2.9853	0.082454	-2.9249	-0.074042	-2.9526	-0.28272
-2.8094	1.1072	-2.9134	0.08669	-2.8078	0.16929	-2.9804	0.085122	-2.92	-0.069663	-2.9477	-0.28923
-2.8045	1.0914	-2.9085	0.083945	-2.8029	0.15735	-2.9755	0.082454	-2.9152	-0.072583	-2.9428	-0.28598
-2.7996	1.0693	-2.9037	0.072967	-2.798	0.18719	-2.9707	0.083788	-2.9103	-0.093022	-2.938	-0.29249
-2.7947	1.0361	-2.8988	0.056499	-2.7931	0.15855	-2.9658	0.08112	-2.9054	-0.093022	-2.9331	-0.31368
-2.7899	1.0219	-2.8939	0.078456	-2.7882	0.16093	-2.9609	0.079786	-2.9005	-0.078422	-2.9282	-0.30553
-2.785	1.0061	-2.889	0.059244	-2.7833	0.16571	-2.956	0.067779	-2.8956	-0.081342	-2.9233	-0.33486
-2.7801	0.99822	-2.8841	0.092179	-2.7784	0.16451	-2.9511	0.079786	-2.8907	-0.084262	-2.9184	-0.32346
-2.7752	0.95716	-2.8792	0.053755	-2.7735	0.17884	-2.9462	0.075784	-2.8858	-0.084262	-2.9135	-0.32997
-2.7703	0.97138	-2.8743	0.078456	-2.7686	0.17168	-2.9413	0.067779	-2.8809	-0.076962	-2.9086	-0.33486
-2.7654	0.95243	-2.8694	0.05101	-2.7637	0.16571	-2.9364	0.062443	-2.876	-0.063823	-2.9037	-0.33323
-2.7605	0.92558	-2.8645	0.072967	-2.7588	0.17764	-2.9315	0.055773	-2.8711	-0.074042	-2.8988	-0.34138
-2.7568	0.91295	-2.8608	0.040032	-2.7552	0.1848	-2.9278	0.070447	-2.8674	-0.056523	-2.8951	-0.31042
-2.7556	0.90189	-2.8596	0.081201	-2.7539	0.17406	-2.9266	0.059775	-2.8662	-0.049224	-2.8939	-0.32183
-2.7519	0.86241	-2.8559	0.037287	-2.7503	0.18361	-2.923	0.063777	-2.8626	-0.063823	-2.8903	-0.31857
-2.7507	0.89558	-2.8547	0.059244	-2.7491	0.18719	-2.9217	0.071782	-2.8613	-0.052143	-2.889	-0.33486
-2.747	0.81188	-2.8511	0.031798	-2.7454	0.17764	-2.9181	0.065111	-2.8577	-0.075502	-2.8854	-0.32997
-2.7458	0.87347	-2.8498	0.059244	-2.7442	0.15974	-2.9168	0.063777	-2.8564	-0.041924	-2.8841	-0.35116
-2.7421	0.78029	-2.8462	0.029054	-2.7405	0.15855	-2.9132	0.059775	-2.8528	-0.055063	-2.8805	-0.33975
-2.7373	0.76924	-2.8413	0.034543	-2.7356	0.15974	-2.9083	0.065111	-2.8479	-0.068203	-2.8756	-0.36583
-2.7324	0.74555	-2.8364	0.018075	-2.7307	0.1681	-2.9034	0.059775	-2.843	-0.065283	-2.8707	-0.35279
-2.7275	0.72028	-2.8315	0.02082	-2.7258	0.17048	-2.8985	0.057107	-2.8381	-0.049224	-2.8658	-0.35442
-2.7226	0.72028	-2.8266	0.0098417	-2.7209	0.17048	-2.8936	0.050436	-2.8332	-0.044844	-2.8609	-0.37071
-2.7177	0.70133	-2.8217	0.0070972	-2.716	0.17884	-2.8887	0.049102	-2.8283	-0.028784	-2.856	-0.38538
-2.7128	0.70449	-2.8168	0.037287	-2.7111	0.17764	-2.8838	0.054438	-2.8234	-0.037544	-2.8511	-0.38049
-2.7079	0.67291	-2.8119	-0.0011366	-2.7062	0.15974	-2.8789	0.041098	-2.8185	-0.030244	-2.8462	-0.3919
-2.703	0.63185	-2.807	0.048266	-2.7013	0.1669	-2.874	0.043766	-2.8136	-0.047764	-2.8413	-0.40168
-2.6993	0.64764	-2.8034	0.031798	-2.6977	0.18958	-2.8704	0.053104	-2.81	-0.020025	-2.8377	-0.3919
-2.6981	0.63659	-2.8021	0.0043526	-2.6965	0.19196	-2.8691	0.055773	-2.8087	-0.011265	-2.8364	-0.37397
-2.6944	0.62711	-2.7985	0.015331	-2.6928	0.18361	-2.8655	0.066445	-2.8051	-0.027324	-2.8328	-0.40005
-2.6932	0.6129	-2.7972	0.040032	-2.6916	0.16451	-2.8642	0.050436	-2.8038	-0.030244	-2.8315	-0.3919
-2.6896	0.62079	-2.7936	0.045521	-2.6879	0.16332	-2.8606	0.046434	-2.8002	-0.028784	-2.8279	-0.40168
-2.6883	0.59869	-2.7923	0.042777	-2.6867	0.18242	-2.8593	0.035761	-2.799	-0.0083453	-2.8266	-0.39027
-2.6847	0.57973	-2.7887	-0.0038811	-2.683	0.18958	-2.8557	0.042432	-2.7953	-0.034624	-2.823	-0.40657
-2.6798	0.54973	-2.7838	0.029054	-2.6781	0.16213	-2.8508	0.037095	-2.7904	-0.025865	-2.8181	-0.41146
-2.6749	0.54025	-2.7789	-0.0038811	-2.6732	0.15735	-2.8459	0.034427	-2.7855	-0.011265	-2.8132	-0.41797
-2.67	0.51183	-2.774	-0.014859	-2.6683	0.17406	-2.841	0.038429	-2.7806	-0.018565	-2.8083	-0.42449
-2.6651	0.48972	-2.7691	0.0098417	-2.6634	0.17526	-2.8361	0.050436	-2.7757	-0.0025056	-2.8034	-0.42449
-2.6602	0.45814	-2.7642	-0.017604	-2.6585	0.16213	-2.8312	0.031759	-2.7708	-0.0010456	-2.7985	-0.43101
-2.6553	0.42655	-2.7593	0.0098417	-2.6536	0.1681	-2.8263	0.037095	-2.7659	0.0062541	-2.7936	-0.44405
-2.6504	0.39023	-2.7544	-0.0093703	-2.6488	0.15855	-2.8214	0.046434	-2.761	0.0033342	-2.7887	-0.43753
-2.6455	0.36654	-2.7495	0.001608	-2.6439	0.15019	-2.8165	0.037095	-2.7561	0.007714	-2.7838	-0.44894
-2.6418	0.37286	-2.7459	-0.034071	-2.6402	0.16571	-2.8129	0.0451	-2.7525	0.025233	-2.7802	-0.43916
-2.6406	0.43761	-2.7446	0.018075	-2.639	0.15974	-2.8116	0.041098	-2.7512	0.0047941	-2.7789	-0.43753
-2.6357	0.35865	-2.7397	-0.028582	-2.6341	0.15497	-2.8067	0.042432	-2.7464	0.013554	-2.7741	-0.44894
-2.6308	0.33812	-2.7349	-0.028582	-2.6292	0.15377	-2.8019	0.042432	-2.7415	0.036913	-2.7692	-0.45057
-2.6272	0.31285	-2.7312	-0.031327	-2.6255	0.14542	-2.7982	0.037095	-2.7378	0.019393	-2.7655	-0.43916
-2.6223	0.28284	-2.7263	-0.0011366	-2.6206	0.17764	-2.7933	0.038429	-2.7329	0.019393	-2.7606	-0.44894
-2.6211	0.35233	-2.7251	-0.014859	-2.6194	0.15497	-2.7921	0.042432	-2.7317	0.045672	-2.7594	-0.45708
-2.6174	0.28127	-2.7214	-0.042305	-2.6157	0.15019	-2.7884	0.037095	-2.728	0.039833	-2.7557	-0.44405
-2.6162	0.32706	-2.7202	-0.034071	-2.6145	0.18242	-2.7872	0.043766	-2.7268	0.044212	-2.7545	-0.45708
-2.6125	0.25284	-2.7165	-0.031327	-2.6108	0.17048	-2.7835	0.031759	-2.7231	0.025233	-2.7508	-0.46197
-2.6076	0.24336	-2.7116	-0.050539	-2.6059	0.16213	-2.7786	0.027757	-2.7182	0.047132	-2.7459	-0.46523
-2.6027	0.20704	-2.7067	-0.012115	-2.601	0.15139	-2.7737	0.030425	-2.7133	0.045672	-2.741	-0.47175
-2.5978	0.19283	-2.7018	-0.047794	-2.5962	0.15258	-2.7688	0.026423	-2.7084	0.029613	-2.7361	-0.46686
-2.5929	0.17388	-2.6969	-0.058773	-2.5913	0.15377	-2.7639	0.029091	-2.7035	0.038373	-2.7312	-0.47338
-2.588	0.14703	-2.692	-0.028582	-2.5864	0.15974	-2.759	0.037095	-2.6987	0.054432	-2.7263	-0.47827
-2.5831	0.13282	-2.6872	-0.064262	-2.5815	0.14423	-2.7542	0.043766	-2.6938	0.067571	-2.7215	-0.47664
-2.5782	0.1044	-2.6823	-0.056028	-2.5766	0.14542	-2.7493	0.034427	-2.6889	0.070491	-2.7166	-0.48805
-2.5734	0.087024	-2.6774	-0.069751	-2.5717	0.13468	-2.7444	0.027757	-2.684	0.069031	-2.7117	-0.48479
-2.5697	0.087024	-2.6737	-0.023093	-2.568	0.15855	-2.7407	0.046434	-2.6803	0.09531	-2.708	-0.48642
-2.5685	0.11229	-2.6725	-0.025838	-2.5668	0.16451	-2.7395	0.038429	-2.6791	0.076331	-2.7068	-0.4799
-2.5648	0.077549	-2.6688	-0.031327	-2.5631	0.16332	-2.7358	0.034427	-2.6754	0.080711	-2.7031	-0.47501
-2.5636	0.10913	-2.6676	-0.034071	-2.5619	0.15019	-2.7346	0.038429	-2.6742	0.09239	-2.7019	-0.48316
-2.5599	0.071232	-2.6639	-0.07524	-2.5582	0.15616	-2.7309	0.02242	-2.6705	0.082171	-2.6982	-0.47664
-2.5587	0.09492	-2.6627	-0.034071	-2.557	0.14065	-2.7297	0.038429	-2.6693	0.073411	-2.697	-0.46686
-2.555	0.049123	-2.659	-0.069751	-2.5533	0.13826	-2.726	0.037095	-2.6656	0.09531	-2.6933	-0.48316
-2.5501	0.036489	-2.6541	-0.077985	-2.5485	0.13349	-2.7211	0.025089	-2.6607	0.09969	-2.6884	-0.48479
-2.5452	0.025435	-2.6492	-0.069751	-2.5436	0.1311	-2.7162	0.019752	-2.6558	0.09677	-2.6835	-0.48479
-2.5403	0.0017469	-2.6443	-0.067006	-2.5387	0.13945	-2.7113	0.031759	-2.6509	0.08947	-2.6786	-0.48153
-2.5354	-0.028258	-2.6394	-0.050539	-2.5338	0.14303	-2.7064	0.037095	-2.6461	0.10115	-2.6738	-0.48805
-2.5305	-0.06458	-2.6346	-0.061517	-2.5289	0.14781	-2.7016	0.037095	-2.6412	0.09531	-2.6689	-0.49294
-2.5256	-0.070896	-2.6297	-0.080729	-2.524	0.12155	-2.6967	0.031759	-2.6363	0.10407	-2.664	-0.50108
-2.5208	-0.097743	-2.6248	-0.086218	-2.5191	0.13826	-2.6918	0.042432	-2.6314	0.10553	-2.6591	-0.4962
-2.5159	-0.081951	-2.6199	-0.088963	-2.5142	0.1299	-2.6869	0.039764	-2.6265	0.09239	-2.6542	-0.48316
-2.5122	-0.10564	-2.6162	-0.039561	-2.5105	0.149	-2.6832	0.049102	-2.6228	0.11721	-2.6505	-0.48316
-2.511	-0.077213	-2.615	-0.088963	-2.5093	0.15616	-2.682	0.049102	-2.6216	0.11867	-2.6493	-0.4636
-2.5073	-0.13564	-2.6113	-0.04505	-2.5056	0.11797	-2.6783	0.042432	-2.6179	0.10553	-2.6456	-0.48316
-2.5061	-0.1088	-2.6101	-0.04505	-2.5044	0.15019	-2.6771	0.0451	-2.6167	0.12305	-2.6444	-0.46686
-2.5012	-0.14354	-2.6052	-0.10543	-2.4995	0.11558	-2.6722	0.029091	-2.6118	0.11721	-2.6395	-0.48153
-2.4975	-0.1388	-2.6015	-0.083474	-2.4959	0.1299	-2.6685	0.046434	-2.6081	0.11721	-2.6358	-0.48153
-2.4926	-0.16249	-2.5966	-0.091707	-2.491	0.13229	-2.6636	0.033093	-2.6032	0.11283	-2.6309	-0.4799
-2.4877	-0.17197	-2.5917	-0.088963	-2.4861	0.11678	-2.6587	0.041098	-2.5984	0.14495	-2.626	-0.46197
-2.4865	-0.15144	-2.5905	-0.061517	-2.4848	0.14065	-2.6575	0.05177	-2.5971	0.13619	-2.6248	-0.45383
-2.4828	-0.18144	-2.5869	-0.086218	-2.4812	0.12871	-2.6539	0.038429	-2.5935	0.11721	-2.6212	-0.47012
-2.4779	-0.21618	-2.582	-0.094452	-2.4763	0.12752	-2.649	0.053104	-2.5886	0.12013	-2.6163	-0.48153
-2.4731	-0.2225	-2.5771	-0.086218	-2.4714	0.12036	-2.6441	0.038429	-2.5837	0.12451	-2.6114	-0.46686
-2.4682	-0.24303	-2.5722	-0.088963	-2.4665	0.12155	-2.6392	0.038429	-2.5788	0.13035	-2.6065	-0.4636
-2.4633	-0.25566	-2.5673	-0.097196	-2.4616	0.12274	-2.6343	0.042432	-2.5739	0.12889	-2.6016	-0.46849
-2.4584	-0.27777	-2.5624	-0.11915	-2.4567	0.12752	-2.6294	0.05177	-2.569	0.12743	-2.5967	-0.45383
-2.4535	-0.28251	-2.5575	-0.11915	-2.4518	0.11081	-2.6245	0.043766	-2.5641	0.12159	-2.5918	-0.44894
-2.4486	-0.27935	-2.5526	-0.11092	-2.4469	0.11081	-2.6196	0.041098	-2.5592	0.14787	-2.5869	-0.4636
-2.4437	-0.28567	-2.5477	-0.069751	-2.442	0.10842	-2.6147	0.05177	-2.5543	0.15809	-2.582	-0.44894
-2.44	-0.28725	-2.544	-0.10269	-2.4384	0.11916	-2.611	0.055773	-2.5506	0.15517	-2.5783	-0.4522
-2.4388	-0.26672	-2.5428	-0.083474	-2.4371	0.14184	-2.6098	0.046434	-2.5494	0.13765	-2.5771	-0.44405
-2.4351	-0.30936	-2.5391	-0.077985	-2.4335	0.12871	-2.6061	0.038429	-2.5458	0.15517	-2.5735	-0.46034
-2.4339	-0.29356	-2.5379	-0.067006	-2.4323	0.13587	-2.6049	0.063777	-2.5445	0.15225	-2.5722	-0.44405
-2.4302	-0.30778	-2.5343	-0.069751	-2.4286	0.13229	-2.6013	0.058441	-2.5409	0.16685	-2.5686	-0.44894
-2.429	-0.30462	-2.533	-0.10817	-2.4274	0.10842	-2.6	0.043766	-2.5396	0.16101	-2.5673	-0.44079
-2.4253	-0.32357	-2.5294	-0.091707	-2.4237	0.10126	-2.5964	0.0451	-2.536	0.15663	-2.5637	-0.45383
-2.4205	-0.32199	-2.5245	-0.099941	-2.4188	0.12513	-2.5915	0.05177	-2.5311	0.15371	-2.5588	-0.45383
-2.4156	-0.31725	-2.5196	-0.11915	-2.4139	0.10723	-2.5866	0.053104	-2.5262	0.15371	-2.5539	-0.44405
-2.4107	-0.33462	-2.5147	-0.12464	-2.409	0.10246	-2.5817	0.046434	-2.5213	0.15371	-2.549	-0.44405
-2.4058	-0.34726	-2.5098	-0.083474	-2.4041	0.10723	-2.5768	0.05177	-2.5164	0.15079	-2.5441	-0.43264
-2.4009	-0.35989	-2.5049	-0.12464	-2.3992	0.098875	-2.5719	0.062443	-2.5115	0.15663	-2.5392	-0.4359
-2.396	-0.35831	-2.5	-0.097196	-2.3943	0.12632	-2.567	0.053104	-2.5066	0.16393	-2.5343	-0.42286
-2.3911	-0.3741	-2.4951	-0.097196	-2.3894	0.11678	-2.5621	0.061109	-2.5017	0.16247	-2.5294	-0.42449
-2.3862	-0.41358	-2.4902	-0.11915	-2.3845	0.096488	-2.5572	0.065111	-2.4968	0.18291	-2.5245	-0.41471
-2.3825	-0.40095	-2.4866	-0.077985	-2.3809	0.11797	-2.5536	0.059775	-2.4932	0.16685	-2.5209	-0.41634
-2.3813	-0.37726	-2.4853	-0.11641	-2.3797	0.10484	-2.5523	0.059775	-2.4919	0.15955	-2.5196	-0.3919
-2.3776	-0.41042	-2.4817	-0.10817	-2.376	0.10007	-2.5487	0.070447	-2.4883	0.17707	-2.516	-0.40657
-2.3764	-0.36463	-2.4804	-0.097196	-2.3748	0.1299	-2.5474	0.071782	-2.487	0.17561	-2.5147	-0.38864
-2.3728	-0.412	-2.4768	-0.11641	-2.3711	0.12752	-2.5438	0.055773	-2.4834	0.16539	-2.5111	-0.40983
-2.3715	-0.38358	-2.4755	-0.083474	-2.3699	0.10246	-2.5425	0.066445	-2.4822	0.16831	-2.5098	-0.37886
-2.3679	-0.40095	-2.4719	-0.11366	-2.3662	0.10484	-2.5389	0.063777	-2.4785	0.18145	-2.5062	-0.3919
-2.363	-0.4199	-2.467	-0.13013	-2.3613	0.097681	-2.534	0.069113	-2.4736	0.15809	-2.5013	-0.38864
-2.3581	-0.42622	-2.4621	-0.091707	-2.3564	0.10723	-2.5291	0.062443	-2.4687	0.16101	-2.4964	-0.38538
-2.3532	-0.43095	-2.4572	-0.11092	-2.3515	0.10007	-2.5242	0.057107	-2.4638	0.15371	-2.4915	-0.36746
-2.3483	-0.42938	-2.4523	-0.13837	-2.3466	0.08694	-2.5193	0.071782	-2.4589	0.14787	-2.4866	-0.35931
-2.3434	-0.43253	-2.4474	-0.088963	-2.3417	0.10007	-2.5144	0.071782	-2.454	0.15371	-2.4817	-0.3642
-2.3385	-0.4278	-2.4425	-0.086218	-2.3368	0.095295	-2.5095	0.067779	-2.4491	0.15225	-2.4768	-0.36257
-2.3336	-0.43885	-2.4376	-0.13288	-2.332	0.11558	-2.5046	0.067779	-2.4442	0.16101	-2.4719	-0.35279
-2.3287	-0.45306	-2.4327	-0.1219	-2.3271	0.089327	-2.4997	0.073116	-2.4393	0.16539	-2.467	-0.33812
-2.3238	-0.44675	-2.4278	-0.13288	-2.3222	0.094101	-2.4948	0.079786	-2.4344	0.17123	-2.4621	-0.33812
-2.3189	-0.47043	-2.4229	-0.13288	-2.3173	0.112	-2.4899	0.069113	-2.4296	0.15517	-2.4572	-0.32997
-2.314	-0.46886	-2.4181	-0.11641	-2.3124	0.097681	-2.4851	0.08112	-2.4247	0.17415	-2.4524	-0.32997
-2.3104	-0.48623	-2.4144	-0.11366	-2.3087	0.10484	-2.4814	0.083788	-2.421	0.15955	-2.4487	-0.31205
-2.3091	-0.43569	-2.4132	-0.10269	-2.3075	0.091714	-2.4802	0.093127	-2.4198	0.16393	-2.4475	-0.2876
-2.3055	-0.48465	-2.4095	-0.088963	-2.3038	0.10007	-2.4765	0.071782	-2.4161	0.18145	-2.4438	-0.31368
-2.3043	-0.44043	-2.4083	-0.072495	-2.3026	0.091714	-2.4753	0.079786	-2.4149	0.18729	-2.4426	-0.28435
-2.3006	-0.47043	-2.4046	-0.10817	-2.2989	0.08336	-2.4716	0.077118	-2.4112	0.16101	-2.4389	-0.29086
-2.2994	-0.45622	-2.4034	-0.080729	-2.2977	0.098875	-2.4704	0.097129	-2.41	0.16539	-2.4377	-0.27294
-2.2957	-0.47201	-2.3997	-0.091707	-2.294	0.077393	-2.4667	0.085122	-2.4063	0.16247	-2.434	-0.29575
-2.2908	-0.47991	-2.3948	-0.1219	-2.2891	0.10246	-2.4618	0.077118	-2.4014	0.16101	-2.4291	-0.28435
-2.2859	-0.48149	-2.3899	-0.12739	-2.2842	0.092908	-2.4569	0.090459	-2.3965	0.16101	-2.4242	-0.28435
-2.281	-0.49254	-2.385	-0.11366	-2.2794	0.091714	-2.452	0.079786	-2.3916	0.17415	-2.4193	-0.26642
-2.2761	-0.48149	-2.3801	-0.12739	-2.2745	0.091714	-2.4471	0.089125	-2.3867	0.17999	-2.4144	-0.25338
-2.2712	-0.50202	-2.3752	-0.11915	-2.2696	0.085747	-2.4422	0.095795	-2.3819	0.15517	-2.4095	-0.25664
-2.2663	-0.50676	-2.3703	-0.11915	-2.2647	0.084553	-2.4374	0.094461	-2.377	0.15079	-2.4047	-0.23709
-2.2614	-0.48938	-2.3655	-0.13288	-2.2598	0.10604	-2.4325	0.086456	-2.3721	0.15663	-2.3998	-0.22568
-2.2566	-0.5036	-2.3606	-0.097196	-2.2549	0.095295	-2.4276	0.085122	-2.3672	0.15371	-2.3949	-0.2159
-2.2529	-0.50202	-2.3569	-0.11641	-2.2512	0.08694	-2.4239	0.095795	-2.3635	0.17123	-2.3912	-0.21427
-2.2517	-0.48149	-2.3557	-0.086218	-2.25	0.11439	-2.4227	0.097129	-2.3623	0.15955	-2.39	-0.19961
-2.248	-0.50676	-2.352	-0.11366	-2.2463	0.10484	-2.419	0.08112	-2.3586	0.16247	-2.3863	-0.21264
-2.2468	-0.47359	-2.3508	-0.094452	-2.2451	0.08694	-2.4178	0.1038	-2.3574	0.16101	-2.3851	-0.20938
-2.2431	-0.49096	-2.3471	-0.11641	-2.2414	0.095295	-2.4141	0.089125	-2.3537	0.15663	-2.3814	-0.20449
-2.2419	-0.45938	-2.3459	-0.11092	-2.2402	0.10723	-2.4129	0.10914	-2.3525	0.16247	-2.3802	-0.18005
-2.2382	-0.51149	-2.3422	-0.13562	-2.2365	0.096488	-2.4092	0.091793	-2.3488	0.15225	-2.3765	-0.18983
-2.2333	-0.5036	-2.3373	-0.12739	-2.2317	0.08694	-2.4043	0.090459	-2.3439	0.16393	-2.3716	-0.18494
-2.2284	-0.50991	-2.3324	-0.11366	-2.2268	0.085747	-2.3994	0.1078	-2.339	0.16247	-2.3667	-0.18657
-2.2235	-0.49096	-2.3275	-0.12739	-2.2219	0.090521	-2.3945	0.10914	-2.3341	0.16685	-2.3618	-0.18005
-2.2186	-0.48781	-2.3226	-0.10269	-2.217	0.092908	-2.3896	0.094461	-2.3293	0.15079	-2.3569	-0.15887
-2.2137	-0.49886	-2.3178	-0.11366	-2.2121	0.097681	-2.3848	0.10647	-2.3244	0.16101	-2.3521	-0.16864
-2.2088	-0.49254	-2.3129	-0.11366	-2.2072	0.085747	-2.3799	0.099797	-2.3195	0.14933	-2.3472	-0.14909
-2.204	-0.48938	-2.308	-0.13562	-2.2023	0.076199	-2.375	0.10513	-2.3146	0.16101	-2.3423	-0.14909
-2.1991	-0.49886	-2.3031	-0.10543	-2.1974	0.10246	-2.3701	0.099797	-2.3097	0.14641	-2.3374	-0.13116
-2.1954	-0.4957	-2.2994	-0.097196	-2.1937	0.10842	-2.3664	0.10113	-2.306	0.14349	-2.3337	-0.13279
-2.1942	-0.47359	-2.2982	-0.086218	-2.1925	0.090521	-2.3652	0.1118	-2.3048	0.16247	-2.3325	-0.092051
-2.1893	-0.48149	-2.2933	-0.1219	-2.1876	0.085747	-2.3603	0.10647	-2.2999	0.13473	-2.3276	-0.1165
-2.1844	-0.46886	-2.2884	-0.13288	-2.1827	0.077393	-2.3554	0.098463	-2.295	0.13473	-2.3227	-0.1002
-2.1807	-0.47517	-2.2847	-0.080729	-2.1791	0.076199	-2.3517	0.10914	-2.2913	0.15663	-2.319	-0.09694
-2.1758	-0.47517	-2.2798	-0.088963	-2.1742	0.096488	-2.3468	0.099797	-2.2864	0.14641	-2.3141	-0.079014
-2.1746	-0.46254	-2.2786	-0.061517	-2.1729	0.084553	-2.3456	0.11981	-2.2852	0.13765	-2.3129	-0.0562
-2.1709	-0.47991	-2.2749	-0.13288	-2.1693	0.10484	-2.3419	0.12381	-2.2816	0.13473	-2.3092	-0.069237
-2.1697	-0.4499	-2.2737	-0.10817	-2.168	0.112	-2.3407	0.12648	-2.2803	0.13619	-2.308	-0.061088
-2.166	-0.47675	-2.27	-0.11641	-2.1644	0.077393	-2.3371	0.10647	-2.2767	0.14203	-2.3044	-0.05457
-2.1611	-0.45464	-2.2652	-0.11641	-2.1595	0.077393	-2.3322	0.10513	-2.2718	0.13035	-2.2995	-0.048052
-2.1563	-0.44359	-2.2603	-0.07524	-2.1546	0.078586	-2.3273	0.12381	-2.2669	0.14057	-2.2946	-0.031755
-2.1514	-0.44043	-2.2554	-0.13837	-2.1497	0.07978	-2.3224	0.13448	-2.262	0.13181	-2.2897	-0.035015
-2.1465	-0.44201	-2.2505	-0.11915	-2.1448	0.095295	-2.3175	0.11581	-2.2571	0.13765	-2.2848	-0.028496
-2.1416	-0.44517	-2.2456	-0.12739	-2.1399	0.084553	-2.3126	0.12915	-2.2522	0.13327	-2.2799	-0.0089408
-2.1367	-0.43727	-2.2407	-0.1219	-2.135	0.080973	-2.3077	0.12514	-2.2473	0.12597	-2.275	-0.021978
-2.1318	-0.44043	-2.2358	-0.11641	-2.1301	0.097681	-2.3028	0.12248	-2.2424	0.13619	-2.2701	-0.0056816
-2.1269	-0.41674	-2.2309	-0.086218	-2.1252	0.07978	-2.2979	0.13182	-2.2375	0.12451	-2.2652	0.00083682
-2.1232	-0.42622	-2.2272	-0.064262	-2.1216	0.092908	-2.2942	0.13982	-2.2338	0.12305	-2.2615	0.012244
-2.122	-0.43411	-2.226	-0.11915	-2.1203	0.10365	-2.293	0.13582	-2.2326	0.13327	-2.2603	0.02854
-2.1183	-0.42464	-2.2223	-0.083474	-2.1167	0.080973	-2.2893	0.13849	-2.229	0.13765	-2.2566	0.025281
-2.1171	-0.4199	-2.2211	-0.099941	-2.1155	0.072619	-2.2881	0.13849	-2.2277	0.13327	-2.2554	0.043207
-2.1134	-0.40095	-2.2175	-0.099941	-2.1118	0.10365	-2.2845	0.12915	-2.2241	0.13765	-2.2518	0.038318
-2.1122	-0.412	-2.2162	-0.061517	-2.1106	0.098875	-2.2832	0.12915	-2.2228	0.13181	-2.2505	0.049725
-2.1085	-0.42622	-2.2126	-0.067006	-2.1069	0.078586	-2.2796	0.12514	-2.2192	0.11721	-2.2469	0.041577
-2.1037	-0.40727	-2.2077	-0.091707	-2.102	0.075006	-2.2747	0.12648	-2.2143	0.11575	-2.242	0.059503
-2.0988	-0.41042	-2.2028	-0.10817	-2.0971	0.085747	-2.2698	0.12381	-2.2094	0.11429	-2.2371	0.054614
-2.0939	-0.42622	-2.1979	-0.13013	-2.0922	0.098875	-2.2649	0.13182	-2.2045	0.11575	-2.2322	0.07091
-2.089	-0.39937	-2.193	-0.11915	-2.0873	0.092908	-2.26	0.12915	-2.1996	0.11429	-2.2273	0.077429
-2.0841	-0.40727	-2.1881	-0.12464	-2.0824	0.094101	-2.2551	0.13182	-2.1947	0.11575	-2.2224	0.064392
-2.0792	-0.39937	-2.1832	-0.077985	-2.0775	0.088134	-2.2502	0.13715	-2.1898	0.12013	-2.2175	0.080688
-2.0743	-0.3899	-2.1783	-0.10269	-2.0726	0.073812	-2.2453	0.13315	-2.1849	0.10699	-2.2126	0.082317
-2.0694	-0.37568	-2.1734	-0.11641	-2.0677	0.075006	-2.2404	0.11847	-2.18	0.12305	-2.2077	0.1035
-2.0657	-0.36937	-2.1697	-0.094452	-2.0641	0.092908	-2.2368	0.12648	-2.1764	0.12305	-2.2041	0.10024
-2.0645	-0.36779	-2.1685	-0.072495	-2.0629	0.080973	-2.2355	0.13982	-2.1751	0.12889	-2.2028	0.12795
-2.0608	-0.3899	-2.1649	-0.077985	-2.0592	0.071425	-2.2319	0.13715	-2.1715	0.12597	-2.1992	0.11817
-2.0596	-0.3441	-2.1636	-0.050539	-2.058	0.090521	-2.2306	0.13849	-2.1702	0.10991	-2.1979	0.13284
-2.0547	-0.37252	-2.1587	-0.080729	-2.0531	0.090521	-2.2257	0.14115	-2.1653	0.10699	-2.193	0.12958
-2.0511	-0.36147	-2.1551	-0.11366	-2.0494	0.096488	-2.2221	0.13182	-2.1617	0.10261	-2.1894	0.14587
-2.0462	-0.34884	-2.1502	-0.077985	-2.0445	0.090521	-2.2172	0.13048	-2.1568	0.11283	-2.1845	0.14261
-2.0413	-0.36305	-2.1453	-0.094452	-2.0396	0.07978	-2.2123	0.12781	-2.1519	0.09677	-2.1796	0.1638
-2.04	-0.33462	-2.1441	-0.083474	-2.0384	0.091714	-2.2111	0.13849	-2.1507	0.11429	-2.1784	0.18009
-2.0364	-0.35357	-2.1404	-0.058773	-2.0347	0.071425	-2.2074	0.13448	-2.147	0.10407	-2.1747	0.16869
-2.0315	-0.36147	-2.1355	-0.067006	-2.0298	0.092908	-2.2025	0.12648	-2.1421	0.11283	-2.1698	0.18498
-2.0266	-0.3362	-2.1306	-0.10269	-2.0249	0.077393	-2.1976	0.15183	-2.1372	0.11575	-2.1649	0.17358
-2.0217	-0.34726	-2.1257	-0.07524	-2.02	0.08336	-2.1927	0.13715	-2.1323	0.10553	-2.16	0.17846
-2.0168	-0.34568	-2.1208	-0.07524	-2.0152	0.071425	-2.1878	0.13448	-2.1274	0.11721	-2.1551	0.17195
-2.0119	-0.32989	-2.1159	-0.064262	-2.0103	0.069038	-2.1829	0.14649	-2.1225	0.09677	-2.1502	0.18498
-2.007	-0.31567	-2.111	-0.099941	-2.0054	0.088134	-2.178	0.13048	-2.1176	0.10407	-2.1453	0.20617
-2.0021	-0.32989	-2.1061	-0.097196	-2.0005	0.076199	-2.1731	0.14115	-2.1128	0.09093	-2.1404	0.20617
-1.9972	-0.32515	-2.1013	-0.067006	-1.9956	0.067845	-2.1683	0.14382	-2.1079	0.09093	-2.1356	0.21106
-1.9936	-0.30778	-2.0976	-0.10543	-1.9919	0.096488	-2.1646	0.13582	-2.1042	0.10553	-2.1319	0.23061
-1.9923	-0.29198	-2.0964	-0.099941	-1.9907	0.097681	-2.1634	0.14649	-2.103	0.09969	-2.1307	0.24202
-1.9887	-0.32357	-2.0927	-0.072495	-1.987	0.082166	-2.1597	0.12915	-2.0993	0.09093	-2.127	0.2078
-1.9875	-0.28567	-2.0915	-0.067006	-1.9858	0.076199	-2.1585	0.13715	-2.0981	0.10845	-2.1258	0.23713
-1.9838	-0.30936	-2.0878	-0.094452	-1.9821	0.096488	-2.1548	0.12248	-2.0944	0.10699	-2.1221	0.22083
-1.9826	-0.28251	-2.0866	-0.042305	-1.9809	0.077393	-2.1536	0.13715	-2.0932	0.11721	-2.1209	0.23061
-1.9789	-0.30778	-2.0829	-0.072495	-1.9772	0.065458	-2.1499	0.13448	-2.0895	0.10261	-2.1172	0.22735
-1.974	-0.28251	-2.078	-0.086218	-1.9723	0.092908	-2.145	0.14115	-2.0846	0.088011	-2.1123	0.22083
-1.9691	-0.28567	-2.0731	-0.10269	-1.9674	0.070232	-2.1401	0.12381	-2.0797	0.08947	-2.1074	0.23876
-1.9642	-0.27303	-2.0682	-0.088963	-1.9626	0.067845	-2.1352	0.13182	-2.0748	0.083631	-2.1025	0.26646
-1.9593	-0.26672	-2.0633	-0.088963	-1.9577	0.07978	-2.1303	0.12915	-2.0699	0.085091	-2.0976	0.25832
-1.9544	-0.26672	-2.0584	-0.086218	-1.9528	0.060684	-2.1254	0.13715	-2.065	0.082171	-2.0927	0.25995
-1.9495	-0.26514	-2.0535	-0.10269	-1.9479	0.076199	-2.1206	0.13182	-2.0602	0.079251	-2.0879	0.27298
-1.9446	-0.2604	-2.0487	-0.04505	-1.943	0.058297	-2.1157	0.13982	-2.0553	0.08947	-2.083	0.2795
-1.9397	-0.25093	-2.0438	-0.091707	-1.9381	0.08694	-2.1108	0.12915	-2.0504	0.09093	-2.0781	0.28602
-1.9361	-0.24461	-2.0401	-0.036816	-1.9344	0.061878	-2.1071	0.15049	-2.0467	0.09093	-2.0744	0.27461
-1.9349	-0.24935	-2.0389	-0.088963	-1.9332	0.091714	-2.1059	0.14382	-2.0455	0.10553	-2.0732	0.30394
-1.9312	-0.24303	-2.0352	-0.083474	-1.9295	0.077393	-2.1022	0.12915	-2.0418	0.077791	-2.0695	0.28439
-1.93	-0.23197	-2.034	-0.083474	-1.9283	0.077393	-2.101	0.14516	-2.0406	0.09093	-2.0683	0.31698
-1.9263	-0.24303	-2.0303	-0.039561	-1.9246	0.080973	-2.0973	0.13849	-2.0369	0.074871	-2.0646	0.30394
-1.9251	-0.23197	-2.0291	-0.050539	-1.9234	0.089327	-2.0961	0.12381	-2.0357	0.085091	-2.0634	0.32024
-1.9214	-0.22408	-2.0254	-0.088963	-1.9197	0.072619	-2.0924	0.12915	-2.032	0.086551	-2.0597	0.30232
-1.9165	-0.21934	-2.0205	-0.088963	-1.9149	0.077393	-2.0875	0.13315	-2.0271	0.077791	-2.0548	0.31861
-1.9116	-0.21618	-2.0156	-0.077985	-1.91	0.063071	-2.0826	0.12781	-2.0222	0.083631	-2.0499	0.31861
-1.9067	-0.21934	-2.0107	-0.07524	-1.9051	0.080973	-2.0777	0.12781	-2.0173	0.077791	-2.045	0.32024
-1.9018	-0.20987	-2.0058	-0.091707	-1.9002	0.073812	-2.0728	0.11981	-2.0125	0.082171	-2.0401	0.32513
-1.8969	-0.20355	-2.001	-0.097196	-1.8953	0.057104	-2.068	0.12915	-2.0076	0.067571	-2.0353	0.3235
-1.892	-0.19723	-1.9961	-0.07524	-1.8904	0.058297	-2.0631	0.12915	-2.0027	0.079251	-2.0304	0.33328
-1.8872	-0.19249	-1.9912	-0.088963	-1.8855	0.070232	-2.0582	0.11447	-1.9978	0.063192	-2.0255	0.33165
-1.8823	-0.19565	-1.9863	-0.050539	-1.8806	0.057104	-2.0533	0.11581	-1.9929	0.080711	-2.0206	0.34631
-1.8774	-0.17512	-1.9814	-0.099941	-1.8757	0.05591	-2.0484	0.11714	-1.988	0.070491	-2.0157	0.33817
-1.8725	-0.17354	-1.9765	-0.069751	-1.8708	0.082166	-2.0435	0.12381	-1.9831	0.057352	-2.0108	0.35446
-1.8676	-0.1767	-1.9716	-0.061517	-1.8659	0.054717	-2.0386	0.10914	-1.9782	0.054432	-2.0059	0.3398
-1.8639	-0.16881	-1.9679	-0.061517	-1.8623	0.080973	-2.0349	0.11314	-1.9745	0.063192	-2.0022	0.37076
-1.8627	-0.17512	-1.9667	-0.042305	-1.861	0.075006	-2.0337	0.11847	-1.9733	0.064652	-2.001	0.36587
-1.859	-0.16091	-1.963	-0.061517	-1.8574	0.060684	-2.03	0.11981	-1.9696	0.061732	-1.9973	0.3398
-1.8578	-0.16723	-1.9618	-0.050539	-1.8561	0.070232	-2.0288	0.11314	-1.9684	0.074871	-1.9961	0.39357
-1.8541	-0.16091	-1.9581	-0.04505	-1.8525	0.066652	-2.0251	0.10647	-1.9647	0.051512	-1.9924	0.34631
-1.8529	-0.16723	-1.9569	-0.077985	-1.8512	0.085747	-2.0239	0.10914	-1.9635	0.055892	-1.9912	0.39357
-1.8492	-0.16723	-1.9532	-0.091707	-1.8476	0.05233	-2.0203	0.11714	-1.9599	0.051512	-1.9876	0.3675
-1.8443	-0.14986	-1.9484	-0.050539	-1.8427	0.057104	-2.0154	0.089125	-1.955	0.070491	-1.9827	0.3512
-1.8394	-0.16249	-1.9435	-0.097196	-1.8378	0.047556	-2.0105	0.1118	-1.9501	0.061732	-1.9778	0.33817
-1.8346	-0.15301	-1.9386	-0.086218	-1.8329	0.05233	-2.0056	0.095795	-1.9452	0.063192	-1.9729	0.37239
-1.8297	-0.14986	-1.9337	-0.086218	-1.828	0.054717	-2.0007	0.10247	-1.9403	0.047132	-1.968	0.35935
-1.8248	-0.14038	-1.9288	-0.086218	-1.8231	0.053524	-1.9958	0.098463	-1.9354	0.047132	-1.9631	0.3675
-1.8199	-0.12933	-1.9239	-0.10817	-1.8182	0.053524	-1.9909	0.10247	-1.9305	0.058812	-1.9582	0.35283
-1.815	-0.13722	-1.919	-0.091707	-1.8133	0.070232	-1.986	0.091793	-1.9256	0.045672	-1.9533	0.36913
-1.8101	-0.12775	-1.9141	-0.10817	-1.8084	0.059491	-1.9811	0.083788	-1.9207	0.038373	-1.9484	0.36587
-1.8064	-0.11985	-1.9104	-0.10817	-1.8048	0.080973	-1.9774	0.085122	-1.917	0.055892	-1.9447	0.37565
-1.8052	-0.11353	-1.9092	-0.061517	-1.8035	0.078586	-1.9762	0.087791	-1.9158	0.055892	-1.9435	0.38543
-1.8015	-0.10722	-1.9055	-0.069751	-1.7999	0.057104	-1.9725	0.090459	-1.9122	0.057352	-1.9398	0.34957
-1.8003	-0.11038	-1.9043	-0.058773	-1.7987	0.07978	-1.9713	0.099797	-1.9109	0.058812	-1.9386	0.37565
-1.7966	-0.11353	-1.9007	-0.086218	-1.795	0.054717	-1.9677	0.079786	-1.9073	0.042752	-1.935	0.37076
-1.7954	-0.10406	-1.8994	-0.11092	-1.7938	0.082166	-1.9664	0.089125	-1.906	0.038373	-1.9337	0.38706
-1.7917	-0.11827	-1.8958	-0.067006	-1.7901	0.054717	-1.9628	0.075784	-1.9024	0.041293	-1.9301	0.37076
-1.7869	-0.12459	-1.8909	-0.10543	-1.7852	0.067845	-1.9579	0.078452	-1.8975	0.032533	-1.9252	0.34469
-1.782	-0.11038	-1.886	-0.11092	-1.7803	0.059491	-1.953	0.069113	-1.8926	0.016474	-1.9203	0.36587
-1.7771	-0.10248	-1.8811	-0.10269	-1.7754	0.066652	-1.9481	0.066445	-1.8877	0.029613	-1.9154	0.34143
-1.7722	-0.1088	-1.8762	-0.11366	-1.7705	0.057104	-1.9432	0.071782	-1.8828	0.022313	-1.9105	0.34631
-1.7673	-0.11196	-1.8713	-0.10817	-1.7656	0.059491	-1.9383	0.067779	-1.8779	0.020853	-1.9056	0.36424
-1.7624	-0.1009	-1.8664	-0.067006	-1.7607	0.057104	-1.9334	0.079786	-1.873	0.026693	-1.9007	0.33817
-1.7575	-0.10722	-1.8615	-0.086218	-1.7558	0.057104	-1.9285	0.067779	-1.8681	0.016474	-1.8958	0.35609
-1.7526	-0.10248	-1.8566	-0.10817	-1.7509	0.066652	-1.9236	0.065111	-1.8632	0.016474	-1.8909	0.33654
-1.7477	-0.091426	-1.8517	-0.094452	-1.7461	0.058297	-1.9187	0.062443	-1.8583	0.032533	-1.886	0.34631
-1.7428	-0.091426	-1.8468	-0.13288	-1.7412	0.063071	-1.9138	0.059775	-1.8534	0.028153	-1.8811	0.36913
-1.7379	-0.097743	-1.8419	-0.11092	-1.7363	0.051137	-1.9089	0.055773	-1.8485	0.017934	-1.8762	0.37402
-1.7343	-0.078792	-1.8383	-0.12739	-1.7326	0.045169	-1.9053	0.057107	-1.8449	0.028153	-1.8726	0.35935
-1.7294	-0.078792	-1.8334	-0.1466	-1.7277	0.046363	-1.9004	0.049102	-1.84	0.015014	-1.8677	0.35935
-1.7281	-0.077213	-1.8322	-0.11641	-1.7265	0.047556	-1.8992	0.053104	-1.8388	0.010634	-1.8665	0.37239
-1.7245	-0.086688	-1.8285	-0.10269	-1.7228	0.067845	-1.8955	0.063777	-1.8351	0.010634	-1.8628	0.35609
-1.7232	-0.072476	-1.8273	-0.13013	-1.7216	0.082166	-1.8943	0.057107	-1.8339	0.012094	-1.8616	0.35609
-1.7196	-0.080372	-1.8236	-0.11092	-1.7179	0.049943	-1.8906	0.05177	-1.8302	0.0004143	-1.8579	0.37891
-1.7147	-0.08353	-1.8187	-0.13837	-1.713	0.059491	-1.8857	0.039764	-1.8253	0.0047941	-1.853	0.37402
-1.7098	-0.077213	-1.8138	-0.13837	-1.7081	0.05591	-1.8808	0.037095	-1.8204	-0.0068854	-1.8481	0.3512
-1.7049	-0.06458	-1.8089	-0.10817	-1.7032	0.05233	-1.8759	0.046434	-1.8155	-0.0068854	-1.8432	0.33817
-1.7	-0.055104	-1.804	-0.14111	-1.6984	0.05591	-1.871	0.034427	-1.8106	-0.0068854	-1.8383	0.33817
-1.6951	-0.066159	-1.7991	-0.14385	-1.6935	0.04875	-1.8661	0.033093	-1.8057	-0.0039655	-1.8334	0.37076
-1.6902	-0.047208	-1.7942	-0.099941	-1.6886	0.059491	-1.8612	0.027757	-1.8008	-0.012725	-1.8285	0.34957
-1.6853	-0.053525	-1.7893	-0.13562	-1.6837	0.04875	-1.8563	0.030425	-1.796	-0.015645	-1.8236	0.35609
-1.6804	-0.048788	-1.7845	-0.11092	-1.6788	0.057104	-1.8515	0.031759	-1.7911	-0.021485	-1.8188	0.3398
-1.6755	-0.042471	-1.7796	-0.14111	-1.6739	0.045169	-1.8466	0.019752	-1.7862	-0.018565	-1.8139	0.34631
-1.6719	-0.048788	-1.7759	-0.1219	-1.6702	0.046363	-1.8429	0.025089	-1.7825	-0.021485	-1.8102	0.34794
-1.6707	-0.050367	-1.7747	-0.1219	-1.669	0.040395	-1.8417	0.033093	-1.7813	-0.025865	-1.809	0.32676
-1.667	-0.055104	-1.771	-0.14111	-1.6653	0.064265	-1.838	0.019752	-1.7776	-0.025865	-1.8053	0.33491
-1.6658	-0.040892	-1.7698	-0.11641	-1.6641	0.036815	-1.8368	0.017084	-1.7764	-0.031704	-1.8041	0.34469
-1.6621	-0.036154	-1.7661	-0.16856	-1.6604	0.032041	-1.8331	0.011748	-1.7727	-0.030244	-1.8004	0.3235
-1.6572	-0.037733	-1.7612	-0.16856	-1.6555	0.030848	-1.8282	0.013082	-1.7678	-0.033164	-1.7955	0.33328
-1.6523	-0.028258	-1.7563	-0.14934	-1.6506	0.046363	-1.8233	0.013082	-1.7629	-0.033164	-1.7906	0.32187
-1.6474	-0.0251	-1.7514	-0.16307	-1.6458	0.033235	-1.8184	0.0064114	-1.758	-0.036084	-1.7857	0.3235
-1.6425	-0.014045	-1.7465	-0.15758	-1.6409	0.045169	-1.8135	0.0077455	-1.7531	-0.028784	-1.7808	0.31698
-1.6376	-0.0077283	-1.7416	-0.17953	-1.636	0.053524	-1.8086	-0.0029272	-1.7482	-0.034624	-1.7759	0.33817
-1.6327	-0.0029907	-1.7367	-0.16581	-1.6311	0.020107	-1.8037	-0.0082635	-1.7434	-0.033164	-1.7711	0.31861
-1.6278	-0.0077283	-1.7319	-0.17404	-1.6262	0.026074	-1.7989	-0.012266	-1.7385	-0.041924	-1.7662	0.30232
-1.6229	0.0017469	-1.727	-0.16032	-1.6213	0.026074	-1.794	-0.012266	-1.7336	-0.039004	-1.7613	0.31535
-1.6181	-0.0061491	-1.7221	-0.15483	-1.6164	0.023687	-1.7891	-0.014934	-1.7287	-0.049224	-1.7564	0.28928
-1.6144	0.0049053	-1.7184	-0.196	-1.6127	0.01772	-1.7854	-0.021604	-1.725	-0.060903	-1.7527	0.29254
-1.6132	0.033331	-1.7172	-0.14385	-1.6115	0.033235	-1.7842	-0.018936	-1.7238	-0.047764	-1.7515	0.30232
-1.6083	0.0080637	-1.7123	-0.16856	-1.6066	0.014139	-1.7793	-0.026941	-1.7189	-0.060903	-1.7466	0.29743
-1.6046	0.012801	-1.7086	-0.20149	-1.6029	0.035622	-1.7756	-0.029609	-1.7152	-0.053603	-1.7429	0.29417
-1.5997	0.017539	-1.7037	-0.20149	-1.5981	0.010559	-1.7707	-0.024273	-1.7103	-0.059443	-1.738	0.29417
-1.5948	0.011222	-1.6988	-0.19051	-1.5932	0.023687	-1.7658	-0.030943	-1.7054	-0.062363	-1.7331	0.27624
-1.5936	0.036489	-1.6976	-0.1713	-1.5919	0.030848	-1.7646	-0.029609	-1.7042	-0.046304	-1.7319	0.29906
-1.5899	0.014381	-1.6939	-0.196	-1.5883	0.0033983	-1.7609	-0.033611	-1.7005	-0.063823	-1.7282	0.26646
-1.585	0.033331	-1.689	-0.17404	-1.5834	0.010559	-1.756	-0.025607	-1.6957	-0.068203	-1.7233	0.25343
-1.5801	0.031752	-1.6842	-0.20149	-1.5785	-0.0085362	-1.7512	-0.029609	-1.6908	-0.065283	-1.7185	0.26483
-1.5752	0.036489	-1.6793	-0.2207	-1.5736	-0.00018203	-1.7463	-0.030943	-1.6859	-0.068203	-1.7136	0.24691
-1.5704	0.042806	-1.6744	-0.18502	-1.5687	-0.0085362	-1.7414	-0.041616	-1.681	-0.071123	-1.7087	0.24528
-1.5655	0.045965	-1.6695	-0.23168	-1.5638	-0.0085362	-1.7365	-0.044284	-1.6761	-0.057983	-1.7038	0.23713
-1.5606	0.057019	-1.6646	-0.24815	-1.5589	0.010559	-1.7316	-0.025607	-1.6712	-0.066743	-1.6989	0.25669
-1.5557	0.057019	-1.6597	-0.21521	-1.554	-0.010923	-1.7267	-0.054957	-1.6663	-0.069663	-1.694	0.25017
-1.5508	0.057019	-1.6548	-0.2207	-1.5491	-0.01689	-1.7218	-0.04962	-1.6614	-0.076962	-1.6891	0.2518
-1.5459	0.069653	-1.6499	-0.25089	-1.5442	-0.00018203	-1.7169	-0.041616	-1.6565	-0.078422	-1.6842	0.25832
-1.5422	0.069653	-1.6462	-0.27285	-1.5406	-0.00018203	-1.7132	-0.053622	-1.6528	-0.093022	-1.6805	0.25832
-1.541	0.096499	-1.645	-0.20423	-1.5393	-0.0097297	-1.712	-0.052288	-1.6516	-0.069663	-1.6793	0.25506
-1.5373	0.079128	-1.6413	-0.24815	-1.5357	-0.018084	-1.7083	-0.053622	-1.6479	-0.069663	-1.6756	0.2518
-1.5361	0.099657	-1.6401	-0.22619	-1.5344	-0.031212	-1.7071	-0.046952	-1.6467	-0.071123	-1.6744	0.22572
-1.5324	0.079128	-1.6364	-0.23168	-1.5308	-0.034792	-1.7034	-0.062961	-1.6431	-0.095942	-1.6708	0.23387
-1.5275	0.079128	-1.6316	-0.27285	-1.5259	-0.026438	-1.6986	-0.066963	-1.6382	-0.078422	-1.6659	0.23387
-1.5226	0.082286	-1.6267	-0.22345	-1.521	-0.038373	-1.6937	-0.062961	-1.6333	-0.082802	-1.661	0.22083
-1.5178	0.088603	-1.6218	-0.26736	-1.5161	-0.038373	-1.6888	-0.066963	-1.6284	-0.10178	-1.6561	0.21758
-1.5129	0.091761	-1.6169	-0.2701	-1.5112	-0.033599	-1.6839	-0.076302	-1.6235	-0.079882	-1.6512	0.22409
-1.508	0.10597	-1.612	-0.2454	-1.5063	-0.028825	-1.679	-0.074968	-1.6186	-0.10178	-1.6463	0.21106
-1.5031	0.10755	-1.6071	-0.2454	-1.5014	-0.04792	-1.6741	-0.073634	-1.6137	-0.10324	-1.6414	0.20617
-1.4982	0.12177	-1.6022	-0.28108	-1.4965	-0.059855	-1.6692	-0.084306	-1.6088	-0.087182	-1.6365	0.21758
-1.4933	0.12808	-1.5973	-0.24815	-1.4916	-0.043146	-1.6643	-0.069631	-1.6039	-0.10762	-1.6316	0.20454
-1.4884	0.14388	-1.5924	-0.25089	-1.4867	-0.070596	-1.6594	-0.074968	-1.599	-0.1047	-1.6267	0.20291
-1.4847	0.15493	-1.5887	-0.27559	-1.4831	-0.081337	-1.6557	-0.076302	-1.5954	-0.1047	-1.623	0.20128
-1.4835	0.18493	-1.5875	-0.23442	-1.4818	-0.043146	-1.6545	-0.066963	-1.5941	-0.091562	-1.6218	0.20617
-1.4798	0.16756	-1.5839	-0.25638	-1.4782	-0.099239	-1.6509	-0.088309	-1.5905	-0.10908	-1.6182	0.21106
-1.4786	0.19441	-1.5826	-0.2207	-1.477	-0.063435	-1.6496	-0.086975	-1.5892	-0.112	-1.6169	0.19639
-1.4749	0.17704	-1.579	-0.26462	-1.4733	-0.095659	-1.646	-0.086975	-1.5856	-0.10762	-1.6133	0.18172
-1.4701	0.17546	-1.5741	-0.28932	-1.4684	-0.098045	-1.6411	-0.082972	-1.5807	-0.095942	-1.6084	0.1915
-1.4652	0.19441	-1.5692	-0.28383	-1.4635	-0.094465	-1.6362	-0.094979	-1.5758	-0.1193	-1.6035	0.1638
-1.4603	0.2102	-1.5643	-0.27559	-1.4586	-0.092078	-1.6313	-0.089643	-1.5709	-0.11784	-1.5986	0.16217
-1.4554	0.20546	-1.5594	-0.31402	-1.4537	-0.12549	-1.6264	-0.089643	-1.566	-0.11492	-1.5937	0.18498
-1.4505	0.2102	-1.5545	-0.31402	-1.4488	-0.11356	-1.6215	-0.086975	-1.5611	-0.10762	-1.5888	0.16706
-1.4456	0.21494	-1.5496	-0.29206	-1.4439	-0.13624	-1.6166	-0.092311	-1.5562	-0.10908	-1.5839	0.16706
-1.4407	0.22441	-1.5447	-0.28383	-1.439	-0.13982	-1.6117	-0.098981	-1.5513	-0.12076	-1.579	0.15728
-1.4358	0.24179	-1.5398	-0.31676	-1.4341	-0.15652	-1.6068	-0.10432	-1.5464	-0.11492	-1.5741	0.17032
-1.4309	0.23863	-1.5349	-0.31951	-1.4293	-0.15056	-1.6019	-0.11499	-1.5415	-0.1193	-1.5692	0.1638
-1.426	0.256	-1.53	-0.29206	-1.4244	-0.16846	-1.597	-0.10965	-1.5366	-0.12368	-1.5643	0.14098
-1.4211	0.26389	-1.5251	-0.29206	-1.4195	-0.15891	-1.5921	-0.10298	-1.5317	-0.12952	-1.5594	0.14424
-1.4162	0.28284	-1.5202	-0.2701	-1.4146	-0.16846	-1.5872	-0.11766	-1.5269	-0.112	-1.5545	0.15076
-1.4126	0.30811	-1.5166	-0.30304	-1.4109	-0.17204	-1.5836	-0.12299	-1.5232	-0.112	-1.5509	0.15076
-1.4113	0.30811	-1.5154	-0.28932	-1.4097	-0.1434	-1.5824	-0.11632	-1.522	-0.11492	-1.5497	0.13284
-1.4077	0.30653	-1.5117	-0.30029	-1.406	-0.16727	-1.5787	-0.12433	-1.5183	-0.11054	-1.546	0.12958
-1.4064	0.32075	-1.5105	-0.28108	-1.4048	-0.16846	-1.5775	-0.11766	-1.5171	-0.12514	-1.5448	0.15239
-1.4028	0.32548	-1.5068	-0.31951	-1.4011	-0.20068	-1.5738	-0.12166	-1.5134	-0.12222	-1.5411	0.12632
-1.3979	0.3239	-1.5019	-0.31951	-1.3962	-0.18755	-1.5689	-0.12299	-1.5085	-0.12806	-1.5362	0.12958
-1.393	0.34285	-1.497	-0.29755	-1.3913	-0.21262	-1.564	-0.11232	-1.5036	-0.1193	-1.5313	0.11817
-1.3881	0.36496	-1.4921	-0.30304	-1.3864	-0.21978	-1.5591	-0.12833	-1.4987	-0.13098	-1.5264	0.13121
-1.3832	0.37286	-1.4872	-0.33048	-1.3815	-0.22694	-1.5542	-0.12833	-1.4938	-0.12952	-1.5215	0.098614
-1.3783	0.3618	-1.4823	-0.31676	-1.3767	-0.215	-1.5493	-0.11766	-1.4889	-0.12222	-1.5166	0.12306
-1.3734	0.35707	-1.4774	-0.33048	-1.3718	-0.22216	-1.5444	-0.12833	-1.484	-0.11638	-1.5117	0.1198
-1.3685	0.36654	-1.4725	-0.35519	-1.3669	-0.28184	-1.5395	-0.139	-1.4792	-0.1266	-1.5068	0.12469
-1.3636	0.38391	-1.4677	-0.33048	-1.362	-0.27229	-1.5347	-0.127	-1.4743	-0.12806	-1.502	0.095354
-1.3587	0.38233	-1.4628	-0.32774	-1.3571	-0.28064	-1.5298	-0.14167	-1.4694	-0.13682	-1.4971	0.11165
-1.3551	0.38076	-1.4591	-0.33872	-1.3534	-0.29855	-1.5261	-0.13367	-1.4657	-0.10762	-1.4934	0.1198
-1.3539	0.47709	-1.4579	-0.30029	-1.3522	-0.28542	-1.5249	-0.127	-1.4645	-0.12076	-1.4922	0.10513
-1.3502	0.39971	-1.4542	-0.32225	-1.3485	-0.2711	-1.5212	-0.14434	-1.4608	-0.12076	-1.4885	0.090466
-1.349	0.49446	-1.453	-0.27834	-1.3473	-0.28184	-1.52	-0.14167	-1.4596	-0.1266	-1.4873	0.085577
-1.3453	0.42339	-1.4493	-0.29481	-1.3436	-0.28542	-1.5163	-0.139	-1.4559	-0.12368	-1.4836	0.10187
-1.3404	0.4455	-1.4444	-0.33872	-1.3387	-0.31764	-1.5114	-0.14567	-1.451	-0.13682	-1.4787	0.090466
-1.3355	0.46603	-1.4395	-0.31127	-1.3338	-0.30809	-1.5065	-0.14968	-1.4461	-0.13828	-1.4738	0.090466
-1.3306	0.48182	-1.4346	-0.31951	-1.329	-0.34032	-1.5016	-0.14701	-1.4412	-0.13098	-1.4689	0.093725
-1.3257	0.4913	-1.4297	-0.325	-1.3241	-0.3248	-1.4967	-0.14301	-1.4363	-0.13098	-1.464	0.075799
-1.3208	0.51815	-1.4248	-0.33323	-1.3192	-0.31764	-1.4918	-0.15768	-1.4314	-0.13682	-1.4591	0.090466
-1.3159	0.51815	-1.4199	-0.33323	-1.3143	-0.33912	-1.4869	-0.15368	-1.4266	-0.12368	-1.4542	0.080688
-1.311	0.54657	-1.4151	-0.325	-1.3094	-0.34628	-1.4821	-0.15501	-1.4217	-0.14412	-1.4494	0.087206
-1.3061	0.54341	-1.4102	-0.31127	-1.3045	-0.35703	-1.4772	-0.16035	-1.4168	-0.12222	-1.4445	0.074169
-1.3013	0.54815	-1.4053	-0.33323	-1.2996	-0.3618	-1.4723	-0.16168	-1.4119	-0.12222	-1.4396	0.059503
-1.2964	0.56868	-1.4004	-0.33597	-1.2947	-0.38448	-1.4674	-0.15501	-1.407	-0.12514	-1.4347	0.075799
-1.2915	0.58289	-1.3955	-0.30578	-1.2898	-0.38328	-1.4625	-0.15902	-1.4021	-0.13098	-1.4298	0.069281
-1.2866	0.59553	-1.3906	-0.35793	-1.2849	-0.38448	-1.4576	-0.16969	-1.3972	-0.12368	-1.4249	0.051355
-1.2829	0.58289	-1.3869	-0.32225	-1.2812	-0.38448	-1.4539	-0.16835	-1.3935	-0.13244	-1.4212	0.07091
-1.2817	0.61606	-1.3857	-0.29206	-1.28	-0.3988	-1.4527	-0.17769	-1.3923	-0.1266	-1.42	0.056244
-1.278	0.58289	-1.382	-0.31676	-1.2764	-0.40476	-1.449	-0.16569	-1.3886	-0.12514	-1.4163	0.056244
-1.2768	0.63343	-1.3808	-0.25089	-1.2751	-0.38567	-1.4478	-0.17769	-1.3874	-0.13682	-1.4151	0.057873
-1.2731	0.59553	-1.3771	-0.35519	-1.2715	-0.43102	-1.4441	-0.17236	-1.3837	-0.13536	-1.4114	0.061133
-1.2682	0.62237	-1.3722	-0.31951	-1.2666	-0.42863	-1.4392	-0.17502	-1.3789	-0.13536	-1.4065	0.035059
-1.2633	0.63817	-1.3674	-0.30578	-1.2617	-0.43818	-1.4344	-0.19504	-1.374	-0.1412	-1.4017	0.031799
-1.2584	0.63659	-1.3625	-0.28108	-1.2568	-0.4537	-1.4295	-0.18836	-1.3691	-0.14704	-1.3968	0.031799
-1.2536	0.6429	-1.3576	-0.28932	-1.2519	-0.47995	-1.4246	-0.19504	-1.3642	-0.1339	-1.3919	0.031799
-1.2487	0.65396	-1.3527	-0.25913	-1.247	-0.48711	-1.4197	-0.19504	-1.3593	-0.14558	-1.387	0.025281
-1.2438	0.66659	-1.3478	-0.29481	-1.2421	-0.47995	-1.4148	-0.19504	-1.3544	-0.14996	-1.3821	0.033429
-1.2389	0.69344	-1.3429	-0.27285	-1.2372	-0.50621	-1.4099	-0.20037	-1.3495	-0.14558	-1.3772	0.03017
-1.234	0.69975	-1.338	-0.28932	-1.2323	-0.52411	-1.405	-0.19637	-1.3446	-0.13098	-1.3723	0.020392
-1.2291	0.6966	-1.3331	-0.30304	-1.2274	-0.52053	-1.4001	-0.20304	-1.3397	-0.14704	-1.3674	0.033429
-1.2254	0.71555	-1.3294	-0.26736	-1.2238	-0.51814	-1.3964	-0.19637	-1.336	-0.13682	-1.3637	0.048096
-1.2242	0.7724	-1.3282	-0.22894	-1.2225	-0.5432	-1.3952	-0.20037	-1.3348	-0.13098	-1.3625	0.039948
-1.2205	0.74713	-1.3245	-0.31127	-1.2189	-0.53485	-1.3915	-0.20304	-1.3311	-0.13536	-1.3588	0.035059
-1.2193	0.77398	-1.3233	-0.22894	-1.2176	-0.53366	-1.3903	-0.19237	-1.3299	-0.1412	-1.3576	0.03017
-1.2156	0.75029	-1.3196	-0.30304	-1.214	-0.53724	-1.3866	-0.21771	-1.3263	-0.1412	-1.3539	0.013874
-1.2107	0.75029	-1.3148	-0.26462	-1.2091	-0.52769	-1.3818	-0.21505	-1.3214	-0.15726	-1.3491	0.012244
-1.2058	0.74713	-1.3099	-0.26187	-1.2042	-0.57662	-1.3769	-0.23506	-1.3165	-0.13974	-1.3442	0.020392
-1.201	0.76292	-1.305	-0.26736	-1.1993	-0.59214	-1.372	-0.23106	-1.3116	-0.1631	-1.3393	0.018763
-1.1961	0.77871	-1.3001	-0.29755	-1.1944	-0.62078	-1.3671	-0.23106	-1.3067	-0.16018	-1.3344	-0.0024224
-1.1912	0.77871	-1.2952	-0.28657	-1.1895	-0.5981	-1.3622	-0.23106	-1.3018	-0.15142	-1.3295	-0.0073112
-1.1863	0.78977	-1.2903	-0.25913	-1.1846	-0.60526	-1.3573	-0.23239	-1.2969	-0.14996	-1.3246	-0.0122
-1.1814	0.80082	-1.2854	-0.25913	-1.1797	-0.61004	-1.3524	-0.24306	-1.292	-0.16602	-1.3197	-0.0122
-1.1765	0.80714	-1.2805	-0.2454	-1.1748	-0.63868	-1.3475	-0.26441	-1.2871	-0.13974	-1.3148	-0.0056816
-1.1716	0.81504	-1.2756	-0.24815	-1.1699	-0.64704	-1.3426	-0.26041	-1.2822	-0.14704	-1.3099	-0.0056816
-1.1679	0.81977	-1.2719	-0.20972	-1.1663	-0.6172	-1.3389	-0.2564	-1.2786	-0.13682	-1.3062	-0.015459
-1.1667	0.86083	-1.2707	-0.24815	-1.165	-0.63271	-1.3377	-0.27108	-1.2773	-0.1485	-1.305	-0.004052
-1.1618	0.83083	-1.2658	-0.2454	-1.1602	-0.65539	-1.3328	-0.27775	-1.2724	-0.14704	-1.3001	-0.017089
-1.1569	0.81346	-1.2609	-0.22894	-1.1553	-0.6542	-1.3279	-0.27908	-1.2675	-0.16164	-1.2952	-0.017089
-1.1533	0.82451	-1.2573	-0.22619	-1.1516	-0.67687	-1.3243	-0.27908	-1.2639	-0.14704	-1.2916	-0.026867
-1.1484	0.83241	-1.2524	-0.23168	-1.1467	-0.65181	-1.3194	-0.27775	-1.259	-0.1631	-1.2867	-0.025237
-1.1471	0.86557	-1.2511	-0.2207	-1.1455	-0.68881	-1.3182	-0.29109	-1.2578	-0.1485	-1.2855	-0.017089
-1.1435	0.84188	-1.2475	-0.22619	-1.1418	-0.69597	-1.3145	-0.28709	-1.2541	-0.14558	-1.2818	-0.028496
-1.1386	0.84346	-1.2426	-0.23168	-1.1369	-0.67449	-1.3096	-0.29509	-1.2492	-0.16602	-1.2769	-0.046422
-1.1337	0.8482	-1.2377	-0.22619	-1.132	-0.69239	-1.3047	-0.3031	-1.2443	-0.17624	-1.272	-0.038274
-1.1288	0.85452	-1.2328	-0.23442	-1.1271	-0.71387	-1.2998	-0.3071	-1.2394	-0.15872	-1.2671	-0.036644
-1.1239	0.84978	-1.2279	-0.22345	-1.1222	-0.74609	-1.2949	-0.3071	-1.2345	-0.18208	-1.2622	-0.030126
-1.119	0.86083	-1.223	-0.21796	-1.1173	-0.727	-1.29	-0.32578	-1.2296	-0.185	-1.2573	-0.051311
-1.1141	0.86241	-1.2181	-0.18228	-1.1125	-0.727	-1.2851	-0.33378	-1.2247	-0.1777	-1.2524	-0.028496
-1.1092	0.86557	-1.2132	-0.20698	-1.1076	-0.71387	-1.2802	-0.34579	-1.2198	-0.18646	-1.2475	-0.044792
-1.1043	0.86083	-1.2083	-0.19326	-1.1027	-0.76757	-1.2753	-0.34712	-1.2149	-0.1923	-1.2426	-0.062718
-1.0994	0.86873	-1.2034	-0.17679	-1.0978	-0.75445	-1.2704	-0.35379	-1.2101	-0.18646	-1.2377	-0.049681
-1.0958	0.87031	-1.1998	-0.1713	-1.0941	-0.75683	-1.2668	-0.34178	-1.2064	-0.17624	-1.2341	-0.05457
-1.0945	0.8861	-1.1986	-0.15209	-1.0929	-0.7819	-1.2656	-0.35513	-1.2052	-0.19084	-1.2329	-0.061088
-1.0909	0.87031	-1.1949	-0.1713	-1.0892	-0.75445	-1.2619	-0.36446	-1.2015	-0.18938	-1.2292	-0.057829
-1.0896	0.88294	-1.1937	-0.17953	-1.088	-0.74848	-1.2607	-0.37113	-1.2003	-0.17186	-1.228	-0.044792
-1.086	0.87505	-1.19	-0.16307	-1.0843	-0.75206	-1.257	-0.35646	-1.1966	-0.18208	-1.2243	-0.075755
-1.0811	0.87347	-1.1851	-0.15209	-1.0794	-0.79025	-1.2521	-0.37514	-1.1917	-0.19376	-1.2194	-0.087162
-1.0762	0.87347	-1.1802	-0.15758	-1.0745	-0.81651	-1.2472	-0.38581	-1.1868	-0.1996	-1.2145	-0.077385
-1.0713	0.87347	-1.1753	-0.15209	-1.0696	-0.79502	-1.2423	-0.38848	-1.1819	-0.1996	-1.2096	-0.074125
-1.0664	0.88136	-1.1704	-0.16032	-1.0647	-0.81412	-1.2374	-0.39648	-1.177	-0.1996	-1.2047	-0.092051
-1.0615	0.8782	-1.1655	-0.1219	-1.0599	-0.81293	-1.2325	-0.39381	-1.1721	-0.18646	-1.1998	-0.093681
-1.0566	0.87031	-1.1606	-0.14934	-1.055	-0.81173	-1.2276	-0.41249	-1.1672	-0.19814	-1.1949	-0.10346
-1.0517	0.87347	-1.1557	-0.12464	-1.0501	-0.82605	-1.2227	-0.40315	-1.1623	-0.20982	-1.19	-0.10183
-1.0468	0.85925	-1.1508	-0.15758	-1.0452	-0.84396	-1.2179	-0.42983	-1.1575	-0.22588	-1.1852	-0.10509
-1.0419	0.85452	-1.146	-0.1466	-1.0403	-0.81173	-1.213	-0.4285	-1.1526	-0.22004	-1.1803	-0.10509
-1.0383	0.8561	-1.1423	-0.12739	-1.0366	-0.82009	-1.2093	-0.4205	-1.1489	-0.21566	-1.1766	-0.10183
-1.037	0.87505	-1.1411	-0.1219	-1.0354	-0.81293	-1.2081	-0.4245	-1.1477	-0.2288	-1.1754	-0.12138
-1.0334	0.8561	-1.1374	-0.10543	-1.0317	-0.79622	-1.2044	-0.42983	-1.144	-0.2142	-1.1717	-0.12953
-1.0322	0.86557	-1.1362	-0.13562	-1.0305	-0.84396	-1.2032	-0.42983	-1.1428	-0.22588	-1.1705	-0.11161
-1.0273	0.8482	-1.1313	-0.13013	-1.0256	-0.83202	-1.1983	-0.44851	-1.1379	-0.24048	-1.1656	-0.1165
-1.0236	0.8403	-1.1276	-0.13288	-1.0219	-0.85708	-1.1946	-0.44985	-1.1342	-0.22004	-1.1619	-0.12464
-1.0187	0.8403	-1.1227	-0.10817	-1.017	-0.84754	-1.1897	-0.46852	-1.1293	-0.24632	-1.157	-0.13931
-1.0138	0.83872	-1.1178	-0.13013	-1.0122	-0.84157	-1.1848	-0.48053	-1.1244	-0.23464	-1.1521	-0.13931
-1.0089	0.82609	-1.1129	-0.097196	-1.0073	-0.82963	-1.1799	-0.47653	-1.1195	-0.2434	-1.1472	-0.12464
-1.004	0.81977	-1.108	-0.10817	-1.0024	-0.86186	-1.175	-0.48587	-1.1146	-0.24194	-1.1423	-0.1442
-0.99913	0.8024	-1.1031	-0.11915	-0.99747	-0.84634	-1.1701	-0.51255	-1.1098	-0.25361	-1.1374	-0.15398
-0.99424	0.78977	-1.0983	-0.091707	-0.99258	-0.87141	-1.1653	-0.52589	-1.1049	-0.25069	-1.1326	-0.16538
-0.98935	0.78503	-1.0934	-0.072495	-0.98769	-0.86902	-1.1604	-0.52589	-1.1	-0.24486	-1.1277	-0.16375
-0.98445	0.77556	-1.0885	-0.094452	-0.9828	-0.87141	-1.1555	-0.55257	-1.0951	-0.25361	-1.1228	-0.17353
-0.97956	0.7724	-1.0836	-0.086218	-0.9779	-0.86186	-1.1506	-0.55924	-1.0902	-0.27259	-1.1179	-0.17842
-0.97467	0.75503	-1.0787	-0.094452	-0.97301	-0.87857	-1.1457	-0.55524	-1.0853	-0.28135	-1.113	-0.18331
-0.96978	0.74555	-1.0738	-0.088963	-0.96812	-0.86066	-1.1408	-0.56725	-1.0804	-0.28719	-1.1081	-0.17679
-0.96611	0.73292	-1.0701	-0.086218	-0.96445	-0.8547	-1.1371	-0.55524	-1.0767	-0.30033	-1.1044	-0.18657
-0.96488	0.74397	-1.0689	-0.083474	-0.96322	-0.86305	-1.1359	-0.5459	-1.0755	-0.26675	-1.1032	-0.18168
-0.96121	0.71555	-1.0652	-0.080729	-0.95956	-0.85947	-1.1322	-0.55524	-1.0718	-0.29449	-1.0995	-0.1882
-0.95999	0.72976	-1.064	-0.097196	-0.95833	-0.85231	-1.131	-0.55791	-1.0706	-0.28719	-1.0983	-0.19146
-0.95632	0.69344	-1.0603	-0.091707	-0.95466	-0.88095	-1.1273	-0.58059	-1.0669	-0.30471	-1.0946	-0.20938
-0.95143	0.66975	-1.0554	-0.10269	-0.94977	-0.87618	-1.1224	-0.58992	-1.0621	-0.30909	-1.0897	-0.21264
-0.94654	0.6508	-1.0505	-0.083474	-0.94488	-0.88453	-1.1176	-0.59259	-1.0572	-0.31347	-1.0849	-0.21753
-0.94164	0.64448	-1.0457	-0.11092	-0.93998	-0.88573	-1.1127	-0.60327	-1.0523	-0.32515	-1.08	-0.21753
-0.93675	0.63659	-1.0408	-0.080729	-0.93509	-0.87737	-1.1078	-0.63128	-1.0474	-0.34121	-1.0751	-0.22079
-0.93186	0.61132	-1.0359	-0.091707	-0.9302	-0.88573	-1.1029	-0.62061	-1.0425	-0.33391	-1.0702	-0.21916
-0.92696	0.59079	-1.031	-0.083474	-0.92531	-0.8905	-1.098	-0.64729	-1.0376	-0.32077	-1.0653	-0.24686
-0.92207	0.58131	-1.0261	-0.086218	-0.92041	-0.87021	-1.0931	-0.64195	-1.0327	-0.33975	-1.0604	-0.23872
-0.91718	0.56868	-1.0212	-0.10817	-0.91552	-0.89647	-1.0882	-0.65663	-1.0278	-0.34121	-1.0555	-0.24523
-0.91229	0.54815	-1.0163	-0.10269	-0.91063	-0.87857	-1.0833	-0.68598	-1.0229	-0.34559	-1.0506	-0.24849
-0.90862	0.55921	-1.0126	-0.053283	-0.90696	-0.88692	-1.0796	-0.6673	-1.0192	-0.35727	-1.0469	-0.25175
-0.90739	0.53552	-1.0114	-0.077985	-0.90574	-0.8535	-1.0784	-0.68064	-1.018	-0.35873	-1.0457	-0.2599
-0.90372	0.52288	-1.0077	-0.061517	-0.90207	-0.89527	-1.0747	-0.69398	-1.0143	-0.34121	-1.042	-0.26316
-0.9025	0.52446	-1.0065	-0.091707	-0.90084	-0.87618	-1.0735	-0.68064	-1.0131	-0.37041	-1.0408	-0.28272
-0.89883	0.4992	-1.0028	-0.050539	-0.89717	-0.87499	-1.0698	-0.70599	-1.0095	-0.37625	-1.0371	-0.28435
-0.89761	0.51657	-1.0016	-0.091707	-0.89595	-0.85112	-1.0686	-0.69532	-1.0082	-0.35873	-1.0359	-0.29738
-0.89394	0.49446	-0.99795	-0.099941	-0.89228	-0.87021	-1.065	-0.71666	-1.0046	-0.37041	-1.0323	-0.29738
-0.88905	0.47709	-0.99306	-0.10269	-0.88739	-0.88453	-1.0601	-0.73134	-0.99967	-0.39523	-1.0274	-0.30716
-0.88415	0.44866	-0.98817	-0.10269	-0.8825	-0.86902	-1.0552	-0.722	-0.99478	-0.38793	-1.0225	-0.28923
-0.87926	0.42971	-0.98328	-0.099941	-0.8776	-0.89169	-1.0503	-0.73801	-0.98988	-0.40691	-1.0176	-0.32346
-0.87437	0.39497	-0.97838	-0.097196	-0.87271	-0.86424	-1.0454	-0.74468	-0.98499	-0.41567	-1.0127	-0.32997
-0.86948	0.37918	-0.97349	-0.080729	-0.86782	-0.86544	-1.0405	-0.75402	-0.9801	-0.42005	-1.0078	-0.32346
-0.86458	0.36496	-0.9686	-0.091707	-0.86292	-0.88811	-1.0356	-0.75935	-0.9752	-0.42589	-1.0029	-0.32835
-0.85969	0.34128	-0.9637	-0.1219	-0.85803	-0.87499	-1.0307	-0.77136	-0.97031	-0.42735	-0.99801	-0.33323
-0.8548	0.2939	-0.95881	-0.10817	-0.85314	-0.85708	-1.0258	-0.79137	-0.96542	-0.43027	-0.99311	-0.34627
-0.8499	0.27021	-0.95392	-0.10817	-0.84825	-0.8547	-1.0209	-0.7887	-0.96053	-0.43465	-0.98822	-0.33975
-0.84501	0.24021	-0.94903	-0.11641	-0.84335	-0.86424	-1.016	-0.7847	-0.95563	-0.43027	-0.98333	-0.35116
-0.84012	0.22757	-0.94413	-0.15209	-0.83846	-0.87618	-1.0111	-0.81138	-0.95074	-0.43757	-0.97844	-0.36257
-0.83645	0.29706	-0.94046	-0.061517	-0.83479	-0.86544	-1.0075	-0.77936	-0.94707	-0.45801	-0.97477	-0.36583
-0.83523	0.18967	-0.93924	-0.14385	-0.83357	-0.8177	-1.0062	-0.82072	-0.94585	-0.43465	-0.97354	-0.37397
-0.83156	0.26074	-0.93557	-0.061517	-0.8299	-0.83202	-1.0026	-0.80871	-0.94218	-0.45217	-0.96987	-0.36746
-0.83033	0.1723	-0.93435	-0.15209	-0.82868	-0.80099	-1.0014	-0.81138	-0.94096	-0.44779	-0.96865	-0.38538
-0.82666	0.16125	-0.93068	-0.13013	-0.82501	-0.86783	-0.99768	-0.8434	-0.93729	-0.46385	-0.96498	-0.39516
-0.82177	0.1723	-0.92579	-0.15483	-0.82011	-0.82725	-0.99279	-0.83139	-0.93239	-0.49742	-0.96009	-0.38864
-0.81688	0.16756	-0.92089	-0.13562	-0.81522	-0.82963	-0.9879	-0.84473	-0.9275	-0.48428	-0.9552	-0.41471
-0.81199	0.15177	-0.916	-0.14385	-0.81033	-0.82128	-0.983	-0.86475	-0.92261	-0.49742	-0.9503	-0.41308
-0.80709	0.10282	-0.91111	-0.13288	-0.80544	-0.82009	-0.97811	-0.87942	-0.91772	-0.5091	-0.94541	-0.42449
-0.8022	0.085445	-0.90622	-0.14111	-0.80054	-0.80696	-0.97322	-0.87675	-0.91282	-0.51202	-0.94052	-0.42286
-0.79731	0.07439	-0.90132	-0.17679	-0.79565	-0.79741	-0.96832	-0.87408	-0.90793	-0.52224	-0.93563	-0.44079
-0.79242	0.066494	-0.89643	-0.17404	-0.79076	-0.8177	-0.96343	-0.89009	-0.90304	-0.51056	-0.93073	-0.4359
-0.78752	0.022277	-0.89154	-0.17404	-0.78587	-0.81173	-0.95854	-0.86875	-0.89815	-0.52662	-0.92584	-0.44405
-0.78263	-0.0045699	-0.88664	-0.18777	-0.78097	-0.81412	-0.95365	-0.90477	-0.89325	-0.54998	-0.92095	-0.47012
-0.77896	-0.010887	-0.88298	-0.14385	-0.7773	-0.77474	-0.94998	-0.88609	-0.88958	-0.54852	-0.91728	-0.46686
-0.77774	-0.020362	-0.88175	-0.20972	-0.77608	-0.78428	-0.94875	-0.86208	-0.88836	-0.53684	-0.91605	-0.44894
-0.77407	-0.0029907	-0.87808	-0.16307	-0.77241	-0.76757	-0.94508	-0.88609	-0.88469	-0.53246	-0.91239	-0.47012
-0.77285	-0.028258	-0.87686	-0.21247	-0.77119	-0.79025	-0.94386	-0.87275	-0.88347	-0.54998	-0.91116	-0.45708
-0.76918	-0.017204	-0.87319	-0.12464	-0.76752	-0.7986	-0.94019	-0.90343	-0.8798	-0.55436	-0.90749	-0.46197
-0.76795	-0.045629	-0.87197	-0.19051	-0.76629	-0.78548	-0.93897	-0.89676	-0.87857	-0.55582	-0.90627	-0.47338
-0.76428	-0.074055	-0.8683	-0.22619	-0.76263	-0.80577	-0.9353	-0.9101	-0.87491	-0.5894	-0.9026	-0.48968
-0.75939	-0.11985	-0.8634	-0.22619	-0.75773	-0.7807	-0.93041	-0.90744	-0.87001	-0.604	-0.89771	-0.50271
-0.7545	-0.15144	-0.85851	-0.21521	-0.75284	-0.76399	-0.92551	-0.91944	-0.86512	-0.60838	-0.89281	-0.52879
-0.74961	-0.16407	-0.85362	-0.24266	-0.74795	-0.76519	-0.92062	-0.93145	-0.86023	-0.59378	-0.88792	-0.52064
-0.74471	-0.1846	-0.84873	-0.22619	-0.74305	-0.79264	-0.91573	-0.92078	-0.85533	-0.60984	-0.88303	-0.54182
-0.73982	-0.22566	-0.84383	-0.2701	-0.73816	-0.76041	-0.91084	-0.95146	-0.85044	-0.64634	-0.87814	-0.53205
-0.73493	-0.2304	-0.83894	-0.22894	-0.73327	-0.74848	-0.90594	-0.94613	-0.84555	-0.64634	-0.87324	-0.54019
-0.73003	-0.24619	-0.83405	-0.26187	-0.72838	-0.77354	-0.90105	-0.94479	-0.84066	-0.64196	-0.86835	-0.52227
-0.72514	-0.27935	-0.82916	-0.22894	-0.72348	-0.76638	-0.89616	-0.96614	-0.83576	-0.64342	-0.86346	-0.54508
-0.72147	-0.31094	-0.82549	-0.25638	-0.71981	-0.76519	-0.89249	-0.97147	-0.83209	-0.6405	-0.85979	-0.56138
-0.72025	-0.27461	-0.82426	-0.25913	-0.71859	-0.7258	-0.89126	-0.95813	-0.83087	-0.6478	-0.85857	-0.53694
-0.71536	-0.31725	-0.81937	-0.26736	-0.7137	-0.74251	-0.88637	-0.97147	-0.82598	-0.66532	-0.85367	-0.56953
-0.71046	-0.35831	-0.81448	-0.28108	-0.70881	-0.69955	-0.88148	-0.98882	-0.82109	-0.67262	-0.84878	-0.57768
-0.70679	-0.38674	-0.81081	-0.28383	-0.70514	-0.71148	-0.87781	-0.97814	-0.81742	-0.67554	-0.84511	-0.58582
-0.7019	-0.39463	-0.80592	-0.28108	-0.70024	-0.68761	-0.87292	-0.97147	-0.81252	-0.67116	-0.84022	-0.60375
-0.70068	-0.3899	-0.80469	-0.28108	-0.69902	-0.68284	-0.87169	-0.98215	-0.8113	-0.6697	-0.839	-0.55649
-0.69701	-0.42148	-0.80102	-0.33597	-0.69535	-0.69358	-0.86802	-0.99549	-0.80763	-0.69014	-0.83533	-0.59723
-0.69212	-0.40885	-0.79613	-0.35793	-0.69046	-0.71029	-0.86313	-0.98481	-0.80274	-0.6989	-0.83043	-0.6119
-0.68722	-0.44833	-0.79124	-0.34421	-0.68557	-0.69477	-0.85824	-0.99415	-0.79785	-0.70474	-0.82554	-0.61842
-0.68233	-0.47359	-0.78634	-0.33872	-0.68067	-0.66494	-0.85335	-1.0142	-0.79295	-0.71057	-0.82065	-0.61679
-0.67744	-0.47833	-0.78145	-0.34146	-0.67578	-0.65897	-0.84845	-1.0155	-0.78806	-0.72955	-0.81575	-0.63471
-0.67255	-0.47517	-0.77656	-0.36068	-0.67089	-0.66613	-0.84356	-0.99148	-0.78317	-0.73831	-0.81086	-0.61842
-0.66765	-0.50834	-0.77167	-0.34695	-0.66599	-0.6721	-0.83867	-1.0115	-0.77827	-0.74561	-0.80597	-0.65427
-0.66276	-0.53676	-0.76677	-0.3497	-0.6611	-0.66852	-0.83378	-0.99415	-0.77338	-0.75729	-0.80108	-0.64286
-0.65787	-0.57782	-0.76188	-0.37714	-0.65621	-0.6542	-0.82888	-1.0008	-0.76849	-0.73831	-0.79618	-0.66567
-0.65297	-0.6094	-0.75699	-0.41282	-0.65132	-0.66016	-0.82399	-1.0168	-0.7636	-0.76459	-0.79129	-0.66893
-0.64931	-0.60625	-0.75332	-0.40459	-0.64765	-0.64704	-0.82032	-0.99015	-0.75993	-0.77919	-0.78762	-0.6673
-0.64808	-0.64099	-0.7521	-0.41008	-0.64642	-0.60049	-0.8191	-1.0075	-0.7587	-0.74999	-0.7864	-0.66242
-0.64441	-0.66152	-0.74843	-0.42654	-0.64275	-0.65778	-0.81543	-1.0208	-0.75503	-0.76021	-0.78273	-0.67871
-0.64319	-0.64731	-0.7472	-0.4485	-0.64153	-0.59691	-0.81421	-1.0182	-0.75381	-0.78649	-0.78151	-0.66242
-0.63952	-0.66783	-0.74353	-0.42106	-0.63786	-0.63033	-0.81054	-0.99949	-0.75014	-0.79671	-0.77784	-0.68034
-0.6383	-0.65362	-0.74231	-0.45125	-0.63664	-0.58617	-0.80931	-1.0102	-0.74892	-0.76605	-0.77661	-0.67382
-0.63463	-0.69942	-0.73864	-0.44576	-0.63297	-0.60646	-0.80564	-1.0235	-0.74525	-0.78503	-0.77294	-0.68034
-0.62973	-0.71205	-0.73375	-0.46771	-0.62808	-0.61839	-0.80075	-1.0248	-0.74036	-0.79233	-0.76805	-0.69012
-0.62484	-0.69468	-0.72886	-0.46497	-0.62318	-0.62555	-0.79586	-1.0008	-0.73546	-0.79525	-0.76316	-0.69012
-0.61995	-0.71047	-0.72396	-0.46771	-0.61829	-0.62436	-0.79096	-0.99282	-0.73057	-0.80547	-0.75827	-0.71456
-0.61506	-0.73732	-0.71907	-0.49241	-0.6134	-0.61481	-0.78607	-1.0235	-0.72568	-0.81423	-0.75337	-0.70967
-0.61016	-0.75627	-0.71418	-0.46222	-0.60851	-0.5802	-0.78118	-1.0075	-0.72079	-0.81715	-0.74848	-0.72434
-0.60527	-0.73732	-0.70928	-0.51986	-0.60361	-0.60526	-0.77629	-1.0248	-0.71589	-0.81715	-0.74359	-0.73412
-0.60038	-0.74995	-0.70439	-0.52809	-0.59872	-0.61481	-0.77139	-1.0008	-0.711	-0.82737	-0.7387	-0.73575
-0.59549	-0.80049	-0.6995	-0.52809	-0.59383	-0.57782	-0.7665	-1.0102	-0.70611	-0.84343	-0.7338	-0.74879
-0.59182	-0.81628	-0.69583	-0.44576	-0.59016	-0.59214	-0.76283	-1.0022	-0.70244	-0.85949	-0.73013	-0.75693
-0.59059	-0.82733	-0.69461	-0.52809	-0.58893	-0.54798	-0.76161	-1.0035	-0.70121	-0.84489	-0.72891	-0.72923
-0.58692	-0.80365	-0.69094	-0.49516	-0.58527	-0.55156	-0.75794	-0.99415	-0.69755	-0.86095	-0.72524	-0.74879
-0.5857	-0.82575	-0.68971	-0.54731	-0.58404	-0.53246	-0.75672	-1.0062	-0.69632	-0.86825	-0.72402	-0.74064
-0.58081	-0.83207	-0.68482	-0.56103	-0.57915	-0.55872	-0.75182	-0.99682	-0.69143	-0.87409	-0.71912	-0.76508
-0.57714	-0.85734	-0.68115	-0.61592	-0.57548	-0.57304	-0.74815	-1.0102	-0.68776	-0.87847	-0.71546	-0.74879
-0.57225	-0.91893	-0.67626	-0.58299	-0.57059	-0.55872	-0.74326	-1.0155	-0.68287	-0.90329	-0.71056	-0.75856
-0.56735	-0.88734	-0.67137	-0.54456	-0.56569	-0.54798	-0.73837	-1.0102	-0.67797	-0.89599	-0.70567	-0.76997
-0.56613	-0.9363	-0.67014	-0.62964	-0.56447	-0.49308	-0.73715	-1.0035	-0.67675	-0.89015	-0.70445	-0.75367
-0.56246	-0.95051	-0.66647	-0.65709	-0.5608	-0.53724	-0.73348	-1.0155	-0.67308	-0.92227	-0.70078	-0.78301
-0.55757	-0.90156	-0.66158	-0.62964	-0.55591	-0.54559	-0.72858	-1.0062	-0.66819	-0.90329	-0.69588	-0.76997
-0.55267	-0.91419	-0.65669	-0.63239	-0.55102	-0.55395	-0.72369	-0.99682	-0.6633	-0.90475	-0.69099	-0.78464
-0.54778	-0.9442	-0.6518	-0.66258	-0.54612	-0.54082	-0.7188	-0.99415	-0.6584	-0.90475	-0.6861	-0.77975
-0.54289	-0.9442	-0.6469	-0.67356	-0.54123	-0.51934	-0.71391	-0.98481	-0.65351	-0.90767	-0.68121	-0.78464
-0.538	-0.90945	-0.64201	-0.65709	-0.53634	-0.51814	-0.70901	-0.99282	-0.64862	-0.91789	-0.67631	-0.79441
-0.5331	-0.93472	-0.63712	-0.70924	-0.53145	-0.48711	-0.70412	-0.98882	-0.64373	-0.92957	-0.67142	-0.7993
-0.52821	-0.95209	-0.63223	-0.69002	-0.52655	-0.5074	-0.69923	-0.98081	-0.63883	-0.92519	-0.66653	-0.80582
-0.52332	-0.95367	-0.62733	-0.69826	-0.52166	-0.47279	-0.69433	-0.97281	-0.63394	-0.92519	-0.66164	-0.80745
-0.51965	-0.91893	-0.62366	-0.6516	-0.51799	-0.46563	-0.69067	-0.97814	-0.63027	-0.92373	-0.65797	-0.81071
-0.51843	-0.92209	-0.62244	-0.73394	-0.51677	-0.44653	-0.68944	-0.94746	-0.62905	-0.93103	-0.65674	-0.78464
-0.51476	-0.95683	-0.61877	-0.62415	-0.5131	-0.45728	-0.68577	-0.96747	-0.62538	-0.93541	-0.65307	-0.81397
-0.51353	-0.93314	-0.61755	-0.69826	-0.51188	-0.44415	-0.68455	-0.95413	-0.62416	-0.93395	-0.65185	-0.79278
-0.50986	-0.9663	-0.61388	-0.66532	-0.50821	-0.46205	-0.68088	-0.97414	-0.62049	-0.90913	-0.64818	-0.78301
-0.50864	-0.95683	-0.61265	-0.69277	-0.50698	-0.46682	-0.67966	-0.95546	-0.61926	-0.91351	-0.64696	-0.78953
-0.50497	-0.96315	-0.60898	-0.74491	-0.50331	-0.45608	-0.67599	-0.95413	-0.61559	-0.94124	-0.64329	-0.79767
-0.50008	-0.97104	-0.60409	-0.75589	-0.49842	-0.46563	-0.67109	-0.9688	-0.6107	-0.92081	-0.6384	-0.80582
-0.49519	-0.95841	-0.5992	-0.75589	-0.49353	-0.42744	-0.6662	-0.95013	-0.60581	-0.94124	-0.6335	-0.80093
-0.49029	-0.99789	-0.59431	-0.74766	-0.48863	-0.43818	-0.66131	-0.94346	-0.60091	-0.93103	-0.62861	-0.80582
-0.4854	-0.98999	-0.58941	-0.77511	-0.48374	-0.43818	-0.65642	-0.9528	-0.59602	-0.94562	-0.62372	-0.81886
-0.48051	-0.98999	-0.58452	-0.79981	-0.47885	-0.42505	-0.65152	-0.93145	-0.59113	-0.94416	-0.61882	-0.81397
-0.47561	-1.0137	-0.57963	-0.79157	-0.47396	-0.42147	-0.64663	-0.94479	-0.58624	-0.95438	-0.61393	-0.82375
-0.47072	-1.0058	-0.57474	-0.78059	-0.46906	-0.43937	-0.64174	-0.92745	-0.58134	-0.94124	-0.60904	-0.82864
-0.46583	-1.0058	-0.56984	-0.81353	-0.46417	-0.39641	-0.63685	-0.92611	-0.57645	-0.94124	-0.60415	-0.81234
-0.46216	-0.99473	-0.56617	-0.81078	-0.4605	-0.43102	-0.63318	-0.91678	-0.57278	-0.92373	-0.60048	-0.82375
-0.46094	-0.97894	-0.56495	-0.78334	-0.45928	-0.37373	-0.63195	-0.88075	-0.57156	-0.93978	-0.59925	-0.81397
-0.45727	-0.97894	-0.56128	-0.80804	-0.45561	-0.40715	-0.62828	-0.92878	-0.56789	-0.93978	-0.59558	-0.78627
-0.45604	-0.98368	-0.56006	-0.80255	-0.45439	-0.35106	-0.62706	-0.88075	-0.56667	-0.91497	-0.59436	-0.82864
-0.45237	-1.0058	-0.55639	-0.79981	-0.45072	-0.4155	-0.62339	-0.8941	-0.563	-0.93395	-0.59069	-0.79767
-0.45115	-1.0137	-0.55517	-0.78334	-0.44949	-0.38686	-0.62217	-0.86341	-0.56177	-0.9427	-0.58947	-0.82049
-0.44748	-1.0168	-0.5515	-0.82176	-0.44582	-0.39402	-0.6185	-0.87942	-0.5581	-0.95876	-0.5858	-0.80908
-0.44259	-1.02	-0.5466	-0.81353	-0.44093	-0.38806	-0.61361	-0.86875	-0.55321	-0.95146	-0.58091	-0.82701
-0.4377	-1.0216	-0.54171	-0.81078	-0.43604	-0.39999	-0.60871	-0.88476	-0.54832	-0.94124	-0.57601	-0.82375
-0.4328	-1.0247	-0.53682	-0.79981	-0.43115	-0.37254	-0.60382	-0.86875	-0.54343	-0.92811	-0.57112	-0.8319
-0.42791	-0.9663	-0.53193	-0.80255	-0.42625	-0.3976	-0.59893	-0.85541	-0.53853	-0.94562	-0.56623	-0.81071
-0.42302	-1.02	-0.52703	-0.78608	-0.42136	-0.38209	-0.59403	-0.87408	-0.53364	-0.93541	-0.56134	-0.80256
-0.41813	-0.99947	-0.52214	-0.83	-0.41647	-0.3439	-0.58914	-0.86074	-0.52875	-0.94854	-0.55644	-0.81886
-0.41323	-0.99473	-0.51725	-0.83	-0.41158	-0.36896	-0.58425	-0.84607	-0.52386	-0.93249	-0.55155	-0.80419
-0.40834	-0.97894	-0.51235	-0.82176	-0.40668	-0.34032	-0.57936	-0.83673	-0.51896	-0.91643	-0.54666	-0.81723
-0.40345	-1.0042	-0.50746	-0.8547	-0.40179	-0.34628	-0.57446	-0.83806	-0.51407	-0.92519	-0.54176	-0.8156
-0.39856	-1.0121	-0.50257	-0.85195	-0.3969	-0.32838	-0.56957	-0.84473	-0.50918	-0.92811	-0.53687	-0.82212
-0.39366	-1.0089	-0.49768	-0.86842	-0.392	-0.33196	-0.56468	-0.82472	-0.50428	-0.91643	-0.53198	-0.82864
-0.38999	-0.95999	-0.49401	-0.83274	-0.38834	-0.31525	-0.56101	-0.81538	-0.50062	-0.94124	-0.52831	-0.82701
-0.38877	-0.98841	-0.49278	-0.86568	-0.38711	-0.29855	-0.55979	-0.7807	-0.49939	-0.91789	-0.52709	-0.79116
-0.3851	-0.96157	-0.48911	-0.87117	-0.38344	-0.33912	-0.55612	-0.81805	-0.49572	-0.93833	-0.52342	-0.79278
-0.38388	-0.97262	-0.48789	-0.82725	-0.38222	-0.28542	-0.55489	-0.78337	-0.4945	-0.88139	-0.52219	-0.79116
-0.38021	-0.9663	-0.48422	-0.85195	-0.37855	-0.31048	-0.55122	-0.80071	-0.49083	-0.92665	-0.51852	-0.82864
-0.37898	-0.95683	-0.483	-0.83823	-0.37733	-0.29855	-0.55	-0.78603	-0.48961	-0.90913	-0.5173	-0.78138
-0.37531	-0.98841	-0.47933	-0.87391	-0.37366	-0.32122	-0.54633	-0.79137	-0.48594	-0.91059	-0.51363	-0.81234
-0.37042	-0.96788	-0.47444	-0.84646	-0.36876	-0.32003	-0.54144	-0.77536	-0.48104	-0.89599	-0.50874	-0.82864
-0.36553	-0.97894	-0.46954	-0.86568	-0.36387	-0.29974	-0.53655	-0.76736	-0.47615	-0.90913	-0.50385	-0.81886
-0.36064	-0.9663	-0.46465	-0.8794	-0.35898	-0.29377	-0.53165	-0.75135	-0.47126	-0.90475	-0.49895	-0.79278
-0.35574	-0.95051	-0.45976	-0.87665	-0.35409	-0.326	-0.52676	-0.76069	-0.46637	-0.90621	-0.49406	-0.79116
-0.35085	-0.93788	-0.45487	-0.87665	-0.34919	-0.28184	-0.52187	-0.74468	-0.46147	-0.88577	-0.48917	-0.79278
-0.34596	-0.92682	-0.44997	-0.8547	-0.3443	-0.28184	-0.51697	-0.73934	-0.45658	-0.89453	-0.48428	-0.79116
-0.34107	-0.93788	-0.44508	-0.8794	-0.33941	-0.27826	-0.51208	-0.73	-0.45169	-0.87701	-0.47938	-0.78464
-0.33617	-0.88419	-0.44019	-0.83823	-0.33452	-0.30093	-0.50719	-0.71933	-0.4468	-0.86533	-0.47449	-0.78464
-0.3325	-0.90156	-0.43652	-0.84646	-0.33085	-0.30213	-0.50352	-0.73934	-0.44313	-0.88431	-0.47082	-0.78953
-0.33128	-0.87787	-0.43529	-0.86293	-0.32962	-0.22933	-0.5023	-0.67664	-0.4419	-0.88285	-0.4696	-0.74064
-0.32761	-0.89208	-0.43163	-0.86842	-0.32595	-0.28781	-0.49863	-0.718	-0.43823	-0.86533	-0.46593	-0.7993
-0.32639	-0.90314	-0.4304	-0.86842	-0.32473	-0.24723	-0.4974	-0.66864	-0.43701	-0.85949	-0.46471	-0.7276
-0.32272	-0.86366	-0.42673	-0.83	-0.32106	-0.2711	-0.49373	-0.69398	-0.43334	-0.84197	-0.46104	-0.76834
-0.3215	-0.87787	-0.42551	-0.83549	-0.31984	-0.25319	-0.49251	-0.66197	-0.43212	-0.84051	-0.45981	-0.71782
-0.31783	-0.89998	-0.42184	-0.86568	-0.31617	-0.2711	-0.48884	-0.68331	-0.42845	-0.83175	-0.45614	-0.77323
-0.31293	-0.89366	-0.41695	-0.8547	-0.31128	-0.26871	-0.48395	-0.69398	-0.42356	-0.84927	-0.45125	-0.78953
-0.30804	-0.88419	-0.41205	-0.87665	-0.30638	-0.26036	-0.47906	-0.68331	-0.41866	-0.85657	-0.44636	-0.76834
-0.30315	-0.82733	-0.40716	-0.88489	-0.30149	-0.21739	-0.47416	-0.6713	-0.41377	-0.85803	-0.44146	-0.75693
-0.29826	-0.8526	-0.40227	-0.86293	-0.2966	-0.24007	-0.46927	-0.65263	-0.40888	-0.84051	-0.43657	-0.75367
-0.29336	-0.8068	-0.39738	-0.86842	-0.2917	-0.22694	-0.46438	-0.65129	-0.40398	-0.82445	-0.43168	-0.7439
-0.28847	-0.77996	-0.39248	-0.86568	-0.28681	-0.20904	-0.45949	-0.65663	-0.39909	-0.82591	-0.42679	-0.73412
-0.28358	-0.74522	-0.38759	-0.85195	-0.28192	-0.21023	-0.45459	-0.63528	-0.3942	-0.79525	-0.42189	-0.71782
-0.27868	-0.77996	-0.3827	-0.86568	-0.27703	-0.20546	-0.4497	-0.62594	-0.38931	-0.82153	-0.417	-0.68849
-0.27502	-0.74995	-0.37903	-0.82725	-0.27336	-0.22575	-0.44603	-0.63262	-0.38564	-0.80547	-0.41333	-0.71782
-0.27379	-0.73258	-0.37781	-0.85744	-0.27213	-0.18875	-0.44481	-0.60327	-0.38441	-0.81569	-0.41211	-0.70642
-0.2689	-0.72942	-0.37291	-0.84646	-0.26724	-0.20546	-0.43992	-0.61661	-0.37952	-0.80255	-0.40722	-0.6999
-0.26401	-0.71995	-0.36802	-0.82725	-0.26235	-0.20188	-0.43502	-0.60994	-0.37463	-0.81715	-0.40232	-0.68034
-0.26034	-0.73416	-0.36435	-0.83274	-0.25868	-0.20665	-0.43135	-0.6046	-0.37096	-0.80255	-0.39865	-0.67708
-0.25544	-0.69152	-0.35946	-0.82725	-0.25379	-0.1971	-0.42646	-0.58992	-0.36607	-0.74707	-0.39376	-0.68849
-0.25422	-0.70574	-0.35824	-0.79981	-0.25256	-0.16011	-0.42524	-0.54457	-0.36484	-0.77919	-0.39254	-0.65753
-0.25055	-0.70416	-0.35457	-0.81353	-0.24889	-0.17562	-0.42157	-0.56991	-0.36117	-0.75437	-0.38887	-0.66242
-0.24933	-0.68047	-0.35334	-0.83	-0.24767	-0.18755	-0.42034	-0.5419	-0.35995	-0.73831	-0.38765	-0.68197
-0.24566	-0.67573	-0.34967	-0.84646	-0.244	-0.18159	-0.41667	-0.57392	-0.35628	-0.73831	-0.38398	-0.6559
-0.24077	-0.67257	-0.34478	-0.83549	-0.23911	-0.1983	-0.41178	-0.56858	-0.35139	-0.73393	-0.37908	-0.67056
-0.23587	-0.67099	-0.33989	-0.82451	-0.23422	-0.17323	-0.40689	-0.56057	-0.3465	-0.72955	-0.37419	-0.6396
-0.23098	-0.65678	-0.33499	-0.82451	-0.22932	-0.17443	-0.402	-0.55657	-0.3416	-0.70911	-0.3693	-0.62005
-0.22609	-0.61414	-0.3301	-0.78883	-0.22443	-0.14459	-0.3971	-0.53923	-0.33671	-0.70328	-0.36441	-0.60212
-0.2212	-0.60467	-0.32521	-0.79432	-0.21954	-0.16369	-0.39221	-0.55524	-0.33182	-0.67554	-0.35951	-0.62656
-0.2163	-0.58256	-0.32032	-0.81078	-0.21464	-0.15056	-0.38732	-0.52055	-0.32692	-0.6843	-0.35462	-0.6119
-0.21141	-0.55413	-0.31542	-0.79157	-0.20975	-0.12908	-0.38243	-0.52189	-0.32203	-0.66678	-0.34973	-0.58256
-0.20652	-0.54939	-0.31053	-0.79432	-0.20486	-0.1243	-0.37753	-0.50721	-0.31714	-0.6624	-0.34483	-0.57768
-0.20285	-0.54782	-0.30686	-0.73668	-0.20119	-0.1064	-0.37386	-0.48186	-0.31347	-0.65072	-0.34117	-0.55649
-0.20162	-0.50518	-0.30564	-0.76413	-0.19997	-0.090885	-0.37264	-0.46185	-0.31225	-0.67408	-0.33994	-0.55649
-0.19796	-0.53676	-0.30197	-0.70649	-0.1963	-0.11237	-0.36897	-0.47253	-0.30858	-0.66386	-0.33627	-0.54671
-0.19673	-0.47991	-0.30075	-0.73394	-0.19507	-0.10282	-0.36775	-0.45385	-0.30735	-0.65802	-0.33505	-0.53042
-0.19306	-0.47833	-0.29708	-0.72296	-0.1914	-0.11595	-0.36408	-0.45518	-0.30368	-0.66094	-0.33138	-0.53531
-0.19184	-0.51781	-0.29585	-0.71472	-0.19018	-0.10759	-0.36286	-0.45118	-0.30246	-0.63028	-0.33016	-0.5239
-0.18817	-0.47517	-0.29218	-0.73943	-0.18651	-0.14578	-0.35919	-0.45652	-0.29879	-0.64196	-0.32649	-0.53531
-0.18328	-0.45464	-0.28729	-0.70924	-0.18162	-0.14459	-0.35429	-0.42717	-0.2939	-0.6186	-0.32159	-0.5239
-0.17838	-0.43411	-0.2824	-0.72296	-0.17673	-0.093272	-0.3494	-0.43517	-0.28901	-0.58648	-0.3167	-0.52227
-0.17349	-0.4199	-0.27751	-0.70924	-0.17183	-0.11953	-0.34451	-0.44718	-0.28411	-0.59816	-0.31181	-0.51412
-0.1686	-0.42938	-0.27261	-0.69277	-0.16694	-0.1243	-0.33962	-0.4365	-0.27922	-0.56458	-0.30692	-0.50597
-0.16371	-0.41042	-0.26772	-0.67081	-0.16205	-0.090885	-0.33472	-0.42183	-0.27433	-0.5602	-0.30202	-0.48642
-0.15881	-0.38674	-0.26283	-0.67356	-0.15716	-0.093272	-0.32983	-0.4325	-0.26944	-0.58794	-0.29713	-0.50597
-0.15392	-0.40885	-0.25794	-0.66532	-0.15226	-0.087304	-0.32494	-0.41649	-0.26454	-0.56166	-0.29224	-0.48805
-0.14903	-0.39147	-0.25304	-0.63788	-0.14737	-0.089691	-0.32004	-0.40715	-0.25965	-0.53976	-0.28735	-0.47501
-0.14536	-0.38674	-0.24937	-0.6269	-0.1437	-0.059855	-0.31638	-0.41116	-0.25598	-0.51056	-0.28368	-0.48642
-0.14414	-0.28093	-0.24815	-0.62964	-0.14248	-0.04792	-0.31515	-0.34712	-0.25476	-0.55728	-0.28245	-0.41146
-0.14047	-0.38516	-0.24448	-0.61043	-0.13881	-0.081337	-0.31148	-0.39248	-0.25109	-0.52078	-0.27878	-0.46849
-0.13924	-0.25882	-0.24326	-0.58573	-0.13759	-0.010923	-0.31026	-0.34045	-0.24987	-0.50472	-0.27756	-0.41146
-0.13435	-0.35515	-0.23836	-0.64886	-0.13269	-0.071789	-0.30537	-0.37647	-0.24497	-0.53538	-0.27267	-0.45871
-0.13068	-0.32515	-0.23469	-0.59396	-0.12902	-0.046727	-0.3017	-0.37647	-0.2413	-0.50472	-0.269	-0.40331
-0.12579	-0.28251	-0.2298	-0.61592	-0.12413	-0.032405	-0.2968	-0.35913	-0.23641	-0.50472	-0.26411	-0.41634
-0.1209	-0.27935	-0.22491	-0.56926	-0.11924	-0.043146	-0.29191	-0.3618	-0.23152	-0.48136	-0.25921	-0.42123
-0.11967	-0.23355	-0.22369	-0.57475	-0.11801	-0.030018	-0.29069	-0.32177	-0.23029	-0.47844	-0.25799	-0.41797
-0.116	-0.24777	-0.22002	-0.56103	-0.11434	-0.022858	-0.28702	-0.34579	-0.22662	-0.48428	-0.25432	-0.42612
-0.11111	-0.25093	-0.21512	-0.53084	-0.10945	-0.059855	-0.28213	-0.33378	-0.22173	-0.49158	-0.24943	-0.40168
-0.10622	-0.2146	-0.21023	-0.50065	-0.10456	-0.031212	-0.27723	-0.32711	-0.21684	-0.44925	-0.24453	-0.41471
-0.10132	-0.20829	-0.20534	-0.50339	-0.099666	-0.014504	-0.27234	-0.32711	-0.21195	-0.43319	-0.23964	-0.39679
-0.096432	-0.20039	-0.20045	-0.51163	-0.094774	-0.0037624	-0.26745	-0.32044	-0.20705	-0.42589	-0.23475	-0.36583
-0.091539	-0.16565	-0.19555	-0.49241	-0.089881	-0.022858	-0.26256	-0.30977	-0.20216	-0.42735	-0.22986	-0.37723
-0.086646	-0.15144	-0.19066	-0.48693	-0.084988	-0.021664	-0.25766	-0.30576	-0.19727	-0.38501	-0.22496	-0.36583
-0.081754	-0.13722	-0.18577	-0.46771	-0.080096	0.0081722	-0.25277	-0.29242	-0.19238	-0.37041	-0.22007	-0.35279
-0.076861	-0.12301	-0.18088	-0.43478	-0.075203	0.0069787	-0.24788	-0.27908	-0.18748	-0.35143	-0.21518	-0.33812
-0.073191	-0.12617	-0.17721	-0.44576	-0.071533	0.0069787	-0.24421	-0.27908	-0.18381	-0.36749	-0.21151	-0.34464
-0.071968	-0.070896	-0.17598	-0.42929	-0.07031	0.014139	-0.24298	-0.26041	-0.18259	-0.34851	-0.21029	-0.31531
-0.068299	-0.11669	-0.17231	-0.39635	-0.066641	0.016526	-0.23932	-0.27375	-0.17892	-0.33683	-0.20662	-0.3316
-0.067076	-0.051946	-0.17109	-0.39361	-0.065418	0.029654	-0.23809	-0.23906	-0.1777	-0.33975	-0.20539	-0.29249
-0.063406	-0.088268	-0.16742	-0.43203	-0.061748	0.030848	-0.23442	-0.26841	-0.17403	-0.34705	-0.20172	-0.31042
-0.062183	-0.056684	-0.1662	-0.37989	-0.060525	0.054717	-0.2332	-0.24039	-0.17281	-0.33245	-0.2005	-0.29249
-0.058513	-0.051946	-0.16253	-0.43752	-0.056855	0.033235	-0.22953	-0.26574	-0.16914	-0.31785	-0.19683	-0.29412
-0.053621	-0.059842	-0.15764	-0.38812	-0.051963	0.0022049	-0.22464	-0.26974	-0.16424	-0.31639	-0.19194	-0.28923
-0.048728	-0.029837	-0.15274	-0.38263	-0.04707	-0.0013755	-0.21974	-0.25507	-0.15935	-0.32077	-0.18705	-0.28598
-0.043835	-0.0251	-0.14785	-0.35793	-0.042177	0.012946	-0.21485	-0.2444	-0.15446	-0.29449	-0.18215	-0.24361
-0.038943	-0.02352	-0.14296	-0.36068	-0.037285	0.011753	-0.20996	-0.2484	-0.14957	-0.28719	-0.17726	-0.26479
-0.03405	-0.012466	-0.13806	-0.31402	-0.032392	0.016526	-0.20507	-0.22439	-0.14467	-0.26821	-0.17237	-0.25175
-0.029157	0.031752	-0.13317	-0.27559	-0.027499	0.042782	-0.20017	-0.21638	-0.13978	-0.26529	-0.16747	-0.23383
-0.024265	0.03491	-0.12828	-0.30304	-0.022607	0.043976	-0.19528	-0.21238	-0.13489	-0.26821	-0.16258	-0.22731
-0.019372	0.053861	-0.12339	-0.23991	-0.017714	0.032041	-0.19039	-0.21371	-0.12999	-0.2361	-0.15769	-0.19798
-0.015702	0.091761	-0.11972	-0.26187	-0.014045	0.067845	-0.18672	-0.21505	-0.12633	-0.26091	-0.15402	-0.18983
-0.014479	0.12492	-0.11849	-0.24815	-0.012821	0.071425	-0.1855	-0.19103	-0.1251	-0.21566	-0.1528	-0.19472
-0.01081	0.10913	-0.11482	-0.26187	-0.0091525	0.053524	-0.18183	-0.20971	-0.12143	-0.22004	-0.14913	-0.18983
-0.0095872	0.13914	-0.1136	-0.19326	-0.0079295	0.10007	-0.1806	-0.19103	-0.12021	-0.21566	-0.1479	-0.17516
-0.0059172	0.1344	-0.10993	-0.22894	-0.0042595	0.088134	-0.17693	-0.20171	-0.11654	-0.21128	-0.14423	-0.14909
-0.0046942	0.14861	-0.10871	-0.19326	-0.0030365	0.057104	-0.17571	-0.19504	-0.11532	-0.23026	-0.14301	-0.17516
-0.0010242	0.13914	-0.10504	-0.21796	0.00063351	0.078586	-0.17204	-0.1897	-0.11165	-0.23318	-0.13934	-0.1719
0.0038678	0.15335	-0.10015	-0.18502	0.0055255	0.063071	-0.16715	-0.1977	-0.10675	-0.20252	-0.13445	-0.14746
0.0087608	0.14072	-0.095253	-0.20423	0.010419	0.10007	-0.16226	-0.17369	-0.10186	-0.18354	-0.12956	-0.1442
0.013654	0.13756	-0.09036	-0.16307	0.015312	0.069038	-0.15736	-0.17236	-0.096969	-0.1923	-0.12466	-0.13605
0.018546	0.16756	-0.085468	-0.13837	0.020204	0.076199	-0.15247	-0.16168	-0.092077	-0.17332	-0.11977	-0.12627
0.023439	0.15967	-0.080575	-0.16032	0.025097	0.11081	-0.14758	-0.16035	-0.087184	-0.1412	-0.11488	-0.12301
0.028332	0.18178	-0.075682	-0.11915	0.02999	0.10842	-0.14268	-0.14968	-0.082291	-0.13828	-0.10999	-0.1002
0.033224	0.21336	-0.07079	-0.088963	0.034882	0.091714	-0.13779	-0.15635	-0.077399	-0.14266	-0.10509	-0.10346
0.038117	0.22126	-0.065897	-0.099941	0.039775	0.090521	-0.1329	-0.14701	-0.072506	-0.13828	-0.1002	-0.065977
0.04301	0.20862	-0.061004	-0.069751	0.044668	0.11678	-0.12801	-0.13367	-0.067613	-0.095942	-0.095308	-0.075755
0.047902	0.22757	-0.056112	-0.042305	0.04956	0.094101	-0.12311	-0.12299	-0.062721	-0.093022	-0.090416	-0.046422
0.052795	0.25758	-0.051219	-0.031327	0.054453	0.095295	-0.11822	-0.13233	-0.057828	-0.082802	-0.085523	-0.031755
0.056465	0.26232	-0.047549	0.034543	0.058123	0.10126	-0.11455	-0.11499	-0.054158	-0.078422	-0.081853	-0.020348
0.057688	0.35549	-0.046326	0.012586	0.059346	0.18361	-0.11333	-0.086975	-0.052935	-0.047764	-0.08063	-0.038274
0.061357	0.286	-0.042657	0.048266	0.063015	0.11558	-0.10966	-0.10699	-0.049266	-0.049224	-0.076961	-0.023607
0.06258	0.34917	-0.041434	0.029054	0.064238	0.15735	-0.10844	-0.074968	-0.048043	-0.041924	-0.075738	-0.015459
0.06625	0.29232	-0.037764	0.040032	0.067908	0.13826	-0.10477	-0.090977	-0.044373	-0.024405	-0.072068	-0.0073112
0.067473	0.36812	-0.036541	0.0098417	0.069131	0.17048	-0.10354	-0.0723	-0.04315	-0.041924	-0.070845	-0.01057
0.071143	0.3239	-0.032871	0.034543	0.072801	0.16213	-0.099873	-0.093645	-0.03948	-0.044844	-0.067175	-0.01383
0.076035	0.32232	-0.027979	0.094923	0.077693	0.15258	-0.094981	-0.07897	-0.034588	-0.025865	-0.062283	-0.0122
0.080928	0.34759	-0.023086	0.092179	0.082586	0.13468	-0.090088	-0.096313	-0.029695	-0.011265	-0.05739	0.010614
0.085821	0.35549	-0.018193	0.12511	0.087479	0.16213	-0.085195	-0.093645	-0.024802	-0.0054254	-0.052497	0.033429
0.090713	0.38865	-0.013301	0.11688	0.092371	0.13945	-0.080303	-0.070966	-0.01991	0.0018742	-0.047605	0.041577
0.095606	0.40918	-0.0084083	0.097668	0.097264	0.1669	-0.07541	-0.077636	-0.015017	-0.0010456	-0.042712	0.051355
0.1005	0.41076	-0.0035153	0.18824	0.10216	0.16451	-0.070517	-0.069631	-0.010124	0.007714	-0.037819	0.054614
0.10539	0.43129	0.0013767	0.16354	0.10705	0.15258	-0.065625	-0.062961	-0.005232	0.015014	-0.032927	0.066021
0.11028	0.44234	0.0062697	0.1553	0.11194	0.17764	-0.060732	-0.058959	-0.00033896	0.032533	-0.028034	0.082317
0.11395	0.44234	0.0099397	0.22941	0.11561	0.17287	-0.057062	-0.065629	0.003331	0.033993	-0.024364	0.079058
0.11518	0.46287	0.011163	0.24313	0.11683	0.18838	-0.055839	-0.021604	0.004554	0.060272	-0.023141	0.092095
0.11885	0.46287	0.014832	0.19647	0.1205	0.18122	-0.05217	-0.038947	0.008223	0.055892	-0.019472	0.079058
0.12007	0.46919	0.016055	0.24862	0.12173	0.22896	-0.050947	-0.025607	0.009446	0.083631	-0.018249	0.10513
0.12374	0.47235	0.019725	0.26783	0.1254	0.16929	-0.047277	-0.053622	0.013116	0.076331	-0.014579	0.1035
0.12496	0.50709	0.020948	0.18549	0.12662	0.24567	-0.046054	-0.024273	0.014339	0.088011	-0.013356	0.1035
0.12863	0.48182	0.024618	0.26509	0.13029	0.15616	-0.042384	-0.038947	0.018009	0.08947	-0.0096857	0.10839
0.13352	0.49446	0.02951	0.27332	0.13518	0.17048	-0.037492	-0.022938	0.022901	0.09677	-0.0047937	0.13447
0.13842	0.50551	0.034403	0.27332	0.14007	0.20629	-0.032599	-0.02027	0.027794	0.10845	9.9335e-05	0.12469
0.14331	0.52288	0.039296	0.2843	0.14497	0.18122	-0.027706	-0.022938	0.032687	0.12743	0.0049923	0.14913
0.1482	0.5292	0.044188	0.31723	0.14986	0.21583	-0.022814	-0.012266	0.037579	0.14057	0.0098843	0.1638
0.15309	0.54183	0.049081	0.35291	0.15475	0.2218	-0.017921	0.0024091	0.042472	0.14057	0.014777	0.17684
0.15799	0.54657	0.053974	0.36664	0.15965	0.18719	-0.013028	0.0077455	0.047365	0.14203	0.01967	0.18172
0.16288	0.54499	0.058866	0.36115	0.16454	0.23493	-0.0081365	0.0064114	0.052257	0.13911	0.024562	0.18009
0.16777	0.57342	0.063759	0.41329	0.16943	0.22299	-0.0069135	0.0037432	0.05348	0.14495	0.025785	0.17521
0.17144	0.60026	0.067429	0.39683	0.1731	0.20987	-0.0056895	0.0077455	0.054704	0.14349	0.027009	0.17195
0.17633	0.57816	0.072321	0.41604	0.17799	0.23135	-0.0044665	-0.0136	0.055927	0.12159	0.028232	0.15891
0.18123	0.59553	0.077214	0.4078	0.18289	0.21345	-0.0032435	0.026423	0.05715	0.15663	0.029455	0.20617
0.18612	0.61448	0.082107	0.44348	0.18778	0.24925	0.00042652	0.013082	0.06082	0.17707	0.033125	0.24202
0.19101	0.62553	0.086999	0.4627	0.19267	0.25999	0.0053185	0.01575	0.065712	0.17999	0.038017	0.23224
0.19591	0.61606	0.091892	0.50386	0.19756	0.25522	0.010212	0.018418	0.070605	0.20919	0.04291	0.24528
0.2008	0.62395	0.096785	0.48465	0.20246	0.26477	0.015105	0.041098	0.075498	0.21211	0.047803	0.25343
0.20569	0.63027	0.10168	0.47367	0.20735	0.26118	0.019997	0.033093	0.08039	0.21503	0.052695	0.24202
0.20936	0.64132	0.10535	0.52033	0.21102	0.28147	0.02489	0.042432	0.085283	0.23838	0.057588	0.26646
0.21425	0.66659	0.11024	0.56699	0.21591	0.25044	0.029783	0.047768	0.090176	0.2413	0.062481	0.24039
0.21548	0.68554	0.11146	0.59992	0.21713	0.28147	0.034675	0.0451	0.095068	0.26466	0.067373	0.26483
0.21915	0.67607	0.11513	0.57248	0.2208	0.26715	0.038345	0.055773	0.098738	0.28802	0.071043	0.25832
0.22037	0.69344	0.11635	0.59169	0.22203	0.28983	0.043237	0.050436	0.10363	0.26904	0.075935	0.28602
0.22404	0.67765	0.12002	0.60816	0.2257	0.28267	0.044461	0.078452	0.10485	0.30262	0.077159	0.38217
0.22893	0.69818	0.12492	0.56973	0.23059	0.24209	0.04813	0.071782	0.10852	0.28948	0.080828	0.30557
0.23382	0.69186	0.12981	0.57797	0.23548	0.26357	0.049353	0.078452	0.10975	0.32014	0.082051	0.35283
0.23872	0.70449	0.1347	0.59444	0.24037	0.26238	0.053023	0.08112	0.11342	0.29824	0.085721	0.31372
0.24361	0.69975	0.1396	0.61639	0.24527	0.2958	0.057915	0.087791	0.11831	0.32014	0.090614	0.31372
0.2485	0.73134	0.14449	0.64384	0.25016	0.30415	0.062808	0.089125	0.1232	0.33182	0.095506	0.3512
0.25339	0.74871	0.14938	0.69324	0.25505	0.29341	0.067701	0.083788	0.12809	0.33182	0.1004	0.35446
0.25829	0.77556	0.15427	0.67677	0.25995	0.28386	0.072594	0.087791	0.13299	0.34204	0.10529	0.36913
0.26318	0.78503	0.15917	0.69049	0.26484	0.32802	0.077486	0.099797	0.13788	0.3581	0.11018	0.37891
0.26807	0.79609	0.16406	0.75911	0.26973	0.3137	0.082379	0.10647	0.14277	0.34934	0.11508	0.38706
0.27297	0.83241	0.16895	0.73166	0.27462	0.30654	0.087272	0.10647	0.14767	0.37854	0.11997	0.40661
0.27786	0.81662	0.17384	0.77283	0.27952	0.31847	0.092164	0.11314	0.15256	0.39606	0.12486	0.42943
0.28153	0.8403	0.17751	0.77283	0.28319	0.33637	0.097057	0.12781	0.15745	0.39168	0.12976	0.41639
0.28642	0.83557	0.18241	0.72069	0.28808	0.32324	0.10195	0.13182	0.16234	0.41942	0.13465	0.41965
0.29131	0.84504	0.1873	0.81675	0.29297	0.33876	0.10684	0.13315	0.16724	0.4165	0.13954	0.44735
0.29621	0.8561	0.19219	0.81126	0.29786	0.32444	0.11051	0.14916	0.17091	0.4384	0.14321	0.4555
0.3011	0.85925	0.19708	0.78381	0.30276	0.33399	0.1154	0.14782	0.1758	0.44424	0.1481	0.44083
0.30599	0.8561	0.20198	0.81675	0.30765	0.33399	0.1203	0.15716	0.18069	0.47051	0.153	0.46202
0.31088	0.87189	0.20687	0.85517	0.31254	0.35785	0.12519	0.16117	0.18558	0.47781	0.15789	0.47831
0.31578	0.8782	0.21176	0.82498	0.31743	0.34711	0.13008	0.15183	0.19048	0.48511	0.16278	0.48646
0.32067	0.87189	0.21665	0.87713	0.32233	0.35427	0.13497	0.16917	0.19537	0.48365	0.16767	0.48483
0.32556	0.90189	0.22155	0.86066	0.32722	0.38292	0.13987	0.1665	0.20026	0.52015	0.17257	0.4995
0.33045	0.89084	0.22644	0.82772	0.33211	0.38888	0.14476	0.18518	0.20515	0.50701	0.17746	0.54024
0.33535	0.894	0.23133	0.88536	0.337	0.36144	0.14965	0.18251	0.21005	0.52599	0.18235	0.52883
0.33902	0.91768	0.235	0.92104	0.34067	0.37098	0.15455	0.19452	0.21494	0.49971	0.18724	0.55165
0.34391	0.93663	0.23989	0.89908	0.34557	0.37814	0.15944	0.18918	0.21983	0.51431	0.19214	0.55816
0.3488	0.93506	0.24479	0.93751	0.35046	0.40798	0.16433	0.21186	0.22472	0.52599	0.19703	0.58261
0.35002	0.92716	0.24601	0.94025	0.35168	0.40917	0.168	0.21319	0.22839	0.54497	0.2007	0.56957
0.35369	0.94611	0.24968	0.89359	0.35535	0.41037	0.17289	0.20786	0.23329	0.55373	0.20559	0.60379
0.35859	0.93979	0.25457	0.89908	0.36025	0.39724	0.17779	0.21186	0.23818	0.58877	0.21048	0.6315
0.36348	0.95085	0.25947	0.94574	0.36514	0.42708	0.17901	0.22387	0.2394	0.56833	0.21171	0.65431
0.36837	0.96664	0.26436	0.91555	0.37003	0.43066	0.18268	0.21453	0.24307	0.58001	0.21538	0.60542
0.37327	0.95716	0.26925	0.98965	0.37492	0.40201	0.18757	0.22387	0.24797	0.60045	0.22027	0.59076
0.37816	0.97296	0.27414	0.93476	0.37982	0.40201	0.19246	0.21986	0.25286	0.63257	0.22516	0.61357
0.38305	0.97138	0.27904	0.95123	0.38471	0.45094	0.19736	0.23721	0.25775	0.64717	0.23006	0.61031
0.38794	0.96664	0.28393	0.96495	0.3896	0.41395	0.20225	0.24388	0.26264	0.64279	0.23495	0.6315
0.39284	0.9698	0.28882	1.0116	0.39449	0.44259	0.20714	0.24121	0.26754	0.64279	0.23984	0.64453
0.39651	0.98875	0.29249	1.0144	0.39816	0.43066	0.21203	0.24254	0.27243	0.63549	0.24473	0.66898
0.39773	0.97769	0.29371	1.0363	0.39939	0.47004	0.21693	0.26389	0.27732	0.67199	0.24963	0.6755
0.40262	0.97454	0.29861	1.0226	0.40428	0.45811	0.22182	0.25989	0.28221	0.68074	0.25452	0.68527
0.40751	0.98085	0.3035	1.0473	0.40917	0.43424	0.22549	0.27323	0.28588	0.68512	0.25819	0.7195
0.41118	0.98243	0.30717	1.0226	0.41284	0.4402	0.22671	0.29457	0.28711	0.68512	0.25941	0.74068
0.41608	0.97454	0.31206	1.0034	0.41773	0.45572	0.23161	0.29457	0.292	0.7041	0.2643	0.72601
0.42097	0.98559	0.31695	1.0583	0.42263	0.48555	0.2365	0.30258	0.29689	0.70556	0.2692	0.76024
0.42586	0.98875	0.32185	1.0336	0.42752	0.48555	0.24017	0.30658	0.30056	0.7187	0.27287	0.75046
0.43075	0.99507	0.32674	1.0198	0.43241	0.47123	0.24506	0.31992	0.30545	0.7333	0.27776	0.7635
0.43565	0.98875	0.33163	1.0528	0.4373	0.52017	0.24995	0.32526	0.31035	0.73476	0.28265	0.7635
0.44054	0.98401	0.33653	1.0912	0.4422	0.52136	0.25485	0.32126	0.31524	0.74352	0.28754	0.78794
0.44543	0.98875	0.34142	1.0775	0.44709	0.50226	0.25974	0.32526	0.32013	0.75958	0.29244	0.77164
0.45032	0.98401	0.34631	1.0363	0.45198	0.55358	0.26463	0.34127	0.32502	0.78586	0.29733	0.7912
0.45522	0.98401	0.3512	1.0994	0.45688	0.53091	0.26952	0.32793	0.32992	0.77418	0.30222	0.78142
0.46011	0.98243	0.3561	1.0747	0.46177	0.55597	0.27442	0.3426	0.33481	0.77126	0.30712	0.79609
0.465	0.96348	0.36099	1.0885	0.46666	0.56074	0.27931	0.3466	0.3397	0.79608	0.31201	0.81401
0.46867	0.97769	0.36466	1.1214	0.47033	0.53329	0.2842	0.35728	0.3446	0.76834	0.3169	0.82705
0.47357	0.96506	0.36955	1.1022	0.47522	0.57268	0.28909	0.35994	0.34949	0.80192	0.32179	0.81727
0.47846	0.97138	0.37444	1.1022	0.48012	0.57268	0.29399	0.36795	0.35438	0.799	0.32669	0.82868
0.48335	0.95558	0.37934	1.1159	0.48501	0.58222	0.29766	0.36261	0.35805	0.81214	0.33036	0.85312
0.48824	0.96506	0.38423	1.1351	0.4899	0.56313	0.30255	0.36795	0.36294	0.83258	0.33525	0.85149
0.49314	0.96822	0.38912	1.1296	0.49479	0.58461	0.30744	0.38796	0.36784	0.8355	0.34014	0.91505
0.49803	0.96032	0.39401	1.1433	0.49969	0.58222	0.31233	0.39863	0.37273	0.8501	0.34503	0.91831
0.50292	0.94769	0.39891	1.1132	0.50458	0.58819	0.31723	0.4013	0.37762	0.88222	0.34993	0.90853
0.50781	0.94611	0.4038	1.1461	0.50947	0.62996	0.32212	0.4093	0.38251	0.87346	0.35482	0.9069
0.51271	0.93506	0.40869	1.1351	0.51436	0.62638	0.32701	0.42665	0.38741	0.91433	0.35971	0.93461
0.5176	0.95243	0.41359	1.1626	0.51926	0.63951	0.33191	0.43065	0.3923	0.89098	0.3646	0.94764
0.52249	0.93979	0.41848	1.1049	0.52415	0.62877	0.3368	0.42665	0.39719	0.91141	0.3695	0.91179
0.52616	0.9319	0.42215	1.1681	0.52782	0.67293	0.34169	0.44266	0.40208	0.94353	0.37439	0.95742
0.52738	0.95558	0.42337	1.1735	0.52904	0.6968	0.34658	0.452	0.40698	0.93039	0.37928	0.94764
0.53105	0.92558	0.42704	1.1928	0.53271	0.67412	0.35148	0.45867	0.41187	0.89682	0.38417	0.95905
0.53228	0.93821	0.42826	1.1214	0.53394	0.71351	0.35515	0.47468	0.41554	0.94499	0.38784	0.95905
0.53717	0.91453	0.43316	1.1571	0.53883	0.70157	0.35637	0.468	0.41676	0.95521	0.38907	1.0014
0.54084	0.91137	0.43683	1.1186	0.5425	0.70038	0.36004	0.48535	0.42043	0.91579	0.39274	0.99653
0.54573	0.90505	0.44172	1.0912	0.54739	0.70754	0.36126	0.46934	0.42166	0.94207	0.39396	0.99979
0.55062	0.88768	0.44661	1.1241	0.55228	0.68128	0.36615	0.47734	0.42655	0.95083	0.39885	1.0145
0.55552	0.89873	0.4515	1.1433	0.55718	0.69441	0.36982	0.49602	0.43022	0.94207	0.40252	0.99979
0.56041	0.86557	0.4564	1.0994	0.56207	0.68964	0.37472	0.50402	0.43511	0.94353	0.40742	1.0275
0.5653	0.85925	0.46129	1.1269	0.56696	0.71351	0.37961	0.50402	0.44	0.98879	0.41231	1.0063
0.5702	0.87662	0.46618	1.1022	0.57185	0.7505	0.3845	0.50936	0.4449	0.96397	0.4172	1.0161
0.57509	0.87978	0.47107	1.1379	0.57675	0.7517	0.38939	0.5267	0.44979	0.99609	0.42209	1.0193
0.57998	0.85925	0.47597	1.0939	0.58164	0.74812	0.39429	0.52537	0.45468	0.98003	0.42699	1.0193
0.58487	0.86873	0.48086	1.1324	0.58653	0.78273	0.39918	0.51737	0.45957	0.98879	0.43188	1.0389
0.58977	0.87031	0.48575	1.1159	0.59142	0.77915	0.40407	0.53738	0.46447	0.97857	0.43677	1.0389
0.59466	0.87505	0.49064	1.1571	0.59632	0.7684	0.40896	0.54805	0.46936	1.0092	0.44166	1.0308
0.59833	0.85925	0.49431	1.1022	0.59999	0.7875	0.41386	0.55739	0.47425	1.0253	0.44656	1.0519
0.60322	0.84346	0.49921	1.1269	0.60488	0.79108	0.41875	0.56539	0.47914	1.0034	0.45145	1.0796
0.60811	0.82925	0.5041	1.0939	0.60977	0.79585	0.42364	0.5694	0.48404	0.99901	0.45634	1.0666
0.61301	0.81188	0.50899	1.0885	0.61466	0.79943	0.42731	0.5774	0.48771	1.0209	0.46001	1.0862
0.6179	0.80398	0.51389	1.0939	0.61956	0.79943	0.43221	0.58007	0.4926	1.0384	0.4649	1.0894
0.62279	0.79135	0.51878	1.1296	0.62445	0.83882	0.4371	0.58807	0.49749	1.034	0.4698	1.0992
0.62768	0.75661	0.52367	1.1296	0.62934	0.84956	0.44199	0.59608	0.50238	1.053	0.47469	1.109
0.63258	0.74871	0.52856	1.1022	0.63424	0.86865	0.44688	0.61209	0.50728	1.0735	0.47958	1.1302
0.63747	0.74397	0.53346	1.1132	0.63913	0.85672	0.45178	0.62142	0.51217	1.0662	0.48447	1.1302
0.64236	0.73292	0.53835	1.05	0.64402	0.87223	0.45667	0.62009	0.51706	1.0574	0.48937	1.1253
0.64726	0.72028	0.54324	1.0939	0.64891	0.88178	0.46156	0.6361	0.52196	1.0472	0.49426	1.1188
0.65215	0.69818	0.54813	1.0747	0.65381	0.87582	0.46645	0.64677	0.52685	1.0837	0.49915	1.1106
0.65582	0.66659	0.5518	1.0336	0.65748	0.87582	0.47135	0.65611	0.53174	1.0545	0.50405	1.135
0.66071	0.68712	0.5567	1.0308	0.66237	0.90565	0.47624	0.66145	0.53663	1.0691	0.50894	1.1497
0.66193	0.72028	0.55792	1.0747	0.66359	0.97129	0.48113	0.66812	0.54153	1.0559	0.51383	1.1334
0.6656	0.66343	0.56159	1.0116	0.66726	0.91639	0.4848	0.68679	0.5452	1.0574	0.5175	1.1432
0.66683	0.70607	0.56281	1.0994	0.66848	0.95936	0.48969	0.68679	0.55009	1.0662	0.52239	1.1367
0.6705	0.63974	0.56648	1.0445	0.67215	0.9331	0.49092	0.7028	0.55131	1.0691	0.52362	1.1725
0.67539	0.61921	0.57137	1.0391	0.67705	0.94026	0.49459	0.70147	0.55498	1.0822	0.52729	1.1513
0.68028	0.62079	0.57627	1.0061	0.68194	0.94146	0.49581	0.70681	0.5562	1.0778	0.52851	1.1693
0.68517	0.59395	0.58116	1.0336	0.68683	0.96652	0.49948	0.71081	0.55987	1.0603	0.53218	1.1676
0.69007	0.59237	0.58605	0.98142	0.69172	0.96532	0.50437	0.72148	0.56477	1.0676	0.53707	1.1579
0.69496	0.55921	0.59094	1.0253	0.69662	0.96294	0.50926	0.72548	0.56966	1.0589	0.54196	1.1367
0.69985	0.54499	0.59584	0.9924	0.70151	0.99755	0.51416	0.73082	0.57455	1.0662	0.54686	1.179
0.70474	0.52288	0.60073	0.98965	0.7064	0.98323	0.51905	0.73082	0.57944	1.0603	0.55175	1.1497
0.70964	0.51657	0.60562	0.97044	0.71129	0.97129	0.52394	0.74283	0.58434	1.0486	0.55664	1.1856
0.71453	0.50077	0.61052	0.97044	0.71619	0.97487	0.52884	0.74683	0.58923	1.0413	0.56153	1.1742
0.71942	0.45972	0.61541	0.97044	0.72108	0.98561	0.53373	0.76551	0.59412	1.037	0.56643	1.1953
0.72431	0.45024	0.6203	0.96495	0.72597	1.0143	0.53862	0.76684	0.59901	1.0545	0.57132	1.1448
0.72798	0.45498	0.62397	0.9677	0.72964	1.0011	0.54351	0.77618	0.60391	1.0472	0.57621	1.1693
0.73288	0.4534	0.62886	0.94025	0.73454	1.0107	0.54841	0.77751	0.6088	1.0428	0.58111	1.1709
0.73777	0.44234	0.63376	0.95123	0.73943	1.0143	0.5533	0.78418	0.61369	1.0355	0.586	1.1513
0.74266	0.41866	0.63865	0.92653	0.74432	1.0298	0.55697	0.78952	0.61736	1.0311	0.58967	1.1448
0.74756	0.42181	0.64354	0.94848	0.74921	1.0584	0.56186	0.79486	0.62226	1.0253	0.59456	1.1595
0.75245	0.41076	0.64843	0.90732	0.75411	1.0357	0.56675	0.80953	0.62715	1.0282	0.59945	1.1644
0.75734	0.39497	0.65333	0.89085	0.759	1.0692	0.57165	0.80153	0.63204	1.0384	0.60435	1.1465
0.76223	0.38549	0.65822	0.91006	0.76389	1.0632	0.57654	0.81353	0.63693	1.0253	0.60924	1.1693
0.76713	0.3618	0.66311	0.91281	0.76878	1.0871	0.58143	0.83621	0.64183	1.0384	0.61413	1.1513
0.77202	0.35707	0.668	0.88261	0.77368	1.1097	0.58632	0.82554	0.64672	1.0049	0.61902	1.1513
0.77691	0.3397	0.6729	0.90183	0.77857	1.0859	0.59122	0.84021	0.65161	1.0005	0.62392	1.1546
0.7818	0.31601	0.67779	0.89085	0.78346	1.1169	0.59611	0.85089	0.6565	0.98879	0.62881	1.1236
0.78547	0.29706	0.68146	0.86066	0.78713	1.1133	0.601	0.86156	0.6614	1.0034	0.6337	1.1693
0.79037	0.27179	0.68635	0.84419	0.79202	1.1169	0.6059	0.85356	0.66629	0.99171	0.63859	1.1432
0.79526	0.26074	0.69124	0.84694	0.79692	1.1133	0.61079	0.86023	0.67118	0.98149	0.64349	1.1562
0.79648	0.28284	0.69247	0.86615	0.79814	1.1491	0.61446	0.87357	0.67485	0.97711	0.64716	1.1383
0.80015	0.24336	0.69614	0.83321	0.80181	1.1479	0.61935	0.88291	0.67974	0.95813	0.65205	1.135
0.80504	0.24494	0.70103	0.7893	0.8067	1.142	0.62424	0.90292	0.68464	0.95813	0.65694	1.1676
0.80994	0.22284	0.70592	0.80302	0.81159	1.1467	0.62547	0.88157	0.68586	0.97711	0.65816	1.1579
0.81483	0.20546	0.71082	0.79204	0.81649	1.1551	0.62914	0.89491	0.68953	0.96835	0.66183	1.1236
0.81972	0.19125	0.71571	0.75911	0.82138	1.1479	0.63403	0.89758	0.69442	0.97419	0.66673	1.1188
0.82461	0.18809	0.7206	0.75636	0.82627	1.1658	0.63892	0.90158	0.69931	0.94353	0.67162	1.1204
0.82951	0.18493	0.72549	0.76185	0.83117	1.1515	0.64381	0.90825	0.70421	0.93477	0.67651	1.1416
0.8344	0.17704	0.73039	0.72892	0.83606	1.1778	0.64871	0.92026	0.7091	0.92893	0.68141	1.1562
0.83929	0.16756	0.73528	0.73441	0.84095	1.1396	0.6536	0.90825	0.71399	0.93039	0.6863	1.1334
0.84296	0.15177	0.73895	0.76185	0.84462	1.1718	0.65849	0.90825	0.71889	0.91579	0.69119	1.1057
0.84419	0.1802	0.74017	0.78107	0.84584	1.1706	0.66338	0.9256	0.72378	0.9012	0.69608	1.1073
0.84908	0.15335	0.74506	0.71245	0.85074	1.1742	0.66828	0.91626	0.72867	0.89828	0.70098	1.1139
0.85397	0.15967	0.74996	0.73166	0.85563	1.1682	0.67195	0.94561	0.73234	0.88222	0.70465	1.1073
0.85764	0.14388	0.75363	0.73441	0.8593	1.173	0.67317	0.9416	0.73356	0.91287	0.70587	1.1122
0.86253	0.10597	0.75852	0.70971	0.86419	1.1909	0.67806	0.93627	0.73846	0.8647	0.71076	1.0813
0.86743	0.096499	0.76341	0.74264	0.86908	1.173	0.68295	0.94828	0.74335	0.84134	0.71565	1.1008
0.87232	0.066494	0.7683	0.69598	0.87398	1.1622	0.68662	0.94294	0.74702	0.80776	0.71932	1.0748
0.87721	0.05544	0.7732	0.68501	0.87887	1.1754	0.69152	0.95628	0.75191	0.8282	0.72422	1.0503
0.8821	0.022277	0.77809	0.6603	0.88376	1.1742	0.69641	0.95628	0.7568	0.8063	0.72911	1.0585
0.887	0.0064845	0.78298	0.69873	0.88865	1.1849	0.7013	0.96562	0.7617	0.78732	0.734	1.0519
0.89189	0.00016771	0.78788	0.67403	0.89355	1.1813	0.7062	0.97229	0.76659	0.77272	0.73889	1.0568
0.89678	-0.017204	0.79277	0.6603	0.89844	1.1873	0.71109	0.96162	0.77148	0.75958	0.74379	1.0177
0.90167	-0.0029907	0.79766	0.67952	0.90333	1.1992	0.71598	0.97896	0.77637	0.72892	0.74868	1.0226
0.90657	-0.0251	0.80255	0.62188	0.90823	1.167	0.72087	0.97896	0.78127	0.74352	0.75357	1.0063
0.91146	-0.032996	0.80745	0.64384	0.91312	1.173	0.72577	0.98563	0.78616	0.72746	0.75846	1.0096
0.91513	-0.050367	0.81112	0.62463	0.91679	1.1658	0.73066	0.9843	0.79105	0.7041	0.76336	0.99327
0.92002	-0.050367	0.81601	0.63011	0.92168	1.173	0.73555	0.97763	0.79595	0.6968	0.76825	1.0014
0.92491	-0.061421	0.8209	0.58895	0.92657	1.1921	0.74044	0.98163	0.80084	0.69096	0.77314	0.98512
0.92981	-0.06458	0.82579	0.59718	0.93147	1.1754	0.74411	0.98029	0.80451	0.67491	0.77681	0.97698
0.9347	-0.075634	0.83069	0.61639	0.93636	1.1658	0.74901	0.9843	0.8094	0.66907	0.78171	0.99001
0.93959	-0.094584	0.83558	0.57797	0.94125	1.1575	0.7539	0.99363	0.81429	0.65009	0.7866	0.95742
0.94449	-0.099322	0.84047	0.55876	0.94614	1.1455	0.75879	0.98963	0.81919	0.63987	0.79149	0.94601
0.94938	-0.11827	0.84536	0.54229	0.95104	1.1396	0.76368	0.99764	0.82408	0.62965	0.79638	0.91994
0.95427	-0.11669	0.85026	0.55601	0.95593	1.1515	0.76858	0.99097	0.82897	0.61651	0.80128	0.9232
0.95916	-0.14512	0.85515	0.57522	0.96082	1.1288	0.77347	0.9963	0.83386	0.59461	0.80617	0.92646
0.96406	-0.16249	0.86004	0.57522	0.96571	1.1431	0.77836	0.99497	0.83876	0.59607	0.81106	0.91505
0.96895	-0.16407	0.86493	0.56424	0.97061	1.1443	0.78325	0.9963	0.84365	0.56541	0.81595	0.89386
0.97262	-0.16565	0.8686	0.51759	0.97428	1.1408	0.78815	1.0016	0.84854	0.54789	0.82085	0.89712
0.97384	-0.16091	0.86983	0.49289	0.9755	1.1563	0.79304	0.99097	0.85343	0.54643	0.82574	0.87757
0.97751	-0.1846	0.8735	0.55601	0.97917	1.13	0.79793	0.99363	0.85833	0.53183	0.83063	0.87268
0.97873	-0.18934	0.87472	0.51759	0.98039	1.1479	0.8016	0.99497	0.862	0.51431	0.8343	0.84987
0.98363	-0.20039	0.87961	0.49838	0.98528	1.1312	0.80283	0.9843	0.86322	0.51577	0.83552	0.87757
0.9873	-0.20039	0.88328	0.53405	0.98895	1.1109	0.8065	0.9883	0.86689	0.47343	0.83919	0.84172
0.99219	-0.20671	0.88818	0.53131	0.99385	1.13	0.80772	0.99764	0.86811	0.49679	0.84042	0.85149
0.99708	-0.23513	0.89307	0.48465	0.99874	1.1217	0.81261	0.98563	0.873	0.45737	0.84531	0.82216
1.002	-0.2225	0.89796	0.48465	1.0036	1.1014	0.81628	0.98963	0.87667	0.43548	0.84898	0.82053
1.0069	-0.22566	0.90285	0.5121	1.0085	1.099	0.82117	0.98563	0.88157	0.4311	0.85387	0.79772
1.0118	-0.23987	0.90775	0.48465	1.0134	1.0978	0.82607	0.98696	0.88646	0.39168	0.85876	0.77653
1.0167	-0.22566	0.91264	0.48465	1.0183	1.0871	0.83096	0.97896	0.89135	0.39314	0.86366	0.77653
1.0215	-0.24935	0.91753	0.44897	1.0232	1.0656	0.83585	0.98163	0.89625	0.36978	0.86855	0.77164
1.0264	-0.24461	0.92242	0.46544	1.0281	1.0727	0.84074	0.98163	0.90114	0.38	0.87344	0.75046
1.0313	-0.24303	0.92732	0.43525	1.033	1.0524	0.84564	0.98296	0.90603	0.35226	0.87834	0.75535
1.0362	-0.27461	0.93221	0.4874	1.0379	1.0441	0.85053	0.96829	0.91092	0.33766	0.88323	0.7309
1.0411	-0.28093	0.9371	0.47093	1.0428	1.0489	0.85542	0.96028	0.91582	0.32452	0.88812	0.74883
1.0448	-0.28409	0.94077	0.44348	1.0464	1.0524	0.86031	0.95361	0.92071	0.29532	0.89301	0.7309
1.0497	-0.2983	0.94566	0.47093	1.0513	1.0262	0.86521	0.96162	0.9256	0.29532	0.89791	0.7195
1.0546	-0.29514	0.95056	0.41055	1.0562	1.0131	0.8701	0.95228	0.93049	0.26174	0.9028	0.7032
1.0595	-0.32199	0.95545	0.44074	1.0611	1.0417	0.87377	0.95094	0.93416	0.23108	0.90647	0.69342
1.0644	-0.32515	0.96034	0.41329	1.066	1.0107	0.87866	0.95761	0.93906	0.23254	0.91136	0.69342
1.0692	-0.33462	0.96523	0.41604	1.0709	0.99039	0.88355	0.94294	0.94395	0.20919	0.91625	0.67224
1.0741	-0.32989	0.97013	0.37761	1.0758	0.96055	0.88845	0.9416	0.94884	0.18875	0.92115	0.64616
1.079	-0.32199	0.97502	0.36938	1.0807	0.988	0.89334	0.93894	0.95373	0.15225	0.92604	0.6429
1.0839	-0.36779	0.97991	0.35566	1.0856	0.98323	0.89823	0.92693	0.95863	0.15371	0.93093	0.62661
1.0888	-0.36621	0.98481	0.39134	1.0905	0.96652	0.90313	0.92693	0.96352	0.13619	0.93582	0.63313
1.0937	-0.35989	0.9897	0.39957	1.0954	0.9331	0.90802	0.93627	0.96841	0.14057	0.94072	0.60053
1.0986	-0.35357	0.99459	0.3584	1.1003	0.92952	0.91291	0.92826	0.9733	0.12305	0.94561	0.59239
1.1023	-0.37252	0.99826	0.38036	1.1039	0.92594	0.9178	0.92293	0.9782	0.09677	0.9505	0.58587
1.1072	-0.37884	1.0032	0.39408	1.1088	0.96294	0.9227	0.91225	0.98309	0.08947	0.9554	0.57283
1.1084	-0.36147	1.0044	0.38036	1.11	0.91878	0.92759	0.90825	0.98798	0.057352	0.96029	0.56142
1.1121	-0.39779	1.008	0.40232	1.1137	0.92952	0.93126	0.89358	0.99165	0.051512	0.96396	0.55165
1.1133	-0.38674	1.0093	0.3337	1.1149	0.9152	0.93615	0.89224	0.99655	0.042752	0.96885	0.57772
1.117	-0.37094	1.0129	0.32821	1.1186	0.89014	0.93737	0.91893	0.99777	0.032533	0.97007	0.55979
1.1218	-0.39147	1.0178	0.33919	1.1235	0.86627	0.94104	0.8789	1.0014	0.032533	0.97374	0.5435
1.1267	-0.37726	1.0227	0.31723	1.1284	0.87701	0.94227	0.90025	1.0027	0.042752	0.97497	0.54024
1.1316	-0.40727	1.0276	0.33645	1.1333	0.89133	0.94594	0.88424	1.0063	0.019393	0.97864	0.51742
1.1365	-0.41358	1.0325	0.34742	1.1382	0.87104	0.95083	0.87757	1.0112	-0.0010456	0.98353	0.51091
1.1414	-0.41832	1.0374	0.309	1.1431	0.86985	0.95572	0.85356	1.0161	-0.030244	0.98842	0.48972
1.1463	-0.44201	1.0423	0.32272	1.148	0.85195	0.96061	0.84555	1.021	-0.057983	0.99331	0.49135
1.1512	-0.42464	1.0472	0.309	1.1529	0.80063	0.96551	0.85089	1.0259	-0.060903	0.99821	0.47017
1.1561	-0.44201	1.0521	0.30077	1.1578	0.83404	0.9704	0.83888	1.0308	-0.091562	1.0031	0.47342
1.161	-0.44359	1.057	0.28155	1.1626	0.80063	0.97529	0.83088	1.0357	-0.10178	1.008	0.4718
1.1659	-0.45148	1.0619	0.30626	1.1675	0.77437	0.98019	0.83221	1.0406	-0.11492	1.0129	0.47831
1.1708	-0.43095	1.0668	0.31449	1.1724	0.75528	0.98508	0.82421	1.0455	-0.13244	1.0178	0.46202
1.1744	-0.45622	1.0704	0.28155	1.1761	0.75647	0.98997	0.82954	1.0504	-0.14558	1.0227	0.43105
1.1793	-0.43727	1.0753	0.28155	1.181	0.78034	0.99486	0.80953	1.0553	-0.14558	1.0276	0.41965
1.1842	-0.45938	1.0802	0.30351	1.1859	0.73021	0.99976	0.80686	1.0601	-0.1704	1.0325	0.41965
1.1891	-0.47517	1.0851	0.31174	1.1908	0.70754	1.0034	0.8082	1.0638	-0.18208	1.0361	0.39846
1.194	-0.47517	1.09	0.27058	1.1957	0.69799	1.0083	0.78418	1.0687	-0.1996	1.041	0.41313
1.1989	-0.45306	1.0949	0.2596	1.2006	0.67531	1.0132	0.77218	1.0736	-0.2069	1.0459	0.38706
1.2038	-0.45148	1.0998	0.28704	1.2055	0.6777	1.0181	0.76684	1.0785	-0.22734	1.0508	0.38868
1.2087	-0.48465	1.1047	0.27058	1.2103	0.71351	1.023	0.7495	1.0834	-0.23756	1.0557	0.37728
1.2136	-0.47833	1.1096	0.26234	1.2152	0.68367	1.0279	0.74416	1.0883	-0.24632	1.0606	0.36913
1.2185	-0.48938	1.1145	0.29802	1.2201	0.62996	1.0328	0.73215	1.0932	-0.25653	1.0655	0.37402
1.2234	-0.49096	1.1194	0.26783	1.225	0.64428	1.0377	0.73482	1.0981	-0.24632	1.0704	0.34469
1.2283	-0.49096	1.1242	0.24862	1.2299	0.65025	1.0426	0.72682	1.103	-0.26967	1.0753	0.33817
1.2319	-0.51465	1.1279	0.24587	1.2336	0.64786	1.0475	0.70547	1.1079	-0.27551	1.0802	0.31861
1.2368	-0.50834	1.1328	0.24862	1.2385	0.60371	1.0524	0.70014	1.1127	-0.30033	1.0851	0.31535
1.2417	-0.49254	1.1377	0.27881	1.2434	0.6049	1.0572	0.68546	1.1176	-0.34267	1.0899	0.3072
1.2429	-0.49886	1.1389	0.24862	1.2446	0.59058	1.0609	0.68813	1.1213	-0.34559	1.0936	0.31535
1.2466	-0.49096	1.1426	0.25411	1.2483	0.59297	1.0658	0.67345	1.1262	-0.36457	1.0985	0.29091
1.2515	-0.50518	1.1475	0.23215	1.2532	0.60013	1.0707	0.66945	1.1311	-0.33537	1.1034	0.32024
1.2564	-0.48465	1.1524	0.2349	1.2581	0.57387	1.0719	0.69213	1.1323	-0.36749	1.1046	0.29906
1.2613	-0.50518	1.1573	0.26509	1.2629	0.59416	1.0756	0.65744	1.136	-0.37625	1.1083	0.28765
1.2662	-0.50044	1.1622	0.25136	1.2678	0.54045	1.0805	0.65744	1.1409	-0.40107	1.1132	0.27624
1.2711	-0.50834	1.1671	0.22666	1.2727	0.53807	1.0854	0.64144	1.1458	-0.38501	1.1181	0.27135
1.276	-0.53044	1.172	0.22117	1.2776	0.52255	1.0903	0.63877	1.1507	-0.39815	1.123	0.27461
1.2809	-0.53202	1.1768	0.25136	1.2825	0.5142	1.0952	0.62409	1.1556	-0.40107	1.1279	0.24365
1.2857	-0.53202	1.1817	0.2349	1.2874	0.50942	1.1001	0.60675	1.1604	-0.41713	1.1328	0.26809
1.2906	-0.52886	1.1866	0.21843	1.2923	0.46288	1.1049	0.59741	1.1653	-0.43173	1.1376	0.25506
1.2955	-0.56045	1.1915	0.23764	1.2972	0.47004	1.1098	0.60141	1.1702	-0.43757	1.1425	0.25669
1.3004	-0.55571	1.1964	0.20745	1.3021	0.46885	1.1147	0.58941	1.1751	-0.42881	1.1474	0.24854
1.3041	-0.57624	1.2001	0.20745	1.3058	0.48794	1.1196	0.57473	1.18	-0.44779	1.1523	0.24854
1.309	-0.54308	1.205	0.20471	1.3106	0.46407	1.1245	0.56539	1.1849	-0.46677	1.1572	0.22409
1.3139	-0.58414	1.2099	0.21294	1.3155	0.44975	1.1294	0.55872	1.1898	-0.45801	1.1621	0.22735
1.3188	-0.59045	1.2148	0.20471	1.3204	0.41633	1.1331	0.56139	1.1935	-0.46531	1.1658	0.22083
1.3237	-0.56835	1.2197	0.21568	1.3253	0.39963	1.138	0.55739	1.1984	-0.4799	1.1707	0.21432
1.3286	-0.5715	1.2245	0.20196	1.3302	0.43185	1.1429	0.56006	1.2033	-0.49158	1.1756	0.22246
1.3335	-0.58572	1.2294	0.19922	1.3351	0.40679	1.1478	0.52003	1.2082	-0.50326	1.1805	0.20291
1.3383	-0.57624	1.2343	0.18275	1.34	0.36621	1.1527	0.5267	1.213	-0.51056	1.1854	0.18824
1.3432	-0.59361	1.2392	0.21568	1.3449	0.36621	1.1575	0.50002	1.2179	-0.52224	1.1902	0.17684
1.3481	-0.60783	1.2441	0.19098	1.3498	0.3674	1.1624	0.49469	1.2228	-0.531	1.1951	0.17195
1.353	-0.60309	1.249	0.17726	1.3547	0.37695	1.1673	0.47868	1.2277	-0.52662	1.2	0.17032
1.3579	-0.59361	1.2539	0.16079	1.3596	0.32921	1.1722	0.47067	1.2326	-0.52662	1.2049	0.15565
1.3616	-0.6173	1.2576	0.21294	1.3632	0.34234	1.1771	0.47201	1.2375	-0.53392	1.2098	0.16217
1.3665	-0.62046	1.2625	0.21294	1.3681	0.3316	1.182	0.45333	1.2424	-0.5456	1.2147	0.14098
1.3714	-0.62362	1.2674	0.18001	1.373	0.32086	1.1869	0.44132	1.2473	-0.5456	1.2196	0.14098
1.3763	-0.62678	1.2723	0.16903	1.3779	0.32444	1.1906	0.44933	1.251	-0.54706	1.2233	0.14587
1.3812	-0.6094	1.2771	0.18549	1.3828	0.30296	1.1955	0.43465	1.2559	-0.5529	1.2282	0.14261
1.386	-0.60151	1.282	0.19098	1.3877	0.2946	1.2004	0.41598	1.2607	-0.56458	1.2331	0.12795
1.3909	-0.62993	1.2869	0.17726	1.3926	0.28625	1.2052	0.41464	1.2656	-0.57334	1.2379	0.14098
1.3958	-0.60309	1.2918	0.2102	1.3975	0.28505	1.2101	0.39863	1.2705	-0.57334	1.2428	0.1198
1.4007	-0.62046	1.2967	0.18824	1.4024	0.28505	1.215	0.39596	1.2754	-0.57772	1.2477	0.10676
1.4056	-0.59677	1.3016	0.17177	1.4073	0.27193	1.2199	0.38796	1.2803	-0.57772	1.2526	0.11165
1.4105	-0.59835	1.3065	0.17726	1.4122	0.2576	1.2248	0.38396	1.2852	-0.58794	1.2575	0.096984
1.4154	-0.63467	1.3114	0.20745	1.4171	0.23493	1.2297	0.38262	1.2901	-0.58356	1.2624	0.11491
1.4203	-0.63467	1.3163	0.16628	1.422	0.26835	1.2346	0.38262	1.295	-0.58502	1.2673	0.11817
1.424	-0.62046	1.32	0.16079	1.4256	0.25164	1.2395	0.35594	1.2999	-0.5894	1.2722	0.088836
1.4252	-0.60309	1.3212	0.21294	1.4268	0.23493	1.2444	0.3386	1.3048	-0.58356	1.2771	0.090466
1.4301	-0.63783	1.3261	0.17177	1.4317	0.21941	1.2493	0.35327	1.3097	-0.59962	1.282	0.092095
1.4338	-0.63309	1.3297	0.16628	1.4354	0.20987	1.253	0.33326	1.3133	-0.59378	1.2857	0.092095
1.4386	-0.63151	1.3346	0.15805	1.4403	0.19435	1.2542	0.35461	1.3146	-0.60108	1.2869	0.088836
1.4435	-0.63151	1.3395	0.16079	1.4452	0.21345	1.2591	0.34127	1.3195	-0.5967	1.2918	0.10024
1.4484	-0.62993	1.3444	0.18824	1.4501	0.23612	1.2627	0.31992	1.3231	-0.59816	1.2954	0.088836
1.4533	-0.63941	1.3493	0.18824	1.455	0.21106	1.2676	0.32793	1.328	-0.5967	1.3003	0.083947
1.4582	-0.64731	1.3542	0.15805	1.4599	0.18122	1.2725	0.30925	1.3329	-0.60692	1.3052	0.087206
1.4631	-0.64573	1.3591	0.16354	1.4648	0.17287	1.2774	0.29324	1.3378	-0.604	1.3101	0.07091
1.468	-0.64099	1.364	0.14433	1.4697	0.20032	1.2823	0.28524	1.3427	-0.60984	1.315	0.088836
1.4729	-0.63941	1.3689	0.17177	1.4746	0.18003	1.2872	0.2759	1.3476	-0.61276	1.3199	0.069281
1.4778	-0.64731	1.3738	0.18549	1.4794	0.17645	1.2921	0.27056	1.3525	-0.604	1.3248	0.067651
1.4827	-0.64099	1.3787	0.14981	1.4843	0.17884	1.297	0.25322	1.3574	-0.5967	1.3297	0.061133
1.4876	-0.64731	1.3836	0.14158	1.4892	0.1669	1.3019	0.24388	1.3623	-0.604	1.3346	0.066021
1.4912	-0.66783	1.3872	0.16079	1.4929	0.13945	1.3068	0.25055	1.3672	-0.59962	1.3395	0.057873
1.4961	-0.66152	1.3921	0.15805	1.4978	0.14423	1.3117	0.25188	1.3721	-0.60108	1.3444	0.049725
1.501	-0.6631	1.397	0.16628	1.5027	0.15497	1.3166	0.23587	1.377	-0.60838	1.3493	0.07091
1.5059	-0.62204	1.4019	0.15805	1.5076	0.12752	1.3202	0.22787	1.3806	-0.60546	1.3529	0.051355
1.5108	-0.6631	1.4068	0.14433	1.5125	0.15019	1.3251	0.2172	1.3855	-0.60838	1.3578	0.054614
1.5157	-0.66152	1.4117	0.14981	1.5174	0.15616	1.33	0.21453	1.3904	-0.60838	1.3627	0.052984
1.5206	-0.67415	1.4166	0.16903	1.5223	0.15139	1.3349	0.21053	1.3953	-0.60546	1.3676	0.069281
1.5255	-0.64415	1.4215	0.14707	1.5271	0.11439	1.3398	0.21453	1.4002	-0.60108	1.3725	0.054614
1.5304	-0.65836	1.4264	0.13884	1.532	0.098875	1.3447	0.20919	1.4051	-0.60692	1.3774	0.061133
1.5353	-0.64099	1.4313	0.13335	1.5369	0.10007	1.3496	0.20386	1.41	-0.59816	1.3823	0.043207
1.5402	-0.63783	1.4362	0.14707	1.5418	0.094101	1.3545	0.19185	1.4149	-0.59816	1.3872	0.049725
1.5451	-0.6173	1.441	0.1306	1.5467	0.080973	1.3594	0.18118	1.4198	-0.59232	1.3921	0.046466
1.55	-0.6552	1.4459	0.13335	1.5516	0.089327	1.3643	0.17984	1.4247	-0.5967	1.397	0.043207
1.5536	-0.65836	1.4496	0.13335	1.5553	0.085747	1.3692	0.17851	1.4295	-0.59232	1.4019	0.039948
1.5585	-0.6552	1.4545	0.13609	1.5602	0.098875	1.374	0.16517	1.4344	-0.59232	1.4067	0.033429
1.5597	-0.65362	1.4557	0.12786	1.5614	0.067845	1.3789	0.17184	1.4393	-0.58064	1.4116	0.035059
1.5634	-0.64888	1.4594	0.14433	1.5651	0.061878	1.3826	0.15049	1.443	-0.58502	1.4153	0.03017
1.5683	-0.65046	1.4643	0.15805	1.57	0.080973	1.3875	0.15049	1.4479	-0.57626	1.4202	0.035059
1.5732	-0.62362	1.4692	0.13609	1.5749	0.10126	1.3887	0.16383	1.4491	-0.57626	1.4214	0.046466
1.5781	-0.64573	1.4741	0.17452	1.5797	0.060684	1.3924	0.15716	1.4528	-0.58356	1.4251	0.023651
1.583	-0.64415	1.479	0.1553	1.5846	0.054717	1.3973	0.15049	1.4577	-0.57334	1.43	0.025281
1.5879	-0.63467	1.4839	0.16628	1.5895	0.067845	1.4022	0.13582	1.4626	-0.56896	1.4349	0.025281
1.5928	-0.64099	1.4888	0.12511	1.5944	0.058297	1.4071	0.12915	1.4675	-0.56896	1.4398	0.031799
1.5977	-0.62204	1.4936	0.11962	1.5993	0.04875	1.412	0.12781	1.4724	-0.56896	1.4447	0.02854
1.6026	-0.63783	1.4985	0.12237	1.6042	0.058297	1.4169	0.12381	1.4773	-0.56166	1.4496	0.013874
1.6074	-0.60151	1.5034	0.1553	1.6091	0.036815	1.4217	0.11981	1.4821	-0.56312	1.4544	0.026911
1.6123	-0.60467	1.5083	0.15805	1.614	0.063071	1.4266	0.1038	1.487	-0.56604	1.4593	0.0073553
1.6172	-0.61098	1.5132	0.11962	1.6189	0.038009	1.4315	0.097129	1.4919	-0.55582	1.4642	0.017133
1.6209	-0.6252	1.5169	0.12237	1.6226	0.023687	1.4364	0.086456	1.4968	-0.55144	1.4691	0.010614
1.6258	-0.62362	1.5218	0.15256	1.6274	0.011753	1.4413	0.094461	1.5017	-0.54706	1.474	0.023651
1.6307	-0.58572	1.5267	0.14707	1.6323	0.0069787	1.4462	0.091793	1.5066	-0.53684	1.4789	0.0057257
1.6356	-0.59993	1.5316	0.14433	1.6372	0.0057852	1.4499	0.083788	1.5103	-0.52224	1.4826	0.013874
1.6405	-0.6173	1.5365	0.12511	1.6421	0.032041	1.4548	0.086456	1.5152	-0.53392	1.4875	-0.00079279
1.6454	-0.6094	1.5413	0.12511	1.647	0.0213	1.4597	0.083788	1.5201	-0.52954	1.4924	0.013874
1.6503	-0.59203	1.5462	0.15256	1.6519	0.026074	1.4646	0.077118	1.525	-0.51056	1.4973	0.0089849
1.6551	-0.60467	1.5511	0.11414	1.6568	0.018913	1.4695	0.067779	1.5298	-0.52516	1.5022	-0.00079279
1.66	-0.59519	1.556	0.11414	1.6617	-0.0073428	1.4743	0.07445	1.5347	-0.51786	1.507	-0.00079279
1.6649	-0.56045	1.5609	0.12511	1.6666	0.0045918	1.4792	0.078452	1.5396	-0.50618	1.5119	0.020392
1.6698	-0.59203	1.5658	0.14981	1.6715	-0.01331	1.4841	0.067779	1.5445	-0.50472	1.5168	0.017133
1.6747	-0.55729	1.5707	0.1059	1.6764	-0.0085362	1.489	0.066445	1.5494	-0.49012	1.5217	0.013874
1.6796	-0.59203	1.5756	0.10865	1.6813	0.0057852	1.4939	0.070447	1.5543	-0.49596	1.5266	-0.00079279
1.6833	-0.55729	1.5793	0.10865	1.6849	0.0069787	1.4988	0.059775	1.5592	-0.48282	1.5315	0.0040961
1.6882	-0.55413	1.5842	0.10865	1.6898	-0.027632	1.5037	0.054438	1.5641	-0.4945	1.5364	0.0057257
1.6931	-0.56519	1.5891	0.12786	1.6947	-0.0049559	1.5086	0.057107	1.569	-0.47407	1.5413	0.0057257
1.698	-0.5336	1.5939	0.10865	1.6996	-0.034792	1.5123	0.034427	1.5727	-0.47261	1.545	0.0073553
1.7029	-0.53518	1.5988	0.11139	1.7045	-0.032405	1.5172	0.039764	1.5776	-0.47844	1.5499	0.0024664
1.7077	-0.5415	1.6037	0.10865	1.7094	-0.035986	1.522	0.030425	1.5824	-0.47261	1.5547	-0.0056816
1.7126	-0.53044	1.6086	0.11688	1.7143	-0.021664	1.5269	0.023754	1.5873	-0.46385	1.5596	-0.0024224
1.7175	-0.55413	1.6135	0.11139	1.7192	-0.04434	1.5318	0.010414	1.5922	-0.45217	1.5645	-0.0089408
1.7224	-0.51781	1.6184	0.11139	1.7241	-0.027632	1.5367	0.014416	1.5971	-0.45217	1.5694	0.017133
1.7273	-0.52571	1.6233	0.11414	1.729	-0.028825	1.5416	0.013082	1.602	-0.44487	1.5743	-0.0122
1.7322	-0.53044	1.6282	0.08669	1.7339	-0.053888	1.5465	0.001075	1.6069	-0.43319	1.5792	-0.004052
1.7371	-0.51623	1.6331	0.11139	1.7388	-0.025245	1.5514	0.014416	1.6118	-0.43465	1.5841	-0.0089408
1.742	-0.48781	1.638	0.10041	1.7437	-0.065822	1.5563	-0.0042613	1.6167	-0.42005	1.589	0.0057257
1.7469	-0.5036	1.6429	0.11688	1.7485	-0.063435	1.5612	-0.0136	1.6216	-0.42005	1.5939	-0.018719
1.7506	-0.49728	1.6465	0.10316	1.7522	-0.052694	1.5661	-0.0095976	1.6265	-0.40983	1.5988	-0.0122
1.7554	-0.47359	1.6514	0.10865	1.7571	-0.067016	1.571	-0.0095976	1.6314	-0.40107	1.6037	-0.004052
1.7603	-0.47201	1.6563	0.097668	1.762	-0.04792	1.5759	-0.012266	1.6363	-0.38647	1.6086	-0.004052
1.7652	-0.48465	1.6612	0.097668	1.7669	-0.077757	1.5795	-0.02027	1.6399	-0.37625	1.6122	-0.01383
1.7701	-0.47991	1.6661	0.092179	1.7718	-0.07537	1.5844	-0.0136	1.6448	-0.38209	1.6171	-0.01057
1.775	-0.47359	1.671	0.097668	1.7767	-0.068209	1.5893	-0.017602	1.6497	-0.36895	1.622	-0.0056816
1.7799	-0.46728	1.6759	0.1059	1.7816	-0.080144	1.5942	-0.017602	1.6546	-0.36603	1.6269	-0.01383
1.7848	-0.4499	1.6808	0.11688	1.7865	-0.081337	1.5991	-0.034945	1.6595	-0.37041	1.6318	-0.0056816
1.7897	-0.44359	1.6857	0.10041	1.7914	-0.052694	1.604	-0.037613	1.6644	-0.37333	1.6367	-0.004052
1.7946	-0.45464	1.6906	0.081201	1.7962	-0.072983	1.6089	-0.038947	1.6693	-0.35727	1.6416	-0.0073112
1.7995	-0.43253	1.6955	0.092179	1.8011	-0.098045	1.6138	-0.034945	1.6742	-0.34851	1.6465	-0.025237
1.8044	-0.42306	1.7004	0.089434	1.806	-0.092078	1.6187	-0.030943	1.6791	-0.35581	1.6514	-0.00079279
1.8093	-0.41832	1.7053	0.12511	1.8109	-0.088498	1.6236	-0.04962	1.684	-0.34267	1.6563	-0.028496
1.8129	-0.4278	1.7089	0.08669	1.8146	-0.095659	1.6285	-0.052288	1.6889	-0.32661	1.6612	-0.015459
1.8178	-0.412	1.7138	0.089434	1.8195	-0.092078	1.6334	-0.054957	1.6938	-0.31201	1.6661	-0.021978
1.8227	-0.40727	1.7187	0.13609	1.8244	-0.10998	1.6383	-0.053622	1.6986	-0.31201	1.6709	-0.01383
1.8276	-0.39937	1.7236	0.092179	1.8293	-0.099239	1.6419	-0.061627	1.7023	-0.29595	1.6746	-0.026867
1.8325	-0.39305	1.7285	0.11139	1.8342	-0.10521	1.6468	-0.066963	1.7072	-0.28573	1.6795	-0.00079279
1.8374	-0.36147	1.7334	0.08669	1.8391	-0.07537	1.6517	-0.04962	1.7121	-0.27405	1.6844	-0.030126
1.8423	-0.37726	1.7383	0.097668	1.844	-0.10043	1.6566	-0.065629	1.717	-0.26675	1.6893	-0.026867
1.8472	-0.36621	1.7432	0.1059	1.8488	-0.11953	1.6615	-0.061627	1.7219	-0.26675	1.6942	-0.023607
1.8521	-0.35989	1.7481	0.078456	1.8537	-0.10282	1.6664	-0.065629	1.7268	-0.24923	1.6991	-0.030126
1.857	-0.35199	1.753	0.067478	1.8586	-0.11953	1.6713	-0.081638	1.7317	-0.24923	1.704	-0.018719
1.8619	-0.3441	1.7578	0.089434	1.8635	-0.11714	1.6762	-0.07897	1.7366	-0.23902	1.7089	-0.030126
1.8668	-0.3441	1.7627	0.11414	1.8684	-0.11714	1.6811	-0.073634	1.7415	-0.24632	1.7138	-0.030126
1.8704	-0.31725	1.7664	0.064733	1.8721	-0.12788	1.686	-0.097647	1.7463	-0.24632	1.7187	-0.038274
1.8716	-0.32041	1.7676	0.072967	1.8733	-0.1243	1.6908	-0.10032	1.7512	-0.23318	1.7235	-0.033385
1.8765	-0.30462	1.7725	0.061989	1.8782	-0.12191	1.6957	-0.11099	1.7561	-0.21712	1.7284	-0.038274
1.8802	-0.30462	1.7762	0.075711	1.8819	-0.11953	1.6994	-0.070966	1.7598	-0.22296	1.7321	-0.017089
1.8851	-0.31567	1.7811	0.081201	1.8868	-0.12311	1.7006	-0.10832	1.761	-0.20398	1.7333	-0.038274
1.89	-0.30462	1.786	0.089434	1.8917	-0.12908	1.7055	-0.11899	1.7659	-0.2215	1.7382	-0.033385
1.8949	-0.30146	1.7909	0.072967	1.8965	-0.13146	1.7092	-0.097647	1.7696	-0.19668	1.7419	-0.036644
1.8998	-0.2983	1.7958	0.061989	1.9014	-0.1243	1.7141	-0.11366	1.7745	-0.1777	1.7468	-0.0122
1.9047	-0.28883	1.8007	0.067478	1.9063	-0.14101	1.719	-0.11499	1.7794	-0.16018	1.7517	-0.033385
1.9096	-0.25724	1.8056	0.070222	1.9112	-0.10998	1.7239	-0.11632	1.7843	-0.16018	1.7566	-0.036644
1.9145	-0.2683	1.8104	0.10865	1.9161	-0.13982	1.7288	-0.12433	1.7892	-0.15142	1.7615	-0.039904
1.9194	-0.26198	1.8153	0.061989	1.921	-0.11237	1.7337	-0.12833	1.7941	-0.1412	1.7664	-0.026867
1.9242	-0.25408	1.8202	0.092179	1.9259	-0.13385	1.7386	-0.11499	1.7989	-0.1339	1.7712	-0.036644
1.9291	-0.25093	1.8251	0.092179	1.9308	-0.12191	1.7434	-0.13367	1.8038	-0.13536	1.7761	-0.046422
1.934	-0.24303	1.83	0.094923	1.9357	-0.13385	1.7483	-0.11766	1.8087	-0.12368	1.781	-0.030126
1.9389	-0.23197	1.8349	0.067478	1.9406	-0.11595	1.7532	-0.13367	1.8136	-0.12222	1.7859	-0.048052
1.9426	-0.23671	1.8386	0.067478	1.9443	-0.14698	1.7581	-0.14834	1.8185	-0.11784	1.7908	-0.021978
1.9475	-0.23197	1.8435	0.061989	1.9491	-0.15056	1.763	-0.13233	1.8234	-0.081342	1.7957	-0.041533
1.9524	-0.20355	1.8484	0.081201	1.954	-0.14936	1.7679	-0.15368	1.8283	-0.093022	1.8006	-0.051311
1.9573	-0.20829	1.8533	0.067478	1.9589	-0.13982	1.7716	-0.14834	1.832	-0.084262	1.8043	-0.043163
1.9622	-0.20671	1.8581	0.075711	1.9638	-0.13862	1.7765	-0.15101	1.8369	-0.076962	1.8092	-0.038274
1.9671	-0.19881	1.863	0.067478	1.9687	-0.15891	1.7814	-0.15234	1.8418	-0.066743	1.8141	-0.031755
1.9719	-0.18302	1.8679	0.075711	1.9736	-0.14936	1.7863	-0.14567	1.8466	-0.040464	1.819	-0.05294
1.9768	-0.17039	1.8728	0.061989	1.9785	-0.16249	1.7911	-0.16969	1.8515	-0.050683	1.8238	-0.046422
1.9817	-0.17197	1.8777	0.081201	1.9834	-0.16727	1.796	-0.15902	1.8564	-0.025865	1.8287	-0.046422
1.9866	-0.17039	1.8826	0.045521	1.9883	-0.15891	1.8009	-0.18303	1.8613	-0.022945	1.8336	-0.035015
1.9915	-0.15775	1.8875	0.048266	1.9932	-0.16488	1.8058	-0.16702	1.8662	-0.024405	1.8385	-0.046422
1.9964	-0.1388	1.8924	0.042777	1.9981	-0.15533	1.8107	-0.1897	1.8711	-0.0025056	1.8434	-0.059459
2.0001	-0.14354	1.8961	0.042777	2.0017	-0.16965	1.8156	-0.1857	1.876	-0.011265	1.8483	-0.046422
2.005	-0.11669	1.901	0.042777	2.0066	-0.15533	1.8205	-0.18436	1.8809	0.012094	1.8532	-0.039904
2.0062	-0.13406	1.9022	0.064733	2.0079	-0.17085	1.8254	-0.18836	1.8858	0.022313	1.8581	-0.041533
2.0099	-0.12617	1.9059	0.042777	2.0115	-0.18517	1.8291	-0.17236	1.8895	0.019393	1.8618	-0.049681
2.0148	-0.11353	1.9107	0.053755	2.0164	-0.15056	1.834	-0.15902	1.8944	0.035453	1.8667	-0.033385
2.0197	-0.11669	1.9156	0.042777	2.0213	-0.19114	1.8352	-0.16969	1.8956	0.022313	1.8679	-0.05457
2.0245	-0.12933	1.9205	0.059244	2.0262	-0.16249	1.8389	-0.16835	1.8992	0.033993	1.8715	-0.048052
2.0294	-0.11511	1.9254	0.034543	2.0311	-0.17562	1.8437	-0.18303	1.9041	0.052972	1.8764	-0.049681
2.0343	-0.1009	1.9303	0.037287	2.036	-0.19352	1.8486	-0.18703	1.909	0.036913	1.8813	-0.05457
2.0392	-0.093005	1.9352	0.042777	2.0409	-0.19949	1.8535	-0.16969	1.9139	0.045672	1.8862	-0.05294
2.0441	-0.097743	1.9401	0.048266	2.0458	-0.18278	1.8584	-0.18836	1.9188	0.079251	1.8911	-0.049681
2.049	-0.094584	1.945	0.061989	2.0507	-0.17085	1.8633	-0.18303	1.9237	0.063192	1.896	-0.067607
2.0539	-0.070896	1.9499	0.023565	2.0556	-0.17443	1.8682	-0.19904	1.9286	0.09239	1.9009	-0.05457
2.0588	-0.077213	1.9548	0.018075	2.0605	-0.19114	1.8731	-0.20704	1.9335	0.09677	1.9058	-0.062718
2.0637	-0.06458	1.9597	0.040032	2.0653	-0.20188	1.878	-0.21238	1.9384	0.085091	1.9107	-0.057829
2.0686	-0.066159	1.9646	0.029054	2.0702	-0.19949	1.8829	-0.20437	1.9433	0.10407	1.9156	-0.059459
2.0722	-0.051946	1.9682	0.048266	2.0739	-0.1983	1.8878	-0.22305	1.9482	0.11283	1.9205	-0.065977
2.0771	-0.063	1.9731	0.015331	2.0788	-0.20307	1.8927	-0.22305	1.9531	0.14495	1.9254	-0.064348
2.082	-0.037733	1.978	0.02082	2.0837	-0.17681	1.8976	-0.22972	1.958	0.13327	1.9303	-0.065977
2.0869	-0.039312	1.9829	0.0098417	2.0886	-0.21023	1.9012	-0.23639	1.9616	0.13327	1.9339	-0.0562
2.0918	-0.040892	1.9878	0.056499	2.0935	-0.21381	1.9061	-0.24039	1.9665	0.16101	1.9388	-0.065977
2.0967	-0.032996	1.9927	0.02082	2.0984	-0.19949	1.911	-0.23639	1.9714	0.15955	1.9437	-0.067607
2.1016	-0.040892	1.9976	0.029054	2.1033	-0.21739	1.9159	-0.23639	1.9763	0.15371	1.9486	-0.0562
2.1065	-0.042471	2.0025	0.015331	2.1082	-0.215	1.9208	-0.22038	1.9812	0.16247	1.9535	-0.061088
2.1114	-0.036154	2.0074	0.053755	2.113	-0.2162	1.9257	-0.22572	1.9861	0.16393	1.9584	-0.049681
2.1163	-0.037733	2.0123	0.034543	2.1179	-0.1971	1.9306	-0.24306	1.991	0.18583	1.9633	-0.070866
2.1212	-0.014045	2.0172	-0.0011366	2.1228	-0.19591	1.9355	-0.23906	1.9959	0.17415	1.9682	-0.061088
2.1261	-0.021941	2.0221	0.045521	2.1277	-0.22933	1.9404	-0.23773	2.0008	0.18291	1.9731	-0.0562
2.1297	-0.0251	2.0257	0.026309	2.1314	-0.21858	1.9453	-0.23639	2.0057	0.20189	1.978	-0.051311
2.1346	0.0017469	2.0306	-0.0011366	2.1363	-0.22336	1.9502	-0.23639	2.0106	0.21503	1.9829	-0.065977
2.1395	0.0017469	2.0355	0.023565	2.1412	-0.22694	1.9551	-0.26174	2.0154	0.21211	1.9878	-0.0562
2.1407	0.00016771	2.0367	-0.0038811	2.1424	-0.21739	1.9587	-0.26307	2.0191	0.22232	1.9914	-0.067607
2.1444	0.020697	2.0404	-0.0038811	2.1461	-0.20188	1.9636	-0.26708	2.024	0.23108	1.9963	-0.049681
2.1493	0.0096429	2.0453	0.031798	2.151	-0.23529	1.9685	-0.2484	2.0289	0.26466	2.0012	-0.051311
2.1542	0.0033261	2.0502	-0.012115	2.1559	-0.23887	1.9697	-0.21371	2.0301	0.23254	2.0024	-0.069237
2.1591	0.028593	2.0551	-0.012115	2.1608	-0.24126	1.9734	-0.2564	2.0338	0.2559	2.0061	-0.065977
2.164	0.031752	2.06	-0.0093703	2.1656	-0.24603	1.9783	-0.25107	2.0387	0.2413	2.011	-0.05294
2.1689	0.022277	2.0649	-0.0011366	2.1705	-0.23529	1.9832	-0.26441	2.0436	0.25882	2.0159	-0.065977
2.1738	0.025435	2.0698	-0.017604	2.1754	-0.24603	1.9881	-0.26974	2.0485	0.24276	2.0208	-0.046422
2.1787	0.031752	2.0746	-0.017604	2.1803	-0.24723	1.993	-0.27241	2.0534	0.25444	2.0257	-0.049681
2.1836	0.041227	2.0795	0.026309	2.1852	-0.24842	1.9979	-0.2564	2.0583	0.26174	2.0306	-0.046422
2.1884	0.036489	2.0844	-0.012115	2.1901	-0.26274	2.0028	-0.28575	2.0631	0.27634	2.0355	-0.059459
2.1933	0.049123	2.0893	-0.014859	2.195	-0.25439	2.0076	-0.28175	2.068	0.28948	2.0403	-0.067607
2.1982	0.063336	2.0942	-0.028582	2.1999	-0.26871	2.0125	-0.28175	2.0729	0.31576	2.0452	-0.057829
2.2019	0.050702	2.0979	-0.0038811	2.2036	-0.25678	2.0174	-0.28709	2.0778	0.30846	2.0501	-0.059459
2.2068	0.052281	2.1028	0.018075	2.2085	-0.27706	2.0223	-0.27241	2.0827	0.31722	2.055	-0.062718
2.2117	0.058598	2.1077	0.0070972	2.2133	-0.27348	2.0272	-0.26441	2.0876	0.33766	2.0599	-0.0562
2.2166	0.064915	2.1126	-0.0066257	2.2182	-0.26036	2.0309	-0.29376	2.0913	0.32598	2.0636	-0.067607
2.2215	0.068073	2.1175	-0.0011366	2.2231	-0.27826	2.0358	-0.28976	2.0962	0.3435	2.0685	-0.059459
2.2264	0.066494	2.1224	-0.034071	2.228	-0.28661	2.0407	-0.28709	2.1011	0.32014	2.0734	-0.065977
2.2313	0.061757	2.1272	0.0098417	2.2329	-0.29019	2.0456	-0.28709	2.106	0.3289	2.0783	-0.062718
2.2362	0.066494	2.1321	-0.014859	2.2378	-0.27348	2.0505	-0.26841	2.1109	0.3435	2.0832	-0.057829
2.241	0.07439	2.137	-0.012115	2.2427	-0.26752	2.0554	-0.29376	2.1157	0.34934	2.0881	-0.0562
2.2459	0.07439	2.1419	0.0043526	2.2476	-0.29855	2.0602	-0.28575	2.1206	0.34642	2.0929	-0.067607
2.2508	0.07439	2.1468	-0.034071	2.2525	-0.29735	2.0651	-0.27375	2.1255	0.35226	2.0978	-0.057829
2.2557	0.077549	2.1517	-0.028582	2.2574	-0.28422	2.07	-0.28842	2.1304	0.3581	2.1027	-0.057829
2.2594	0.083865	2.1554	-0.014859	2.2611	-0.29735	2.0749	-0.28042	2.1353	0.37562	2.1076	-0.065977
2.2643	0.093341	2.1603	-0.039561	2.2659	-0.30571	2.0798	-0.27908	2.1402	0.36102	2.1125	-0.069237
2.2692	0.098078	2.1652	-0.042305	2.2708	-0.31167	2.0847	-0.28042	2.1451	0.3654	2.1174	-0.065977
2.2741	0.090182	2.1701	-0.025838	2.2757	-0.30213	2.0884	-0.27508	2.1488	0.39168	2.1211	-0.075755
2.279	0.09492	2.1749	-0.036816	2.2806	-0.31883	2.0933	-0.29242	2.1537	0.3873	2.126	-0.069237
2.2839	0.09492	2.1798	-0.025838	2.2855	-0.31764	2.0982	-0.27908	2.1586	0.37854	2.1309	-0.065977
2.2887	0.10282	2.1847	-0.034071	2.2904	-0.29497	2.1031	-0.27375	2.1634	0.38584	2.1358	-0.064348
2.2936	0.10124	2.1896	-0.028582	2.2953	-0.29735	2.1079	-0.27241	2.1683	0.40482	2.1406	-0.059459
2.2985	0.10913	2.1945	-0.0038811	2.3002	-0.30213	2.1128	-0.29109	2.1732	0.40774	2.1455	-0.061088
2.3034	0.10282	2.1994	-0.0066257	2.3051	-0.33077	2.1177	-0.27108	2.1781	0.39168	2.1504	-0.077385
2.3083	0.09492	2.2043	-0.042305	2.31	-0.33435	2.1226	-0.26708	2.183	0.4092	2.1553	-0.065977
2.3132	0.099657	2.2092	0.0070972	2.3149	-0.326	2.1275	-0.26841	2.1879	0.42088	2.1602	-0.074125
2.3169	0.10597	2.2129	-0.039561	2.3185	-0.33196	2.1324	-0.27641	2.1928	0.40336	2.1651	-0.064348
2.3181	0.10124	2.2141	-0.042305	2.3198	-0.31764	2.1373	-0.28842	2.1977	0.40774	2.17	-0.069237
2.323	0.10597	2.219	-0.014859	2.3247	-0.31287	2.1422	-0.28976	2.2026	0.41358	2.1749	-0.070866
2.3279	0.10124	2.2239	-0.056028	2.3295	-0.32242	2.1459	-0.28175	2.2063	0.4165	2.1786	-0.070866
2.3316	0.10597	2.2275	-0.020349	2.3332	-0.34509	2.1471	-0.16435	2.2075	0.4384	2.1798	-0.083903
2.3365	0.12492	2.2324	-0.034071	2.3381	-0.31287	2.152	-0.26841	2.2124	0.42088	2.1847	-0.082273
2.3413	0.10913	2.2373	-0.053283	2.343	-0.32003	2.1569	-0.27108	2.2173	0.42526	2.1896	-0.080644
2.3462	0.12177	2.2422	-0.050539	2.3479	-0.34986	2.1605	-0.25907	2.2209	0.42088	2.1932	-0.065977
2.3511	0.12966	2.2471	-0.04505	2.3528	-0.33912	2.1654	-0.26708	2.2258	0.44132	2.1981	-0.065977
2.356	0.12492	2.252	-0.039561	2.3577	-0.34986	2.1703	-0.26441	2.2307	0.4457	2.203	-0.087162
2.3609	0.12492	2.2569	-0.053283	2.3626	-0.33554	2.1752	-0.24039	2.2356	0.45737	2.2079	-0.087162
2.3658	0.1265	2.2618	-0.04505	2.3675	-0.35703	2.1801	-0.24039	2.2405	0.44278	2.2128	-0.072496
2.3707	0.12177	2.2667	-0.023093	2.3724	-0.34032	2.185	-0.24039	2.2454	0.43694	2.2177	-0.083903
2.3756	0.1265	2.2716	-0.058773	2.3773	-0.35345	2.1899	-0.23372	2.2503	0.44132	2.2226	-0.090422
2.3805	0.12177	2.2765	-0.056028	2.3821	-0.34151	2.1948	-0.23906	2.2552	0.44424	2.2275	-0.087162
2.3854	0.12808	2.2814	-0.023093	2.387	-0.35941	2.1997	-0.23239	2.2601	0.4457	2.2324	-0.090422
2.389	0.11861	2.285	-0.0066257	2.3907	-0.35703	2.2046	-0.22172	2.265	0.47489	2.2373	-0.093681
2.3939	0.1265	2.2899	-0.047794	2.3956	-0.35822	2.2095	-0.23106	2.2699	0.46467	2.2422	-0.075755
2.3988	0.12808	2.2948	-0.023093	2.4005	-0.3618	2.2144	-0.21638	2.2748	0.44424	2.2471	-0.087162
2.4037	0.12492	2.2997	-0.058773	2.4054	-0.35703	2.218	-0.22439	2.2784	0.45153	2.2507	-0.09857
2.4086	0.10913	2.3046	-0.04505	2.4103	-0.36061	2.2229	-0.21371	2.2833	0.45883	2.2556	-0.085533
2.4135	0.12492	2.3095	-0.036816	2.4152	-0.35345	2.2278	-0.1977	2.2882	0.44861	2.2605	-0.090422
2.4184	0.10913	2.3144	-0.04505	2.4201	-0.34748	2.2327	-0.20171	2.2931	0.47197	2.2654	-0.10835
2.4233	0.11861	2.3193	-0.053283	2.425	-0.34748	2.2376	-0.22038	2.298	0.45591	2.2703	-0.10183
2.4282	0.11861	2.3242	-0.053283	2.4298	-0.37015	2.2425	-0.20971	2.3029	0.47197	2.2752	-0.085533
2.4331	0.10755	2.3291	-0.053283	2.4347	-0.37731	2.2474	-0.19237	2.3078	0.46175	2.2801	-0.1002
2.438	0.096499	2.334	-0.061517	2.4396	-0.37493	2.2523	-0.1937	2.3127	0.45883	2.285	-0.10998
2.4429	0.1044	2.3389	-0.0093703	2.4445	-0.34986	2.2572	-0.1937	2.3176	0.46613	2.2899	-0.085533
2.4465	0.096499	2.3425	-0.025838	2.4482	-0.38209	2.2621	-0.17636	2.3225	0.48511	2.2948	-0.10672
2.4514	0.10124	2.3474	-0.0066257	2.4531	-0.36777	2.267	-0.18036	2.3274	0.46905	2.2997	-0.088792
2.4527	0.10913	2.3486	-0.039561	2.4543	-0.36896	2.2719	-0.17502	2.3322	0.49241	2.3046	-0.10346
2.4575	0.093341	2.3535	-0.053283	2.4592	-0.37851	2.2755	-0.18303	2.3359	0.47489	2.3082	-0.10998
2.4612	0.10124	2.3572	-0.012115	2.4629	-0.37493	2.2804	-0.17903	2.3408	0.48657	2.3131	-0.085533
2.4661	0.093341	2.3621	-0.012115	2.4678	-0.37493	2.2816	-0.032277	2.342	0.47343	2.3143	-0.10672
2.471	0.10282	2.367	-0.025838	2.4727	-0.38806	2.2865	-0.16302	2.3469	0.48365	2.3192	-0.1002
2.4759	0.10282	2.3719	-0.014859	2.4776	-0.36419	2.2902	-0.14968	2.3506	0.47635	2.3229	-0.11161
2.4808	0.09492	2.3768	-0.0093703	2.4824	-0.38806	2.2951	-0.15768	2.3555	0.48219	2.3278	-0.10672
2.4857	0.090182	2.3817	-0.04505	2.4873	-0.37493	2.3	-0.15501	2.3604	0.47489	2.3327	-0.12464
2.4906	0.099657	2.3866	-0.047794	2.4922	-0.38089	2.3049	-0.16702	2.3653	0.47635	2.3376	-0.10509
2.4955	0.085445	2.3915	-0.04505	2.4971	-0.38448	2.3098	-0.135	2.3702	0.47635	2.3425	-0.1165
2.5004	0.088603	2.3963	-0.050539	2.502	-0.38448	2.3147	-0.15501	2.3751	0.48949	2.3474	-0.10998
2.5053	0.1044	2.4012	-0.047794	2.5069	-0.37612	2.3196	-0.14167	2.38	0.48073	2.3523	-0.11812
2.5101	0.09492	2.4061	-0.047794	2.5118	-0.38209	2.3244	-0.11632	2.3848	0.47051	2.3571	-0.11487
2.515	0.09492	2.411	-0.025838	2.5167	-0.36777	2.3293	-0.10032	2.3897	0.48365	2.362	-0.11161
2.5187	0.1044	2.4147	-0.014859	2.5204	-0.39283	2.3342	-0.096313	2.3946	0.49095	2.3669	-0.12464
2.5236	0.10755	2.4196	-0.04505	2.5253	-0.39999	2.3391	-0.08564	2.3995	0.48803	2.3718	-0.11324
2.5285	0.10282	2.4245	-0.028582	2.5301	-0.39641	2.344	-0.088309	2.4044	0.47197	2.3767	-0.13279
2.5334	0.11387	2.4294	-0.025838	2.535	-0.39402	2.3477	-0.074968	2.4081	0.48219	2.3804	-0.10998
2.5383	0.11229	2.4343	-0.020349	2.5399	-0.3976	2.3526	-0.068297	2.413	0.47781	2.3853	-0.11812
2.5432	0.10913	2.4392	-0.047794	2.5448	-0.3976	2.3575	-0.061627	2.4179	0.47489	2.3902	-0.11487
2.5481	0.11229	2.444	-0.04505	2.5497	-0.41073	2.3624	-0.064295	2.4228	0.48219	2.3951	-0.13279
2.553	0.11861	2.4489	-0.053283	2.5546	-0.3988	2.3673	-0.056291	2.4277	0.48511	2.4	-0.12138
2.5578	0.11703	2.4538	-0.042305	2.5595	-0.39999	2.3722	-0.030943	2.4325	0.47781	2.4049	-0.14257
2.5627	0.11703	2.4587	-0.042305	2.5644	-0.40834	2.377	-0.033611	2.4374	0.47635	2.4097	-0.12138
2.5676	0.10597	2.4636	-0.039561	2.5693	-0.40476	2.3819	-0.046952	2.4423	0.47927	2.4146	-0.13931
2.5725	0.10913	2.4685	-0.012115	2.5742	-0.40715	2.3868	-0.022938	2.4472	0.47489	2.4195	-0.14257
2.5762	0.11387	2.4722	-0.028582	2.5779	-0.40357	2.3917	-0.0136	2.4521	0.47489	2.4244	-0.13931
2.5811	0.11071	2.4771	0.001608	2.5827	-0.40596	2.3966	-0.0069295	2.457	0.46905	2.4293	-0.15072
2.586	0.11071	2.482	-0.014859	2.5876	-0.38209	2.4015	-0.0095976	2.4619	0.46905	2.4342	-0.13279
2.5872	0.11387	2.4832	-0.0066257	2.5889	-0.37731	2.4052	0.001075	2.4656	0.46467	2.4379	-0.14094
2.5909	0.11071	2.4869	-0.053283	2.5925	-0.40596	2.4101	0.02242	2.4705	0.47927	2.4428	-0.16049
2.5958	0.10755	2.4918	-0.058773	2.5974	-0.37373	2.415	0.014416	2.4754	0.48949	2.4477	-0.1279
2.6007	0.096499	2.4966	-0.04505	2.6023	-0.3976	2.4162	0.18384	2.4766	0.47635	2.4489	-0.15561
2.6056	0.099657	2.5015	-0.042305	2.6072	-0.39164	2.4199	0.029091	2.4803	0.46905	2.4526	-0.16375
2.6104	0.093341	2.5064	-0.050539	2.6121	-0.39164	2.4247	0.019752	2.4851	0.47635	2.4574	-0.15561
2.6153	0.085445	2.5113	-0.025838	2.617	-0.39283	2.4296	0.030425	2.49	0.45883	2.4623	-0.16375
2.6202	0.091761	2.5162	-0.0038811	2.6219	-0.38686	2.4345	0.049102	2.4949	0.45153	2.4672	-0.16212
2.6251	0.079128	2.5211	-0.067006	2.6268	-0.37851	2.4394	0.046434	2.4998	0.45883	2.4721	-0.16212
2.63	0.07439	2.526	-0.023093	2.6317	-0.35583	2.4443	0.05177	2.5047	0.47489	2.477	-0.14746
2.6349	0.066494	2.5309	-0.020349	2.6366	-0.3797	2.4492	0.063777	2.5096	0.45299	2.4819	-0.17353
2.6398	0.071232	2.5358	-0.028582	2.6415	-0.38209	2.4541	0.082454	2.5145	0.46759	2.4868	-0.15398
2.6447	0.071232	2.5407	-0.039561	2.6463	-0.36419	2.459	0.083788	2.5194	0.45883	2.4917	-0.16538
2.6484	0.066494	2.5443	-0.050539	2.65	-0.38089	2.4639	0.10513	2.5243	0.4457	2.4966	-0.15887
2.6533	0.060177	2.5492	-0.034071	2.6549	-0.38089	2.4688	0.1118	2.5292	0.4457	2.5015	-0.16538
2.6581	0.058598	2.5541	-0.039561	2.6598	-0.38448	2.4737	0.10914	2.5341	0.46321	2.5064	-0.16538
2.663	0.047544	2.559	-0.053283	2.6647	-0.37493	2.4773	0.10647	2.5377	0.43694	2.51	-0.17516
2.6679	0.044385	2.5639	-0.050539	2.6696	-0.37015	2.4822	0.13048	2.5426	0.46029	2.5149	-0.1882
2.6728	0.042806	2.5688	-0.031327	2.6745	-0.38328	2.4871	0.11581	2.5475	0.45737	2.5198	-0.18657
2.6777	0.041227	2.5737	-0.053283	2.6794	-0.37493	2.492	0.12781	2.5524	0.45445	2.5247	-0.18494
2.6826	0.050702	2.5786	-0.067006	2.6843	-0.37851	2.4969	0.15049	2.5573	0.46029	2.5296	-0.20286
2.6875	0.041227	2.5835	-0.061517	2.6892	-0.37612	2.5018	0.14649	2.5622	0.44278	2.5345	-0.18494
2.6924	0.045965	2.5884	-0.034071	2.6941	-0.36896	2.5067	0.15716	2.5671	0.4311	2.5394	-0.1882
2.6973	0.050702	2.5933	-0.083474	2.6989	-0.36299	2.5116	0.17451	2.572	0.44715	2.5443	-0.20449
2.7022	0.052281	2.5982	-0.077985	2.7038	-0.37731	2.5165	0.18384	2.5769	0.45883	2.5492	-0.20775
2.7059	0.045965	2.6018	-0.028582	2.7075	-0.35941	2.5214	0.18251	2.5818	0.46467	2.5541	-0.19635
2.7107	0.039648	2.6067	-0.069751	2.7124	-0.35464	2.5263	0.19852	2.5867	0.44132	2.559	-0.21427
2.7156	0.042806	2.6116	-0.039561	2.7173	-0.37851	2.5312	0.20786	2.5916	0.43256	2.5639	-0.20938
2.7205	0.041227	2.6165	-0.069751	2.7222	-0.34628	2.5348	0.20386	2.5952	0.43694	2.5675	-0.21427
2.7254	0.041227	2.6214	-0.036816	2.7271	-0.34867	2.5397	0.20652	2.6001	0.43256	2.5724	-0.20938
2.7303	0.039648	2.6263	-0.036816	2.732	-0.36061	2.5446	0.21986	2.605	0.4311	2.5773	-0.21753
2.7352	0.042806	2.6312	-0.072495	2.7369	-0.3618	2.5495	0.2252	2.6099	0.43256	2.5822	-0.20775
2.7401	0.045965	2.6361	-0.077985	2.7418	-0.34867	2.5544	0.23321	2.6148	0.4238	2.5871	-0.19635
2.745	0.038069	2.641	-0.067006	2.7466	-0.35703	2.5593	0.22787	2.6197	0.44715	2.592	-0.21427
2.7499	0.041227	2.6459	-0.050539	2.7515	-0.33435	2.5642	0.23854	2.6246	0.44278	2.5969	-0.21753
2.7548	0.031752	2.6508	-0.091707	2.7564	-0.34151	2.5691	0.24788	2.6295	0.4165	2.6018	-0.20124
2.7597	0.028593	2.6557	-0.097196	2.7613	-0.3439	2.574	0.27456	2.6344	0.41066	2.6067	-0.21916
2.7633	0.052281	2.6593	-0.080729	2.765	-0.32838	2.5789	0.27189	2.6393	0.41796	2.6116	-0.22731
2.7646	0.044385	2.6605	-0.080729	2.7662	-0.34032	2.5838	0.28123	2.6442	0.41504	2.6165	-0.22568
2.7695	0.045965	2.6654	-0.088963	2.7711	-0.34032	2.5887	0.30391	2.649	0.4092	2.6214	-0.20938
2.7743	0.041227	2.6703	-0.097196	2.776	-0.34032	2.5923	0.30258	2.6527	0.42818	2.625	-0.22242
2.778	0.038069	2.674	-0.091707	2.7797	-0.326	2.5935	0.39863	2.6539	0.41942	2.6262	-0.23872
2.7829	0.044385	2.6789	-0.086218	2.7846	-0.32958	2.5984	0.31058	2.6588	0.40774	2.6311	-0.22731
2.7878	0.045965	2.6838	-0.072495	2.7895	-0.326	2.6033	0.31325	2.6637	0.41066	2.636	-0.23872
2.7927	0.05544	2.6887	-0.10817	2.7944	-0.31287	2.607	0.33059	2.6674	0.42964	2.6397	-0.23709
2.7976	0.052281	2.6936	-0.07524	2.7992	-0.32242	2.6119	0.31859	2.6723	0.42672	2.6446	-0.23383
2.8025	0.041227	2.6985	-0.083474	2.8041	-0.32719	2.6168	0.33326	2.6772	0.40628	2.6495	-0.25175
2.8074	0.045965	2.7034	-0.10543	2.809	-0.32838	2.6217	0.3346	2.6821	0.40774	2.6544	-0.2322
2.8123	0.050702	2.7083	-0.086218	2.8139	-0.31287	2.6266	0.34927	2.687	0.42672	2.6593	-0.24198
2.8172	0.052281	2.7131	-0.099941	2.8188	-0.31287	2.6315	0.35194	2.6919	0.41066	2.6642	-0.22405
2.8221	0.047544	2.718	-0.099941	2.8237	-0.31048	2.6364	0.35194	2.6968	0.42234	2.6691	-0.24686
2.8269	0.044385	2.7229	-0.11092	2.8286	-0.3069	2.6413	0.3466	2.7016	0.41358	2.6739	-0.24849
2.8318	0.050702	2.7278	-0.099941	2.8335	-0.29377	2.6461	0.35994	2.7065	0.41212	2.6788	-0.24849
2.8355	0.045965	2.7315	-0.12739	2.8372	-0.30809	2.651	0.35861	2.7114	0.41504	2.6837	-0.24361
2.8404	0.049123	2.7364	-0.12739	2.8421	-0.28184	2.6559	0.36128	2.7163	0.41504	2.6886	-0.25664
2.8453	0.041227	2.7413	-0.13562	2.8469	-0.29377	2.6608	0.37862	2.7212	0.39898	2.6935	-0.2599
2.8502	0.044385	2.7462	-0.1219	2.8518	-0.289	2.6645	0.39063	2.7249	0.40336	2.6972	-0.25664
2.8551	0.045965	2.7511	-0.13562	2.8567	-0.29258	2.6694	0.40263	2.7298	0.38876	2.7021	-0.25501
2.86	0.052281	2.756	-0.14934	2.8616	-0.289	2.6743	0.3933	2.7347	0.37124	2.707	-0.26316
2.8649	0.068073	2.7608	-0.13562	2.8665	-0.28661	2.6792	0.41064	2.7396	0.37854	2.7119	-0.26479
2.8698	0.069653	2.7657	-0.15209	2.8714	-0.26752	2.6841	0.42265	2.7445	0.37854	2.7168	-0.26968
2.8746	0.068073	2.7706	-0.11366	2.8763	-0.28422	2.689	0.42798	2.7493	0.37124	2.7217	-0.26642
2.8795	0.066494	2.7755	-0.13837	2.8812	-0.27229	2.6938	0.43465	2.7542	0.37708	2.7265	-0.26805
2.8844	0.069653	2.7804	-0.15758	2.8861	-0.26036	2.6987	0.42665	2.7591	0.36394	2.7314	-0.26316
2.8893	0.082286	2.7853	-0.15758	2.891	-0.26155	2.7036	0.42531	2.764	0.3654	2.7363	-0.26805
2.893	0.087024	2.789	-0.14385	2.8947	-0.25797	2.7085	0.43065	2.7689	0.38438	2.7412	-0.24686
2.8979	0.091761	2.7939	-0.15209	2.8995	-0.26155	2.7134	0.43732	2.7738	0.3654	2.7461	-0.2599
2.8991	0.087024	2.7951	-0.12464	2.9008	-0.22575	2.7183	0.43198	2.7787	0.36978	2.751	-0.25664
2.904	0.082286	2.8	-0.16581	2.9057	-0.24842	2.722	0.42665	2.7824	0.35518	2.7547	-0.25338
2.9077	0.088603	2.8037	-0.14934	2.9093	-0.22813	2.7269	0.43865	2.7873	0.36102	2.7596	-0.27131
2.9126	0.080707	2.8086	-0.17404	2.9142	-0.25797	2.7281	0.47601	2.7885	0.38	2.7608	-0.25501
2.9175	0.080707	2.8134	-0.16307	2.9191	-0.24961	2.733	0.44666	2.7934	0.36686	2.7657	-0.25175
2.9224	0.085445	2.8183	-0.15758	2.924	-0.2341	2.7367	0.44799	2.7971	0.36394	2.7694	-0.28109
2.9272	0.075969	2.8232	-0.20149	2.9289	-0.22575	2.7415	0.44132	2.8019	0.36394	2.7742	-0.27457
2.9321	0.079128	2.8281	-0.18502	2.9338	-0.2162	2.7464	0.45333	2.8068	0.37708	2.7791	-0.27457
2.937	0.083865	2.833	-0.16856	2.9387	-0.23291	2.7513	0.43999	2.8117	0.35372	2.784	-0.2599
2.9419	0.083865	2.8379	-0.18777	2.9436	-0.23649	2.7562	0.44799	2.8166	0.36394	2.7889	-0.27457
2.9468	0.080707	2.8428	-0.19326	2.9485	-0.21262	2.7611	0.464	2.8215	0.36248	2.7938	-0.2762
2.9517	0.09492	2.8477	-0.19875	2.9534	-0.20068	2.766	0.46133	2.8264	0.3581	2.7987	-0.27946
2.9566	0.1044	2.8526	-0.19326	2.9583	-0.21381	2.7709	0.46133	2.8313	0.3435	2.8036	-0.27783
2.9615	0.10755	2.8575	-0.21796	2.9632	-0.21858	2.7758	0.46534	2.8362	0.3654	2.8085	-0.26805
2.9652	0.11545	2.8611	-0.17953	2.9668	-0.19233	2.7807	0.46534	2.8411	0.36102	2.8134	-0.27783
2.9701	0.11703	2.866	-0.19051	2.9717	-0.18994	2.7856	0.46934	2.846	0.33912	2.8183	-0.26316
2.9749	0.12492	2.8709	-0.20698	2.9766	-0.16727	2.7905	0.47468	2.8509	0.34204	2.8232	-0.28598
2.9798	0.1265	2.8758	-0.19326	2.9815	-0.20188	2.7941	0.468	2.8545	0.34204	2.8268	-0.26805
2.9847	0.13124	2.8807	-0.21521	2.9864	-0.20307	2.799	0.456	2.8594	0.32598	2.8317	-0.2876
2.9896	0.11545	2.8856	-0.19051	2.9913	-0.17085	2.8039	0.456	2.8643	0.32598	2.8366	-0.2762
2.9945	0.11861	2.8905	-0.20972	2.9962	-0.16846	2.8088	0.46133	2.8692	0.3508	2.8415	-0.2876
2.9994	0.12966	2.8954	-0.21796	3.0011	-0.14101	2.8137	0.45466	2.8741	0.34204	2.8464	-0.26642
3.0043	0.13282	2.9003	-0.23168	3.006	-0.15772	2.8186	0.464	2.879	0.32014	2.8513	-0.26642
3.0092	0.13124	2.9052	-0.25913	3.0109	-0.17323	2.8235	0.468	2.8839	0.30992	2.8562	-0.29412
3.0141	0.12966	2.9101	-0.21796	3.0157	-0.15891	2.8284	0.46267	2.8888	0.33912	2.8611	-0.29086
3.019	0.13282	2.915	-0.25364	3.0206	-0.15414	2.8333	0.464	2.8937	0.33182	2.866	-0.27131
3.0227	0.1344	2.9186	-0.25913	3.0243	-0.15294	2.8382	0.45867	2.8986	0.30408	2.8709	-0.2762
3.0275	0.12808	2.9235	-0.25089	3.0292	-0.15414	2.8431	0.44533	2.9035	0.307	2.8758	-0.28923
3.0324	0.14861	2.9284	-0.2207	3.0341	-0.14817	2.848	0.45466	2.9084	0.30846	2.8807	-0.29086
3.0337	0.14545	2.9296	-0.25913	3.0353	-0.13743	2.8516	0.45466	2.912	0.30554	2.8843	-0.28598
3.0373	0.15019	2.9333	-0.26462	3.039	-0.1422	2.8565	0.456	2.9169	0.30262	2.8892	-0.27294
3.0422	0.15967	2.9382	-0.26462	3.0439	-0.11475	2.8614	0.47067	2.9218	0.30846	2.8941	-0.29086
3.0471	0.16125	2.9431	-0.24815	3.0488	-0.12549	2.8626	0.44533	2.923	0.30554	2.8953	-0.28272
3.052	0.16598	2.948	-0.25364	3.0537	-0.12311	2.8663	0.43999	2.9267	0.29386	2.899	-0.29086
3.0569	0.17704	2.9529	-0.28657	3.0586	-0.12908	2.8712	0.43999	2.9316	0.2924	2.9039	-0.27457
3.0618	0.18651	2.9578	-0.28108	3.0635	-0.12311	2.8761	0.43065	2.9365	0.30554	2.9088	-0.29249
3.0667	0.18493	2.9627	-0.28932	3.0683	-0.11475	2.881	0.43198	2.9414	0.29532	2.9137	-0.29086
3.0716	0.19125	2.9676	-0.28657	3.0732	-0.095659	2.8859	0.42798	2.9463	0.29386	2.9186	-0.29412
3.0765	0.19757	2.9725	-0.25638	3.0781	-0.090885	2.8908	0.41464	2.9512	0.30408	2.9235	-0.28109
3.0814	0.20073	2.9773	-0.29755	3.083	-0.080144	2.8957	0.42398	2.9561	0.2851	2.9284	-0.2876
3.0863	0.20388	2.9822	-0.25089	3.0879	-0.099239	2.9006	0.41464	2.961	0.27196	2.9333	-0.27131
3.0911	0.21494	2.9871	-0.29755	3.0928	-0.064629	2.9055	0.41464	2.9658	0.28656	2.9382	-0.29086
3.0948	0.2181	2.9908	-0.2701	3.0965	-0.077757	2.9103	0.41731	2.9707	0.26174	2.943	-0.2876
3.0997	0.21494	2.9957	-0.26462	3.1014	-0.061048	2.9152	0.41464	2.9756	0.26758	2.9479	-0.28435
3.1046	0.21494	3.0006	-0.29755	3.1063	-0.065822	2.9201	0.39997	2.9805	0.26758	2.9528	-0.27294
3.1095	0.2181	3.0055	-0.31402	3.1112	-0.082531	2.9238	0.39596	2.9842	0.27634	2.9565	-0.28109
3.1144	0.21968	3.0104	-0.28383	3.116	-0.053888	2.9287	0.39063	2.9891	0.25736	2.9614	-0.27783
3.1193	0.22284	3.0153	-0.28108	3.1209	-0.027632	2.9336	0.38796	2.994	0.2559	2.9663	-0.29086
3.1242	0.22126	3.0202	-0.31951	3.1258	-0.063435	2.9385	0.38929	2.9989	0.2705	2.9712	-0.28923
3.1291	0.22441	3.0251	-0.325	3.1307	-0.053888	2.9434	0.38129	3.0038	0.24568	2.9761	-0.28272
3.134	0.23389	3.0299	-0.31402	3.1356	-0.022858	2.9483	0.38129	3.0087	0.23546	2.981	-0.27783
3.1389	0.25442	3.0348	-0.32225	3.1405	-0.0097297	2.9532	0.37862	3.0136	0.2486	2.9859	-0.28272
3.1437	0.2481	3.0397	-0.28657	3.1454	-0.027632	2.9581	0.38262	3.0184	0.21648	2.9908	-0.28435
3.1486	0.2481	3.0446	-0.32774	3.1503	-0.010923	2.9629	0.37062	3.0233	0.23108	2.9956	-0.28923
3.1523	0.25758	3.0483	-0.33872	3.154	-0.0085362	2.9678	0.35594	3.0282	0.23108	3.0005	-0.27131
3.1572	0.27021	3.0532	-0.31127	3.1589	-0.010923	2.9727	0.36261	3.0331	0.21794	3.0054	-0.27946
3.1621	0.25916	3.0581	-0.325	3.1638	-0.0097297	2.9776	0.35594	3.038	0.20919	3.0103	-0.27783
3.167	0.27811	3.063	-0.33323	3.1686	-0.0037624	2.9813	0.34794	3.0417	0.21065	3.014	-0.26479

## Sheet: Figure 5d iii
Time (s)	displacement (um)	Force (pN)
10.358	0.99933	-22.666
10.359	0.99933	-21.699
10.359	0.99933	-20.771
10.36	0.99933	-20.522
10.36	0.99933	-20.483
10.36	0.99933	-20.221
10.361	0.99933	-21.347
10.361	0.99933	-21.878
10.362	0.99933	-23.203
10.362	0.99933	-23.721
10.362	0.99933	-24.841
10.363	0.99933	-25.68
10.363	0.99933	-26.812
10.364	0.99933	-26.774
10.364	0.99933	-26.755
10.364	0.99933	-27.1
10.365	0.99933	-26.511
10.365	0.99933	-26.652
10.366	0.99933	-26.153
10.366	0.99933	-25.731
10.366	0.99933	-24.848
10.367	0.99933	-24.521
10.367	0.99933	-23.773
10.368	0.99933	-23.869
10.368	0.99933	-23.913
10.368	0.99933	-24.636
10.369	0.99933	-24.88
10.369	0.99933	-25.731
10.37	0.99933	-25.628
10.37	0.99933	-25.545
10.37	0.99933	-25.481
10.371	0.99933	-24.892
10.371	0.99933	-24.029
10.372	0.99933	-23.465
10.372	0.99933	-22.288
10.372	0.99933	-20.919
10.373	0.99933	-20.56
10.373	0.99933	-20.957
10.374	0.99933	-21.239
10.374	0.99933	-22.198
10.374	0.99933	-23.037
10.375	0.99933	-24.214
10.375	0.99933	-25.334
10.376	0.99933	-26.524
10.376	0.99933	-27.446
10.376	0.99933	-28.444
10.377	0.99933	-28.572
10.377	0.99933	-28.937
10.378	0.99933	-29.186
10.378	0.99933	-28.745
10.378	0.99933	-27.439
10.379	0.99933	-27.222
10.379	0.99933	-25.872
10.38	0.99933	-24.694
10.38	0.99933	-23.625
10.38	0.99933	-22.826
10.381	0.99933	-21.77
10.381	0.99933	-21.795
10.382	0.99933	-21.603
10.382	0.99933	-22.09
10.382	0.99933	-23.197
10.383	0.99933	-24.067
10.383	0.99933	-25.142
10.384	0.99933	-26.787
10.384	0.99933	-28.111
10.384	0.99933	-28.284
10.385	0.99933	-28.642
10.385	0.99933	-28.425
10.386	0.99933	-27.407
10.386	0.99933	-26.563
10.386	0.99933	-24.982
10.387	0.99933	-24.419
10.387	0.99933	-24.227
10.388	0.99933	-24.144
10.388	0.99933	-24.278
10.388	0.99933	-24.169
10.389	0.99933	-24.809
10.389	0.99933	-24.534
10.39	0.99933	-24.502
10.39	0.99933	-25.513
10.39	0.99933	-25.788
10.391	0.99933	-25.82
10.391	0.99933	-26.428
10.392	0.99933	-26.639
10.392	0.99933	-26.838
10.392	0.99933	-26.371
10.393	0.99933	-25.833
10.393	0.99933	-25.398
10.394	0.99933	-24.752
10.394	0.99933	-24.323
10.394	0.99933	-24.189
10.395	0.99933	-24.272
10.395	0.99933	-24.592
10.396	0.99933	-24.278
10.396	0.99933	-24.63
10.396	0.99933	-24.988
10.397	0.99933	-25.833
10.397	0.99933	-26.531
10.398	0.99933	-27.471
10.398	0.99933	-27.887
10.398	0.99933	-28.623
10.399	0.99933	-28.7
10.399	0.99933	-27.695
10.4	0.99933	-27.055
10.4	0.99933	-26.614
10.4	0.99933	-26.038
10.401	0.99933	-25.558
10.401	0.99933	-24.201
10.402	0.99933	-23.229
10.402	0.99933	-22.154
10.402	0.99933	-22.403
10.403	0.99933	-22.608
10.403	0.99933	-23.101
10.404	0.99933	-23.702
10.404	0.99933	-25.296
10.404	0.99933	-26.87
10.405	0.99933	-28.866
10.405	0.99933	-29.98
10.406	0.99933	-30.408
10.406	0.99933	-31.112
10.406	0.99933	-31.196
10.407	0.99933	-30.581
10.407	0.99933	-29.685
10.408	0.99933	-28.303
10.408	0.99933	-27.158
10.408	0.99933	-25.737
10.409	0.99933	-25.302
10.409	0.99933	-24.221
10.41	0.99933	-24.003
10.41	0.99933	-24.259
10.41	0.99933	-24.604
10.411	0.99933	-24.867
10.411	0.99933	-25.238
10.412	0.99933	-26.044
10.412	0.99933	-27.311
10.412	0.99933	-28.758
10.413	0.99933	-29.353
10.413	0.99933	-30.472
10.414	0.99933	-30.722
10.414	0.99933	-30.536
10.414	0.99933	-30.21
10.415	0.99933	-29.333
10.415	0.99933	-27.938
10.416	0.99933	-26.94
10.416	0.99933	-25.833
10.416	0.99933	-25.168
10.417	0.99933	-25.641
10.417	0.99933	-26.23
10.418	0.99933	-26.179
10.418	0.99933	-26.313
10.418	0.99933	-26.825
10.419	0.99933	-27.139
10.419	0.99933	-28.015
10.42	0.99933	-28.796
10.42	0.99933	-29.634
10.42	0.99933	-29.826
10.421	0.99933	-29.711
10.421	0.99933	-30.268
10.422	0.99933	-29.18
10.422	0.99933	-28.265
10.422	0.99933	-27.964
10.423	0.99933	-27.331
10.423	0.99933	-27.068
10.424	0.99933	-26.921
10.424	0.99933	-27.036
10.424	0.99933	-27.887
10.425	0.99933	-28.252
10.425	0.99933	-28.949
10.426	0.99933	-29.724
10.426	0.99933	-30.549
10.426	0.99933	-30.876
10.427	0.99933	-31.567
10.427	0.99933	-31.272
10.428	0.99933	-31.432
10.428	0.99933	-30.255
10.428	0.99933	-29.321
10.429	0.99933	-28.527
10.429	0.99933	-28.098
10.43	0.99933	-27.74
10.43	0.99933	-27.337
10.43	0.99933	-26.915
10.431	0.99933	-26.019
10.431	0.99933	-25.436
10.432	0.99933	-25.756
10.432	0.99933	-26.07
10.432	0.99933	-26.87
10.433	0.99933	-27.452
10.433	0.99933	-28.86
10.434	0.99933	-30.447
10.434	0.99933	-31.349
10.434	0.99933	-32.565
10.435	0.99933	-32.635
10.435	0.99933	-32.738
10.436	0.99933	-32.923
10.436	0.99933	-32.264
10.436	0.99933	-31.413
10.437	0.99933	-30.728
10.437	0.99933	-29.455
10.438	0.99933	-28.233
10.438	0.99933	-27.247
10.438	0.99933	-27.087
10.439	0.99933	-26.307
10.439	0.99933	-26.243
10.44	0.99933	-26.511
10.44	0.99933	-27.209
10.44	0.99933	-27.919
10.441	0.99933	-28.527
10.441	0.99933	-29.967
10.442	0.99933	-30.908
10.442	0.99933	-31.183
10.442	0.99933	-32.047
10.443	0.99933	-32.367
10.443	0.99933	-32.469
10.444	0.99933	-31.643
10.444	0.99933	-31.1
10.444	0.99933	-30.012
10.445	0.99933	-29.513
10.445	0.99933	-28.879
10.446	0.99933	-28.546
10.446	0.99933	-29.09
10.446	0.99933	-29.026
10.447	0.99933	-29.026
10.447	0.99933	-29.788
10.448	0.99933	-29.66
10.448	0.99933	-30.44
10.448	0.99933	-30.082
10.449	0.99933	-30.562
10.449	0.99933	-30.78
10.45	0.99933	-30.837
10.45	0.99933	-30.94
10.45	0.99933	-30.261
10.451	0.99933	-29.327
10.451	0.99933	-27.932
10.452	0.99933	-27.497
10.452	0.99933	-26.358
10.452	0.99933	-26.236
10.453	0.99933	-26.268
10.453	0.99933	-27.036
10.454	0.99933	-28.258
10.454	0.99933	-29.148
10.454	0.99933	-30.248
10.455	0.99933	-31.957
10.455	0.99933	-32.559
10.456	0.99933	-32.591
10.456	0.99933	-32.866
10.456	0.99933	-33.282
10.457	0.99933	-33.429
10.457	0.99933	-32.68
10.458	0.99933	-32.162
10.458	0.99933	-31.445
10.458	0.99933	-31.164
10.459	0.99933	-30.121
10.459	0.99933	-29.365
10.46	0.99933	-28.457
10.46	0.99933	-27.433
10.46	0.99933	-26.652
10.461	0.99933	-26.883
10.461	0.99933	-26.748
10.462	0.99933	-27.49
10.462	0.99933	-28.566
10.462	0.99933	-28.687
10.463	0.99933	-29.391
10.463	0.99933	-29.897
10.464	0.99933	-30.344
10.464	0.99933	-31.087
10.464	0.99933	-31.048
10.465	0.99933	-30.844
10.465	0.99933	-30.927
10.466	0.99933	-31.311
10.466	0.99933	-30.504
10.466	0.99933	-30.121
10.467	0.99933	-29.468
10.467	0.99933	-28.924
10.468	0.99933	-27.881
10.468	0.99933	-28.002
10.468	0.99933	-27.83
10.469	0.99933	-27.42
10.469	0.99933	-27.394
10.47	0.99933	-27.548
10.47	0.99933	-27.19
10.47	0.99933	-27.785
10.471	0.99933	-27.97
10.471	0.99933	-29.301
10.472	0.99933	-28.681
10.472	0.99933	-29.02
10.472	0.99933	-28.662
10.473	0.99933	-27.881
10.473	0.99933	-27.734
10.474	0.99933	-26.979
10.474	0.99933	-26.799
10.474	0.99933	-26.851
10.475	0.99933	-27.158
10.475	0.99933	-27.542
10.476	0.99933	-28.393
10.476	0.99933	-28.905
10.476	0.99933	-29.877
10.477	0.99933	-30.178
10.477	0.99933	-30.05
10.478	0.99933	-30.216
10.478	0.99933	-30.434
10.478	0.99933	-30.504
10.479	0.99933	-30.121
10.479	0.99933	-29.833
10.48	0.99933	-28.322
10.48	0.99933	-27.158
10.48	0.99933	-26.095
10.481	0.99933	-25.872
10.481	0.99933	-26.051
10.482	0.99933	-26.019
10.482	0.99933	-26.505
10.482	0.99933	-27.983
10.483	0.99933	-28.988
10.483	0.99933	-29.852
10.484	0.99933	-30.831
10.484	0.99933	-31.516
10.484	0.99933	-31.88
10.485	0.99933	-32.143
10.485	0.99933	-31.899
10.486	0.99933	-31.861
10.486	0.99933	-31.701
10.486	0.99933	-30.882
10.487	0.99933	-29.116
10.487	0.99933	-28.521
10.488	0.99933	-28.028
10.488	0.99933	-27.516
10.488	0.99933	-27.388
10.489	0.99933	-27.286
10.489	0.99933	-27.439
10.49	0.99933	-27.753
10.49	0.99933	-27.881
10.49	0.99933	-28.482
10.491	0.99933	-29.18
10.491	0.99933	-29.25
10.492	0.99933	-29.301
10.492	0.99933	-28.994
10.492	0.99933	-29.205
10.493	0.99933	-29.877
10.493	0.99933	-29.698
10.494	0.99933	-29.826
10.494	0.99933	-30.447
10.494	0.99933	-30.562
10.495	0.99933	-29.756
10.495	0.99933	-30.261
10.496	0.99933	-30.722
10.496	0.99933	-30.434
10.496	0.99933	-30.223
10.497	0.99933	-30.255
10.497	0.99933	-30.204
10.498	0.99933	-30.287
10.498	0.99933	-30.274
10.498	0.99933	-29.007
10.499	0.99933	-28.642
10.499	0.99933	-27.574
10.5	0.99933	-27.356
10.5	0.99933	-27.497
10.5	0.99933	-27.945
10.501	0.99933	-28.226
10.501	0.99933	-28.546
10.502	0.99933	-28.834
10.502	0.99933	-29.25
10.502	0.99933	-29.103
10.503	0.99933	-29.039
10.503	0.99933	-28.668
10.504	0.99933	-28.329
10.504	0.99933	-28.226
10.504	0.99933	-28.066
10.505	0.99933	-27.862
10.505	0.99933	-27.721
10.506	0.99933	-28.233
10.506	0.99933	-28.233
10.506	0.99933	-28.764
10.507	0.99933	-29.826
10.507	0.99933	-30.3
10.508	0.99933	-31.298
10.508	0.99933	-31.56
10.508	0.99933	-31.119
10.509	0.99933	-29.628
10.509	0.99933	-28.559
10.51	0.99933	-27.81
10.51	0.99933	-26.979
10.51	0.99933	-26.345
10.511	0.99933	-25.692
10.511	0.99933	-26.051
10.512	0.99933	-26.14
10.512	0.99933	-25.718
10.512	0.99933	-25.731
10.513	0.99933	-25.321
10.513	0.99933	-25.398
10.514	0.99933	-26.447
10.514	0.99933	-28.521
10.514	0.99933	-29.609
10.515	0.99933	-31.016
10.515	0.99933	-32.539
10.516	0.99933	-33.429
10.516	0.99933	-33.742
10.516	0.99933	-32.456
10.517	0.99933	-31.509
10.517	0.99933	-31.202
10.518	0.99933	-29.628
10.518	0.99933	-28.45
10.518	0.99933	-27.535
10.519	0.99933	-26.243
10.519	0.99933	-24.796
10.52	0.99933	-23.971
10.52	0.99933	-22.774
10.52	0.99933	-22.365
10.521	0.99933	-22.442
10.521	0.99933	-22.653
10.522	0.99933	-23.613
10.522	0.99933	-24.976
10.522	0.99933	-26.467
10.523	0.99933	-27.279
10.523	0.99933	-27.331
10.524	0.99933	-28.226
10.524	0.99933	-28.367
10.524	0.99933	-27.734
10.525	0.99933	-27.887
10.525	0.99933	-27.497
10.526	0.99933	-27.535
10.526	0.99933	-27.894
10.526	0.99933	-28.137
10.527	0.99933	-27.766
10.527	0.99933	-26.953
10.528	0.99933	-26.665
10.528	0.99933	-25.328
10.528	0.99933	-24.72
10.529	0.99933	-23.952
10.529	0.99933	-24.355
10.53	0.99933	-24.892
10.53	0.99933	-24.732
10.53	0.99933	-25.814
10.531	0.99933	-26.23
10.531	0.99933	-26.499
10.532	0.99933	-25.846
10.532	0.99933	-25.468
10.532	0.99933	-25.705
10.533	0.99933	-25.603
10.533	0.99933	-25.584
10.534	0.99933	-25.712
10.534	0.99933	-25.34
10.534	0.99933	-25.219
10.535	0.99933	-25.75
10.535	0.99933	-25.929
10.536	0.99933	-26.3
10.536	0.99933	-26.812
10.536	0.99933	-27.548
10.537	0.99933	-28.22
10.537	0.99933	-29.308
10.538	0.99933	-29.743
10.538	0.99933	-29.09
10.538	0.99933	-28.002
10.539	0.99933	-26.921
10.539	0.99933	-25.961
10.54	0.99933	-25.737
10.54	0.99933	-25.782
10.54	0.99933	-25.398
10.541	0.99933	-26.262
10.541	0.99933	-26.211
10.542	0.99933	-26.108
10.542	0.99933	-25.814
10.542	0.99933	-26.179
10.543	0.99933	-25.967
10.543	0.99933	-25.488
10.544	0.99933	-26.07
10.544	0.99933	-27.708
10.544	0.99933	-28.981
10.545	0.99933	-29.935
10.545	0.99933	-30.716
10.546	0.99933	-31.471
10.546	0.99933	-30.837
10.546	0.99933	-30.351
10.547	0.99933	-29.493
10.547	0.99933	-28.706
10.548	0.99933	-27.075
10.548	0.99933	-26.179
10.548	0.99933	-25.398
10.549	0.99933	-24.381
10.549	0.99933	-23.773
10.55	0.99933	-23.459
10.55	0.99933	-24.15
10.55	0.99933	-24.675
10.551	0.99933	-24.982
10.551	0.99933	-26.492
10.552	0.99933	-27.081
10.552	0.99933	-28.38
10.552	0.99933	-28.917
10.553	0.99933	-29.858
10.553	0.99933	-29.25
10.554	0.99933	-29.993
10.554	0.99933	-29.615
10.554	0.99933	-29.205
10.555	0.99933	-28.828
10.555	0.99933	-28.668
10.556	0.99933	-28.028
10.556	0.99933	-27.279
10.556	0.99933	-26.396
10.557	0.99933	-25.539
10.557	0.99933	-24.291
10.558	0.99933	-24.144
10.558	0.99933	-24.208
10.558	0.99933	-24.483
10.559	0.99933	-25.744
10.559	0.99933	-27.58
10.56	0.99933	-28.853
10.56	0.99933	-30.005
10.56	0.99933	-29.692
10.561	0.99933	-29.333
10.561	0.99933	-28.438
10.562	0.99933	-26.825
10.562	0.99933	-25.718
10.562	0.99933	-25.392
10.563	0.99933	-25.238
10.563	0.99933	-24.905
10.564	0.99933	-25.001
10.564	0.99933	-25.142
10.564	0.99933	-25.916
10.565	0.99933	-26.198
10.565	0.99933	-27.292
10.566	0.99933	-27.631
10.566	0.99933	-28.201
10.566	0.99933	-28.54
10.567	0.99933	-29.045
10.567	0.99933	-29.41
10.568	0.99933	-28.758
10.568	0.99933	-27.906
10.568	0.99933	-27.798
10.569	0.99933	-26.953
10.569	0.99933	-26.019
10.57	0.99933	-25.174
10.57	0.99933	-25.161
10.57	0.99933	-24.393
10.571	0.99933	-24.47
10.571	0.99933	-23.99
10.572	0.99933	-24.189
10.572	0.99933	-24.265
10.572	0.99933	-24.457
10.573	0.99933	-25.526
10.573	0.99933	-26.703
10.574	0.99933	-28.335
10.574	0.99933	-28.777
10.574	0.99933	-29.884
10.575	0.99933	-30.031
10.575	0.99933	-30.492
10.576	0.99933	-30.236
10.576	0.99933	-28.847
10.576	0.99933	-27.746
10.577	0.99933	-27.171
10.577	0.99933	-26.172
10.578	0.99933	-25.398
10.578	0.99933	-24.854
10.578	0.99933	-24.956
10.579	0.99933	-24.758
10.579	0.99933	-24.253
10.58	0.99933	-23.741
10.58	0.99933	-23.798
10.58	0.99933	-23.632
10.581	0.99933	-23.273
10.581	0.99933	-23.619
10.582	0.99933	-24.784
10.582	0.99933	-25.148
10.582	0.99933	-25.321
10.583	0.99933	-26.3
10.583	0.99933	-26.851
10.584	0.99933	-26.966
10.584	0.99933	-27.855
10.584	0.99933	-28.303
10.585	0.99933	-29.487
10.585	0.99933	-29.711
10.586	0.99933	-30.057
10.586	0.99933	-29.461
10.586	0.99933	-28.834
10.587	0.99933	-27.644
10.587	0.99933	-26.39
10.588	0.99933	-25.967
10.588	0.99933	-25.168
10.588	0.99933	-24.803
10.589	0.99933	-24.489
10.589	0.99933	-24.745
10.59	0.99933	-24.796
10.59	0.99933	-24.361
10.59	0.99933	-23.824
10.591	0.99933	-24.067
10.591	0.99933	-24.681
10.592	0.99933	-24.796
10.592	0.99933	-25.168
10.592	0.99933	-26.006
10.593	0.99933	-26.345
10.593	0.99933	-26.87
10.594	0.99933	-27.279
10.594	0.99933	-27.446
10.594	0.99933	-28.758
10.595	0.99933	-28.885
10.595	0.99933	-29.193
10.596	0.99933	-29.692
10.596	0.99933	-30.172
10.596	0.99933	-29.871
10.597	0.99933	-29.25
10.597	0.99933	-28.623
10.598	0.99933	-27.062
10.598	0.99933	-26.345
10.598	0.99933	-25.654
10.599	0.99933	-24.963
10.599	0.99933	-24.336
10.6	0.99933	-24.528
10.6	0.99933	-24.489
10.6	0.99933	-24.726
10.601	0.99933	-25.225
10.601	0.99933	-25.468
10.602	0.99933	-25.967
10.602	0.99933	-25.974
10.602	0.99933	-26.319
10.603	0.99933	-27.171
10.603	0.99933	-27.299
10.604	0.99933	-27.932
10.604	0.99933	-28.041
10.604	0.99933	-28.047
10.605	0.99933	-27.759
10.605	0.99933	-27.209
10.606	0.99933	-27.318
10.606	0.99933	-26.947
10.606	0.99933	-26.435
10.607	0.99933	-26.268
10.607	0.99933	-26.127
10.608	0.99933	-25.859
10.608	0.99933	-25.532
10.608	0.99933	-25.98
10.609	0.99933	-25.872
10.609	0.99933	-26.019
10.61	0.99933	-25.91
10.61	0.99933	-25.584
10.61	0.99933	-25.596
10.611	0.99933	-25.456
10.611	0.99933	-24.809
10.612	0.99933	-24.406
10.612	0.99933	-23.997
10.612	0.99933	-24.016
10.613	0.99933	-24.361
10.613	0.99933	-24.541
10.614	0.99933	-25.667
10.614	0.99933	-26.524
10.614	0.99933	-27.625
10.615	0.99933	-29.25
10.615	0.99933	-30.025
10.616	0.99933	-30.063
10.616	0.99933	-29.711
10.616	0.99933	-28.911
10.617	0.99933	-28.476
10.617	0.99933	-28.45
10.618	0.99933	-28.31
10.618	0.99933	-27.343
10.618	0.99933	-26.499
10.619	0.99933	-25.744
10.619	0.99933	-24.988
10.62	0.99933	-24.253
10.62	0.99933	-23.254
10.62	0.99933	-22.813
10.621	0.99933	-22.339
10.621	0.99933	-21.463
10.622	0.99933	-21.533
10.622	0.99933	-22.301
10.622	0.99933	-22.787
10.623	0.99933	-24.003
10.623	0.99933	-25.072
10.624	0.99933	-27.1
10.624	0.99933	-28.054
10.624	0.99933	-28.905
10.625	0.99933	-30.063
10.625	0.99933	-29.999
10.626	0.99933	-30.076
10.626	0.99933	-29.212
10.626	0.99933	-28.258
10.627	0.99933	-27.83
10.627	0.99933	-27.228
10.628	0.99933	-26.083
10.628	0.99933	-26.095
10.628	0.99933	-25.424
10.629	0.99933	-24.976
10.629	0.99933	-24.694
10.63	0.99933	-24.496
10.63	0.99933	-24.4
10.63	0.99933	-24.336
10.631	0.99933	-24.086
10.631	0.99933	-24.291
10.632	0.99933	-24.63
10.632	0.99933	-25.276
10.632	0.99933	-25.795
10.633	0.99933	-26.14
10.633	0.99933	-26.627
10.634	0.99933	-26.883
10.634	0.99933	-26.889
10.634	0.99933	-26.755
10.635	0.99933	-26.486
10.635	0.99933	-26.428
10.636	0.99933	-26.23
10.636	0.99933	-26.23
10.636	0.99933	-25.948
10.637	0.99933	-26.755
10.637	0.99933	-27.049
10.638	0.99933	-26.87
10.638	0.99933	-27.087
10.638	0.99933	-27.778
10.639	0.99933	-27.887
10.639	0.99933	-27.426
10.64	0.99933	-27.119
10.64	0.99933	-26.921
10.64	0.99933	-26.563
10.641	0.99933	-25.411
10.641	0.99933	-24.541
10.642	0.99933	-23.99
10.642	0.99933	-23.389
10.642	0.99933	-22.826
10.643	0.99933	-23.145
10.643	0.99933	-23.664
10.644	0.99933	-24.611
10.644	0.99933	-25.052
10.644	0.99933	-25.84
10.645	0.99933	-25.942
10.645	0.99933	-27.062
10.646	0.99933	-28.002
10.646	0.99933	-28.758
10.646	0.99933	-29.628
10.647	0.99933	-29.909
10.647	0.99933	-29.679
10.648	0.99933	-28.969
10.648	0.99933	-28.354
10.648	0.99933	-27.548
10.649	0.99933	-26.223
10.649	0.99933	-25.264
10.65	0.99933	-24.067
10.65	0.99933	-23.184
10.65	0.99933	-22.41
10.651	0.99933	-21.962
10.651	0.99933	-21.846
10.652	0.99933	-22.608
10.652	0.99933	-22.774
10.652	0.99933	-22.768
10.653	0.99933	-23.747
10.653	0.99933	-24.982
10.654	0.99933	-26.063
10.654	0.99933	-27.075
10.654	0.99933	-27.785
10.655	0.99933	-27.842
10.655	0.99933	-27.938
10.656	0.99933	-28.303
10.656	0.99933	-27.823
10.656	0.99933	-27.107
10.657	0.99933	-26.62
10.657	0.99933	-25.648
10.658	0.99933	-24.681
10.658	0.99933	-23.766
10.658	0.99933	-23.325
10.659	0.99933	-22.512
10.659	0.99933	-22.64
10.66	0.99933	-22.742
10.66	0.99933	-23.318
10.66	0.99933	-24.048
10.661	0.99933	-23.753
10.661	0.99933	-23.965
10.662	0.99933	-24.285
10.662	0.99933	-23.734
10.662	0.99933	-24.003
10.663	0.99933	-24.144
10.663	0.99933	-24.323
10.664	0.99933	-24.604
10.664	0.99933	-24.835
10.664	0.99933	-25.238
10.665	0.99933	-24.912
10.665	0.99933	-24.796
10.666	0.99933	-25.443
10.666	0.99933	-25.564
10.666	0.99933	-25.872
10.667	0.99933	-25.584
10.667	0.99933	-26.012
10.668	0.99933	-25.264
10.668	0.99933	-24.515
10.668	0.99933	-24.342
10.669	0.99933	-24.195
10.669	0.99933	-23.491
10.67	0.99933	-23.177
10.67	0.99933	-22.019
10.67	0.99933	-21.814
10.671	0.99933	-21.501
10.671	0.99933	-21.207
10.672	0.99933	-21.232
10.672	0.99933	-21.75
10.672	0.99933	-22.941
10.673	0.99933	-23.35
10.673	0.99933	-23.734
10.674	0.99933	-24.144
10.674	0.99933	-23.715
10.674	0.99933	-24.137
10.675	0.99933	-24.176
10.675	0.99933	-23.773
10.676	0.99933	-24.547
10.676	0.99933	-24.534
10.676	0.99933	-24.022
10.677	0.99933	-24.131
10.677	0.99933	-23.376
10.678	0.99933	-22.563
10.678	0.99933	-21.527
10.678	0.99933	-21.437
10.679	0.99933	-21.079
10.679	0.99933	-21.187
10.68	0.99933	-21.795
10.68	0.99933	-21.655
10.68	0.99933	-22.134
10.681	0.99933	-22
10.681	0.99933	-22.326
10.682	0.99933	-22.422
10.682	0.99933	-22.346
10.682	0.99933	-22.525
10.683	0.99933	-22.083
10.683	0.99933	-22.32
10.684	0.99933	-22.89
10.684	0.99933	-23.235
10.684	0.99933	-23.197
10.685	0.99933	-23.766
10.685	0.99933	-23.177
10.686	0.99933	-22.621
10.686	0.99933	-22.026
10.686	0.99933	-21.949
10.687	0.99933	-22.096
10.687	0.99933	-22.269
10.688	0.99933	-22.314
10.688	0.99933	-22.179
10.688	0.99933	-22.275
10.689	0.99933	-22.909
10.689	0.99933	-22.749
10.69	0.99933	-23.184
10.69	0.99933	-22.717
10.69	0.99933	-22.051
10.691	0.99933	-21.411
10.691	0.99933	-20.944
10.692	0.99933	-20.042
10.692	0.99933	-19.607
10.692	0.99933	-18.999
10.693	0.99933	-18.385
10.693	0.99933	-18.564
10.694	0.99933	-19.037
10.694	0.99933	-18.897
10.694	0.99933	-18.992
10.695	0.99933	-20.016
10.695	0.99933	-20.995
10.696	0.99933	-21.731
10.696	0.99933	-21.75
10.696	0.99933	-22.333
10.697	0.99933	-22.755
10.697	0.99933	-22.736
10.698	0.99933	-23.05
10.698	0.99933	-22.41
10.698	0.99933	-21.962
10.699	0.99933	-21.642
10.699	0.99933	-20.88
10.7	0.99933	-20.33
10.7	0.99933	-19.607
10.7	0.99933	-18.922
10.701	0.99933	-18.737
10.701	0.99933	-17.879
10.702	0.99933	-17.297
10.702	0.99933	-18.173
10.702	0.99933	-18.135
10.703	0.99933	-18.065
10.703	0.99933	-18.954
10.704	0.99933	-19.94
10.704	0.99933	-20.874
10.704	0.99933	-21.763
10.705	0.99933	-22.531
10.705	0.99933	-23.088
10.706	0.99933	-23.67
10.706	0.99933	-24.118
10.706	0.99933	-23.721
10.707	0.99933	-23.114
10.707	0.99933	-22.314
10.708	0.99933	-21.731
10.708	0.99933	-20.592
10.708	0.99933	-20.413
10.709	0.99933	-19.159
10.709	0.99933	-18.199
10.71	0.99933	-18.148
10.71	0.99933	-16.887
10.71	0.99933	-17.162
10.711	0.99933	-16.817
10.711	0.99933	-17.265
10.712	0.99933	-18.218
10.712	0.99933	-19.524
10.712	0.99933	-20.528
10.713	0.99933	-21.45
10.713	0.99933	-22.224
10.714	0.99933	-23.114
10.714	0.99933	-23.024
10.714	0.99933	-23.101
10.715	0.99933	-22.973
10.715	0.99933	-22.525
10.716	0.99933	-21.629
10.716	0.99933	-21.027
10.716	0.99933	-20.247
10.717	0.99933	-19.421
10.717	0.99933	-18.653
10.718	0.99933	-18.173
10.718	0.99933	-17.796
10.718	0.99933	-17.853
10.719	0.99933	-17.239
10.719	0.99933	-17.354
10.72	0.99933	-18.538
10.72	0.99933	-19.21
10.72	0.99933	-19.792
10.721	0.99933	-21.04
10.721	0.99933	-20.394
10.722	0.99933	-20.292
10.722	0.99933	-20.413
10.722	0.99933	-19.696
10.723	0.99933	-18.935
10.723	0.99933	-18.66
10.724	0.99933	-18.026
10.724	0.99933	-18.353
10.724	0.99933	-18.161
10.725	0.99933	-17.994
10.725	0.99933	-19.031
10.726	0.99933	-19.78
10.726	0.99933	-19.536
10.726	0.99933	-20.464
10.727	0.99933	-20.355
10.727	0.99933	-21.085
10.728	0.99933	-20.963
10.728	0.99933	-20.829
10.728	0.99933	-20.228
10.729	0.99933	-19.402
10.729	0.99933	-19.223
10.73	0.99933	-18.193
10.73	0.99933	-18.225
10.73	0.99933	-17.809
10.731	0.99933	-17.585
10.731	0.99933	-17.834
10.732	0.99933	-18.154
10.732	0.99933	-17.655
10.732	0.99933	-18.269
10.733	0.99933	-18.551
10.733	0.99933	-19.268
10.734	0.99933	-19.972
10.734	0.99933	-20.637
10.734	0.99933	-21.693
10.735	0.99933	-20.925
10.735	0.99933	-21.36
10.736	0.99933	-21.059
10.736	0.99933	-20.368
10.736	0.99933	-20.176
10.737	0.99933	-19.812
10.737	0.99933	-19.645
10.738	0.99933	-19.37
10.738	0.99933	-19.088
10.738	0.99933	-18.73
10.739	0.99933	-17.847
10.739	0.99933	-17.706
10.74	0.99933	-17.681
10.74	0.99933	-17.418
10.74	0.99933	-17.29
10.741	0.99933	-17.47
10.741	0.99933	-18.122
10.742	0.99933	-18.321
10.742	0.99933	-18.205
10.742	0.99933	-18.89
10.743	0.99933	-18.96
10.743	0.99933	-19.095
10.744	0.99933	-19.351
10.744	0.99933	-19.351
10.744	0.99933	-20.292
10.745	0.99933	-19.888
10.745	0.99933	-19.94
10.746	0.99933	-19.268
10.746	0.99933	-19.383
10.746	0.99933	-19.415
10.747	0.99933	-19.031
10.747	0.99933	-18.263
10.748	0.99933	-17.994
10.748	0.99933	-17.674
10.748	0.99933	-17.802
10.749	0.99933	-18.231
10.749	0.99933	-18.743
10.75	0.99933	-19.056
10.75	0.99933	-19.133
10.75	0.99933	-19.056
10.751	0.99933	-19.504
10.751	0.99933	-19.133
10.752	0.99933	-18.615
10.752	0.99933	-18.615
10.752	0.99933	-18.039
10.753	0.99933	-17.354
10.753	0.99933	-16.862
10.754	0.99933	-16.554
10.754	0.99933	-16.753
10.754	0.99933	-17.777
10.755	0.99933	-19.248
10.755	0.99933	-19.952
10.756	0.99933	-20.874
10.756	0.99933	-21.469
10.756	0.99933	-22.026
10.757	0.99933	-22.947
10.757	0.99933	-22.218
10.758	0.99933	-22.198
10.758	0.99933	-22.339
10.758	0.99933	-21.123
10.759	0.99933	-19.722
10.759	0.99933	-18.353
10.76	0.99933	-17.54
10.76	0.99933	-16.529
10.76	0.99933	-15.767
10.761	0.99933	-15.742
10.761	0.99933	-15.543
10.762	0.99933	-15.46
10.762	0.99933	-15.748
10.762	0.99933	-16.004
10.763	0.99933	-17.214
10.763	0.99933	-18.231
10.764	0.99933	-19.709
10.764	0.99933	-21.335
10.764	0.99933	-22.39
10.765	0.99933	-22.998
10.765	0.99933	-23.305
10.766	0.99933	-23.907
10.766	0.99933	-23.12
10.766	0.99933	-21.706
10.767	0.99933	-20.272
10.767	0.99933	-18.992
10.768	0.99933	-17.783
10.768	0.99933	-15.889
10.768	0.99933	-14.955
10.769	0.99933	-14.155
10.769	0.99933	-14.545
10.77	0.99933	-14.935
10.77	0.99933	-14.942
10.77	0.99933	-16.183
10.771	0.99933	-16.388
10.771	0.99933	-17.636
10.772	0.99933	-18.762
10.772	0.99933	-18.877
10.772	0.99933	-19.293
10.773	0.99933	-18.833
10.773	0.99933	-19.453
10.774	0.99933	-19.332
10.774	0.99933	-19.767
10.774	0.99933	-19.229
10.775	0.99933	-19.466
10.775	0.99933	-19.133
10.776	0.99933	-18.916
10.776	0.99933	-18.602
10.776	0.99933	-18.775
10.777	0.99933	-18.813
10.777	0.99933	-18.564
10.778	0.99933	-18.474
10.778	0.99933	-18.826
10.778	0.99933	-18.871
10.779	0.99933	-18.954
10.779	0.99933	-18.903
10.78	0.99933	-19.037
10.78	0.99933	-18.397
10.78	0.99933	-18.205
10.781	0.99933	-18.001
10.781	0.99933	-17.111
10.782	0.99933	-16.439
10.782	0.99933	-16.26
10.782	0.99933	-15.601
10.783	0.99933	-15.46
10.783	0.99933	-15.377
10.784	0.99933	-16.215
10.784	0.99933	-17.066
10.784	0.99933	-17.572
10.785	0.99933	-18.308
10.785	0.99933	-18.615
10.786	0.99933	-19.268
10.786	0.99933	-19.959
10.786	0.99933	-20.183
10.787	0.99933	-20.503
10.787	0.99933	-20.567
10.788	0.99933	-20.042
10.788	0.99933	-19.594
10.788	0.99933	-19.069
10.789	0.99933	-18.967
10.789	0.99933	-18.98
10.79	0.99933	-18.282
10.79	0.99933	-17.591
10.79	0.99933	-16.919
10.791	0.99933	-16.772
10.791	0.99933	-16.356
10.792	0.99933	-15.844
10.792	0.99933	-15.863
10.792	0.99933	-16.67
10.793	0.99933	-17.322
10.793	0.99933	-18.711
10.794	0.99933	-18.807
10.794	0.99933	-19.428
10.794	0.99933	-20.368
10.795	0.99933	-20.541
10.795	0.99933	-20.752
10.796	0.99933	-20.573
10.796	0.99933	-20.669
10.796	0.99933	-19.869
10.797	0.99933	-19.914
10.797	0.99933	-19.479
10.798	0.99933	-18.769
10.798	0.99933	-18.775
10.798	0.99933	-17.905
10.799	0.99933	-18.001
10.799	0.99933	-18.385
10.8	0.99933	-18.301
10.8	0.99933	-18.391
10.8	0.99933	-18.026
10.801	0.99933	-18.449
10.801	0.99933	-18.577
10.802	0.99933	-19.005
10.802	0.99933	-18.66
10.802	0.99933	-18.647
10.803	0.99933	-18.167
10.803	0.99933	-18.135
10.804	0.99933	-18.199
10.804	0.99933	-18.237
10.804	0.99933	-18.404
10.805	0.99933	-18.973
10.805	0.99933	-20.228
10.806	0.99933	-20.637
10.806	0.99933	-21.367
10.806	0.99933	-21.315
10.807	0.99933	-21.501
10.807	0.99933	-21.392
10.808	0.99933	-21.725
10.808	0.99933	-21.591
10.808	0.99933	-20.855
10.809	0.99933	-20.483
10.809	0.99933	-20.196
10.81	0.99933	-19.671
10.81	0.99933	-19.229
10.81	0.99933	-18.596
10.811	0.99933	-17.956
10.811	0.99933	-17.796
10.812	0.99933	-17.322
10.812	0.99933	-17.271
10.812	0.99933	-17.514
10.813	0.99933	-18.353
10.813	0.99933	-18.538
10.814	0.99933	-19.882
10.814	0.99933	-20.541
10.814	0.99933	-21.68
10.815	0.99933	-22.672
10.815	0.99933	-22.896
10.816	0.99933	-23.005
10.816	0.99933	-22.755
10.816	0.99933	-22.326
10.817	0.99933	-21.207
10.817	0.99933	-20.727
10.818	0.99933	-20.496
10.818	0.99933	-19.511
10.818	0.99933	-19.101
10.819	0.99933	-18.647
10.819	0.99933	-18.858
10.82	0.99933	-19.204
10.82	0.99933	-19.306
10.82	0.99933	-19.031
10.821	0.99933	-19.191
10.821	0.99933	-19.972
10.822	0.99933	-20.01
10.822	0.99933	-19.946
10.822	0.99933	-20.375
10.823	0.99933	-20.445
10.823	0.99933	-20.33
10.824	0.99933	-20.157
10.824	0.99933	-19.728
10.824	0.99933	-19.908
10.825	0.99933	-19.888
10.825	0.99933	-19.812
10.826	0.99933	-20.368
10.826	0.99933	-20.042
10.826	0.99933	-20.208
10.827	0.99933	-20.867
10.827	0.99933	-21.168
10.828	0.99933	-20.541
10.828	0.99933	-20.887
10.828	0.99933	-20.298
10.829	0.99933	-19.613
10.829	0.99933	-19.818
10.83	0.99933	-19.236
10.83	0.99933	-19.421
10.83	0.99933	-19.088
10.831	0.99933	-19.088
10.831	0.99933	-19.728
10.832	0.99933	-19.728
10.832	0.99933	-18.992
10.832	0.99933	-19.754
10.833	0.99933	-19.748
10.833	0.99933	-20.189
10.834	0.99933	-20.701
10.834	0.99933	-22.154
10.834	0.99933	-22.134
10.835	0.99933	-22.672
10.835	0.99933	-22.55
10.836	0.99933	-22.947
10.836	0.99933	-22.653
10.836	0.99933	-22.058
10.837	0.99933	-21.475
10.837	0.99933	-20.938
10.838	0.99933	-20.72
10.838	0.99933	-19.895
10.838	0.99933	-19.799
10.839	0.99933	-19.447
10.839	0.99933	-19.485
10.84	0.99933	-19.37
10.84	0.99933	-19.325
10.84	0.99933	-19.421
10.841	0.99933	-19.344
10.841	0.99933	-19.626
10.842	0.99933	-19.389
10.842	0.99933	-19.869
10.842	0.99933	-19.895
10.843	0.99933	-19.978
10.843	0.99933	-20.029
10.844	0.99933	-20.343
10.844	0.99933	-21.021
10.844	0.99933	-22.064
10.845	0.99933	-22.499
10.845	0.99933	-23.165
10.846	0.99933	-23.433
10.846	0.99933	-23.165
10.846	0.99933	-23.062
10.847	0.99933	-22.755
10.847	0.99933	-22.218
10.848	0.99933	-21.898
10.848	0.99933	-21.207
10.848	0.99933	-20.368
10.849	0.99933	-20.343
10.849	0.99933	-20.368
10.85	0.99933	-20.215
10.85	0.99933	-20.458
10.85	0.99933	-20.861
10.851	0.99933	-21.693
10.851	0.99933	-22.083
10.852	0.99933	-22.339
10.852	0.99933	-22.006
10.852	0.99933	-22.435
10.853	0.99933	-22.096
10.853	0.99933	-21.795
10.854	0.99933	-21.68
10.854	0.99933	-21.719
10.854	0.99933	-22.339
10.855	0.99933	-22.045
10.855	0.99933	-22.115
10.856	0.99933	-22.198
10.856	0.99933	-22.506
10.856	0.99933	-22.614
10.857	0.99933	-22.378
10.857	0.99933	-21.885
10.858	0.99933	-22.186
10.858	0.99933	-22.371
10.858	0.99933	-22.23
10.859	0.99933	-22.672
10.859	0.99933	-22.794
10.86	0.99933	-22.275
10.86	0.99933	-21.878
10.86	0.99933	-21.431
10.861	0.99933	-21.098
10.861	0.99933	-20.023
10.862	0.99933	-20.586
10.862	0.99933	-20.336
10.862	0.99933	-20.906
10.863	0.99933	-21.539
10.863	0.99933	-21.539
10.864	0.99933	-22.25
10.864	0.99933	-23.126
10.864	0.99933	-23.05
10.865	0.99933	-24.163
10.865	0.99933	-24.317
10.866	0.99933	-25.264
10.866	0.99933	-24.713
10.866	0.99933	-24.425
10.867	0.99933	-24.694
10.867	0.99933	-24.093
10.868	0.99933	-23.798
10.868	0.99933	-22.115
10.868	0.99933	-21.61
10.869	0.99933	-20.247
10.869	0.99933	-19.018
10.87	0.99933	-18.865
10.87	0.99933	-19.024
10.87	0.99933	-19.319
10.871	0.99933	-20.349
10.871	0.99933	-20.88
10.872	0.99933	-21.75
10.872	0.99933	-21.949
10.872	0.99933	-22.288
10.873	0.99933	-22.992
10.873	0.99933	-23.114
10.874	0.99933	-23.933
10.874	0.99933	-24.029
10.874	0.99933	-23.997
10.875	0.99933	-23.875
10.875	0.99933	-23.811
10.876	0.99933	-23.51
10.876	0.99933	-23.709
10.876	0.99933	-23.677
10.877	0.99933	-24.227
10.877	0.99933	-23.645
10.878	0.99933	-23.293
10.878	0.99933	-23.069
10.878	0.99933	-22.55
10.879	0.99933	-22.768
10.879	0.99933	-22.557
10.88	0.99933	-22.474
10.88	0.99933	-22.608
10.88	0.99933	-22.339
10.881	0.99933	-22.538
10.881	0.99933	-22.09
10.882	0.99933	-21.495
10.882	0.99933	-21.629
10.882	0.99933	-21.399
10.883	0.99933	-21.13
10.883	0.99933	-21.667
10.884	0.99933	-22.006
10.884	0.99933	-22.864
10.884	0.99933	-23.152
10.885	0.99933	-24.15
10.885	0.99933	-24.566
10.886	0.99933	-24.336
10.886	0.99933	-24.502
10.886	0.99933	-24.668
10.887	0.99933	-24.752
10.887	0.99933	-24.246
10.888	0.99933	-24.617
10.888	0.99933	-24.221
10.888	0.99933	-23.766
10.889	0.99933	-23.555
10.889	0.99933	-22.813
10.89	0.99933	-21.731
10.89	0.99933	-21.207
10.89	0.99933	-20.797
10.891	0.99933	-21.168
10.891	0.99933	-20.426
10.892	0.99933	-20.669
10.892	0.99933	-21.015
10.892	0.99933	-21.878
10.893	0.99933	-23.216
10.893	0.99933	-23.99
10.894	0.99933	-24.387
10.894	0.99933	-24.227
10.894	0.99933	-24.86
10.895	0.99933	-24.752
10.895	0.99933	-25.046
10.896	0.99933	-25.526
10.896	0.99933	-25.596
10.896	0.99933	-25.641
10.897	0.99933	-25.731
10.897	0.99933	-25.596
10.898	0.99933	-24.937
10.898	0.99933	-23.568
10.898	0.99933	-22.378
10.899	0.99933	-21.667
10.899	0.99933	-20.637
10.9	0.99933	-19.728
10.9	0.99933	-19.908
10.9	0.99933	-20.215
10.901	0.99933	-21.053
10.901	0.99933	-21.648
10.902	0.99933	-22.838
10.902	0.99933	-24.259
10.902	0.99933	-25.04
10.903	0.99933	-26.172
10.903	0.99933	-26.326
10.904	0.99933	-26.479
10.904	0.99933	-25.718
10.904	0.99933	-25.232
10.905	0.99933	-25.04
10.905	0.99933	-24.592
10.906	0.99933	-24.931
10.906	0.99933	-25.04
10.906	0.99933	-25.308
10.907	0.99933	-25.404
10.907	0.99933	-25.507
10.908	0.99933	-25.36
10.908	0.99933	-25.891
10.908	0.99933	-25.795
10.909	0.99933	-25.481
10.909	0.99933	-25.116
10.91	0.99933	-24.758
10.91	0.99933	-24.425
10.91	0.99933	-24.221
10.911	0.99933	-23.51
10.911	0.99933	-22.864
10.912	0.99933	-22.397
10.912	0.99933	-21.776
10.912	0.99933	-21.469
10.913	0.99933	-20.688
10.913	0.99933	-21.341
10.914	0.99933	-21.776
10.914	0.99933	-22.262
10.914	0.99933	-23.689
10.915	0.99933	-24.745
10.915	0.99933	-26.019
10.916	0.99933	-27.542
10.916	0.99933	-28.188
10.916	0.99933	-28.764
10.917	0.99933	-28.31
10.917	0.99933	-27.542
10.918	0.99933	-27.023
10.918	0.99933	-25.392
10.918	0.99933	-24.739
10.919	0.99933	-23.433
10.919	0.99933	-22.646
10.92	0.99933	-21.623
10.92	0.99933	-21.776
10.92	0.99933	-21.642
10.921	0.99933	-21.93
10.921	0.99933	-22.378
10.922	0.99933	-22.742
10.922	0.99933	-23.913
10.922	0.99933	-25.168
10.923	0.99933	-26.019
10.923	0.99933	-26.249
10.924	0.99933	-26.204
10.924	0.99933	-25.5
10.924	0.99933	-24.509
10.925	0.99933	-23.856
10.925	0.99933	-23.581
10.926	0.99933	-24.067
10.926	0.99933	-24.24
10.926	0.99933	-24.336
10.927	0.99933	-24.048
10.927	0.99933	-24.208
10.928	0.99933	-23.254
10.928	0.99933	-23.056
10.928	0.99933	-23.267
10.929	0.99933	-23.305
10.929	0.99933	-22.896
10.93	0.99933	-23.881
10.93	0.99933	-25.155
10.93	0.99933	-26.019
10.931	0.99933	-25.584
10.931	0.99933	-25.545
10.932	0.99933	-25.142
10.932	0.99933	-24.726
10.932	0.99933	-23.677
10.933	0.99933	-22.928
10.933	0.99933	-23.197
10.934	0.99933	-24.131
10.934	0.99933	-24.784
10.934	0.99933	-25.289
10.935	0.99933	-26.627
10.935	0.99933	-26.767
10.936	0.99933	-26.697
10.936	0.99933	-27.74
10.936	0.99933	-28.098
10.937	0.99933	-28.182
10.937	0.99933	-27.503
10.938	0.99933	-27.766
10.938	0.99933	-28.118
10.938	0.99933	-27.682
10.939	0.99933	-27.823
10.939	0.99933	-27.369
10.94	0.99933	-26.627
10.94	0.99933	-25.859
10.94	0.99933	-25.552
10.941	0.99933	-24.413
10.941	0.99933	-24.489
10.942	0.99933	-23.414
10.942	0.99933	-22.928
10.942	0.99933	-22.301
10.943	0.99933	-22.608
10.943	0.99933	-22.742
10.944	0.99933	-22.909
10.944	0.99933	-24.035
10.944	0.99933	-24.86
10.945	0.99933	-25.34
10.945	0.99933	-26.659
10.946	0.99933	-28.572
10.946	0.99933	-29.077
10.946	0.99933	-29.225
10.947	0.99933	-28.879
10.947	0.99933	-27.823
10.948	0.99933	-27.215
10.948	0.99933	-26.166
10.948	0.99933	-25.353
10.949	0.99933	-24.995
10.949	0.99933	-24.598
10.95	0.99933	-24.406
10.95	0.99933	-24.393
10.95	0.99933	-24.131
10.951	0.99933	-23.651
10.951	0.99933	-23.696
10.952	0.99933	-24.022
10.952	0.99933	-24.073
10.952	0.99933	-24.739
10.953	0.99933	-24.841
10.953	0.99933	-25.36
10.954	0.99933	-26.095
10.954	0.99933	-25.948
10.954	0.99933	-26.134
10.955	0.99933	-26.46
10.955	0.99933	-26.243
10.956	0.99933	-26.428
10.956	0.99933	-26.39
10.956	0.99933	-26.863
10.957	0.99933	-26.844
10.957	0.99933	-26.166
10.958	0.99933	-26.268
10.958	0.99933	-26.467
10.958	0.99933	-26.543
10.959	0.99933	-25.718
10.959	0.99933	-25.705
10.96	0.99933	-25.404
10.96	0.99933	-25.456
10.96	0.99933	-25.289
10.961	0.99933	-25.244
10.961	0.99933	-24.214
10.962	0.99933	-24.24
10.962	0.99933	-24.381
10.962	0.99933	-24.073
10.963	0.99933	-24.56
10.963	0.99933	-25.27
10.964	0.99933	-25.897
10.964	0.99933	-26.972
10.964	0.99933	-27.484
10.965	0.99933	-28.29
10.965	0.99933	-28.508
10.966	0.99933	-28.694
10.966	0.99933	-28.508
10.966	0.99933	-28.841
10.967	0.99933	-28.31
10.967	0.99933	-27.439
10.968	0.99933	-27.394
10.968	0.99933	-27.388
10.968	0.99933	-27.369
10.969	0.99933	-27.599
10.969	0.99933	-28.079
10.97	0.99933	-27.452
10.97	0.99933	-27.65
10.97	0.99933	-27.094
10.971	0.99933	-27.657
10.971	0.99933	-26.953
10.972	0.99933	-26.966
10.972	0.99933	-26.281
10.972	0.99933	-25.68
10.973	0.99933	-24.905
10.973	0.99933	-24.227
10.974	0.99933	-24.214
10.974	0.99933	-24.201
10.974	0.99933	-25.059
10.975	0.99933	-25.737
10.975	0.99933	-26.883
10.976	0.99933	-27.439
10.976	0.99933	-27.516
10.976	0.99933	-27.964
10.977	0.99933	-28.54
10.977	0.99933	-28.399
10.978	0.99933	-26.767
10.978	0.99933	-26.364
10.978	0.99933	-26.447
10.979	0.99933	-26.428
10.979	0.99933	-26.287
10.98	0.99933	-25.84
10.98	0.99933	-25.392
10.98	0.99933	-25.897
10.981	0.99933	-24.393
10.981	0.99933	-23.657
10.982	0.99933	-24.137
10.982	0.99933	-24.572
10.982	0.99933	-24.086
10.983	0.99933	-24.956
10.983	0.99933	-25.417
10.984	0.99933	-26.294
10.984	0.99933	-26.742
10.984	0.99933	-27.394
10.985	0.99933	-28.226
10.985	0.99933	-28.239
10.986	0.99933	-28.278
10.986	0.99933	-28.566
10.986	0.99933	-27.734
10.987	0.99933	-27.011
10.987	0.99933	-26.825
10.988	0.99933	-26.07
10.988	0.99933	-25.59
10.988	0.99933	-24.899
10.989	0.99933	-23.901
10.989	0.99933	-23.965
10.99	0.99933	-24.125
10.99	0.99933	-23.856
10.99	0.99933	-23.587
10.991	0.99933	-24.425
10.991	0.99933	-25.065
10.992	0.99933	-25.084
10.992	0.99933	-25.372
10.992	0.99933	-25.999
10.993	0.99933	-26.422
10.993	0.99933	-27.017
10.994	0.99933	-27.279
10.994	0.99933	-27.657
10.994	0.99933	-27.394
10.995	0.99933	-27.279
10.995	0.99933	-27.625
10.996	0.99933	-27.158
10.996	0.99933	-26.569
10.996	0.99933	-26.191
10.997	0.99933	-25.974
10.997	0.99933	-25.142
10.998	0.99933	-24.86
10.998	0.99933	-24.713
10.998	0.99933	-25.584
10.999	0.99933	-25.872
10.999	0.99933	-25.238
11	0.99933	-25.718
11	0.99933	-25.731
11	0.99933	-25.36
11.001	0.99933	-25.033
11.001	0.99933	-23.958
11.002	0.99933	-23.35
11.002	0.99933	-22.781
11.002	0.99933	-22.678
11.003	0.99933	-22.858
11.003	0.99933	-23.145
11.004	0.99933	-23.811
11.004	0.99933	-24.752
11.004	0.99933	-25.66
11.005	0.99933	-26.038
11.005	0.99933	-27.126
11.006	0.99933	-27.484
11.006	0.99933	-27.478
11.006	0.99933	-26.895
11.007	0.99933	-25.891
11.007	0.99933	-25.276
11.008	0.99933	-24.406
11.008	0.99933	-22.794
11.008	0.99933	-22.442
11.009	0.99933	-22.634
11.009	0.99933	-22.467
11.01	0.99933	-22.243
11.01	0.99933	-22.646
11.01	0.99933	-22.531
11.011	0.99933	-22.48
11.011	0.99933	-22.416
11.012	0.99933	-22.627
11.012	0.99933	-23.037
11.012	0.99933	-23.766
11.013	0.99933	-24.246
11.013	0.99933	-25.347
11.014	0.99933	-24.739
11.014	0.99933	-24.425
11.014	0.99933	-24.496
11.015	0.99933	-24.496
11.015	0.99933	-24.259
11.016	0.99933	-23.689
11.016	0.99933	-23.837
11.016	0.99933	-23.593
11.017	0.99933	-23.977
11.017	0.99933	-24.041
11.018	0.99933	-24.054
11.018	0.99933	-23.67
11.018	0.99933	-23.766
11.019	0.99933	-23.657
11.019	0.99933	-24.611
11.02	0.99933	-25.705
11.02	0.99933	-25.456
11.02	0.99933	-25.468
11.021	0.99933	-24.381
11.021	0.99933	-23.869
11.022	0.99933	-22.922
11.022	0.99933	-22.96
11.022	0.99933	-22.608
11.023	0.99933	-23.344
11.023	0.99933	-23.798
11.024	0.99933	-24.675
11.024	0.99933	-25.033
11.024	0.99933	-24.822
11.025	0.99933	-24.809
11.025	0.99933	-24.509
11.026	0.99933	-24.125
11.026	0.99933	-23.709
11.026	0.99933	-24.048
11.027	0.99933	-24.009
11.027	0.99933	-24.502
11.028	0.99933	-24.726
11.028	0.99933	-25.168
11.028	0.99933	-25.526
11.029	0.99933	-25.276
11.029	0.99933	-24.784
11.03	0.99933	-24.451
11.03	0.99933	-23.779
11.03	0.99933	-22.826
11.031	0.99933	-22.083
11.031	0.99933	-20.752
11.032	0.99933	-20.068
11.032	0.99933	-20.106
11.032	0.99933	-20.637
11.033	0.99933	-21.354
11.033	0.99933	-21.77
11.034	0.99933	-22.851
11.034	0.99933	-23.632
11.034	0.99933	-25.155
11.035	0.99933	-26.134
11.035	0.99933	-26.716
11.036	0.99933	-26.351
11.036	0.99933	-26.524
11.036	0.99933	-26.639
11.037	0.99933	-26.211
11.037	0.99933	-25.334
11.038	0.99933	-24.553
11.038	0.99933	-23.369
11.038	0.99933	-22.288
11.039	0.99933	-21.533
11.039	0.99933	-21.469
11.04	0.99933	-21.347
11.04	0.99933	-21.431
11.04	0.99933	-21.495
11.041	0.99933	-22.461
11.041	0.99933	-22.698
11.042	0.99933	-23.792
11.042	0.99933	-24.445
11.042	0.99933	-25.001
11.043	0.99933	-25.756
11.043	0.99933	-26.396
11.044	0.99933	-26.012
11.044	0.99933	-25.859
11.044	0.99933	-25.264
11.045	0.99933	-24.547
11.045	0.99933	-24.336
11.046	0.99933	-23.536
11.046	0.99933	-23.67
11.046	0.99933	-23.83
11.047	0.99933	-23.76
11.047	0.99933	-24.502
11.048	0.99933	-25.129
11.048	0.99933	-25.449
11.048	0.99933	-26.223
11.049	0.99933	-26.646
11.049	0.99933	-26.191
11.05	0.99933	-26.575
11.05	0.99933	-25.232
11.05	0.99933	-24.054
11.051	0.99933	-24.073
11.051	0.99933	-23.114
11.052	0.99933	-22.486
11.052	0.99933	-22.749
11.052	0.99933	-22.755
11.053	0.99933	-22.262
11.053	0.99933	-23.024
11.054	0.99933	-23.933
11.054	0.99933	-24.176
11.054	0.99933	-24.662
11.055	0.99933	-25.622
11.055	0.99933	-26.351
11.056	0.99933	-26.998
11.056	0.99933	-27.618
11.056	0.99933	-27.529
11.057	0.99933	-27.311
11.057	0.99933	-26.863
11.058	0.99933	-25.961
11.058	0.99933	-24.892
11.058	0.99933	-24.355
11.059	0.99933	-23.817
11.059	0.99933	-23.018
11.06	0.99933	-22.448
11.06	0.99933	-22.256
11.06	0.99933	-22.109
11.061	0.99933	-21.597
11.061	0.99933	-21.507
11.062	0.99933	-21.853
11.062	0.99933	-22.09
11.062	0.99933	-22.378
11.063	0.99933	-22.774
11.063	0.99933	-23.811
11.064	0.99933	-25.328
11.064	0.99933	-26.652
11.064	0.99933	-27.849
11.065	0.99933	-28.809
11.065	0.99933	-28.591
11.066	0.99933	-28.476
11.066	0.99933	-27.766
11.066	0.99933	-26.595
11.067	0.99933	-25.5
11.067	0.99933	-25.238
11.068	0.99933	-25.136
11.068	0.99933	-25.315
11.068	0.99933	-24.79
11.069	0.99933	-25.084
11.069	0.99933	-24.585
11.07	0.99933	-23.952
11.07	0.99933	-23.568
11.07	0.99933	-23.491
11.071	0.99933	-23.357
11.071	0.99933	-23.817
11.072	0.99933	-24.285
11.072	0.99933	-24.195
11.072	0.99933	-24.157
11.073	0.99933	-23.881
11.073	0.99933	-24.163
11.074	0.99933	-24.323
11.074	0.99933	-24.035
11.074	0.99933	-24.643
11.075	0.99933	-25.552
11.075	0.99933	-26.307
11.076	0.99933	-27.151
11.076	0.99933	-27.299
11.076	0.99933	-27.132
11.077	0.99933	-27.625
11.077	0.99933	-26.486
11.078	0.99933	-26.934
11.078	0.99933	-26.755
11.078	0.99933	-26.62
11.079	0.99933	-26.307
11.079	0.99933	-25.91
11.08	0.99933	-24.931
11.08	0.99933	-23.715
11.08	0.99933	-22.813
11.081	0.99933	-22.531
11.081	0.99933	-22.563
11.082	0.99933	-22.454
11.082	0.99933	-23.094
11.082	0.99933	-23.798
11.083	0.99933	-24.848
11.083	0.99933	-25.852
11.084	0.99933	-26.748
11.084	0.99933	-27.484
11.084	0.99933	-27.926
11.085	0.99933	-28.399
11.085	0.99933	-27.99
11.086	0.99933	-28.015
11.086	0.99933	-28.086
11.086	0.99933	-26.742
11.087	0.99933	-27.011
11.087	0.99933	-27.311
11.088	0.99933	-27.043
11.088	0.99933	-26.076
11.088	0.99933	-25.68
11.089	0.99933	-25.379
11.089	0.99933	-24.944
11.09	0.99933	-24.777
11.09	0.99933	-24.758
11.09	0.99933	-24.214
11.091	0.99933	-23.952
11.091	0.99933	-24.227
11.092	0.99933	-24.329
11.092	0.99933	-24.566
11.092	0.99933	-25.628
11.093	0.99933	-25.82
11.093	0.99933	-26.895
11.094	0.99933	-26.499
11.094	0.99933	-26.857
11.094	0.99933	-26.966
11.095	0.99933	-27.299
11.095	0.99933	-27.113
11.096	0.99933	-26.927
11.096	0.99933	-27.286
11.096	0.99933	-27.145
11.097	0.99933	-26.716
11.097	0.99933	-26.659
11.098	0.99933	-26.39
11.098	0.99933	-26.057
11.098	0.99933	-25.948
11.099	0.99933	-25.705
11.099	0.99933	-24.912
11.1	0.99933	-25.334
11.1	0.99933	-25.462
11.1	0.99933	-25.552
11.101	0.99933	-26.159
11.101	0.99933	-26.3
11.102	0.99933	-26.518
11.102	0.99933	-26.319
11.102	0.99933	-26.083
11.103	0.99933	-25.667
11.103	0.99933	-25.302
11.104	0.99933	-24.886
11.104	0.99933	-24.822
11.104	0.99933	-24.445
11.105	0.99933	-24.707
11.105	0.99933	-25.398
11.106	0.99933	-25.961
11.106	0.99933	-26.563
11.106	0.99933	-27.209
11.107	0.99933	-27.561
11.107	0.99933	-27.74
11.108	0.99933	-27.708
11.108	0.99933	-27.695
11.108	0.99933	-27.209
11.109	0.99933	-27.1
11.109	0.99933	-26.851
11.11	0.99933	-26.716
11.11	0.99933	-26.236
11.11	0.99933	-25.987
11.111	0.99933	-25.244
11.111	0.99933	-24.496
11.112	0.99933	-23.318
11.112	0.99933	-23.433
11.112	0.99933	-23.337
11.113	0.99933	-23.318
11.113	0.99933	-23.696
11.114	0.99933	-24.867
11.114	0.99933	-25.232
11.114	0.99933	-25.859
11.115	0.99933	-26.211
11.115	0.99933	-26.511
11.116	0.99933	-26.755
11.116	0.99933	-27.183
11.116	0.99933	-27.926
11.117	0.99933	-27.887
11.117	0.99933	-27.446
11.118	0.99933	-27.58
11.118	0.99933	-26.569
11.118	0.99933	-25.705
11.119	0.99933	-24.809
11.119	0.99933	-24.393
11.12	0.99933	-22.998
11.12	0.99933	-22.57
11.12	0.99933	-22.48
11.121	0.99933	-22.877
11.121	0.99933	-23.229
11.122	0.99933	-23.734
11.122	0.99933	-23.869
11.122	0.99933	-24.809
11.123	0.99933	-25.244
11.123	0.99933	-25.558
11.124	0.99933	-26.281
11.124	0.99933	-27.094
11.124	0.99933	-27.516
11.125	0.99933	-27.727
11.125	0.99933	-27.951
11.126	0.99933	-27.407
11.126	0.99933	-26.87
11.126	0.99933	-26.332
11.127	0.99933	-26.051
11.127	0.99933	-25.584
11.128	0.99933	-25.212
11.128	0.99933	-25.321
11.128	0.99933	-25.564
11.129	0.99933	-25.155
11.129	0.99933	-24.931
11.13	0.99933	-25.321
11.13	0.99933	-26.249
11.13	0.99933	-25.846
11.131	0.99933	-25.494
11.131	0.99933	-25.353
11.132	0.99933	-25.091
11.132	0.99933	-24.873
11.132	0.99933	-24.221
11.133	0.99933	-23.881
11.133	0.99933	-23.869
11.134	0.99933	-24.137
11.134	0.99933	-24.361
11.134	0.99933	-25.155
11.135	0.99933	-25.398
11.135	0.99933	-26.153
11.136	0.99933	-27.177
11.136	0.99933	-28.764
11.136	0.99933	-29.301
11.137	0.99933	-29.116
11.137	0.99933	-28.617
11.138	0.99933	-28.444
11.138	0.99933	-27.075
11.138	0.99933	-26.313
11.139	0.99933	-25.257
11.139	0.99933	-24.144
11.14	0.99933	-23.542
11.14	0.99933	-23.523
11.14	0.99933	-23.542
11.141	0.99933	-23.587
11.141	0.99933	-23.83
11.142	0.99933	-24.7
11.142	0.99933	-25.161
11.142	0.99933	-25.737
11.143	0.99933	-26.927
11.143	0.99933	-26.716
11.144	0.99933	-27.177
11.144	0.99933	-27.913
11.144	0.99933	-28.066
11.145	0.99933	-27.676
11.145	0.99933	-27.119
11.146	0.99933	-27.094
11.146	0.99933	-27.126
11.146	0.99933	-26.972
11.147	0.99933	-26.211
11.147	0.99933	-25.686
11.148	0.99933	-25.936
11.148	0.99933	-25.212
11.148	0.99933	-25.654
11.149	0.99933	-26.447
11.149	0.99933	-26.23
11.15	0.99933	-26.985
11.15	0.99933	-26.223
11.15	0.99933	-26.799
11.151	0.99933	-26.831
11.151	0.99933	-26.659
11.152	0.99933	-26.435
11.152	0.99933	-26.204
11.152	0.99933	-26.447
11.153	0.99933	-26.211
11.153	0.99933	-25.353
11.154	0.99933	-24.502
11.154	0.99933	-24.745
11.154	0.99933	-24.739
11.155	0.99933	-24.918
11.155	0.99933	-25.596
11.156	0.99933	-25.782
11.156	0.99933	-26.665
11.156	0.99933	-26.62
11.157	0.99933	-26.684
11.157	0.99933	-26.799
11.158	0.99933	-26.947
[truncated: 63,536 more rows]

## Sheet: Figure 5e
wildtype DAY 1
f (Hz)	real(G) (Pa)…
0.5	153.36	104.75	5.4033	6.4372	30.326	8.8867	116.47	67.126	59.792	13.364	46.685	33.985	10.002	25.621	6.9569	3.7351	9.5474	21.637	7.1946	17.089	0	13.725	-17.825	18.918	12.45	-3.666	4.5381	8.8888	0	0	31.286	0	-2.6139	14.488	16.07
1	156.01	64.639	3.2774	9.5117	18.052	9.2136	54.688	128.27	73.238	15.932	76.607	33.304	8.4165	29.443	7.0457	5.3536	32.043	19.074	18.446	30.847	20.201	86.76	28.775	19.186	13.943	40.067	1.6673	5.5524	19.549	14.107	31.938	23.943	7.9235	11.174	15.354
2	193.2	196.78	6.2709	9.9496	26.383	15.407	199.67	226.17	103.96	21.379	77.114	38.72	21.164	39.806	9.9207	2.2272	28.674	18.082	22.706	37.04	26.246	237.98	0	24.937	13.02	-220.67	4.5105	11.334	33.57	21.467	39.809	22.448	8.2206	10.117	7.4234
4	212.67	168.04	6.9583	12.601	13.359	27.733	283.75	73.906	132.81	28.868	83.12	52.323	19.597	49.454	10.224	3.5686	31.372	26.796	37.646	-45.707	24.973	97.388	33.783	22.253	15.36	35.089	2.0997	8.9464	37.233	24.768	47.99	36.63	-44.517	23.178	80.29
8	260.84	176.91	8.6182	17.107	15.767	25.035	348.71	220.79	184.19	34.795	129.01	64.712	27.483	83.721	19.325	3.1776	36.904	37.326	68.652	87.984	85.471	112.43	116.54	27.732	19.29	148.88	2.9806	14.396	64.125	26.547	69.196	37.409	41.465	30.161	68.823
16	344.57	191.21	7.0834	22.146	16.181	19.983	406.72	463.87	244.89	49.627	196.2	83.66	76.348	124.42	22.34	7.4504	27.404	68.547	58.982	89.953	-154.74	0	128.14	54.813	25.989	-250.43	4.3004	23.25	80.079	39.266	78.145	49.009	146.87	32.624	66.675
32	410.61	323.38	21.32	28.354	30.391	77.454	361.08	624.4	326.6	60.377	286.16	122.48	101.27	226.05	31.321	8.7057	57.302	89.887	86.714	140.07	131.85	496.42	-289.41	36.689	32.15	327.47	10.932	75.937	96.887	49.147	0	60.519	137.93	39.65	115.53
64	870.85	186.97	25.821	37.045	43.529	60.238	295.86	664.21	428.87	94.619	278.42	160.3	70.923	238.83	42.365	16.541	105.54	110.46	134.59	161.18	139.23	251.6	241.45	99.224	54.409	256.36	13.981	46.773	182.5	82.358	106.26	0	171.13	57.588	169.62
128	0	442.81	36.785	53.654	86.528	200.04	1360	-863.34	667.49	134.6	675.62	271.25	91.341	165.4	49.701	12.384	143.75	193.04	402.74	837.21	177.98	2194.6	488.49	302.91	78.592	-1745.7	46.197	-306.84	178.91	75.542	196.02	134.32	-526.39	28.998	116.89
256	1074.7	1456.7	84.361	79.126	61.502	203.86	1087.2	-2330.6	603.14	178.43	591.82	307.69	220.39	567.3	92.662	40.36	143.58	151.83	287.77	352.91	431.55	2277.5	-285.21	204.83	154.98	-853.77	45.003	25.539	1635.8	146.89	246.54	182.9	451.86	77.941	206.71
512	1291.9	1255.2	132.21	107.37	119.97	205.24	2055.7	4177.5	1649	310.34	1614.5	542.6	279.66	1431.8	127.24	61.887	214.23	672.9	785.66	1028	1148.3	-1060.6	2153.6	422.31	443.37	-8578.6	-44.602	115.17	-1654.1	231.02	371.61	219.67	581.88	142.46	400.47
1024	1964.3	1494.6	584.21	174.27	221.61	361.22	-22753	6645.3	1868.1	536.67	1880.2	944.69	303.92	2535.5	295.24	221.57	280.72	1126.2	3144.1	1587.1	406.7	11317	1026.6	1462.7	552.04	5130.5	-198.85	1041.7	1346.2	308.43	494.3	545.52	666.49	583.4	375.33
2048	2589.2	1337.7	1133.4	319.96	484	645.81	5135.4	3563.8	4173.9	809.33	621.68	2700.8	419.91	1953.8	335.33	815.07	274.85	615.73	1188	1987.5	0	5172.8	1553.2	744.33	1603.4	4214	2182.2	3276	2022.2	342.2	716.61	814.14	626.96	534.27	598.27
f (Hz)	imag(G) (Pa)…
0.5	46.561	-10.605	2.5277	4.3283	-1.1617	5.4883	119.94	57.508	36.294	8.427	21.928	2.7166	17.164	13.522	5.4543	1.7502	9.1682	8.4804	-9.2047	15.694	0	-79.496	-26.047	5.2752	3.0259	94.895	1.3467	3.9638	0	0	9.0794	0	-6.2483	5.9491	8.6149
1	45.008	50.387	2.9147	5.1198	5.5284	15.457	-5.6907	62.988	34.71	11.338	44.631	46.223	4.5838	32.811	3.2603	3.3795	25.247	13.279	10.064	255.19	14.755	-0.82227	8.6419	11.686	4.9898	-14.409	1.5006	4.3173	10.663	6.1064	16.261	5.8093	-4.4032	17.233	2.5128
2	70.878	45.315	5.6185	7.4535	7.3214	16.345	129.15	116.9	70.296	16.103	47.563	27.425	13.099	38.603	6.0039	3.3506	9.5141	17.576	22.988	23.451	25.632	41.217	0	19.319	7.0494	-125.46	2.4475	11.815	23.534	9.5708	16.177	11.119	16.171	8.5716	6.5716
4	85.064	100.37	9.3951	9.3182	9.8515	26.079	113.43	479.04	80.551	25.182	62.423	49.143	17.747	90.863	6.8458	2.5936	28.589	21.167	60.94	111.87	32.304	63.896	33.256	18.368	13.331	194.05	3.921	16.589	41.383	13.484	26.215	21.57	17.706	12.178	56.134
8	142.04	90.93	14.228	12.905	13.466	31.67	178.88	169.66	140.27	37.724	128.69	61.869	59.255	97.587	17.849	8.4377	18.224	37.977	45.132	50.305	42.355	80.948	50.144	31.46	24.433	102.2	9.8519	27.166	63.696	18.059	47.029	26.213	-1.3338	27.256	33.057
16	196.48	225.39	24.018	21.044	21.303	25.337	213.44	444.82	193.62	58.386	144.04	79.124	50.64	143.22	13.384	15.633	30.105	52.928	92.868	93.992	144.71	0	-16.247	50.742	39.301	479.88	15.108	48.478	107.42	33.31	51.22	45.385	123.76	27.12	33.716
32	261.83	241.54	46.978	32.612	55.148	88.683	410.77	581.48	328.39	77.857	348.49	153.46	65.816	278.59	36.624	28.532	47.074	102.18	147.41	153.76	78.145	727.29	783.56	155.56	76.341	584.69	30.692	82.488	216	52.383	0	81.523	93.517	39.702	86.408
64	-273.61	359.66	84.092	48.808	88.522	72.378	751.59	814.81	522.97	125.93	537.01	238.15	103.46	461.27	41.528	50.058	71.297	143.48	217.65	229.72	248.18	790.28	194.66	227.08	127.87	1003.9	71.069	145.81	234.77	99.863	118.87	0	-67.024	74.964	132.64
128	0	220.73	130.83	65.541	132.53	285.72	-1184.4	293.43	660.16	186.2	-20.979	355.68	129.68	1023.7	63.409	77.004	35.725	260.9	901.04	274.67	291.23	-3399.7	306.89	196.26	175.32	-62.457	73.135	198.39	158.98	62.523	218.91	141.47	61.264	130.14	240.49
256	878.08	577.07	342.88	123.19	198.41	369.55	2283	2302.9	1065.9	317.62	915.05	648	227.8	868.44	142	157.84	132.2	258.39	663.82	443.08	404.39	2213.4	1725.2	463.8	469.55	9508.1	206.14	513.14	964.17	130.82	301.64	263.36	115.08	236.34	214.27
512	1615.8	-1032.6	520.48	202.4	481.06	369.38	3935.7	2360	1674.9	501.11	776.81	1187.5	296.15	1627	233.25	212.9	145.92	713.14	820.29	359.14	893.5	5841.2	484.67	1299.5	835.96	6564.1	386.21	1398.3	-3304.6	181.69	392.11	391.33	164.68	464.04	341.89
1024	1522.8	110.1	1205.3	348.6	786.6	637.99	16262	696.77	2001.2	813.97	418.08	2033.1	301.02	2174.6	330.95	337.07	166.9	744.26	1870.8	-1322.4	702.13	5250.7	-41.302	254.9	1181	1402	776.66	-924.73	296.01	230.04	553.04	628.72	324.55	813.4	472.91
2048	1856	312.53	1625.2	549.45	677.31	1060	-4026.1	710.84	2731.9	1163.4	564.36	3811.9	312.55	1199.9	407.72	274.22	186.03	904.09	783.7	747.22	0	-1486.1	-1367.6	1610.3	1240.1	1215.8	1120.8	-394.8	-841.6	307.94	541.49	928.72	572.68	1593.8	664.11
wildtype DAY 8
f (Hz)	real(G) (Pa)…
0.5	20.308	8.4498	10.395	17.576	15.648	4.6697	21.33	16.861	4.4788	14.038	4.7186	10.66	4.8888	3.0857	8.3851	7.8234	6.4129	6.204	9.9761	11.24	10.098	24.312	11.857	5.9499	-38.838	0	10.155	10.572	26.645	0.49507	42.122	0	21.173	5.9505	0.89972
1	38.533	12.492	15.51	38.947	26.73	6.7025	21.967	18.46	4.7047	18.506	7.3975	13.279	6.7018	3.7268	14.579	9.4618	10.046	7.8049	10.609	7.3745	10.831	40.633	16.928	17.469	14.098	34.208	16.008	11.855	27.097	2.6851	0	0	14.989	8.5809	-5.875
2	41.279	15.297	19.133	-14.327	3.242	7.9795	26.618	23.771	5.0563	23.881	4.3046	16.104	9.0799	3.674	19.087	11.238	13.979	9.6208	11.76	9.3653	12.718	41.454	21.962	14.824	13.889	0	13.986	14.092	92.15	8.2873	53.146	0	0	20.642	9.5438
4	58.593	21.865	32.706	-55.896	-4.267	10.939	31.802	36.273	6.7386	25.454	9.1262	19.82	9.4966	5.6878	21.753	14.461	16.948	11.763	14.149	10.832	13.663	45.647	24.399	13.82	52.928	34.676	14.538	16.605	0	4.0925	82.704	100.56	18.972	10.139	20.286
8	60.685	23.871	38.45	2.7599	29.65	12.906	34.014	44.465	7.6283	32.68	15.02	25.063	11.957	10.031	19.745	16.894	25.468	13.683	17.762	15.257	18.305	51.446	31.672	17.187	40.903	35.463	13.564	18.988	57.788	4.0088	-193.9	109.43	30.858	28.941	-15.471
16	74.702	30.536	30.545	-475.97	170.08	16.896	44.284	98.119	9.9802	27.688	20.311	28.322	14.019	14.223	22.443	20.602	36.637	17.286	20.203	16.115	20.719	62.256	37.775	20.332	34.359	41.329	17.796	20.706	69.397	2.3218	83.489	121.29	30.378	21.57	35.87
32	94.649	39.99	77.953	-82.973	-40.337	20.749	49.995	86.878	13.895	53.585	31.567	33.007	23.685	17.839	24.19	26.287	48.363	22.012	25.339	19.285	23.915	83.177	46.705	23.686	31.373	61.72	18.89	24.021	87.366	3.2152	92.579	74.06	33.591	-5.198	-5.944
64	120.36	51.56	54.669	161.86	159.69	25.58	65.525	81.962	18.569	58.459	46.338	43.434	28.664	22.464	29.301	32.699	72.893	30.938	32.73	22.962	28.052	86.994	61.147	27.225	58.632	74.821	27.359	27.447	95.597	0	-144.2	62.877	48.993	108.25	59.388
128	87.435	68.224	47.452	-102.79	314.22	51.068	74.513	127.5	25.647	91.981	67.456	51.405	30.195	27.618	31.038	47.153	148.8	37.099	41.109	31.993	38.316	108.44	84.865	30.687	-73.52	121.04	36.021	34.357	85.575	13.564	74.594	137.35	36.765	42.222	104.79
256	223.24	100.27	116.38	162.84	-66.919	60.838	101.68	217.1	43.267	131.22	90.304	69.919	50.04	35.961	34.576	57.342	58.077	50.417	59.497	39.298	51.58	131.23	102.59	27.216	-80.231	131.99	53.656	43.354	162.5	14.184	134.29	159.35	95.828	221.97	193.27
512	389.84	130.23	204.46	616.26	182.83	101.92	141.1	206.95	65.571	197.27	119.74	104.74	94.873	46.242	41.164	85.883	291.77	66.047	77.489	53	69.205	177.33	165.22	-236.34	-255.29	172.76	69.402	54.178	236.58	34.094	489.72	612.45	329.77	197.97	264.61
1024	406.43	194.55	404.76	-370.76	141.51	123.77	211.28	325.49	116.54	257.27	160.17	150.26	149.61	63.046	43.811	128.47	557.64	87.975	103.33	74.245	105.11	211.13	210.29	-82.529	-199.89	314.23	78.226	75.619	464.57	73.199	9.2936	987.38	0	182.91	105.14
2048	903.64	295.51	473.8	-266.95	398.36	156.44	313.65	479.25	184.56	302.03	190.86	233.73	300.61	85.526	56.079	201.46	683.96	125.2	167.86	93.629	146.75	279.3	372.2	-343	-58.716	316.96	94.98	105.13	343.22	68.04	-737.37	1622	-405.19	88.09	401.42
f (Hz)	imag(G) (Pa)…
0.5	10.659	4.8338	9.6225	12.066	10.346	2.3838	6.513	15.784	2.4119	9.515	3.4018	4.7939	1.1304	1.341	3.5033	3.9555	3.2934	2.7976	2.4702	3.2574	4.2018	8.7334	4.7523	4.5535	28.923	0	7.8852	3.4625	16.193	0.80789	18.031	0	5.3882	1.2672	-4.2782
1	18.775	7.3854	10.226	-53.914	3.6225	3.3697	6.3327	12.091	2.4403	10.742	5.8574	5.7511	2.8584	1.8275	4.7346	4.6238	4.8844	3.6374	3.1952	3.1312	5.2987	13.012	7.8858	0.44756	-17.052	6.5237	6.5189	4.6893	19.808	1.1554	0	0	7.4737	4.0992	-0.94863
2	23.477	9.9196	13.359	-64.776	5.6786	4.5553	9.3469	22.108	3.4904	10.821	4.1715	8.3003	5.2723	2.5831	5.5022	5.7911	7.0415	4.5874	4.6634	3.6443	5.5536	14.516	9.1037	5.8014	5.4379	0	4.5345	6.1936	-28.082	-1.1142	19.103	0	0	4.1326	6.9824
4	35.409	12.006	14.745	-94.869	5.7619	5.7757	11.77	32.198	4.8195	12.583	9.8922	10.275	5.8125	3.9343	7.6316	8.4182	11.322	6.0942	6.7785	5.1318	7.0036	14.447	13.482	8.2268	25.277	16.695	5.5676	7.619	0	0.93994	35.152	38.712	10.678	1.9842	64.776
8	36.866	15.382	35.09	27.85	41.587	9.8322	17.926	31.964	7.0311	15.258	15.239	13.27	6.9205	5.7369	7.283	10.965	17.77	7.9113	8.1559	7.1178	10.611	19.376	17.642	9.6567	17.794	18.536	6.9583	8.2855	28.909	1.8987	153.39	55.815	17.144	7.3503	-16.186
16	55.761	19.005	23.051	102.77	368.5	13.523	25.414	67.395	11.36	17.391	18.666	17.113	13.163	9.0107	9.458	16.231	27.412	11.793	13.367	8.7051	14.116	26.618	24.658	18.19	13.297	17.616	9.2232	11.964	34.824	1.8957	34.675	97.272	34.661	16.016	0.17756
32	80.799	31.375	55.582	-972.9	42.468	18.957	35.464	70.436	19.988	37.557	28.47	23.207	21.076	12.534	11.492	22.074	51.838	16.832	19.429	12.386	20.214	35.773	35.409	28.787	30.167	50.475	11.602	16.945	62.717	3.361	67.803	178.43	50.882	17.193	31.37
64	131.14	47.376	54.689	197.94	116.55	31.029	51.163	99.41	32.648	58.763	40.365	34.681	38.482	17.734	16.079	33.235	88.231	27.012	31.337	19.073	29.714	50.138	52.85	56.85	146.14	53.118	21.14	21.929	76.613	0	123.47	264.18	83.996	29.682	40.449
128	137.81	67.931	78.734	-60.226	-14.763	48.081	55.847	95.709	55.082	73.084	53.875	50.356	46.146	26.522	22.239	54.819	225.02	41.291	44.011	28.868	47.437	65.402	79.053	113.8	2616.1	122.28	29.144	33.305	126.8	16.452	169.6	565.52	132.59	23.196	105.98
256	314.68	105.43	159.89	465.64	-343.97	54.94	113.97	219.19	84.383	122.59	74.846	76.033	90.358	43.071	31.225	83.717	190.87	62.638	71.289	42.468	78.329	113.33	128.72	192.03	240.31	112.3	44.988	52.234	182.74	23.235	306.65	495.19	264.96	185.55	268.48
512	551.34	162.61	229.24	-3072.2	-662.61	82.396	178.72	307.98	146.1	212.18	91.987	107.8	186.38	67.148	48.784	137.34	631.1	99.62	112.05	64.403	121.19	173.12	248.25	388.53	668.59	170.9	66.017	77.56	374.15	50.779	-54.362	1507.5	331.49	-32.088	147.78
1024	642.32	248.32	294.99	1265.8	-268.74	87.628	241.36	315.56	228.73	243.58	128.14	147.76	368.22	113.87	73.307	220.23	852.2	164.01	172.46	100.43	201.94	247.98	341.03	356.9	-249.56	341.7	96.323	110.35	284.07	110.74	295.18	2581.7	0	-1.3251	148.23
2048	795.17	337.24	547.91	808.6	370.42	117.79	354.26	539.59	381.9	285.73	168.31	189.92	402.62	182.19	126.12	329.82	1572.5	268.86	283.07	153.38	311.79	407.98	629.04	312.41	-274.91	356.22	125.37	184.6	290.79	120.15	196.61	1557.2	1765	-128.98	391.98

## Sheet: Figure 5f
lem-2 DAY 1
f (Hz)	real(G) (Pa)…
0.5	47.822	69.598	25.974	50.94	81.533	41.866	20.296	35.877	171.51	9.6831	29.027	3.4826	36.913	5.9877	25.47	17.976	8.2574	12.918	43.676	15.575	3.254	67.544	55.187	16.05	77.104	21.975	62.735
1	66.587	107.23	33.956	68.554	96.593	49.418	23.988	43.002	283.53	12.116	29.874	3.2381	53.059	3.633	27.479	27.819	10.899	9.4666	62.268	20.825	4.5661	38.1	66.676	38.115	55.306	32.937	62.62
2	109.55	116.82	48.388	78.26	110.4	63.123	28.076	48.473	249.95	8.4717	30.552	7.4868	50.168	5.1495	39.954	53.613	26.169	11.617	74.851	32.088	7.3618	70.903	69.871	55.077	80.726	44.39	130.88
4	88.352	252.64	49.816	120.23	140.77	68.281	33.43	55.814	346.48	11.606	41.493	4.0126	121.98	3.6021	44.385	39.171	28.76	11.885	75.028	43.248	10.358	70.545	73.148	38.59	226.6	62.603	108.14
8	178.2	310.14	64.754	138.27	186.1	81.807	39.269	66.533	345.02	20.13	44.195	3.0238	77.818	4.9029	56.501	42.352	28.487	23.265	72.228	50.437	15.146	95.62	152.8	77.117	154.81	91.744	228.65
16	-101.2	406.22	94.874	146.64	297.29	98.053	46.487	79.174	464.92	28.457	57.964	4.0946	123.16	7.7428	82.816	64.696	31.484	29.911	28.052	81.762	24.852	138.01	206.25	134.55	185.66	85.358	217.89
32	-1927.8	572.39	99.289	229.93	557.32	118.98	57.904	100.69	476.06	42.403	58.88	5.1301	186.24	15.257	97.375	82.79	38.472	14.414	194.9	108.74	25.676	185.18	275.79	258.91	146.91	160.42	246.59
64	-295	576.01	214.6	177.17	880.84	148.22	75.306	121.72	534.86	54.394	75.93	5.9079	231.64	7.9916	144.29	147.58	1.635	7.6223	238.92	135.3	26.173	219.28	144.4	158.21	-49.676	183.14	459.38
128	527.85	534.09	198.83	268.57	915.67	185.12	94.153	154.9	641.39	86.696	257.12	7.4099	168.4	36.848	229.29	229.65	68.987	53.705	264.87	122.87	63.636	244.08	792.5	423.84	-166.93	491	51.658
256	-1748.1	1457.7	257.01	415.18	1510.7	241.79	143.77	197.49	872.87	125.69	144.05	10.705	370.66	50.536	296.84	334.7	101.42	58.916	472.93	293.85	81.517	408.66	1091.2	605.97	1867.9	365.1	474.42
512	-2756.2	1126.5	426.59	652.71	1896.5	310	222.08	254.83	263.4	159.38	464.21	17.092	512.5	142.28	388.85	539.64	228.52	221.74	935.04	573.11	132.33	686.41	2681	-6295.4	19150	469.55	833.32
1024	-3189.3	2624.7	749.33	492.9	2303.7	414.81	359.25	335.02	1510.9	265.63	1372	29.554	-1216.9	485.41	633.8	784.36	527.17	840.63	1082.3	896.98	205.96	770.65	8616.6	978.88	-2245	1997.6	1687.9
2048	822.85	2868.3	1228.6	-1690.2	3573.7	517.25	562.27	402.11	1881.6	444.68	1022.2	60.829	1778.5	1063.4	1005.1	1065.2	246.75	675.37	1323.2	763.09	203.11	907.06	7853	854.21	6141	562.25	1099.1
f (Hz)	imag(G) (Pa)…
0.5	34.408	31.281	8.286	16.359	30.305	8.9109	4.5981	6.2349	33.186	4.638	19.797	-0.14414	29.184	2.3632	14.179	14.926	4.9459	7.9457	27.38	12.111	3.5025	25.986	41.683	26.717	-4.1199	19.611	35.029
1	69.597	53.667	12.328	27.502	40.772	11.325	5.2417	9.7506	84.026	7.9667	6.6443	3.7038	28.24	2.4332	16.116	9.1014	8.9086	24.419	30.665	18.561	5.962	12.73	62.585	3.2091	56.516	41.875	28.218
2	117.94	98.118	22.58	34.157	92.525	18.29	6.8798	13.384	94.867	6.654	13.162	5.7947	32.285	3.5448	26.027	32.789	8.3273	13.854	40.887	25.174	8.1356	49.419	83.477	38.06	68.524	33.219	110.18
4	212.78	153.72	31.436	45.135	125.9	23.413	11.78	17.534	192.17	10.367	23.428	2.9245	40.721	6.2827	34.322	25.875	40.876	21.779	76.377	31.259	14.893	50.191	115.77	41.619	215.29	58.163	41.289
8	512.02	228.93	62.138	63.675	206.36	31.973	17.719	25.674	245.78	15.686	33.452	2.4569	63.742	11.983	55.103	50.762	23.811	33.664	49.942	54.705	21.679	81.817	175.59	90.153	213.2	53.155	82.438
16	845.74	359.61	67.243	123.37	380.71	51.216	30.715	34.048	480.59	33.894	51.616	4.1585	94.474	20.239	76.944	97.908	22.478	58.909	39.143	86.556	32.549	110.62	270.77	163.99	293.85	83.566	137.35
32	5414.9	411.34	127.56	124.76	460.72	60.58	51.213	52.259	465.91	62.82	85.562	5.7928	144.39	40.694	104.94	133.94	20.866	86.056	180.28	136.09	36.22	134.67	494.66	303.39	565.5	189.98	147.43
64	70.156	519.3	168.01	168.22	534.25	90.571	76.224	70.884	320.67	100.39	163.09	9.5728	256.7	61.924	164.49	186.4	52.944	135.42	276.33	192.45	69.082	168.74	548.66	94.784	610.66	209.18	207.12
128	861.19	561.89	71.783	189.82	238.26	114.12	119.72	94.882	252.54	195.56	430.16	17.141	147.06	101.75	145.02	235.04	65.735	172.96	306.41	353.32	66.339	274.9	1076.4	-75.29	-470.08	-7.3141	249.5
256	-1082.7	936.65	455.83	346.83	679.4	156.72	226.7	122.25	495.9	279.75	532.15	31.696	604.5	199.79	376.08	410.4	148.58	591.78	666.67	372.02	113.77	275.4	2164.4	738.02	2632.9	1116.1	435.26
512	2427.6	932.85	943.71	597.97	910.56	212.95	361.05	163.92	225.96	451.07	1002.6	59.854	802.99	406.62	534.77	591.91	381.27	501.1	824.17	595.7	162.24	370.33	5784.2	-2664.2	4071	1008.5	651.27
1024	-4456.5	1835.1	390.82	709.1	1892.1	281.03	573.55	216.14	558.05	756.64	1221.1	103.8	1844.8	774.41	765.1	714.39	207.46	1167.1	977.3	774.45	191.48	578.25	-4650.3	371.53	4492.4	-2451.5	1251.2
2048	7550	844.25	803.88	3096.4	768.38	378.67	864.68	302.54	872.91	1207.4	1177.4	166.65	-131.11	613.33	934.8	1065.4	163.47	387.19	1469.8	971.85	194.15	789.37	1499.7	-275.13	836.64	784.23	692.91
lem-2 DAY 8
f (Hz)	real(G) (Pa)…
0.5	38.861	33.823	32.603	60.835	19.954	86.372	23.316	56.48	11.05	28.79	18.887	19.647	18.968	16.332	4.5876	180.88	202.78	0	71.956	8.2588
1	20.367	67.842	-31.713	13.945	24.508	47.173	29.029	109.46	12.638	67.677	34.982	21.096	19.497	17.551	5.2572	99.863	190.7	58.916	58.529	7.2522
2	19.779	87.45	45.694	51.203	37.285	57.814	32.437	88.355	26.204	24.698	46.493	24.714	18.943	24.615	7.7739	151.6	204.31	94.221	76.31	9.1544
4	20.384	151.42	75.738	36.921	177.42	68.945	45.3	151.97	42.917	41.855	65.11	28.828	29.448	28.994	8.5002	120.14	219.22	78.123	74.883	9.0174
8	23.602	181.05	73.405	42.787	49.237	68.288	57.919	151.53	36.364	19.86	81.793	33.626	37.588	34.062	10.894	155.99	290.14	101.51	88.353	13.037
16	27.241	153.76	94.699	71.819	56.588	92.247	71.427	157.5	56.004	4.1159	113.97	37.648	43.064	47.183	15.381	207.86	250.97	124.68	103.34	15.509
32	65.118	196.31	113.38	77.534	65.34	98.524	81.274	346.28	75.266	183.49	144.55	57.897	38.926	63.487	18.726	313.62	372.43	164.18	120.51	22.395
64	91.507	160.74	150.43	98.709	65.515	127.43	118.08	80.849	61.809	112.21	162.6	77.306	49.8	85.424	28.578	318.58	300.09	274.3	134.14	31.957
128	-54.926	-189.96	82.773	152.43	38.631	146.73	128.15	424.72	42.081	80.774	93.36	69.427	0	124.28	4.5965	0	611.07	226.34	162.54	33.643
256	56.506	-91.67	176.18	224.31	134.86	184.9	225.23	973.26	142.98	307.55	229.27	145.03	107.41	162.17	50.146	413.45	677.46	404.79	214.07	50.386
512	497.78	-907.12	402.62	362.9	267.37	231.51	358.75	602.36	118.04	553.59	302.21	204.27	117.03	233.76	112.16	779.55	902.4	1703.6	254.15	69.538
1024	969.01	706.29	693.64	398.12	242.08	316.87	473.54	255.26	110.27	437.02	452.98	274.85	152.49	369.69	115.08	1494.3	2291.6	1203.6	335.77	108.53
2048	2773.3	233.38	1001.1	461.26	225.36	370.69	550.65	-260.29	88.727	334.26	414.71	307.68	221.6	493.09	147.68	1175.1	5285.5	1064.2	518.64	139.53
f (Hz)	imag(G) (Pa)…
0.5	7.3976	22.859	10.943	9.905	10.929	39.671	10.911	32.473	5.2078	12.454	11.958	4.3908	9.5909	4.2365	2.5934	9.424	6.3309	0	7.8421	1.8693
1	8.992	12.246	13.951	6.0861	11.239	20.953	18.05	78.847	22.878	3.1587	29.641	6.8751	10.516	6.5146	2.7702	30.124	23.472	8.1562	9.7035	2.0606
2	14.557	27.943	27.903	21.595	15.124	23.01	17.846	46.207	10.302	16.196	25.716	10.116	10.866	8.1557	5.795	31.505	56.628	25.294	14.201	3.7631
4	20.087	15.863	40.766	20.571	-45.573	27.188	28.294	67.447	12.403	13.169	23.657	14.253	15.655	13.226	6.0338	63.827	84.741	35.173	16.973	4.6761
8	35.113	116.52	57.665	33.729	27.355	33.29	33.979	37.808	29.033	1.0993	38.134	23.002	21.759	17.781	7.786	127.73	95.157	49.879	22.443	7.4252
16	76.833	83.957	72.725	37.199	24.783	31.649	50.574	60.816	25.69	118.07	39.34	31.249	22.047	29.337	13.463	166.19	169.39	113.77	36.001	13.449
32	127.85	159.05	94.984	40.267	42.434	51.465	74.831	385.05	25.453	120.05	55.739	40.224	24.941	43.004	21.153	164.22	324.8	136.96	45.412	19.275
64	212.12	294.89	165.33	66.72	55.981	57.506	108.28	615.46	31.416	68.671	77.296	64.784	43.053	65.65	31.228	266.67	598.25	340.81	64.509	26.667
128	338.32	-135.21	380.47	167.19	74.461	51.849	68.579	273.9	44.68	125.33	-6.9663	69.369	0	98.805	105.53	0	1163.1	381.18	81.567	47.625
256	449.48	306.65	415.66	131.41	57.427	117.66	266.1	811.37	36.205	353.35	78.776	127.83	91.749	151.66	69.305	727.98	1843.4	490.78	139.41	58.46
512	1083.6	1374.8	699.53	241.4	250.34	159.71	307.91	73.306	25.485	386.62	99.807	168.64	102.41	226.14	79.202	582.62	3200.8	787.76	152.51	103.19
1024	1234.7	-220.95	1170.2	5.7261	257.75	207.94	309.74	1838.6	26.558	-1761.2	287.99	269.23	135.69	369.86	86.71	364.79	5810.1	281.12	223.53	162.52
2048	925.65	830.24	1507	24.36	280.63	298.9	632.04	2273.3	45.029	248.97	216.52	309.62	146.74	481.75	140.28	541.34	6201.3	502.45	321.89	211.07

## Sheet: Figure 5g
D1.LW697	D8.LW697	D1.BN19	D8.BN19	D1.BN20	D8.BN20	D1.N2	D8.N2		MSB1136D1	D8MSB1136
2.72594	1.36103	39.3065	2.11539	9.51236	13.5289	41.1349	1.56675		2.54195	0.217342
17.6634	15.3234	60.9373	0.967586	30.5186	0.809912	29.2754	0.462088		0.679625	9.66289
17.9846	1.2414	8.58459	3.67599	10.6735	0.749027	0.686762	0.335561		7.19779	0.349827
47.104	0.617916	0.810517	6.32189	21.7569	0.0524348	0.38056	16.472		12.0815	4.12596
0.251926	35.1284	49.3569	0.287618	11.4984	48.0277	0.611064	4.84897		3.53463	3.55243
0.696984	0.141269	9.5161	3.39774	16.8865	0.31261	1.5326	2.2792		1.31006	1.25122
51.4735	0.0576442	1.07748	4.32541	16.3837	4.64837	16.3826	1.09479		3.72727	6.68577
41.3111	107.644	8.82484	54.3225	5.87972	0.0709119	76.8562	0.0177646		2.17607	75.1102
52.1159	0.666383	66.7976	0.129014	12.6396	0.514587	20.7094	0.394007		1.82682	5.30878
3.48008	0.589314	1.02416	8.52398	4.39869	1.76345	2.42596	1.59723		0.240306	0.497248
9.27778	0.704854	2.69097	27.0089	4.574	28.6403	1.45749	2.96259		1.56541	27.6659
1.58754	2.79014	0.116243	3.6427	3.02555	22.7125	3.8388	6.96068		8.99836	0.296548
0.61941	21.0301	5.15825	1.7542	9.15015	0.221931	8.25801	0.404913		3.10202	3.24398
0.0624006	13.0616	0.601882	3.37211	11.9117	14.8952	12.5569	0.0365713		5.51721	0.124773
0.222649	0.522838	7.1626	1.76595	3.89569	1.957	0.968615	0.0154176		2.59407	34.6115
0.0844722	20.1434	7.49605	12.9196	5.56734	0.255917	0.475044	0.33147		3.05598	1.75177
0.0589791	0.510866	5.38534	6.09311	7.16529	6.68823	12.0087	0.723916		0.930107	45.0892
0.645962	0.839454	3.22918	10.9061	25.4934	0.0699349	4.42525	0.1478		4.20098	0.51398
0.971038	13.146	6.54084	7.22445	0.239221	3.15182	6.88563	0.527377		11.0825	27.1455
2.86381	0.17958	8.80302	0.983886	7.91014	0.054171	26.8058	0.366485		15.3716	46.7764
18.7151	0.233255	3.03255		16.6604	7.35849	9.1904	0.228733		1.46406	14.2868
0.44327	0.18179	16.1956		6.72392		14.2459	0.190025		1.64552	0.111903
3.93707	0.260714	15.5405		0.943544		20.5313	0.355012		23.0207	1.96164
0.564756	0.00966747	25.3257		8.36225		3.09996	0.698836		20.5204	10.0834
0.249459	320.295	14.5225		5.19913		1.36235	9.9259		7.86536	10.3079
0.512917		16.8557				55.8718	2.76241		2.942	0.902636
1.62536		8.51185				0.364144	0.343706		0.335499	9.34313
20.2772						1.40795	0.165324		16.265	4.152
0.752788						8.03317	1.72327		0.934904	13.4568
6.48293						4.49149	0.0399656		9.44265	3.76442
0.700527						7.60942	1.24296		38.3843	1.70789
0.408258						2.92414	4.35039		2.31125	3.33147
						10.6788	1.03288		4.19625	128.1
						0.465355	4.36398		7.61552	5.628
						7.56847	6.74332		10.7704	10.7906
									38.3568	0.404607
									4.99368	4.45274
									27.2248	6.90262
									12.4471	4.45364
									21.2928	0.522527
									6.0178	0.333583
									4.14915	0.0843697
									11.4733
									2.75179
									13.1306
									19.0072
									6.52445
									11.0817
									9.37147
									11.0242
									7.98151
									6.02816
