# Supplementary material for: Measuring age-dependent viscoelasticity of organelles, cells and organisms with time-shared optical tweezer microrheology
Source: Nat Nanotechnol. 2025 Jan 2;20(3):411–20. doi: 10.1038/s41565-024-01830-y (PMC11919717; doi:10.1038/s41565-024-01830-y)
Supplement: Supplementary file 16 — Statistical source data. [file 41565_2024_1830_MOESM16_ESM.xls]

## Sheet: EDFig 1a-c
ED Fig 1a					ED Fig 1b					ED Fig 1c
	FDE simulated G modulus		FHA-compensated G modulus			FDE simulated G modulus		FHA-compensated G modulus			FDE simulated G modulus		FHA-compensated G modulus
freq (Hz)	G'_t (Pa)	G''_t (Pa)	G' (Pa)	G'' (Pa)	freq (Hz)	G'_t (Pa)	G''_t (Pa)	G' (Pa)	G'' (Pa)	freq (Hz)	G'_t (Pa)	G''_t (Pa)	G' (Pa)	G'' (Pa)
6250	-2.6526	227.57	129	170.71	6250	-2.6526	180.71	29.616	5.5143	6250	-2.6526	722.58	189.92	863.58
4166.7	41.582	203.68	113.62	134.67	4166.7	42.949	162.53	28.228	5.3562	4166.7	71.774	640.2	189.44	670.59
3125	55.913	174.68	100.23	114.85	3125	58.464	140.68	27.305	5.3558	3125	93.126	539.91	167.2	542.57
2083.3	60.896	135.38	82.607	92.175	2083.3	64.949	111.53	26.019	5.4566	2083.3	96.716	404.59	133.46	396.71
1250	55.356	96.436	64.013	70.046	1250	60.165	83.152	24.352	5.7407	1250	83.016	272.07	97.859	264.98
781.25	46.845	70.829	50.48	54.494	781.25	51.109	64.66	22.719	6.1486	781.25	67.076	187.35	73.547	182.82
520.83	39.442	54.689	41.1	43.938	520.83	42.388	52.826	21.176	6.6221	520.83	54.643	135.84	57.818	132.99
347.22	32.784	42.549	33.476	35.461	347.22	33.923	43.477	19.443	7.1823	347.22	44.375	98.783	45.931	97.029
223.21	26.576	32.649	26.78	28.123	223.21	25.517	35.167	17.267	7.8375	223.21	35.483	70.172	36.191	69.142
148.81	21.824	25.77	21.826	22.754	148.81	18.88	28.64	14.948	8.3527	148.81	29.152	51.527	29.486	50.891
97.656	17.722	20.303	17.641	18.309	97.656	13.209	22.76	12.244	8.6392	97.656	23.971	37.673	24.116	37.281
64.103	14.484	16.052	14.364	14.718	64.103	9.0955	17.685	9.4807	8.395	64.103	20.19	27.78	20.241	27.531
42.373	11.682	12.905	11.577	12.002	42.373	5.7656	13.526	6.7562	7.8033	42.373	16.896	20.851	16.909	20.691
27.902	9.3819	10.165	9.2825	9.5642	27.902	3.6331	9.7612	4.4086	6.5042	27.902	14.384	15.453	14.375	15.35
18.409	7.7007	7.9838	7.6029	7.5766	18.409	2.4565	6.9548	2.8701	5.0503	18.409	12.618	11.565	12.6	11.496
12.136	6.4046	6.3305	6.3136	6.0472	12.136	1.719	4.9568	1.896	3.7959	12.136	11.243	8.8206	11.222	8.7724
8.0077	5.0964	5.1428	5.0278	4.9452	8.0077	0.98147	3.5597	1.0885	2.8568	8.0077	9.7765	6.969	9.7571	6.935
5.2809	4.288	4.1229	4.2263	3.9807	5.2809	0.67907	2.4952	0.70708	2.0445	5.2809	8.8954	5.5019	8.8765	5.477
3.4838	3.509	3.3807	3.4594	3.277	3.4838	0.46571	1.7475	0.46163	1.4518	3.4838	7.9663	4.5244	7.9496	4.5055
2.2982	2.7765	2.631	2.7372	2.5597	2.2982	0.31451	1.2122	0.29992	1.0166	2.2982	7.0023	3.5537	6.9879	3.5402
