# Supplementary material for: Measuring age-dependent viscoelasticity of organelles, cells and organisms with time-shared optical tweezer microrheology
Source: Nat Nanotechnol. 2025 Jan 2;20(3):411–20. doi: 10.1038/s41565-024-01830-y (PMC11919717; doi:10.1038/s41565-024-01830-y)
Supplement: Supplementary file 17 — Statistical source data. [file 41565_2024_1830_MOESM17_ESM.xls]

## Sheet: EDFig 2a i-iii
t (s)	x_trap (um)	force (pN)		velocity (um/s)	force (pN)
0	0	0.039932		4.4655	3.2643
0.004	0	-0.29535		8.926	6.5324
0.008	0	-0.5555		13.392	9.8207
0.012	0	-0.74849		17.857	13.155
0.016	0	-0.88228		22.323	16.475
0.02	0	-0.96481		26.783	19.629
0.024	0	-1.0041		31.255	22.981
0.028	0	-1.008		35.714	26.243
0.032	0	-0.98447		40.178	29.554
0.036	0	-0.94157		44.64	32.588
0.04	0	-0.8872
0.044	0	-1.0911
0.048	0	-1.0289
0.052	0	-0.86253
0.056	0	-0.77816
0.06	0	-0.65796
0.064	0	-0.63067
0.068	0	-0.82338
0.072	0	-1.2017
0.076	0	-1.3572
0.08	0	-1.5875
0.084	0	-1.5625
0.088	0	-1.6251
0.092	0	-1.5775
0.096	0	-1.5329
0.1	0	-1.5139
0.104	0	-1.4926
0.108	0	-1.4945
0.112	0	-1.2472
0.116	0	-1.2153
0.12	0	-0.96831
0.124	0	-1.0677
0.128	0	-0.99915
0.132	0	-1.1746
0.136	0	-1.2974
0.14	0	-1.3915
0.144	0	-1.4301
0.148	0	-1.51
0.152	0	-1.6853
0.156	0	-1.7388
0.16	0	-1.7529
0.164	0	-1.5412
0.168	0	-1.5169
0.172	0	-1.5087
0.176	0	-1.5029
0.18	0	-1.4786
0.184	0	-1.4549
0.188	0	-1.3408
0.192	0	-1.2045
0.196	0	-1.3166
0.2	0	-1.126
0.204	0	-1.2218
0.208	0	-1.0649
0.212	0	-1.1566
0.216	0	-1.0287
0.22	0	-0.92453
0.224	0	-0.78467
0.228	0	-0.79107
0.232	0	-0.83213
0.236	0	-0.78905
0.24	0	-0.75726
0.244	0	-0.67784
0.248	0	-0.87489
0.252	0	-0.8501
0.256	0	-0.88853
0.26	0	-0.80411
0.264	0	-0.75563
0.268	0	-0.6427
0.272	0	-0.64925
0.276	0	-0.66584
0.28	0	-0.6138
0.284	0	-0.75891
0.288	0	-0.65619
0.292	0	-0.85813
0.296	0	-0.73208
0.3	0	-0.71569
0.304	0	-0.71266
0.308	0	-0.90598
0.312	0	-0.94955
0.316	0	-1.0241
0.32	0	-1.0733
0.324	0	-1.2036
0.328	0	-1.4137
0.332	0	-1.35
0.336	0	-1.275
0.34	0	-1.0815
0.344	0	-1.0158
0.348	0	-0.97533
0.352	0	-1.1164
0.356	0	-1.2123
0.36	0	-1.2636
0.364	0	-1.3292
0.368	0	-1.3824
0.372	0	-1.5517
0.376	0	-1.5307
0.38	0	-1.5362
0.384	0	-1.5214
0.388	0	-1.5283
0.392	0	-1.5135
0.396	0	-1.5657
0.4	0	-1.6952
0.404	0	-1.7488
0.408	0	-1.7624
0.412	0	-1.7209
0.416	0	-1.6889
0.42	0	-1.6022
0.424	0	-1.5918
0.428	0	-1.5302
0.432	0	-1.6223
0.436	0	-1.5979
0.44	0	-1.5278
0.444	0	-1.5736
0.448	0	-1.5681
0.452	0	-1.5584
0.456	0	-1.3481
0.46	0	-1.2041
0.464	0	-0.91748
0.468	0	-1.0089
0.472	0	-0.95552
0.476	0	-1.062
0.48	0	-1.0788
0.484	0	-0.9448
0.488	0	-1.0076
0.492	0	-1.0887
0.496	0	-1.1166
0.5	0	-1.0375
0.504	0	-1.0403
0.508	0	-0.95035
0.512	0	-1.1739
0.516	0	-0.98097
0.52	0	-0.85436
0.524	0	-0.74499
0.528	0	-0.54624
0.532	0	-0.64288
0.536	0	-0.69279
0.54	0	-0.68624
0.544	0	-0.61005
0.548	0	-0.77728
0.552	0	-0.73944
0.556	0	-0.9246
0.56	0	-0.75372
0.564	0	-0.55621
0.568	0	-0.72211
0.572	0	-0.75375
0.576	0	-0.96353
0.58	0	-1.0443
0.584	0	-1.1028
0.588	0	-1.2461
0.592	0	-1.3926
0.596	0	-1.1626
0.6	0	-1.1563
0.604	0	-1.114
0.608	0	-1.0635
0.612	0	-1.4437
0.616	0	-1.5305
0.62	0	-1.6131
0.624	0	-1.5277
0.628	0	-1.5845
0.632	0	-1.5918
0.636	0	-1.5997
0.64	0	-1.3762
0.644	0	-1.2252
0.648	0	-1.4358
0.652	0	-1.4707
0.656	0	-1.6996
0.66	0	-1.5061
0.664	0	-1.4857
0.668	0	-1.3202
0.672	0	-1.2869
0.676	0	-1.1911
0.68	0	-1.1894
0.684	0	-1.2118
0.688	0	-1.2358
0.692	0	-1.4812
0.696	0	-1.542
0.7	0	-1.5979
0.704	0	-1.3099
0.708	0	-1.3643
0.712	0	-1.2896
0.716	0	-1.4029
0.72	0	-1.3308
0.724	0	-1.277
0.728	0	-1.2719
0.732	0	-1.1059
0.736	0	-0.88758
0.74	0	-0.67583
0.744	0	-0.52919
0.748	0	-0.2679
0.752	0	-0.38158
0.756	0	-0.40881
0.76	0	-0.3837
0.764	0	-0.50345
0.768	0	-0.43071
0.772	0	-0.61753
0.776	0	-0.61609
0.78	0	-0.50469
0.784	0	-0.24
0.788	0	-0.28415
0.792	0	-0.42667
0.796	0	-0.68889
0.8	0	-0.63656
0.804	0	-0.50286
0.808	0	-0.45353
0.812	0	-0.52647
0.816	0	-0.72771
0.82	0	-0.77344
0.824	0	-0.69498
0.828	0	-0.75862
0.832	0	-1.0016
0.836	0	-1.238
0.84	0	-1.3006
0.844	0	-1.3953
0.848	0	-1.2689
0.852	0	-1.4118
0.856	0	-1.3281
0.86	0	-1.2585
0.864	0	-1.222
0.868	0	-1.3886
0.872	0	-1.4412
0.876	0	-1.5001
0.88	0	-1.4872
0.884	0	-1.5522
0.888	0	-1.7546
0.892	0	-1.8942
0.896	0	-2.0015
0.9	0	-1.891
0.904	0	-1.9086
0.908	0	-1.8773
0.912	0	-1.81
0.916	0	-1.8085
0.92	0	-1.6566
0.924	0	-1.4578
0.928	0	-1.271
0.932	0	-1.3856
0.936	0	-1.3549
0.94	0	-1.4494
0.944	0	-1.4758
0.948	0	-1.467
0.952	0	-1.519
0.956	0	-1.824
0.96	0	-1.9312
0.964	0	-1.9469
0.968	0	-1.8197
0.972	0	-1.561
0.976	0	-1.4482
0.98	0	-1.1707
0.984	0	-1.1203
0.988	0	-0.93419
0.992	0	-0.90201
0.996	0	-0.96308
1	0	-0.90214
1.004	0	-0.73412
1.008	0	-0.6958
1.012	0	-0.68499
1.016	0	-0.62749
1.02	0	-0.8807
1.024	0	-0.94502
1.028	0	-1.2282
1.032	0	-1.5662
1.036	0	-1.877
1.04	0	-1.8926
1.044	0	-1.6882
1.048	0	-1.4382
1.052	0	-1.198
1.056	0	-1.1191
1.06	0	-1.0399
1.064	0	-1.2889
1.068	0	-1.2522
1.072	0	-1.4426
1.076	0	-1.4409
1.08	0	-1.4609
1.084	0	-1.3961
1.088	0	-1.1903
1.092	0	-1.0064
1.096	0	-1.0603
1.1	0	-1.3504
1.104	0	-1.4604
1.108	0	-1.6854
1.112	0	-1.6786
1.116	0	-1.7233
1.12	0	-1.5926
1.124	0	-1.3987
1.128	0	-1.2128
1.132	0	-1.135
1.136	0	-1.2254
1.14	0	-1.3876
1.144	0	-1.6537
1.148	0	-1.63
1.152	0	-1.6947
1.156	0	-1.7341
1.16	0	-1.7348
1.164	0	-1.6464
1.168	0	-1.4152
1.172	0	-1.2493
1.176	0	-1.2582
1.18	0	-1.2402
1.184	0	-0.98711
1.188	0	-0.91621
1.192	0	-0.7501
1.196	0	-0.61494
1.2	0	-0.52605
1.204	0	-0.44513
1.208	0	-0.43398
1.212	0	-0.6807
1.216	0	-0.87408
1.22	0	-1.0225
1.224	0	-1.3876
1.228	0	-1.4267
1.232	0	-1.7718
1.236	0	-2.0065
1.24	0	-2.0632
1.244	0	-2.1033
1.248	0	-1.9983
1.252	0	-1.758
1.256	0	-1.8539
1.26	0	-1.7082
1.264	0	-1.6044
1.268	0	-1.6562
1.272	0	-1.5356
1.276	0	-1.337
1.28	0	-1.2534
1.284	0	-1.0543
1.288	0	-1.0543
1.292	0	-1.0138
1.296	0	-0.92912
1.3	0	-1.0402
1.304	0	-1.1899
1.308	0	-1.183
1.312	0	-1.4024
1.316	0	-1.3532
1.32	0	-1.2843
1.324	0	-1.333
1.328	0	-1.298
1.332	0	-1.4197
1.336	0	-1.5924
1.34	0	-1.5486
1.344	0	-1.6174
1.348	0	-1.4434
1.352	0	-1.3699
1.356	0	-1.316
1.36	0	-1.1467
1.364	0	-1.0615
1.368	0	-1.0017
1.372	0	-0.84134
1.376	0	-0.86815
1.38	0	-0.92047
1.384	0	-0.78587
1.388	0	-0.90999
1.392	0	-0.89097
1.396	0	-0.86321
1.4	0	-0.97331
1.404	0	-0.85799
1.408	0	-0.72293
1.412	0	-0.54171
1.416	0.001517	-0.17742
1.42	0.016378	0.25749
1.424	0.034224	0.60683
1.428	0.052083	1.1295
1.432	0.069965	1.1677
1.436	0.087799	1.4325
1.44	0.10571	1.6624
1.444	0.12355	1.7175
1.448	0.14144	1.8654
1.452	0.15931	1.8906
1.456	0.17714	1.7933
1.46	0.19505	1.8121
1.464	0.21289	1.7852
1.468	0.23075	1.5261
1.472	0.24865	1.4353
1.476	0.26648	1.3084
1.48	0.2844	1.326
1.484	0.30223	1.5835
1.488	0.32009	1.6153
1.492	0.33799	1.6713
1.496	0.35582	1.9323
1.5	0.37373	2.0932
1.504	0.39157	2.4278
1.508	0.40946	2.6287
1.512	0.42734	2.6382
1.516	0.44516	2.7004
1.52	0.46308	2.9012
1.524	0.48091	2.8965
1.528	0.4988	3.1972
1.532	0.51668	3.2894
1.536	0.5345	3.3341
1.54	0.55245	3.3175
1.544	0.57025	3.2142
1.548	0.58813	3.0919
1.552	0.60602	3.0622
1.556	0.62383	3.1064
1.56	0.64177	2.9484
1.564	0.65958	2.8543
1.568	0.67745	2.5195
1.572	0.69535	2.4961
1.576	0.71316	2.5057
1.58	0.73108	2.4693
1.584	0.74891	2.4891
1.588	0.76681	2.4112
1.592	0.78468	2.3172
1.596	0.80249	2.2261
1.6	0.82042	2.5088
1.604	0.83824	2.342
1.608	0.85611	2.6711
1.612	0.87402	2.5984
1.616	0.89181	2.6865
1.62	0.90975	2.6602
1.624	0.92758	2.7654
1.628	0.94541	2.8473
1.632	0.96334	3.2379
1.636	0.98115	3.3936
1.64	0.9991	3.3389
1.644	1.0169	3.2144
1.648	1.0348	2.7381
1.652	1.0527	2.4122
1.656	1.0705	1.6894
1.66	1.0884	1.1035
1.664	1.1062	0.30688
1.668	1.1079	-0.38175
1.672	1.0902	-1.2516
1.676	1.0722	-1.787
1.68	1.0544	-2.4433
1.684	1.0365	-3.0836
1.688	1.0186	-3.4339
1.692	1.0008	-3.9088
1.696	0.98288	-4.1666
1.7	0.96507	-4.3614
1.704	0.94716	-4.3853
1.708	0.92932	-4.1585
1.712	0.91147	-3.8992
1.716	0.89355	-3.9075
1.72	0.87574	-3.8196
1.724	0.85786	-3.8947
1.728	0.83999	-4.1628
1.732	0.82214	-4.2672
1.736	0.80422	-4.3797
1.74	0.78641	-4.3112
1.744	0.76852	-4.3133
1.748	0.75066	-4.4171
1.752	0.73283	-4.5068
1.756	0.71489	-4.5304
1.76	0.69709	-4.7035
1.764	0.67919	-4.6861
1.768	0.66133	-4.6079
1.772	0.64351	-4.6727
1.776	0.62557	-4.5477
1.78	0.60776	-4.5052
1.784	0.58986	-4.4297
1.788	0.572	-4.2596
1.792	0.55417	-4.3717
1.796	0.53624	-4.3449
1.8	0.51844	-4.3034
1.804	0.50053	-4.4011
1.808	0.48266	-4.4676
1.812	0.46484	-4.3991
1.816	0.4469	-4.359
1.82	0.42911	-4.1954
1.824	0.41121	-4.3282
1.828	0.39334	-4.5503
1.832	0.37551	-4.7325
1.836	0.35757	-4.9676
1.84	0.33977	-5.0759
1.844	0.32187	-5.1828
1.848	0.30401	-5.231
1.852	0.2862	-5.3505
1.856	0.26824	-5.3168
1.86	0.25044	-5.2715
1.864	0.23254	-5.2038
1.868	0.21468	-5.1684
1.872	0.19687	-5.1758
1.876	0.17891	-5.1608
1.88	0.16112	-5.1451
1.884	0.14321	-5.0993
1.888	0.12535	-4.9775
1.892	0.10753	-4.9538
1.896	0.089585	-4.7035
1.9	0.071788	-4.6613
1.904	0.053905	-4.7648
1.908	0.036022	-4.7417
1.912	0.018201	-4.8529
1.916	0.000379	-4.9398
1.92	-0.017381	-4.9625
1.924	-0.03524	-4.9981
1.928	-0.053061	-4.9065
1.932	-0.070981	-4.7186
1.936	-0.088802	-4.612
1.94	-0.10671	-4.4997
1.944	-0.12457	-4.5048
1.948	-0.1424	-4.5248
1.952	-0.16031	-4.5003
1.956	-0.17813	-4.5777
1.96	-0.19602	-4.5866
1.964	-0.21388	-4.5608
1.968	-0.23175	-4.5199
1.972	-0.24964	-4.5796
1.976	-0.26746	-4.4829
1.98	-0.28535	-4.7362
1.984	-0.30321	-4.6969
1.988	-0.32107	-4.7809
1.992	-0.33896	-4.7599
1.996	-0.35679	-4.6044
2	-0.37469	-4.4791
2.004	-0.39254	-4.4413
2.008	-0.41039	-4.2716
2.012	-0.42828	-4.3862
2.016	-0.44611	-4.4975
2.02	-0.46403	-4.477
2.024	-0.48187	-4.4831
2.028	-0.49971	-4.6003
2.032	-0.51761	-4.5182
2.036	-0.53544	-4.4014
2.04	-0.55335	-4.2441
2.044	-0.5712	-4.1454
2.048	-0.58905	-4.0894
2.052	-0.60694	-4.1456
2.056	-0.62477	-4.1417
2.06	-0.64268	-4.1223
2.064	-0.66051	-4.0694
2.068	-0.67839	-4.0589
2.072	-0.69628	-3.9887
2.076	-0.7141	-3.9538
2.08	-0.73201	-3.9231
2.084	-0.74984	-4.069
2.088	-0.76771	-4.2663
2.092	-0.7856	-4.6199
2.096	-0.80344	-4.5613
2.1	-0.82135	-4.4713
2.104	-0.83918	-4.4279
2.108	-0.85703	-4.4849
2.112	-0.87493	-4.3204
2.116	-0.89275	-4.2577
2.12	-0.91069	-4.0326
2.124	-0.92851	-3.9912
2.128	-0.94637	-4.0941
2.132	-0.96426	-4.431
2.136	-0.98208	-4.5873
2.14	-0.99999	-4.578
2.144	-1.0178	-4.6142
2.148	-1.0357	-4.3941
2.152	-1.0536	-4.156
2.156	-1.0714	-3.6416
2.16	-1.0893	-3.0667
2.164	-1.1072	-2.6186
2.168	-1.1094	-2.2712
2.172	-1.0917	-1.7113
2.176	-1.0737	-1.0776
2.18	-1.0559	-0.36239
2.184	-1.038	0.27774
2.188	-1.0201	0.83262
2.192	-1.0023	1.4756
2.196	-0.98441	1.9023
2.2	-0.96657	2.3747
2.204	-0.9487	2.3178
2.208	-0.93083	2.0787
2.212	-0.913	1.7856
2.216	-0.89508	1.7394
2.22	-0.87724	1.8032
2.224	-0.85936	1.851
2.228	-0.8415	1.9062
2.232	-0.82368	1.9937
2.236	-0.80575	2.0788
2.24	-0.78792	2.2196
2.244	-0.77005	2.3154
2.248	-0.75218	2.309
2.252	-0.73434	2.2395
2.256	-0.71642	2.3126
2.26	-0.6986	2.4998
2.264	-0.68071	2.6807
2.268	-0.66285	2.9188
2.272	-0.64501	2.9798
2.276	-0.62708	2.9207
2.28	-0.60927	2.9836
2.284	-0.59139	2.825
2.288	-0.57351	2.6589
2.292	-0.55569	2.4419
2.296	-0.53775	2.168
2.3	-0.51993	2.1832
2.304	-0.50206	2.0517
2.308	-0.48419	2.1033
2.312	-0.46635	2.1434
2.316	-0.44843	2.1282
2.32	-0.4306	2.2268
2.324	-0.41272	2.2845
2.328	-0.39486	1.9421
2.332	-0.37703	1.8478
2.336	-0.3591	1.8437
2.34	-0.34128	1.9413
2.344	-0.32339	2.1825
2.348	-0.30554	2.2955
2.352	-0.28769	2.2533
2.356	-0.26977	2.352
2.36	-0.25196	2.4717
2.364	-0.23407	2.3133
2.368	-0.21621	2.2897
2.372	-0.19836	1.9768
2.376	-0.18044	2.0147
2.38	-0.16263	2.3049
2.384	-0.14475	2.3207
2.388	-0.12688	2.5339
2.392	-0.10903	2.4173
2.396	-0.091114	2.2648
2.4	-0.073305	2.1716
2.404	-0.05541	2.0091
2.408	-0.037551	1.6516
2.412	-0.019718	1.8431
2.416	-0.001896	1.7406
2.42	0.015864	2.0765
2.424	0.033711	2.2583
2.428	0.051569	2.2795
2.432	0.069488	2.2561
2.436	0.087285	2.3697
2.44	0.10519	2.3031
2.444	0.12305	2.2608
2.448	0.1409	2.3294
2.452	0.15883	2.151
2.456	0.17663	2.3798
2.46	0.19456	2.4267
2.464	0.21239	2.6089
2.468	0.23024	2.7218
2.472	0.24816	2.5517
2.476	0.26597	2.3925
2.48	0.28389	2.2564
2.484	0.30173	2.0533
2.488	0.31958	2.0128
2.492	0.3375	2.1842
2.496	0.35531	2.0951
2.5	0.37321	2.36
2.504	0.39108	2.2595
2.508	0.40894	2.3036
2.512	0.42684	2.234
2.516	0.44466	2.3096
2.52	0.46257	2.2127
2.524	0.48042	2.2092
2.528	0.49827	2.2153
2.532	0.51618	2.2082
2.536	0.534	2.3355
2.54	0.55193	2.4821
2.544	0.56978	2.8256
2.548	0.58761	2.8547
2.552	0.60552	2.7761
2.556	0.62334	2.8942
2.56	0.64124	2.9566
2.564	0.65911	3.1204
2.568	0.67695	3.309
2.572	0.69485	3.4316
2.576	0.71267	3.4101
2.58	0.73056	3.6721
2.584	0.74842	3.6661
2.588	0.76629	3.8971
2.592	0.78417	3.9275
2.596	0.802	3.7615
2.6	0.81989	3.5913
2.604	0.83775	3.469
2.608	0.85558	3.4057
2.612	0.8735	3.2428
2.616	0.89132	3.2133
2.62	0.90924	3.2846
2.624	0.92708	3.422
2.628	0.94491	3.5277
2.632	0.96282	3.8268
2.636	0.98065	4.1178
2.64	0.99857	4.1488
2.644	1.0164	4.1252
2.648	1.0343	3.8059
2.652	1.0521	3.2167
2.656	1.07	2.5345
2.66	1.0879	2.0167
2.664	1.1057	1.1091
2.668	1.1084	0.40815
2.672	1.0907	-0.66474
2.676	1.0727	-1.639
2.68	1.0549	-2.3603
2.684	1.037	-3.25
2.688	1.0191	-4.204
2.692	1.0013	-4.8803
2.696	0.98339	-5.4178
2.7	0.96557	-5.5138
2.704	0.9477	-5.3697
2.708	0.92981	-5.1309
2.712	0.912	-4.7588
2.716	0.89405	-4.7192
2.72	0.87624	-4.5292
2.724	0.85836	-4.2493
2.728	0.84048	-4.142
2.732	0.82267	-4.0884
2.736	0.80472	-3.8201
2.74	0.78691	-3.7375
2.744	0.76903	-3.5844
2.748	0.75115	-3.4199
2.752	0.73335	-3.6082
2.756	0.7154	-3.5422
2.76	0.69757	-3.6726
2.764	0.6797	-3.9077
2.768	0.66182	-4.1164
2.772	0.644	-4.1882
2.776	0.62608	-4.4628
2.78	0.60825	-4.432
2.784	0.59038	-4.5804
2.788	0.57249	-4.8629
2.792	0.55467	-5.0144
2.796	0.53675	-5.3126
2.8	0.51892	-5.3638
2.804	0.50106	-5.3254
2.808	0.48316	-5.4349
2.812	0.46534	-5.3028
2.816	0.44742	-5.2724
2.82	0.42959	-5.2367
2.824	0.41172	-5.1321
2.828	0.39385	-5.0151
2.832	0.37602	-5.0639
2.836	0.3581	-4.8335
2.84	0.34026	-4.7177
2.844	0.32239	-4.5426
2.848	0.30452	-4.3646
2.852	0.2867	-4.2781
2.856	0.26877	-4.1999
2.86	0.25093	-4.1133
2.864	0.23305	-4.0278
2.868	0.21519	-4.2118
2.872	0.19736	-4.1919
2.876	0.17944	-4.4251
2.88	0.16162	-4.5041
2.884	0.14373	-4.4263
2.888	0.12585	-4.3128
2.892	0.10803	-4.1463
2.896	0.090099	-4.1458
2.9	0.072277	-4.1045
2.904	0.054407	-4.3144
2.908	0.036524	-4.2367
2.912	0.01869	-4.4069
2.916	0.000905	-4.3626
2.92	-0.016892	-4.4023
2.924	-0.034714	-4.3687
2.928	-0.05256	-4.3413
2.932	-0.070479	-4.328
2.936	-0.088276	-4.4827
2.94	-0.10621	-4.6528
2.944	-0.12404	-4.8271
2.948	-0.14191	-5.1527
2.952	-0.15981	-5.1894
2.956	-0.1776	-5.2622
2.96	-0.19552	-5.1465
2.964	-0.21337	-4.9459
2.968	-0.23123	-4.6572
2.972	-0.24913	-4.7547
2.976	-0.26693	-4.7704
2.98	-0.28488	-4.8912
2.984	-0.3027	-5.0458
2.988	-0.32054	-4.9297
2.992	-0.33848	-4.8791
2.996	-0.35627	-4.7859
3	-0.3742	-4.675
3.004	-0.39204	-4.5773
3.008	-0.40986	-4.5363
3.012	-0.4278	-4.4781
3.016	-0.4456	-4.6762
3.02	-0.46353	-4.6322
3.024	-0.48137	-4.6687
3.028	-0.49921	-4.696
3.032	-0.51713	-4.5
3.036	-0.53493	-4.3549
3.04	-0.55284	-4.2795
3.044	-0.57069	-4.1175
3.048	-0.58855	-4.0443
3.052	-0.60646	-4.2331
3.056	-0.62426	-4.243
3.06	-0.64216	-4.3877
3.064	-0.66002	-4.4346
3.068	-0.67787	-4.3732
3.072	-0.69579	-4.287
3.076	-0.71358	-4.0973
3.08	-0.7315	-4.2029
3.084	-0.74935	-4.1866
3.088	-0.76718	-4.2822
3.092	-0.7851	-4.444
3.096	-0.80291	-4.8744
3.1	-0.82084	-4.9738
3.104	-0.83868	-5.1986
3.108	-0.8565	-5.293
3.112	-0.87443	-5.3361
3.116	-0.89224	-5.4929
3.12	-0.91016	-5.2962
3.124	-0.92801	-5.1662
3.128	-0.94585	-5.1699
3.132	-0.96377	-5.4371
3.136	-0.98157	-5.6213
3.14	-0.99948	-5.6354
3.144	-1.0173	-5.3191
3.148	-1.0352	-4.8117
3.152	-1.0531	-4.15
3.156	-1.0709	-3.4838
3.16	-1.0888	-3.0244
3.164	-1.1067	-2.1032
3.168	-1.1098	-1.533
3.172	-1.0922	-1.0162
3.176	-1.0742	-0.5712
3.18	-1.0564	0.053488
3.184	-1.0385	0.69378
3.188	-1.0206	1.3762
3.192	-1.0029	1.8911
3.196	-0.98488	2.295
3.2	-0.96709	2.8081
3.204	-0.9492	2.846
3.208	-0.93132	2.7616
3.212	-0.91354	2.3243
3.216	-0.89556	2.064
3.22	-0.87776	1.8728
3.224	-0.85986	1.9848
3.228	-0.84199	2.0346
3.232	-0.82418	2.1267
3.236	-0.80624	2.0906
3.24	-0.78843	2.053
3.244	-0.77055	2.1229
3.248	-0.75267	1.8993
3.252	-0.73486	1.8175
3.256	-0.71691	1.709
3.26	-0.6991	1.6686
3.264	-0.68122	1.8008
3.268	-0.66334	1.9401
3.272	-0.64553	1.9424
3.276	-0.62758	2.0753
3.28	-0.60977	2.269
3.284	-0.5919	2.1782
3.288	-0.57401	2.1434
3.292	-0.5562	1.9635
3.296	-0.53826	1.9958
3.3	-0.52045	2.2402
3.304	-0.50258	2.5457
3.308	-0.48468	2.7037
3.312	-0.46688	2.8511
3.316	-0.44893	2.8105
3.32	-0.43112	2.8727
3.324	-0.41325	2.8292
3.328	-0.39535	2.6422
3.332	-0.37754	2.5575
3.336	-0.3596	2.3471
3.34	-0.34179	2.1969
3.344	-0.32391	2.0684
3.348	-0.30602	2.0308
3.352	-0.28822	1.9216
3.356	-0.27027	1.9071
3.36	-0.25246	1.636
3.364	-0.23459	1.4291
3.368	-0.21668	1.3923
3.372	-0.19887	1.4089
3.376	-0.18094	1.6586
3.38	-0.16312	1.7804
3.384	-0.14525	1.8966
3.388	-0.12737	1.99
3.392	-0.10955	2.1313
3.396	-0.091615	2.3164
3.4	-0.073794	2.4895
3.404	-0.055923	2.4212
3.408	-0.038041	2.5909
3.412	-0.020231	2.6716
3.416	-0.002385	2.6966
3.42	0.015351	2.7856
3.424	0.033197	2.5652
3.428	0.05108	2.544
3.432	0.068962	2.4186
3.436	0.086784	2.2721
3.44	0.1047	2.1228
3.444	0.12254	1.9692
3.448	0.1404	1.8929
3.452	0.1583	1.9661
3.456	0.17612	1.9855
3.46	0.19406	1.9255
3.464	0.21188	1.9796
3.468	0.22974	1.849
3.472	0.24764	1.8585
3.476	0.26545	1.8327
3.48	0.28338	1.6716
3.484	0.30122	1.7256
3.488	0.3191	2.0143
3.492	0.33698	2.1578
3.496	0.35481	2.3921
3.5	0.37271	2.4904
3.504	0.39056	2.4254
3.508	0.40843	2.6247
3.512	0.42634	2.6153
3.516	0.44415	2.7731
3.52	0.46209	2.77
3.524	0.47991	2.6337
3.528	0.49776	2.7863
3.532	0.51568	2.8072
3.536	0.53349	2.8795
3.54	0.55143	2.8397
3.544	0.56925	2.6533
3.548	0.58711	2.5374
3.552	0.60502	2.5688
3.556	0.62281	2.4365
3.56	0.64073	2.4623
3.564	0.65858	2.5299
3.568	0.67645	2.5841
3.572	0.69435	2.6528
3.576	0.71214	2.7826
3.58	0.73007	2.7996
3.584	0.74791	2.7733
3.588	0.76577	2.6954
3.592	0.78369	2.5351
3.596	0.80147	2.4581
3.6	0.81941	2.2129
3.604	0.83725	2.1921
3.608	0.85506	2.3314
3.612	0.87301	2.3478
3.616	0.89081	2.4027
3.62	0.90875	2.2557
3.624	0.92658	2.1215
3.628	0.9444	2.3117
3.632	0.96234	2.3871
3.636	0.98014	2.3343
3.64	0.99806	2.1547
3.644	1.0159	1.8449
3.648	1.0338	1.644
3.652	1.0517	1.3958
3.656	1.0695	1.1122
3.66	1.0874	0.70319
3.664	1.1052	-0.039604
3.668	1.1088	-0.77792
3.672	1.0912	-1.5406
3.676	1.0732	-2.183
3.68	1.0554	-2.6404
3.684	1.0375	-3.1403
3.688	1.0196	-3.5933
3.692	1.0018	-4.0393
3.696	0.98388	-4.4232
3.7	0.96608	-4.7273
3.704	0.94819	-4.8207
3.708	0.93032	-4.8142
3.712	0.9125	-4.6608
3.716	0.89455	-4.5939
3.72	0.87676	-4.7229
3.724	0.85885	-4.5163
3.728	0.84099	-4.533
3.732	0.82318	-4.4039
3.736	0.80523	-4.3715
3.74	0.78743	-4.2491
3.744	0.76953	-4.4178
3.748	0.75166	-4.1761
3.752	0.73385	-4.1911
3.756	0.7159	-4.0198
3.76	0.6981	-3.9396
3.764	0.68021	-4.0169
3.768	0.66233	-3.9165
3.772	0.64453	-3.7846
3.776	0.62657	-3.8233
3.78	0.60877	-3.9018
3.784	0.59088	-3.9226
3.788	0.57299	-4.3572
3.792	0.5552	-4.4248
3.796	0.53723	-4.7487
3.8	0.51944	-5.0854
3.804	0.50156	-5.2908
3.808	0.48367	-5.5801
3.812	0.46587	-5.4999
3.816	0.4479	-5.4813
3.82	0.4301	-5.3766
3.824	0.41222	-5.3385
3.828	0.39434	-5.111
3.832	0.37655	-5.1411
3.836	0.35857	-4.9422
3.84	0.34078	-4.8629
3.844	0.32289	-4.783
3.848	0.30501	-4.6463
3.852	0.2872	-4.5806
3.856	0.26926	-4.5028
3.86	0.25145	-4.4764
3.864	0.23356	-4.6521
3.868	0.21568	-4.9642
3.872	0.19787	-5.0281
3.876	0.17993	-5.1239
3.88	0.16212	-5.2191
3.884	0.14425	-5.3103
3.888	0.12635	-5.3632
3.892	0.10854	-5.3667
3.896	0.0906	-5.2718
3.9	0.072791	-5.1985
3.904	0.05492	-5.1941
3.908	0.037025	-5.1302
3.912	0.019216	-5.1255
3.916	0.001394	-5.1482
3.92	-0.016366	-5.2446
3.924	-0.034224	-5.2676
3.928	-0.05207	-5.2505
3.932	-0.069965	-5.2079
3.936	-0.087799	-5.0809
3.94	-0.10568	-5.0174
3.944	-0.12354	-5.1644
3.948	-0.14141	-5.0131
3.952	-0.15929	-5.0059
3.956	-0.17713	-4.8855
3.96	-0.19502	-4.7825
3.964	-0.21287	-4.832
3.968	-0.23073	-4.7273
3.972	-0.24862	-4.5427
3.976	-0.26646	-4.2741
3.98	-0.28436	-4.1486
3.984	-0.3022	-4.0258
3.988	-0.32004	-4.0044
3.992	-0.33795	-4.0618
3.996	-0.35577	-4.0635
4	-0.37369	-4.0518
4.004	-0.39152	-4.1124
4.008	-0.40937	-4.3125
4.012	-0.42728	-4.3322
4.016	-0.4451	-4.4003
4.02	-0.46301	-4.2885
4.024	-0.48085	-4.4762
4.028	-0.49872	-4.3941
4.032	-0.51661	-4.5052
4.036	-0.53443	-4.5779
4.04	-0.55233	-4.5083
4.044	-0.57017	-4.5433
4.048	-0.58805	-4.3401
4.052	-0.60595	-4.2944
4.056	-0.62376	-4.3986
4.06	-0.64167	-4.4438
4.064	-0.6595	-4.5086
4.068	-0.67737	-4.6225
4.072	-0.69527	-4.5557
4.076	-0.7131	-4.4528
4.08	-0.731	-4.3731
4.084	-0.74884	-4.4775
4.088	-0.76669	-4.5428
4.092	-0.7846	-4.2938
4.096	-0.80241	-4.1053
4.1	-0.82034	-3.8065
4.104	-0.83816	-3.7545
4.108	-0.85604	-3.8089
4.112	-0.87393	-3.7013
4.116	-0.89174	-3.7451
4.12	-0.90965	-3.6473
4.124	-0.92749	-3.7344
4.128	-0.94536	-4.1232
4.132	-0.96326	-4.8004
4.136	-0.98107	-5.1304
4.14	-0.99897	-5.3574
4.144	-1.0168	-5.4268
4.148	-1.0347	-5.3647
4.152	-1.0526	-5.1139
4.156	-1.0704	-4.5493
4.16	-1.0883	-3.8695
4.164	-1.1061	-3.2605
4.168	-1.1102	-2.5086
4.172	-1.0927	-1.6663
4.176	-1.0747	-0.90254
4.18	-1.0569	-0.058794
4.184	-1.039	0.61712
4.188	-1.0212	1.2257
4.192	-1.0033	1.9526
4.196	-0.98541	2.3705
4.2	-0.96759	2.7412
4.204	-0.94971	2.6845
4.208	-0.93185	2.5752
4.212	-0.91401	2.5076
4.216	-0.89608	2.7419
4.22	-0.87826	2.764
4.224	-0.86038	2.8547
4.228	-0.84252	2.7686
4.232	-0.82469	2.9298
4.236	-0.80675	3.1008
4.24	-0.78894	3.1426
4.244	-0.77105	3.1362
4.248	-0.75319	2.9207
4.252	-0.73536	2.9174
4.256	-0.71741	2.8913
4.26	-0.69962	2.9814
4.264	-0.68172	2.874
4.268	-0.66385	2.7113
4.272	-0.64603	2.5758
4.276	-0.62809	2.4822
4.28	-0.61028	2.3476
4.284	-0.59241	2.1481
4.288	-0.57452	2.1257
4.292	-0.5567	1.7531
4.296	-0.53876	1.7879
4.3	-0.52095	1.8456
4.304	-0.50306	1.8411
4.308	-0.48519	1.7433
4.312	-0.46737	1.7135
4.316	-0.44943	1.7163
4.32	-0.43162	1.914
4.324	-0.41374	2.102
4.328	-0.39587	1.9171
4.332	-0.37805	2.0939
4.336	-0.3601	2.1217
4.34	-0.3423	2.4016
4.344	-0.3244	2.5239
4.348	-0.30654	2.6486
4.352	-0.28872	2.5933
4.356	-0.27077	2.6058
4.36	-0.25298	2.4885
4.364	-0.23508	2.2935
4.368	-0.21721	2.0727
4.372	-0.19939	1.6826
4.376	-0.18144	1.9045
4.38	-0.16365	2.0733
4.384	-0.14575	2.1216
4.388	-0.12788	1.8932
4.392	-0.11007	1.7255
4.396	-0.092105	1.7297
4.4	-0.07432	1.8528
4.404	-0.056425	1.8072
4.408	-0.038554	1.7054
4.412	-0.020745	1.7822
4.416	-0.00285	1.8906
4.42	0.014825	2.3163
4.424	0.032708	2.4349
4.428	0.050541	2.4377
4.432	0.068473	2.151
4.436	0.086282	2.1561
4.44	0.10419	2.1414
4.444	0.12205	2.2013
4.448	0.13987	2.1794
4.452	0.1578	2.2319
4.456	0.17562	2.548
4.46	0.19353	2.9537
4.464	0.21139	3.1928
4.468	0.22922	3.1252
4.472	0.24714	3.0902
4.476	0.26496	3.0767
4.48	0.28285	3.2117
4.484	0.30073	3.3407
4.488	0.31858	3.2959
4.492	0.33648	3.0908
4.496	0.3543	3.0627
4.5	0.37221	3.1651
4.504	0.39007	2.9888
4.508	0.4079	2.8825
4.512	0.42583	2.5583
4.516	0.44366	2.5093
4.52	0.46156	2.5013
4.524	0.47941	2.5994
4.528	0.49724	2.5052
4.532	0.51516	2.7011
4.536	0.533	2.8702
4.54	0.55089	3.0918
4.544	0.56876	3.0711
4.548	0.58662	2.881
4.552	0.6045	2.782
4.556	0.62234	2.8183
4.56	0.64022	3.1495
4.564	0.65808	3.2958
4.568	0.67595	3.2444
4.572	0.69383	3.1841
4.576	0.71167	3.2027
4.58	0.72956	3.202
4.584	0.74741	3.1073
4.588	0.76525	3.0076
4.592	0.78316	2.6985
4.596	0.80099	2.5496
4.6	0.8189	2.546
4.604	0.83673	2.6094
4.608	0.85457	2.5519
4.612	0.87249	2.4288
4.616	0.89031	2.3427
4.62	0.90823	2.2555
4.624	0.92606	2.3127
4.628	0.94392	2.4471
4.632	0.96182	2.719
4.636	0.97964	2.9437
4.64	0.99754	3.1006
4.644	1.0154	2.9288
4.648	1.0332	2.7411
4.652	1.0511	2.4042
4.656	1.069	1.7966
4.66	1.0869	1.3611
4.664	1.1047	0.62165
4.668	1.1092	-0.060441
4.672	1.0917	-0.91419
4.676	1.0737	-1.5462
4.68	1.0559	-2.138
4.684	1.038	-2.5802
4.688	1.0201	-3.1694
4.692	1.0023	-3.7711
4.696	0.98439	-3.9676
4.7	0.96657	-4.1858
4.704	0.9487	-4.1175
4.708	0.93083	-4.0409
4.712	0.91301	-3.947
4.716	0.89507	-3.917
4.72	0.87725	-3.8292
4.724	0.85936	-3.9069
4.728	0.84149	-3.8373
4.732	0.82368	-3.9844
4.736	0.80574	-4.2642
4.74	0.78791	-4.1575
4.744	0.77005	-4.3649
4.748	0.75216	-4.2578
4.752	0.73434	-4.2898
4.756	0.71641	-4.1734
4.76	0.69859	-4.096
4.764	0.68071	-3.914
4.768	0.66284	-4.0715
4.772	0.64501	-3.9298
4.776	0.62708	-3.8826
4.78	0.60926	-3.8269
4.784	0.59139	-3.6849
4.788	0.57351	-3.7114
4.792	0.55569	-3.8009
4.796	0.53775	-3.8567
4.8	0.51993	-3.9222
4.804	0.50206	-4.0746
4.808	0.48419	-4.1379
4.812	0.46636	-4.3869
4.816	0.44843	-4.4799
4.82	0.4306	-4.5656
4.824	0.41273	-4.6381
4.828	0.39486	-4.5551
4.832	0.37703	-4.6546
4.836	0.3591	-4.7496
4.84	0.34128	-4.6238
4.844	0.32339	-4.5862
4.848	0.30554	-4.532
4.852	0.2877	-4.325
4.856	0.26977	-4.3293
4.86	0.25196	-4.2276
4.864	0.23407	-4.1797
4.868	0.2162	-4.1906
4.872	0.19837	-4.2245
4.876	0.18043	-4.2378
4.88	0.16262	-4.3606
4.884	0.14475	-4.3043
4.888	0.12687	-4.592
4.892	0.10905	-4.7633
4.896	0.091102	-4.988
4.9	0.073292	-5.0186
4.904	0.05541	-4.9644
4.908	0.037539	-4.8304
4.912	0.019717	-4.9088
4.916	0.001896	-4.9197
4.92	-0.015852	-4.7678
4.924	-0.033711	-4.7082
4.928	-0.051557	-4.6189
4.932	-0.069476	-4.687
4.936	-0.087273	-4.7684
4.94	-0.10517	-4.744
4.944	-0.12304	-4.5929
4.948	-0.14087	-4.5933
4.952	-0.1588	-4.4838
4.956	-0.1766	-4.6338
4.96	-0.19453	-4.7069
4.964	-0.21237	-4.6317
4.968	-0.2302	-4.6941
4.972	-0.24813	-4.6668
4.976	-0.26593	-4.6518
4.98	-0.28385	-4.37
4.984	-0.30171	-4.2876
4.988	-0.31952	-4.0937
4.992	-0.33746	-4.0824
4.996	-0.35527	-4.0234
5	-0.37318	-3.9306
5.004	-0.39103	-3.8421
5.008	-0.40888	-3.8643
5.012	-0.42679	-4.0258
5.016	-0.4446	-4.0569
5.02	-0.46248	-3.9898
5.024	-0.48036	-4.0479
5.028	-0.49821	-4.1261
5.032	-0.51612	-4.1969
5.036	-0.53393	-4.5051
5.04	-0.55182	-4.4478
5.044	-0.56969	-4.4363
5.048	-0.58752	-4.5183
5.052	-0.60544	-4.8202
5.056	-0.62325	-4.9944
5.06	-0.64116	-4.9897
5.064	-0.65902	-5.1744
5.068	-0.67684	-5.237
5.072	-0.69476	-5.2873
5.076	-0.71258	-5.346
5.08	-0.73049	-5.3021
5.084	-0.74835	-5.2086
5.088	-0.76617	-5.2501
5.092	-0.78409	-5.2343
5.096	-0.80191	-5.1674
5.1	-0.8198	-5.1738
5.104	-0.83768	-5.2834
5.108	-0.85551	-5.4069
5.112	-0.87343	-5.4373
5.116	-0.89124	-5.368
5.12	-0.90913	-5.0687
5.124	-0.92699	-5.067
5.128	-0.94484	-5.1826
5.132	-0.96276	-5.4835
5.136	-0.98057	-5.5853
5.14	-0.99847	-5.632
5.144	-1.0163	-5.6553
5.148	-1.0342	-5.4286
5.152	-1.0521	-4.8406
5.156	-1.0699	-4.3327
5.16	-1.0878	-3.6548
5.164	-1.1057	-2.9207
5.168	-1.1106	-2.233
5.172	-1.0932	-1.4285
5.176	-1.0752	-0.74516
5.18	-1.0574	-0.079378
5.184	-1.0396	0.56108
5.188	-1.0217	1.1941
5.192	-1.0039	1.7871
5.196	-0.9859	2.2849
5.2	-0.96809	2.6194
5.204	-0.95022	2.6751
5.208	-0.93232	2.6842
5.212	-0.91453	2.4847
5.216	-0.89658	2.3142
5.22	-0.87876	2.2802
5.224	-0.86089	2.2423
5.228	-0.843	2.3585
5.232	-0.8252	2.5441
5.236	-0.80726	2.5127
5.24	-0.78943	2.4058
5.244	-0.77156	2.4576
5.248	-0.75367	2.3704
5.252	-0.73587	2.3923
5.256	-0.71793	2.3314
5.26	-0.70011	2.3759
5.264	-0.68225	2.3644
5.268	-0.66435	2.3899
5.272	-0.64654	2.2758
5.276	-0.6286	2.2521
5.28	-0.61078	2.1477
5.284	-0.59292	2.0587
5.288	-0.57502	2.0278
5.292	-0.55721	1.864
5.296	-0.53927	1.8044
5.3	-0.52145	1.86
5.304	-0.50359	1.7581
5.308	-0.4857	1.762
5.312	-0.46789	1.8621
5.316	-0.44994	1.7312
5.32	-0.43212	1.6191
5.324	-0.41425	1.7732
5.328	-0.39637	1.7664
5.332	-0.37856	1.8693
5.336	-0.36061	1.907
5.34	-0.34279	1.8949
5.344	-0.32492	2.027
5.348	-0.30703	2.0933
5.352	-0.28922	2.0979
5.356	-0.27129	2.1517
5.36	-0.25345	1.9563
5.364	-0.23561	1.8257
5.368	-0.21771	1.8957
5.372	-0.19989	1.7504
5.376	-0.18196	1.6585
5.38	-0.16412	1.6597
5.384	-0.14627	1.4956
5.388	-0.12838	1.7588
5.392	-0.11056	2.0024
5.396	-0.092631	1.9908
5.4	-0.074797	2.0647
5.404	-0.056939	2.1994
5.408	-0.039056	2.1966
5.412	-0.021234	2.5704
5.416	-0.003364	2.6052
5.42	0.014348	2.8003
5.424	0.032194	2.8693
5.428	0.05004	2.6743
5.432	0.067959	2.6777
5.436	0.085769	2.5927
5.44	0.10369	2.4051
5.444	0.12153	2.2907
5.448	0.13937	2.2548
5.452	0.1573	2.0523
5.456	0.1751	2.0865
5.46	0.19303	1.9952
5.464	0.21087	1.9984
5.468	0.22873	2.2425
5.472	0.24664	2.1455
5.476	0.26444	2.1418
5.48	0.28236	2.1448
5.484	0.30022	2.2015
5.488	0.31806	2.5309
5.492	0.33599	2.9753
5.496	0.35379	2.9883
5.5	0.37172	3.2048
5.504	0.38956	2.8234
5.508	0.40738	2.8878
5.512	0.42533	3.0572
5.516	0.44313	3.1503
5.52	0.46106	3.2637
5.524	0.47891	3.1645
5.528	0.49675	3.0935
5.532	0.51469	3.1988
5.536	0.53248	3.1245
5.54	0.55038	2.8021
5.544	0.56825	2.6898
5.548	0.58609	2.2822
5.552	0.60401	2.2017
5.556	0.62181	2.2409
5.56	0.63972	2.1786
5.564	0.65758	2.218
5.568	0.67541	2.4243
5.572	0.69335	2.4308
5.576	0.71114	2.6945
5.58	0.72906	2.7138
5.584	0.74692	2.3973
5.588	0.76473	2.5602
5.592	0.78267	2.5773
5.596	0.80048	2.7983
5.6	0.8184	3.0432
5.604	0.83625	2.9329
5.608	0.85407	2.9076
5.612	0.872	2.9899
5.616	0.88981	2.8481
5.62	0.9077	2.745
5.624	0.92557	2.6404
5.628	0.94341	2.5823
5.632	0.96133	2.8912
5.636	0.97913	2.9453
5.64	0.99702	2.97
5.644	1.0149	2.9488
5.648	1.0327	2.6941
5.652	1.0507	2.5525
5.656	1.0685	2.139
5.66	1.0864	1.2927
5.664	1.1042	0.36333
5.668	1.1095	-0.44836
5.672	1.0922	-1.0318
5.676	1.0742	-1.5403
5.68	1.0564	-2.2061
5.684	1.0385	-2.9332
5.688	1.0207	-3.4331
5.692	1.0028	-3.8104
5.696	0.9849	-4.0592
5.7	0.96709	-4.2969
5.704	0.9492	-4.4692
5.708	0.93132	-4.5182
5.712	0.91352	-4.3583
5.716	0.89556	-4.3701
5.72	0.87776	-4.2922
5.724	0.85988	-4.4015
5.728	0.84199	-4.5274
5.732	0.8242	-4.6361
5.736	0.80624	-4.9138
5.74	0.78843	-4.9883
5.744	0.77056	-5.1169
5.748	0.75267	-5.0921
5.752	0.73487	-4.8554
5.756	0.71691	-4.7494
5.76	0.6991	-4.7254
5.764	0.68122	-4.5527
5.768	0.66334	-4.4767
5.772	0.64554	-4.3913
5.776	0.62757	-4.3035
5.78	0.60977	-4.3288
5.784	0.59192	-4.2897
5.788	0.574	-4.203
5.792	0.55621	-4.1368
5.796	0.53824	-4.2113
5.8	0.52043	-4.2494
5.804	0.50258	-4.4426
5.808	0.48467	-4.6598
5.812	0.46688	-4.8156
5.816	0.44892	-4.8547
5.82	0.43111	-4.8247
5.824	0.41325	-4.9732
5.828	0.39534	-4.8538
5.832	0.37754	-4.9882
5.836	0.3596	-5.1068
5.84	0.34178	-5.2732
5.844	0.32391	-5.2357
5.848	0.30601	-5.4173
5.852	0.28822	-5.391
5.856	0.27027	-5.2878
5.86	0.25245	-5.1947
5.864	0.23459	-5.0219
5.868	0.21669	-4.9683
5.872	0.19889	-4.8593
5.876	0.18094	-4.9191
5.88	0.16312	-4.9548
5.884	0.14526	-5.0438
5.888	0.12737	-4.9775
5.892	0.10956	-4.8873
5.896	0.091615	-4.7326
5.9	0.073794	-4.7092
5.904	0.055936	-4.7326
5.908	0.038041	-4.5297
5.912	0.020231	-4.6106
5.916	0.002373	-4.5515
5.92	-0.015339	-4.444
5.924	-0.033197	-4.3639
5.928	-0.051067	-4.4106
5.932	-0.068962	-4.2555
5.936	-0.086784	-4.2475
5.94	-0.10469	-4.3837
5.944	-0.12252	-4.5722
5.948	-0.14038	-4.7322
5.952	-0.15829	-4.7966
5.956	-0.17611	-4.9834
5.96	-0.19402	-4.9847
5.964	-0.21185	-4.9203
5.968	-0.2297	-4.8988
5.972	-0.24762	-4.8124
5.976	-0.26543	-4.8609
5.98	-0.28335	-4.889
5.984	-0.30118	-4.9086
5.988	-0.31904	-4.8367
5.992	-0.33695	-4.8497
5.996	-0.35476	-4.7695
6	-0.37266	-4.6767
6.004	-0.39051	-4.7619
6.008	-0.40838	-4.789
6.012	-0.42627	-4.7897
6.016	-0.44408	-4.8216
6.02	-0.46199	-5.045
6.024	-0.47984	-5.0103
6.028	-0.4977	-5.0683
6.032	-0.51561	-4.8176
6.036	-0.53341	-4.5855
6.04	-0.55134	-4.3559
6.044	-0.56917	-4.409
6.048	-0.58701	-4.3244
6.052	-0.60494	-4.3323
6.056	-0.62275	-4.292
6.06	-0.64066	-4.1356
6.064	-0.65851	-4.1082
6.068	-0.67634	-4.1164
6.072	-0.69427	-4.0699
6.076	-0.71207	-4.0471
6.08	-0.73	-4.0397
6.084	-0.74783	-4.1312
6.088	-0.76569	-4.191
6.092	-0.7836	-4.2335
6.096	-0.8014	-4.399
6.1	-0.8193	-4.4964
6.104	-0.83716	-4.505
6.108	-0.85501	-4.4988
6.112	-0.87293	-4.427
6.116	-0.89072	-4.5201
6.12	-0.90864	-4.6892
6.124	-0.92649	-4.9431
6.128	-0.94432	-4.8083
6.132	-0.96226	-5.0747
6.136	-0.98005	-4.9225
6.14	-0.99798	-4.8202
6.144	-1.0158	-4.6685
6.148	-1.0336	-4.4965
6.152	-1.0516	-4.122
6.156	-1.0694	-3.7067
6.16	-1.0873	-3.0815
6.164	-1.1051	-2.4659
6.168	-1.1109	-1.9019
6.172	-1.0937	-1.2135
6.176	-1.0757	-0.49885
6.18	-1.0579	0.37646
6.184	-1.04	1.0059
6.188	-1.0222	1.5708
6.192	-1.0044	2.0178
6.196	-0.98641	2.5494
6.2	-0.9686	2.8765
6.204	-0.95072	3.0766
6.208	-0.93285	3.1148
6.212	-0.91503	2.9592
6.216	-0.8971	3.1338
6.22	-0.87929	3.2486
6.224	-0.86138	3.2465
6.228	-0.84352	3.1574
6.232	-0.8257	2.8823
6.236	-0.80776	2.9097
6.24	-0.78996	2.8731
6.244	-0.77206	2.708
6.248	-0.75418	2.5956
6.252	-0.73637	2.4869
6.256	-0.71843	2.4822
6.26	-0.70062	2.4589
6.264	-0.68275	2.2752
6.268	-0.66485	2.1003
6.272	-0.64704	2.0437
6.276	-0.62909	1.9611
6.28	-0.61129	1.8914
6.284	-0.59341	1.7512
6.288	-0.57553	1.6187
6.292	-0.55772	1.785
6.296	-0.53977	1.9934
6.3	-0.52196	2.1841
6.304	-0.50408	2.3025
6.308	-0.4862	2.2181
6.312	-0.46839	2.2461
6.316	-0.45044	2.5444
6.32	-0.43263	2.4683
6.324	-0.41474	2.45
6.328	-0.39687	2.3347
6.332	-0.37906	2.115
6.336	-0.36112	2.2464
6.34	-0.34331	2.2583
6.344	-0.32544	2.1897
6.348	-0.30754	2.1431
6.352	-0.28973	2.0052
6.356	-0.27179	1.9295
6.36	-0.25398	1.9386
6.364	-0.23611	1.7919
6.368	-0.21821	1.8315
6.372	-0.20042	1.8509
6.376	-0.18244	1.9614
6.38	-0.16465	2.2657
6.384	-0.14678	2.504
6.388	-0.12888	2.5646
6.392	-0.11109	2.7689
6.396	-0.09312	2.7779
6.4	-0.075323	2.6838
6.404	-0.05744	2.7596
6.408	-0.039545	2.6404
6.412	-0.02176	2.683
6.416	-0.003865	2.7282
6.42	0.013834	2.6469
6.424	0.031692	2.5144
6.428	0.049526	2.3909
6.432	0.067446	2.1286
6.436	0.085279	2.0324
6.44	0.10317	2.0529
6.444	0.12105	1.9138
6.448	0.13889	2.0303
6.452	0.15679	1.8838
6.456	0.17462	2.2586
6.46	0.19249	2.476
6.464	0.21037	2.5397
6.468	0.22822	2.415
6.472	0.24613	2.2164
6.476	0.26396	2.1728
6.48	0.28184	2.2758
6.484	0.2997	2.4415
6.488	0.31756	2.2958
6.492	0.33547	2.298
6.496	0.3533	2.1342
6.5	0.3712	2.2303
6.504	0.38905	2.2644
6.508	0.4069	2.1778
6.512	0.42482	1.9672
6.516	0.44264	1.9807
6.52	0.46054	2.253
6.524	0.47839	2.354
6.528	0.49626	2.5575
6.532	0.51416	2.5372
6.536	0.53198	2.7023
6.54	0.54988	2.6413
6.544	0.56773	2.5672
6.548	0.58561	2.3208
6.552	0.6035	2.2148
6.556	0.62132	2.3877
6.56	0.63923	2.5416
6.564	0.65706	2.5493
6.568	0.67491	2.5025
6.572	0.69283	2.4887
6.576	0.71065	2.494
6.58	0.72856	2.5771
6.584	0.74639	2.4218
6.588	0.76424	2.2559
6.592	0.78216	2.0781
6.596	0.79997	2.0535
6.6	0.81789	2.1954
6.604	0.83572	2.1281
6.608	0.85358	2.2137
6.612	0.87148	2.1597
6.616	0.88929	2.1809
6.62	0.90719	2.2292
6.624	0.92505	2.2832
6.628	0.94291	2.3067
6.632	0.96081	2.6722
6.636	0.97862	2.9407
6.64	0.99654	3.0905
6.644	1.0144	3.033
6.648	1.0322	2.9093
6.652	1.0502	2.5637
6.656	1.068	1.9802
6.66	1.0859	1.3514
6.664	1.1037	0.52074
6.668	1.1098	-0.19717
6.672	1.0927	-1.1064
6.676	1.0747	-1.8236
6.68	1.0569	-2.4835
6.684	1.039	-2.9208
6.688	1.0212	-3.3042
6.692	1.0033	-3.7876
6.696	0.9854	-4.0698
6.7	0.96759	-4.3413
6.704	0.94971	-4.1999
6.708	0.93183	-4.1324
6.712	0.91401	-3.8766
6.716	0.89608	-3.8496
6.72	0.87825	-3.8399
6.724	0.86039	-3.8958
6.728	0.84251	-4.0003
6.732	0.82467	-4.2472
6.736	0.80675	-4.4852
6.74	0.78893	-4.5424
6.744	0.77104	-4.8686
6.748	0.75318	-4.9368
6.752	0.73535	-5.2332
6.756	0.71743	-5.2196
6.76	0.6996	-5.2347
6.764	0.68173	-5.1168
6.768	0.66385	-5.2195
6.772	0.64602	-5.1219
6.776	0.6281	-5.074
6.78	0.61028	-5.0833
6.784	0.59241	-4.9193
6.788	0.57452	-5.0377
6.792	0.5567	-5.037
6.796	0.53876	-5.0274
6.8	0.52095	-4.9286
6.804	0.50308	-4.8236
6.808	0.4852	-4.765
6.812	0.46737	-4.7132
6.816	0.44944	-4.8036
6.82	0.43162	-5.0087
6.824	0.41375	-5.3823
6.828	0.39587	-5.4588
6.832	0.37805	-5.6673
6.836	0.36011	-5.6384
6.84	0.3423	-5.693
6.844	0.3244	-5.7928
6.848	0.30653	-5.7788
6.852	0.28872	-5.7004
6.856	0.27077	-5.8606
6.86	0.25296	-5.9514
6.864	0.23509	-5.9911
6.868	0.2172	-6.0392
6.872	0.19939	-5.7555
6.876	0.18145	-5.5806
6.88	0.16364	-5.3726
6.884	0.14575	-5.2071
6.888	0.12787	-5.1221
6.892	0.11006	-4.9995
6.896	0.092105	-5.0289
6.9	0.074308	-4.9124
6.904	0.056425	-4.8661
6.908	0.038542	-4.8259
6.912	0.020733	-4.744
6.916	0.002862	-4.6544
6.92	-0.014825	-4.553
6.924	-0.032708	-4.5068
6.928	-0.050529	-4.5257
6.932	-0.068461	-4.7133
6.936	-0.08627	-4.775
6.94	-0.10418	-4.8889
6.944	-0.12204	-4.9722
6.948	-0.13986	-5.0019
6.952	-0.15779	-4.9134
6.956	-0.1756	-4.9494
6.96	-0.19349	-4.7448
6.964	-0.21138	-4.6214
6.968	-0.22918	-4.4836
6.972	-0.24712	-4.3229
6.976	-0.26494	-4.2257
6.98	-0.28282	-4.0628
6.984	-0.3007	-4.0583
6.988	-0.31854	-4.0241
6.992	-0.33644	-3.9267
6.996	-0.35427	-3.9567
7	-0.37214	-3.7117
7.004	-0.39002	-3.6234
7.008	-0.40787	-3.7806
7.012	-0.42577	-3.8551
7.016	-0.44359	-3.9505
7.02	-0.46149	-4.2944
7.024	-0.47935	-4.5267
7.028	-0.49718	-4.7456
7.032	-0.5151	-4.8736
7.036	-0.53292	-4.965
7.04	-0.55082	-4.9594
7.044	-0.56868	-4.9028
7.048	-0.5865	-5.0542
7.052	-0.60442	-5.1998
7.056	-0.62225	-5.3455
7.06	-0.64015	-5.3554
7.064	-0.658	-5.3418
7.068	-0.67584	-5.2142
7.072	-0.69374	-5.1961
7.076	-0.71158	-4.954
7.08	-0.72946	-4.5269
7.084	-0.74733	-4.3672
7.088	-0.76518	-4.3052
7.092	-0.78309	-4.259
7.096	-0.80091	-4.4461
7.1	-0.81879	-4.5973
7.104	-0.83665	-4.554
7.108	-0.85449	-4.6238
7.112	-0.87241	-4.6253
7.116	-0.89023	-4.7144
7.12	-0.90814	-4.6736
7.124	-0.92599	-4.6448
7.128	-0.94381	-4.8732
7.132	-0.96174	-5.1589
7.136	-0.97958	-5.4468
7.14	-0.99746	-5.5623
7.144	-1.0153	-5.4304
7.148	-1.0332	-5.1141
7.152	-1.0511	-4.5863
7.156	-1.0689	-3.9734
7.16	-1.0868	-3.2488
7.164	-1.1046	-2.4935
7.168	-1.1112	-1.7378
7.172	-1.0942	-0.90379
7.176	-1.0762	-0.27889
7.18	-1.0584	0.48025
7.184	-1.0406	1.0748
7.188	-1.0227	1.6178
7.192	-1.0049	2.1028
7.196	-0.98694	2.3749
7.2	-0.96909	2.4235
7.204	-0.95123	2.5249
7.208	-0.93334	2.5616
7.212	-0.91553	2.3892
7.216	-0.89761	2.2211
7.22	-0.87976	2.1228
7.224	-0.86189	2.1285
7.228	-0.84401	2.3017
7.232	-0.8262	2.5136
7.236	-0.80828	2.4231
7.24	-0.79044	2.4897
7.244	-0.77259	2.4296
7.248	-0.7547	2.4349
7.252	-0.73687	2.5402
7.256	-0.71894	2.3565
7.26	-0.70111	2.3067
7.264	-0.68326	2.2587
7.268	-0.66537	2.3362
7.272	-0.64755	2.3302
7.276	-0.62961	2.2297
7.28	-0.61178	2.3117
7.284	-0.59393	2.5555
7.288	-0.57604	2.7807
7.292	-0.55822	2.763
7.296	-0.54029	2.6916
7.3	-0.52246	2.6111
7.304	-0.50458	2.613
7.308	-0.48671	2.7947
7.312	-0.46889	2.7781
7.316	-0.45096	2.6569
7.32	-0.43314	2.5341
7.324	-0.41527	2.3878
7.328	-0.39737	2.3972
7.332	-0.37955	2.4971
7.336	-0.36163	2.5697
7.34	-0.3438	2.5356
7.344	-0.32595	2.578
7.348	-0.30805	2.4958
7.352	-0.29022	2.5369
7.356	-0.27229	2.4972
7.36	-0.25447	2.5883
7.364	-0.23661	2.3896
7.368	-0.21873	2.53
7.372	-0.20089	2.4163
7.376	-0.18297	2.4701
7.38	-0.16514	2.391
7.384	-0.14728	2.514
7.388	-0.1294	2.4684
7.392	-0.11156	2.5665
7.396	-0.093646	2.633
7.4	-0.075824	2.5206
7.404	-0.057929	2.6941
7.408	-0.040071	2.7056
7.412	-0.022237	2.8503
7.416	-0.004403	2.661
7.42	0.013345	2.5237
7.424	0.031191	2.4234
7.428	0.049012	2.381
7.432	0.066956	2.3984
7.436	0.084766	2.4416
7.44	0.10267	2.4417
7.444	0.12053	2.4869
7.448	0.13837	2.7174
7.452	0.15631	2.7112
7.456	0.17411	2.6799
7.46	0.192	2.5364
7.464	0.20987	2.5271
7.468	0.22771	2.543
7.472	0.24564	2.8434
7.476	0.26343	2.8025
7.48	0.28134	2.7131
7.484	0.29921	2.6608
7.488	0.31703	2.4848
7.492	0.33498	2.2727
7.496	0.35279	2.1598
7.5	0.37069	2.2441
7.504	0.38856	2.1064
7.508	0.4064	2.1414
7.512	0.42432	2.3501
7.516	0.44213	2.4796
7.52	0.46002	2.5755
7.524	0.4779	2.7067
7.528	0.49574	2.7062
7.532	0.51367	2.7988
7.536	0.53148	2.5859
7.54	0.54938	2.4716
7.544	0.56724	2.4338
7.548	0.58507	2.5197
7.552	0.60301	2.5115
7.556	0.62081	2.4016
7.56	0.6387	2.4215
7.564	0.65658	2.4758
7.568	0.67438	2.576
7.572	0.69233	2.5441
7.576	0.71015	2.7149
7.58	0.72804	2.7144
7.584	0.74591	2.8377
7.588	0.76374	3.1418
7.592	0.78166	3.3876
7.596	0.79948	3.2724
7.6	0.81735	3.3113
7.604	0.83524	3.1937
7.608	0.85306	3.0717
7.612	0.87098	3.1052
7.616	0.8888	2.8516
7.62	0.90669	2.6469
7.624	0.92456	2.5712
7.628	0.94239	2.6242
7.632	0.96031	2.8207
7.636	0.97813	2.9502
7.64	0.99603	3.0282
7.644	1.0139	2.9646
7.648	1.0317	2.8009
7.652	1.0496	2.4682
7.656	1.0675	1.9892
7.66	1.0854	1.4757
7.664	1.1032	0.86486
7.668	1.1101	0.2958
7.672	1.0932	-0.56782
7.676	1.0752	-1.3802
7.68	1.0574	-2.2021
7.684	1.0396	-3.0092
7.688	1.0217	-3.6066
7.692	1.0039	-4.0078
7.696	0.9859	-4.4263
7.7	0.96809	-4.6829
7.704	0.95023	-4.6245
7.708	0.93233	-4.5678
7.712	0.91453	-4.2524
7.716	0.8966	-4.1845
7.72	0.87876	-4.049
7.724	0.8609	-3.9809
7.728	0.843	-3.8334
7.732	0.8252	-3.9009
7.736	0.80727	-3.9045
7.74	0.78943	-3.8565
7.744	0.77158	-3.8127
7.748	0.75367	-3.649
7.752	0.73587	-3.5926
7.756	0.71793	-3.6324
7.76	0.70011	-3.8203
7.764	0.68226	-3.8088
7.768	0.66434	-3.8146
7.772	0.64654	-3.5538
7.776	0.62859	-3.3216
7.78	0.61077	-3.2059
7.784	0.59292	-3.0872
7.788	0.57501	-3.1524
7.792	0.55721	-3.0243
7.796	0.53927	-3.2402
7.8	0.52144	-3.503
7.804	0.50359	-3.8719
7.808	0.48568	-4.1219
7.812	0.46787	-4.355
7.816	0.44996	-4.3685
7.82	0.43211	-4.4648
7.824	0.41424	-4.5966
7.828	0.39636	-4.6739
7.832	0.37855	-4.7416
7.836	0.36063	-4.947
7.84	0.34278	-4.9446
7.844	0.32494	-4.8759
7.848	0.30703	-4.6668
7.852	0.28922	-4.3979
7.856	0.2713	-4.2019
7.86	0.25345	-4.2451
7.864	0.23561	-4.2596
7.868	0.21771	-4.3922
7.872	0.19989	-4.2969
7.876	0.18196	-4.3678
7.88	0.16413	-4.4319
7.884	0.14628	-4.455
7.888	0.12838	-4.4344
7.892	0.11056	-4.2235
7.896	0.092643	-4.0977
7.9	0.074797	-3.9648
7.904	0.056939	-4.02
7.908	0.039056	-3.9587
7.912	0.021234	-3.9737
7.916	0.003376	-3.9557
7.92	-0.014348	-3.9999
7.924	-0.032194	-4.1629
7.928	-0.050028	-4.2973
7.932	-0.067959	-4.4586
7.936	-0.085769	-4.4407
7.94	-0.10368	-4.622
7.944	-0.12152	-4.6036
7.948	-0.13936	-4.7229
7.952	-0.15729	-4.6036
7.956	-0.17508	-4.6458
7.96	-0.193	-4.6497
7.964	-0.21085	-4.6465
7.968	-0.2287	-4.7013
7.972	-0.24662	-4.5429
7.976	-0.26441	-4.5254
7.98	-0.28232	-4.2916
7.984	-0.30018	-4.4347
7.988	-0.31802	-4.3593
7.992	-0.33594	-4.5157
[truncated: 1,285 more rows]

## Sheet: EDFig 2b
t (s)	force (pN)	x_trap (um)
0	2.6236	-0.19242
4e-05	3.5835	-0.19242
8e-05	3.2635	-0.19242
0.00012	3.6475	-0.19242
0.00016	3.3275	-0.19242
0.0002	2.7516	-0.19242
0.00024	2.4317	-0.19242
0.00028	2.1117	-0.19242
0.00032	2.3037	-0.19242
0.00036	2.4956	-0.19242
0.0004	1.0878	-0.19242
0.00044	1.9197	-0.19242
0.00048	1.7917	-0.19242
0.00052	1.2798	-0.19242
0.00056	1.3438	-0.19242
0.0006	0.19197	-0.19242
0.00064	0.89587	-0.19242
0.00068	0.31995	-0.19242
0.00072	0	-0.19242
0.00076	0	-0.19242
0.0008	-1.1518	-0.19242
0.00084	-1.2158	-0.19242
0.00088	0.12798	-0.19242
0.00092	0.44794	-0.19242
0.00096	0.12798	-0.19242
0.001	-1.0239	-0.19242
0.00104	-0.38394	-0.19242
0.00108	-1.5358	-0.19242
0.00112	-0.25596	-0.19242
0.00116	-0.31995	-0.19242
0.0012	-1.1518	-0.19242
0.00124	-1.2798	-0.19242
0.00128	0.063991	-0.19242
0.00132	-0.63991	-0.19242
0.00136	-0.51193	-0.19242
0.0014	-0.19197	-0.19242
0.00144	0.31995	-0.19242
0.00148	-1.0878	-0.19242
0.00152	-0.38394	-0.19242
0.00156	-2.1117	-0.19242
0.0016	-1.8557	-0.19242
0.00164	-1.6638	-0.19242
0.00168	-1.9837	-0.19242
0.00172	-2.1757	-0.19242
0.00176	-2.8156	-0.19242
0.0018	-2.4956	-0.19242
0.00184	-2.8796	-0.19242
0.00188	-3.0076	-0.19242
0.00192	-3.3915	-0.19242
0.00196	-3.1995	-0.19242
0.002	-2.4317	-0.19242
0.00204	-2.4317	-0.19242
0.00208	-1.1518	-0.19242
0.00212	-2.0477	-0.19242
0.00216	-2.3677	-0.19242
0.0022	-2.4956	-0.19242
0.00224	-2.9436	-0.19242
0.00228	-1.4718	-0.19242
0.00232	-1.9197	-0.19242
0.00236	-0.7039	-0.19242
0.0024	-1.4718	-0.19242
0.00244	-1.0239	-0.19242
0.00248	-1.7278	-0.19242
0.00252	-0.83188	-0.19242
0.00256	-1.2158	-0.19242
0.0026	-0.38394	-0.19242
0.00264	-1.4078	-0.19242
0.00268	-0.7039	-0.19242
0.00272	-0.63991	-0.19242
0.00276	-1.4078	-0.19242
0.0028	-2.3677	-0.19242
0.00284	-2.5596	-0.19242
0.00288	-1.9837	-0.19242
0.00292	-1.7278	-0.19242
0.00296	-1.8557	-0.19242
0.003	-1.1518	-0.19242
0.00304	-1.5998	-0.19242
0.00308	-0.83188	-0.19242
0.00312	-0.063991	-0.19242
0.00316	0.38394	-0.19242
0.0032	0.12798	-0.19242
0.00324	-0.57592	-0.19242
0.00328	0.31995	-0.19242
0.00332	1.1518	-0.19242
0.00336	0.25596	-0.19242
0.0034	0.44794	-0.19242
0.00344	0.25596	-0.19242
0.00348	-0.89587	-0.19242
0.00352	-0.44794	-0.19242
0.00356	0.12798	-0.19242
0.0036	-0.57592	-0.19242
0.00364	0.063991	-0.19242
0.00368	-0.063991	-0.19242
0.00372	-0.25596	-0.19242
0.00376	-0.25596	-0.19242
0.0038	-1.5998	-0.19242
0.00384	-0.063991	-0.19242
0.00388	-0.063991	-0.19242
0.00392	0.63991	-0.19242
0.00396	0.89587	-0.19242
0.004	0.25596	-0.19242
0.00404	-0.83188	-0.19242
0.00408	-1.1518	-0.19242
0.00412	-0.95986	-0.19242
0.00416	-0.76789	-0.19242
0.0042	-0.063991	-0.19242
0.00424	-0.44794	-0.19242
0.00428	-1.1518	-0.19242
0.00432	0.44794	-0.19242
0.00436	-0.7039	-0.19242
0.0044	0.76789	-0.19242
0.00444	-0.7039	-0.19242
0.00448	-0.51193	-0.19242
0.00452	-0.76789	-0.19242
0.00456	-1.0239	-0.19242
0.0046	0	-0.19242
0.00464	0.76789	-0.19242
0.00468	0	-0.19242
0.00472	0.83188	-0.19242
0.00476	0.95986	-0.19242
0.0048	-0.44794	-0.19242
0.00484	-1.2798	-0.19242
0.00488	-0.31995	-0.19242
0.00492	0.31995	-0.19242
0.00496	0.38394	-0.19242
0.005	0.12798	-0.19242
0.00504	0.95986	-0.19242
0.00508	0.44794	-0.19242
0.00512	0.63991	-0.19242
0.00516	0.95986	-0.19242
0.0052	0.76789	-0.19242
0.00524	1.4078	-0.19242
0.00528	1.5358	-0.19242
0.00532	1.5358	-0.19242
0.00536	0.89587	-0.19242
0.0054	0.57592	-0.19242
0.00544	1.0878	-0.19242
0.00548	0.25596	-0.19242
0.00552	1.1518	-0.19242
0.00556	0.83188	-0.19242
0.0056	-0.31995	-0.19242
0.00564	0.76789	-0.19242
0.00568	1.2158	-0.19242
0.00572	0	-0.19242
0.00576	1.3438	-0.19242
0.0058	0.25596	-0.19242
0.00584	-0.12798	-0.19242
0.00588	0.51193	-0.19242
0.00592	1.8557	-0.19242
0.00596	2.6236	-0.19242
0.006	2.3037	-0.19242
0.00604	0.63991	-0.19242
0.00608	1.4078	-0.19242
0.00612	1.7278	-0.19242
0.00616	1.0878	-0.19242
0.0062	0.63991	-0.19242
0.00624	1.4078	-0.19242
0.00628	2.3677	-0.19242
0.00632	2.0477	-0.19242
0.00636	2.1117	-0.19242
0.0064	1.0878	-0.19242
0.00644	2.8156	-0.19242
0.00648	1.6638	-0.19242
0.00652	1.7917	-0.19242
0.00656	2.1757	-0.19242
0.0066	1.8557	-0.19242
0.00664	1.7278	-0.19242
0.00668	1.5998	-0.19242
0.00672	1.1518	-0.19242
0.00676	0.12798	-0.19242
0.0068	1.3438	-0.19242
0.00684	1.7917	-0.19242
0.00688	0.95986	-0.19242
0.00692	0.7039	-0.19242
0.00696	0.89587	-0.19242
0.007	1.4078	-0.19242
0.00704	0.25596	-0.19242
0.00708	0.57592	-0.19242
0.00712	0.89587	-0.19242
0.00716	1.0878	-0.19242
0.0072	1.2798	-0.19242
0.00724	1.5998	-0.19242
0.00728	1.2798	-0.19242
0.00732	1.3438	-0.19242
0.00736	1.2798	-0.19242
0.0074	1.3438	-0.19242
0.00744	0.7039	-0.19242
0.00748	2.1117	-0.19242
0.00752	0.63991	-0.19242
0.00756	0.19197	-0.19242
0.0076	1.5358	-0.19242
0.00764	1.1518	-0.19242
0.00768	0.83188	-0.19242
0.00772	0.7039	-0.19242
0.00776	-0.12798	-0.19242
0.0078	-0.76789	-0.19242
0.00784	0.57592	-0.19242
0.00788	-0.19197	-0.19242
0.00792	0.38394	-0.19242
0.00796	-0.38394	-0.19242
0.008	-0.63991	-0.19242
0.00804	0.063991	-0.19242
0.00808	0.063991	-0.19242
0.00812	-1.6638	-0.19242
0.00816	-1.1518	-0.19242
0.0082	-0.44794	-0.19242
0.00824	-1.5358	-0.19242
0.00828	-1.8557	-0.19242
0.00832	-2.2397	-0.19242
0.00836	-1.8557	-0.19242
0.0084	-1.3438	-0.19242
0.00844	-0.25596	-0.19242
0.00848	-0.31995	-0.19242
0.00852	0.31995	-0.19242
0.00856	-1.1518	-0.19242
0.0086	-0.7039	-0.19242
0.00864	0.31995	-0.19242
0.00868	-0.063991	-0.19242
0.00872	-0.19197	-0.19242
0.00876	0.83188	-0.19242
0.0088	0.31995	-0.19242
0.00884	0.83188	-0.19242
0.00888	0.51193	-0.19242
0.00892	0.12798	-0.19242
0.00896	0.19197	-0.19242
0.009	0.31995	-0.19242
0.00904	0.83188	-0.19242
0.00908	-0.12798	-0.19242
0.00912	0.25596	-0.19242
0.00916	-0.63991	-0.19242
0.0092	-1.2158	-0.19242
0.00924	-1.2158	-0.19242
0.00928	-1.2158	-0.19242
0.00932	-0.83188	-0.19242
0.00936	-1.0878	-0.19242
0.0094	-1.5998	-0.19242
0.00944	-0.31995	-0.19242
0.00948	-0.89587	-0.19242
0.00952	-2.1117	-0.19242
0.00956	-1.4078	-0.19242
0.0096	-1.9837	-0.19242
0.00964	-0.89587	-0.19242
0.00968	-1.5998	-0.19242
0.00972	-1.7278	-0.19242
0.00976	-0.57592	-0.19242
0.0098	-1.3438	-0.19242
0.00984	0.12798	-0.19242
0.00988	-0.57592	-0.19242
0.00992	0.19197	-0.19242
0.00996	-1.0239	-0.19242
0.01	0.19197	-0.19242
0.01004	-0.51193	-0.19242
0.01008	-0.57592	-0.19242
0.01012	-2.1757	-0.19242
0.01016	-1.4718	-0.19242
0.0102	-0.76789	-0.19242
0.01024	0.19197	-0.19242
0.01028	-0.83188	-0.19242
0.01032	0.12798	-0.19242
0.01036	0.38394	-0.19242
0.0104	0.38394	-0.19242
0.01044	-0.19197	-0.19242
0.01048	-0.57592	-0.19242
0.01052	-0.38394	-0.19242
0.01056	-0.57592	-0.19242
0.0106	-0.25596	-0.19242
0.01064	0	-0.19242
0.01068	0	-0.19242
0.01072	0.95986	-0.19242
0.01076	0.63991	-0.19242
0.0108	-0.95986	-0.19242
0.01084	-0.44794	-0.19242
0.01088	0.12798	-0.19242
0.01092	-0.83188	-0.19242
0.01096	-1.1518	-0.19242
0.011	-0.44794	-0.19242
0.01104	0.38394	-0.19242
0.01108	-0.38394	-0.19242
0.01112	-0.76789	-0.19242
0.01116	-0.31995	-0.19242
0.0112	-1.2158	-0.19242
0.01124	-1.1518	-0.19242
0.01128	-1.0878	-0.19242
0.01132	-0.38394	-0.19242
0.01136	-0.63991	-0.19242
0.0114	-0.38394	-0.19242
0.01144	-0.89587	-0.19242
0.01148	-0.063991	-0.19242
0.01152	0.83188	-0.19242
0.01156	-0.12798	-0.19242
0.0116	0.31995	-0.19242
0.01164	-0.12798	-0.19242
0.01168	0.19197	-0.19242
0.01172	-1.4718	-0.19242
0.01176	-0.12798	-0.19242
0.0118	-1.0239	-0.19242
0.01184	0.12798	-0.19242
0.01188	0.31995	-0.19242
0.01192	0.51193	-0.19242
0.01196	1.0878	-0.19242
0.012	0.89587	-0.19242
0.01204	1.7917	-0.19242
0.01208	1.6638	-0.19242
0.01212	0.31995	-0.19242
0.01216	0.57592	-0.19242
0.0122	0.38394	-0.19242
0.01224	0	-0.19242
0.01228	-0.7039	-0.19242
0.01232	0.95986	-0.19242
0.01236	0.7039	-0.19242
0.0124	0.51193	-0.19242
0.01244	0.063991	-0.19242
0.01248	0.83188	-0.19242
0.01252	-0.19197	-0.19242
0.01256	-0.25596	-0.19242
0.0126	-0.19197	-0.19242
0.01264	1.0239	-0.19242
0.01268	0.57592	-0.19242
0.01272	0.57592	-0.19242
0.01276	1.0878	-0.19242
0.0128	0.89587	-0.19242
0.01284	0.31995	-0.19242
0.01288	1.1518	-0.19242
0.01292	0.31995	-0.19242
0.01296	0.31995	-0.19242
0.013	-0.7039	-0.19242
0.01304	0.063991	-0.19242
0.01308	-0.19197	-0.19242
0.01312	-0.38394	-0.19242
0.01316	0.12798	-0.19242
0.0132	-1.4078	-0.19242
0.01324	-0.25596	-0.19242
0.01328	-1.1518	-0.19242
0.01332	-0.95986	-0.19242
0.01336	-0.51193	-0.19242
0.0134	-0.19197	-0.19242
0.01344	0.12798	-0.19242
0.01348	0.25596	-0.19242
0.01352	0.44794	-0.19242
0.01356	-0.57592	-0.19242
0.0136	0.7039	-0.19242
0.01364	0.31995	-0.19242
0.01368	0.76789	-0.19242
0.01372	-0.89587	-0.19242
0.01376	-0.063991	-0.19242
0.0138	-0.12798	-0.19242
0.01384	-1.2158	-0.19242
0.01388	0.95986	-0.19242
0.01392	0.57592	-0.19242
0.01396	-0.83188	-0.19242
0.014	-0.31995	-0.19242
0.01404	-0.063991	-0.19242
0.01408	-0.19197	-0.19242
0.01412	-0.31995	-0.19242
0.01416	-1.0239	-0.19242
0.0142	-0.7039	-0.19242
0.01424	0.25596	-0.19242
0.01428	-0.31995	-0.19242
0.01432	-0.31995	-0.19242
0.01436	0.25596	-0.19242
0.0144	-0.19197	-0.19242
0.01444	0.063991	-0.19242
0.01448	0.63991	-0.19242
0.01452	0.44794	-0.19242
0.01456	0.7039	-0.19242
0.0146	0.19197	-0.19242
0.01464	-0.063991	-0.19242
0.01468	0.51193	-0.19242
0.01472	0.38394	-0.19242
0.01476	-0.51193	-0.19242
0.0148	-0.12798	-0.19242
0.01484	-0.76789	-0.19242
0.01488	-0.38394	-0.19242
0.01492	-0.25596	-0.19242
0.01496	0.63991	-0.19242
0.015	1.0239	-0.19242
0.01504	1.1518	-0.19242
0.01508	1.0239	-0.19242
0.01512	1.4718	-0.19242
0.01516	2.4956	-0.19242
0.0152	1.5998	-0.19242
0.01524	2.2397	-0.19242
0.01528	2.3037	-0.19242
0.01532	1.2158	-0.19242
0.01536	1.8557	-0.19242
0.0154	0.89587	-0.19242
0.01544	-0.38394	-0.19242
0.01548	0.89587	-0.19242
0.01552	0.38394	-0.19242
0.01556	0.63991	-0.19242
0.0156	0.25596	-0.19242
0.01564	-0.63991	-0.19242
0.01568	-0.83188	-0.19242
0.01572	-0.38394	-0.19242
0.01576	0.12798	-0.19242
0.0158	-0.89587	-0.19242
0.01584	-0.89587	-0.19242
0.01588	-0.44794	-0.19242
0.01592	0.38394	-0.19242
0.01596	0.12798	-0.19242
0.016	-0.063991	-0.19242
0.01604	-0.25596	-0.19242
0.01608	-0.7039	-0.19242
0.01612	0.76789	-0.19242
0.01616	0.89587	-0.19242
0.0162	0.19197	-0.19242
0.01624	-0.12798	-0.19242
0.01628	0.44794	-0.19242
0.01632	0.51193	-0.19242
0.01636	1.6638	-0.19242
0.0164	0.57592	-0.19242
0.01644	-0.51193	-0.19242
0.01648	0.31995	-0.19242
0.01652	0.19197	-0.19242
0.01656	-0.38394	-0.19242
0.0166	-0.89587	-0.19242
0.01664	-0.95986	-0.19242
0.01668	-1.9837	-0.19242
0.01672	-1.8557	-0.19242
0.01676	-0.38394	-0.19242
0.0168	-0.76789	-0.19242
0.01684	-0.89587	-0.19242
0.01688	-1.2158	-0.19242
0.01692	0.063991	-0.19242
0.01696	-0.38394	-0.19242
0.017	-0.7039	-0.19242
0.01704	-0.31995	-0.19242
0.01708	0.31995	-0.19242
0.01712	-0.7039	-0.19242
0.01716	0.12798	-0.19242
0.0172	0.7039	-0.19242
0.01724	0.19197	-0.19242
0.01728	0.7039	-0.19242
0.01732	1.7917	-0.19242
0.01736	1.8557	-0.19242
0.0174	1.5998	-0.19242
0.01744	1.6638	-0.19242
0.01748	1.0878	-0.19242
0.01752	1.2158	-0.19242
0.01756	1.7278	-0.19242
0.0176	1.5358	-0.19242
0.01764	1.1518	-0.19242
0.01768	0.063991	-0.19242
0.01772	0.51193	-0.19242
0.01776	0.51193	-0.19242
0.0178	0.51193	-0.19242
0.01784	0.7039	-0.19242
0.01788	0.38394	-0.19242
0.01792	-0.25596	-0.19242
0.01796	1.0878	-0.19242
0.018	2.1117	-0.19242
0.01804	0.12798	-0.19242
0.01808	-0.31995	-0.19242
0.01812	-0.19197	-0.19242
0.01816	0.57592	-0.19242
0.0182	-0.12798	-0.19242
0.01824	0.57592	-0.19242
0.01828	0.38394	-0.19242
0.01832	-0.63991	-0.19242
0.01836	-0.25596	-0.19242
0.0184	-0.89587	-0.19242
0.01844	-0.063991	-0.19242
0.01848	-1.0239	-0.19242
0.01852	-0.38394	-0.19242
0.01856	0.57592	-0.19242
0.0186	-0.063991	-0.19242
0.01864	-0.44794	-0.19242
0.01868	0.89587	-0.19242
0.01872	0.7039	-0.19242
0.01876	1.1518	-0.19242
0.0188	0.7039	-0.19242
0.01884	0.76789	-0.19242
0.01888	0.76789	-0.19242
0.01892	0.63991	-0.19242
0.01896	-0.19197	-0.19242
0.019	0	-0.19242
0.01904	-0.44794	-0.19242
0.01908	0.19197	-0.19242
0.01912	0.19197	-0.19242
0.01916	0.19197	-0.19242
0.0192	0.51193	-0.19242
0.01924	-0.12798	-0.19242
0.01928	-0.76789	-0.19242
0.01932	0	-0.19242
0.01936	0.063991	-0.19242
0.0194	0.31995	-0.19242
0.01944	-0.51193	-0.19242
0.01948	-0.19197	-0.19242
0.01952	-0.31995	-0.19242
0.01956	0.12798	-0.19242
0.0196	-1.1518	-0.19242
0.01964	0	-0.19242
0.01968	-0.44794	-0.19242
0.01972	0	-0.19242
0.01976	0.63991	-0.19242
0.0198	0.89587	-0.19242
0.01984	0.76789	-0.19242
0.01988	0.7039	-0.19242
0.01992	0.76789	-0.19242
0.01996	0.51193	-0.19242
0.02	0.95986	-0.19242
0.02004	1.9837	-0.19242
0.02008	1.3438	-0.19242
0.02012	-0.063991	-0.19242
0.02016	0.57592	-0.19242
0.0202	0.89587	-0.19242
0.02024	0.44794	-0.19242
0.02028	1.1518	-0.19242
0.02032	0.51193	-0.19242
0.02036	0.38394	-0.19242
0.0204	0.57592	-0.19242
0.02044	0.83188	-0.19242
0.02048	0.89587	-0.19242
0.02052	0.063991	-0.19242
0.02056	-0.25596	-0.19242
0.0206	0.31995	-0.19242
0.02064	0.12798	-0.19242
0.02068	1.2158	-0.19242
0.02072	-0.31995	-0.19242
0.02076	0.063991	-0.19242
0.0208	0.19197	-0.19242
0.02084	1.2798	-0.19242
0.02088	0.25596	-0.19242
0.02092	-0.31995	-0.19242
0.02096	0.38394	-0.19242
0.021	0.19197	-0.19242
0.02104	0.83188	-0.19242
0.02108	1.2798	-0.19242
0.02112	1.0878	-0.19242
0.02116	1.0239	-0.19242
0.0212	0.95986	-0.19242
0.02124	1.7278	-0.19242
0.02128	2.1757	-0.19242
0.02132	3.1995	-0.19242
0.02136	0.95986	-0.19242
0.0214	0.95986	-0.19242
0.02144	0.44794	-0.19242
0.02148	1.0878	-0.19242
0.02152	0.83188	-0.19242
0.02156	0.19197	-0.19242
0.0216	0.51193	-0.19242
0.02164	0.57592	-0.19242
0.02168	0.63991	-0.19242
0.02172	0.25596	-0.19242
0.02176	0.063991	-0.19242
0.0218	0.12798	-0.19242
0.02184	0.95986	-0.19242
0.02188	0.31995	-0.19242
0.02192	0.83188	-0.19242
0.02196	-0.25596	-0.19242
0.022	0.38394	-0.19242
0.02204	0.25596	-0.19242
0.02208	0.19197	-0.19242
0.02212	0	-0.19242
0.02216	0.12798	-0.19242
0.0222	0.44794	-0.19242
0.02224	1.7278	-0.19242
0.02228	0	-0.19242
0.02232	0.95986	-0.19242
0.02236	1.7917	-0.19242
0.0224	1.1518	-0.19242
0.02244	1.1518	-0.19242
0.02248	1.6638	-0.19242
0.02252	0.25596	-0.19242
0.02256	1.1518	-0.19242
0.0226	0.89587	-0.19242
0.02264	1.2158	-0.19242
0.02268	0.51193	-0.19242
0.02272	1.4078	-0.19242
0.02276	0.31995	-0.19242
0.0228	0.95986	-0.19242
0.02284	0.63991	-0.19242
0.02288	1.1518	-0.19242
0.02292	0.76789	-0.19242
0.02296	1.7917	-0.19242
0.023	0.63991	-0.19242
0.02304	0.31995	-0.19242
0.02308	-0.57592	-0.19242
0.02312	0.38394	-0.19242
0.02316	0.19197	-0.19242
0.0232	-0.44794	-0.19242
0.02324	-0.7039	-0.19242
0.02328	-0.95986	-0.19242
0.02332	0.31995	-0.19242
0.02336	-0.7039	-0.19242
0.0234	0.76789	-0.19242
0.02344	0.51193	-0.19242
0.02348	-0.7039	-0.19242
0.02352	-0.83188	-0.19242
0.02356	-0.19197	-0.19242
0.0236	0.63991	-0.19242
0.02364	0.31995	-0.19242
0.02368	-1.0878	-0.19242
0.02372	-1.4718	-0.19242
0.02376	0	-0.19242
0.0238	-0.76789	-0.19242
0.02384	-1.4718	-0.19242
0.02388	-0.44794	-0.19242
0.02392	0.7039	-0.19242
0.02396	0.19197	-0.19242
0.024	0	-0.19242
0.02404	-0.7039	-0.19242
0.02408	-0.063991	-0.19242
0.02412	-1.0878	-0.19242
0.02416	-1.3438	-0.19242
0.0242	-1.4078	-0.19242
0.02424	-1.0239	-0.19242
0.02428	-2.9436	-0.19242
0.02432	-2.2397	-0.19242
0.02436	0	-0.19242
0.0244	-0.7039	-0.19242
0.02444	-1.1518	-0.19242
0.02448	-1.0878	-0.19242
0.02452	-0.44794	-0.19242
0.02456	-1.9197	-0.19242
0.0246	-1.5998	-0.19242
0.02464	-1.2158	-0.19242
0.02468	-1.4078	-0.19242
0.02472	-2.3677	-0.19242
0.02476	-1.9837	-0.19242
0.0248	-1.4718	-0.19242
0.02484	-1.6638	-0.19242
0.02488	-1.8557	-0.19242
0.02492	-2.1117	-0.19242
0.02496	-1.0239	-0.19242
0.025	-0.83188	-0.19242
0.02504	-0.63991	-0.19242
0.02508	0.12798	-0.19242
0.02512	0.31995	-0.19242
0.02516	-0.7039	-0.19242
0.0252	-1.2798	-0.19242
0.02524	-1.2798	-0.19242
0.02528	0	-0.19242
0.02532	-1.4078	-0.19242
0.02536	-0.89587	-0.19242
0.0254	-1.5998	-0.19242
0.02544	-1.1518	-0.19242
0.02548	-1.3438	-0.19242
0.02552	-1.4078	-0.19242
0.02556	-2.1117	-0.19242
0.0256	-2.1117	-0.19242
0.02564	-1.4078	-0.19242
0.02568	0.063991	-0.19242
0.02572	-0.19197	-0.19242
0.02576	-1.2798	-0.19242
0.0258	-1.3438	-0.19242
0.02584	-0.83188	-0.19242
0.02588	-1.9837	-0.19242
0.02592	-2.1757	-0.19242
0.02596	-2.0477	-0.19242
0.026	-2.6236	-0.19242
0.02604	-2.4317	-0.19242
0.02608	-1.8557	-0.19242
0.02612	-1.3438	-0.19242
0.02616	-1.0878	-0.19242
0.0262	-0.25596	-0.19242
0.02624	-0.63991	-0.19242
0.02628	-0.12798	-0.19242
0.02632	-0.44794	-0.19242
0.02636	-0.83188	-0.19242
0.0264	-0.38394	-0.19242
0.02644	-1.0878	-0.19242
0.02648	-0.51193	-0.19242
0.02652	-0.7039	-0.19242
0.02656	-2.1757	-0.19242
0.0266	-1.3438	-0.19242
0.02664	-1.7278	-0.19242
0.02668	-1.6638	-0.19242
0.02672	-1.5358	-0.19242
0.02676	-2.0477	-0.19242
0.0268	-1.4718	-0.19242
0.02684	-1.5998	-0.19242
0.02688	-0.83188	-0.19242
0.02692	-0.51193	-0.19242
0.02696	-1.5358	-0.19242
0.027	-0.89587	-0.19242
0.02704	-0.7039	-0.19242
0.02708	-0.76789	-0.19242
0.02712	-1.1518	-0.19242
0.02716	-0.63991	-0.19242
0.0272	-1.0878	-0.19242
0.02724	-1.2798	-0.19242
0.02728	-1.6638	-0.19242
0.02732	-0.76789	-0.19242
0.02736	0.063991	-0.19242
0.0274	-1.5998	-0.19242
0.02744	-0.7039	-0.19242
0.02748	-0.57592	-0.19242
0.02752	-0.25596	-0.19242
0.02756	-0.44794	-0.19242
0.0276	0.31995	-0.19242
0.02764	1.4718	-0.19242
0.02768	-0.063991	-0.19242
0.02772	-0.89587	-0.19242
0.02776	0.19197	-0.19242
0.0278	-0.57592	-0.19242
0.02784	0.7039	-0.19242
0.02788	0.51193	-0.19242
0.02792	0.19197	-0.19242
0.02796	0.12798	-0.19242
0.028	-1.0239	-0.19242
0.02804	0.12798	-0.19242
0.02808	0.76789	-0.19242
0.02812	-0.063991	-0.19242
0.02816	-0.51193	-0.19242
0.0282	-0.83188	-0.19242
0.02824	0.12798	-0.19242
0.02828	-0.7039	-0.19242
0.02832	0.51193	-0.19242
0.02836	0.57592	-0.19242
0.0284	0.63991	-0.19242
0.02844	-0.12798	-0.19242
0.02848	0.44794	-0.19242
0.02852	0.83188	-0.19242
0.02856	0.83188	-0.19242
0.0286	0.063991	-0.19242
0.02864	0.25596	-0.19242
0.02868	0.51193	-0.19242
0.02872	0.063991	-0.19242
0.02876	0.31995	-0.19242
0.0288	0.57592	-0.19242
0.02884	0.76789	-0.19242
0.02888	1.1518	-0.19242
0.02892	1.3438	-0.19242
0.02896	1.7278	-0.19242
0.029	1.0878	-0.19242
0.02904	1.7917	-0.19242
0.02908	2.1757	-0.19242
0.02912	2.1757	-0.19242
0.02916	2.4317	-0.19242
0.0292	3.0076	-0.19242
0.02924	1.6638	-0.19242
0.02928	1.0239	-0.19242
0.02932	1.4078	-0.19242
0.02936	2.6236	-0.19242
0.0294	0.76789	-0.19242
0.02944	2.3677	-0.19242
0.02948	1.4718	-0.19242
0.02952	1.4078	-0.19242
0.02956	0.83188	-0.19242
0.0296	0.83188	-0.19242
0.02964	1.5998	-0.19242
0.02968	0.76789	-0.19242
0.02972	1.4078	-0.19242
0.02976	1.7278	-0.19242
0.0298	0.89587	-0.19242
0.02984	0.44794	-0.19242
0.02988	0.19197	-0.19242
0.02992	1.3438	-0.19242
0.02996	1.4718	-0.19242
0.03	2.1117	-0.19242
0.03004	1.5998	-0.19242
0.03008	1.9837	-0.19242
0.03012	2.4956	-0.19242
0.03016	3.6475	-0.19242
0.0302	3.3275	-0.19242
0.03024	3.8395	-0.19242
0.03028	4.1594	-0.19242
0.03032	3.4555	-0.19242
0.03036	3.7115	-0.19242
0.0304	2.8156	-0.19242
0.03044	3.7115	-0.19242
0.03048	3.7755	-0.19242
0.03052	4.4794	-0.19242
0.03056	2.9436	-0.19242
0.0306	3.6475	-0.19242
0.03064	3.5835	-0.19242
0.03068	3.3915	-0.19242
0.03072	3.5195	-0.19242
0.03076	3.7755	-0.19242
0.0308	2.6876	-0.19242
0.03084	2.8796	-0.19242
0.03088	2.0477	-0.19242
0.03092	2.4317	-0.19242
0.03096	1.7278	-0.19242
0.031	0.89587	-0.19242
0.03104	0.7039	-0.19242
0.03108	1.4078	-0.19242
0.03112	1.4718	-0.19242
0.03116	0.63991	-0.19242
0.0312	0.063991	-0.19242
0.03124	1.7917	-0.19242
0.03128	0.51193	-0.19242
0.03132	-0.19197	-0.19242
0.03136	0.7039	-0.19242
0.0314	-0.7039	-0.19242
0.03144	0	-0.19242
0.03148	-0.89587	-0.19242
0.03152	-0.63991	-0.19242
0.03156	0.063991	-0.19242
0.0316	-0.44794	-0.19242
0.03164	-0.12798	-0.19242
0.03168	-0.31995	-0.19242
0.03172	0.063991	-0.19242
0.03176	-0.63991	-0.19242
0.0318	0.57592	-0.19242
0.03184	-0.19197	-0.19242
0.03188	-1.1518	-0.19242
0.03192	-1.1518	-0.19242
0.03196	0	-0.19242
0.032	-1.1518	-0.19242
0.03204	-0.12798	-0.19242
0.03208	0.063991	-0.19242
0.03212	1.0878	-0.19242
0.03216	0.63991	-0.19242
0.0322	-0.57592	-0.19242
0.03224	0.51193	-0.19242
0.03228	0.12798	-0.19242
0.03232	0.19197	-0.19242
0.03236	-0.95986	-0.19242
0.0324	-0.63991	-0.19242
0.03244	-1.0239	-0.19242
0.03248	-0.38394	-0.19242
0.03252	-0.76789	-0.19242
0.03256	-0.38394	-0.19242
0.0326	-1.6638	-0.19242
0.03264	-2.1117	-0.19242
0.03268	-1.6638	-0.19242
0.03272	-0.57592	-0.19242
0.03276	-1.3438	-0.19242
0.0328	-0.95986	-0.19242
0.03284	-1.0239	-0.19242
0.03288	-0.63991	-0.19242
0.03292	-0.63991	-0.19242
0.03296	-0.83188	-0.19242
0.033	-1.0878	-0.19242
0.03304	0.12798	-0.19242
0.03308	-1.2798	-0.19242
0.03312	-1.9837	-0.19242
0.03316	-1.7278	-0.19242
0.0332	-0.83188	-0.19242
0.03324	-1.4078	-0.19242
0.03328	-2.3037	-0.19242
0.03332	-2.2397	-0.19242
0.03336	-1.7278	-0.19242
0.0334	-1.0239	-0.19242
0.03344	-0.38394	-0.19242
0.03348	-0.95986	-0.19242
0.03352	-1.4078	-0.19242
0.03356	-1.3438	-0.19242
0.0336	-1.7278	-0.19242
0.03364	-2.1757	-0.19242
0.03368	-1.5358	-0.19242
0.03372	-0.89587	-0.19242
0.03376	-1.9197	-0.19242
0.0338	-1.9197	-0.19242
0.03384	-2.3677	-0.19242
0.03388	-2.4956	-0.19242
0.03392	-2.1757	-0.19242
0.03396	-1.1518	-0.19242
0.034	-1.1518	-0.19242
0.03404	-1.5358	-0.19242
0.03408	-2.1757	-0.19242
0.03412	-1.7278	-0.19242
0.03416	-1.4718	-0.19242
0.0342	-1.6638	-0.19242
0.03424	-2.2397	-0.19242
0.03428	-1.5358	-0.19242
0.03432	-2.5596	-0.19242
0.03436	-3.1356	-0.19242
0.0344	-2.6236	-0.19242
0.03444	-2.8796	-0.19242
0.03448	-2.7516	-0.19242
0.03452	-2.6236	-0.19242
0.03456	-2.2397	-0.19242
0.0346	-2.6236	-0.19242
0.03464	-2.3037	-0.19242
0.03468	-1.5358	-0.19242
0.03472	-1.7278	-0.19242
0.03476	-1.8557	-0.19242
0.0348	-3.0716	-0.19242
0.03484	-2.4956	-0.19242
0.03488	-2.6236	-0.19242
0.03492	-3.5195	-0.19242
0.03496	-2.3037	-0.19242
0.035	-2.4956	-0.19242
0.03504	-2.3677	-0.19242
0.03508	-1.4718	-0.19242
0.03512	-2.0477	-0.19242
0.03516	-1.4718	-0.19242
0.0352	-2.4317	-0.19242
0.03524	-1.3438	-0.19242
0.03528	-0.63991	-0.19242
0.03532	-1.5358	-0.19242
0.03536	-1.5358	-0.19242
0.0354	-1.4718	-0.19242
0.03544	-0.25596	-0.19242
0.03548	-0.89587	-0.19242
0.03552	-1.5998	-0.19242
0.03556	-1.9197	-0.19242
0.0356	-0.44794	-0.19242
0.03564	-1.5998	-0.19242
0.03568	-1.0878	-0.19242
0.03572	-0.51193	-0.19242
0.03576	-0.12798	-0.19242
0.0358	-1.5358	-0.19242
0.03584	-1.2158	-0.19242
0.03588	-0.95986	-0.19242
0.03592	0.12798	-0.19242
0.03596	0.57592	-0.19242
0.036	0.57592	-0.19242
0.03604	0.51193	-0.19242
0.03608	0	-0.19242
0.03612	-1.0239	-0.19242
0.03616	-0.12798	-0.19242
0.0362	0.19197	-0.19242
0.03624	-0.38394	-0.19242
0.03628	-0.063991	-0.19242
0.03632	0.12798	-0.19242
0.03636	0.25596	-0.19242
0.0364	-0.7039	-0.19242
0.03644	0.57592	-0.19242
0.03648	-0.51193	-0.19242
0.03652	0.12798	-0.19242
0.03656	0.25596	-0.19242
0.0366	-0.25596	-0.19242
0.03664	-0.44794	-0.19242
0.03668	0.19197	-0.19242
0.03672	0.063991	-0.19242
0.03676	0.95986	-0.19242
0.0368	-0.76789	-0.19242
0.03684	-0.31995	-0.19242
0.03688	-0.25596	-0.19242
0.03692	0.76789	-0.19242
0.03696	0.31995	-0.19242
0.037	-0.76789	-0.19242
0.03704	0	-0.19242
0.03708	-0.51193	-0.19242
0.03712	0.76789	-0.19242
0.03716	0.89587	-0.19242
0.0372	-0.57592	-0.19242
0.03724	0.83188	-0.19242
0.03728	0.44794	-0.19242
0.03732	0.7039	-0.19242
0.03736	0.83188	-0.19242
0.0374	0.7039	-0.19242
0.03744	2.1117	-0.19242
0.03748	1.3438	-0.19242
0.03752	1.4718	-0.19242
0.03756	1.2158	-0.19242
0.0376	0.7039	-0.19242
0.03764	0.83188	-0.19242
0.03768	0.57592	-0.19242
0.03772	0.76789	-0.19242
0.03776	0.12798	-0.19242
0.0378	-0.44794	-0.19242
0.03784	-1.2158	-0.19242
0.03788	-1.0878	-0.19242
0.03792	-0.31995	-0.19242
0.03796	-1.0239	-0.19242
0.038	-0.12798	-0.19242
0.03804	-0.25596	-0.19242
0.03808	-0.38394	-0.19242
0.03812	-0.25596	-0.19242
0.03816	-1.2158	-0.19242
0.0382	-0.89587	-0.19242
0.03824	-1.2798	-0.19242
0.03828	-1.4718	-0.19242
0.03832	-1.0878	-0.19242
0.03836	-0.95986	-0.19242
0.0384	-1.8557	-0.19242
0.03844	-2.0477	-0.19242
0.03848	-2.3037	-0.19242
0.03852	-1.3438	-0.19242
0.03856	-1.4078	-0.19242
0.0386	-1.0878	-0.19242
0.03864	-0.12798	-0.19242
0.03868	-0.063991	-0.19242
0.03872	-0.38394	-0.19242
0.03876	-0.63991	-0.19242
0.0388	-0.89587	-0.19242
0.03884	-1.0239	-0.19242
0.03888	-0.83188	-0.19242
0.03892	-0.83188	-0.19242
0.03896	-0.83188	-0.19242
0.039	-1.2798	-0.19242
0.03904	-0.19197	-0.19242
0.03908	-0.7039	-0.19242
0.03912	0.063991	-0.19242
0.03916	-0.89587	-0.19242
0.0392	-1.2798	-0.19242
0.03924	-1.5358	-0.19242
0.03928	-0.44794	-0.19242
0.03932	-0.95986	-0.19242
0.03936	-1.4718	-0.19242
0.0394	-0.63991	-0.19242
0.03944	-0.57592	-0.19242
0.03948	-1.2798	-0.19242
0.03952	-0.25596	-0.19242
0.03956	-0.38394	-0.19242
0.0396	-1.1518	-0.19242
0.03964	-1.4078	-0.19242
0.03968	-1.9197	-0.19242
0.03972	-1.9197	-0.19242
0.03976	-0.76789	-0.19242
0.0398	-1.9837	-0.19242
0.03984	-1.2798	-0.19242
0.03988	-2.0477	-0.19242
0.03992	-1.8557	-0.19242
0.03996	-1.2158	-0.19242
0.04	-0.7039	-0.19242
0.04004	-1.1518	-0.19242
0.04008	-1.5358	-0.19242
0.04012	-0.38394	-0.19242
0.04016	-1.4078	-0.19242
0.0402	-0.63991	-0.19242
0.04024	-0.89587	-0.19242
0.04028	-1.7278	-0.19242
0.04032	-0.63991	-0.19242
0.04036	-0.89587	-0.19242
0.0404	-0.063991	-0.19242
0.04044	0.57592	-0.19242
0.04048	-0.89587	-0.19242
0.04052	-0.7039	-0.19242
0.04056	-0.76789	-0.19242
0.0406	-1.0878	-0.19242
0.04064	-1.3438	-0.19242
0.04068	-1.4718	-0.19242
0.04072	-1.7917	-0.19242
0.04076	-1.4078	-0.19242
0.0408	-1.7917	-0.19242
0.04084	-1.2158	-0.19242
0.04088	-0.7039	-0.19242
0.04092	-1.5358	-0.19242
0.04096	-1.7278	-0.19242
0.041	-1.9197	-0.19242
0.04104	-1.7278	-0.19242
0.04108	-1.3438	-0.19242
0.04112	-1.4078	-0.19242
0.04116	-1.9197	-0.19242
0.0412	-0.89587	-0.19242
0.04124	-1.5998	-0.19242
0.04128	-0.63991	-0.19242
0.04132	-0.83188	-0.19242
0.04136	-0.7039	-0.19242
0.0414	-0.51193	-0.19242
0.04144	-1.9197	-0.19242
0.04148	-1.3438	-0.19242
0.04152	-3.0076	-0.19242
0.04156	-1.5998	-0.19242
0.0416	-2.1757	-0.19242
0.04164	-1.6638	-0.19242
0.04168	-0.76789	-0.19242
0.04172	-0.38394	-0.19242
0.04176	-0.31995	-0.19242
0.0418	-0.25596	-0.19242
0.04184	-0.51193	-0.19242
0.04188	-1.0239	-0.19242
0.04192	0.12798	-0.19242
0.04196	-0.7039	-0.19242
0.042	0.063991	-0.19242
0.04204	-0.7039	-0.19242
0.04208	-0.063991	-0.19242
0.04212	0.44794	-0.19242
0.04216	-0.19197	-0.19242
0.0422	-0.51193	-0.19242
0.04224	0.19197	-0.19242
0.04228	-0.063991	-0.19242
0.04232	-1.8557	-0.19242
0.04236	-1.7917	-0.19242
0.0424	-1.5358	-0.19242
0.04244	-1.0878	-0.19242
0.04248	-0.51193	-0.19242
0.04252	-1.3438	-0.19242
0.04256	-1.2798	-0.19242
0.0426	-0.76789	-0.19242
0.04264	0.063991	-0.19242
0.04268	0	-0.19242
0.04272	-0.31995	-0.19242
0.04276	0.25596	-0.19242
0.0428	-0.7039	-0.19242
0.04284	1.0239	-0.19242
0.04288	0.44794	-0.19242
0.04292	1.0239	-0.19242
0.04296	0.12798	-0.19242
0.043	0.38394	-0.19242
0.04304	0.63991	-0.19242
0.04308	1.3438	-0.19242
0.04312	1.9197	-0.19242
0.04316	1.2798	-0.19242
0.0432	2.1117	-0.19242
0.04324	1.6638	-0.19242
0.04328	2.2397	-0.19242
0.04332	2.6876	-0.19242
0.04336	1.6638	-0.19242
0.0434	2.1757	-0.19242
0.04344	2.6236	-0.19242
0.04348	2.2397	-0.19242
0.04352	2.3037	-0.19242
0.04356	1.2158	-0.19242
0.0436	1.5358	-0.19242
0.04364	1.0239	-0.19242
0.04368	0.95986	-0.19242
0.04372	0.57592	-0.19242
0.04376	-1.0239	-0.19242
0.0438	-0.063991	-0.19242
0.04384	0	-0.19242
0.04388	0.44794	-0.19242
0.04392	-0.51193	-0.19242
0.04396	-0.44794	-0.19242
0.044	0.25596	-0.19242
0.04404	-0.25596	-0.19242
0.04408	0.19197	-0.19242
0.04412	0.57592	-0.19242
0.04416	-0.25596	-0.19242
0.0442	0.63991	-0.19242
0.04424	0.7039	-0.19242
0.04428	-0.063991	-0.19242
0.04432	0.51193	-0.19242
0.04436	1.9837	-0.19242
0.0444	1.6638	-0.19242
0.04444	1.2158	-0.19242
0.04448	0.44794	-0.19242
0.04452	-0.31995	-0.19242
0.04456	0.76789	-0.19242
0.0446	0.38394	-0.19242
0.04464	1.3438	-0.19242
0.04468	1.2798	-0.19242
0.04472	0.89587	-0.19242
0.04476	0.19197	-0.19242
0.0448	0.7039	-0.19242
0.04484	0.063991	-0.19242
0.04488	0.31995	-0.19242
0.04492	0.38394	-0.19242
0.04496	0.89587	-0.19242
0.045	1.0878	-0.19242
0.04504	-0.44794	-0.19242
0.04508	-0.7039	-0.19242
0.04512	0.12798	-0.19242
0.04516	0.44794	-0.19242
0.0452	0.19197	-0.19242
0.04524	-0.57592	-0.19242
0.04528	-0.25596	-0.19242
0.04532	-0.38394	-0.19242
0.04536	0.19197	-0.19242
0.0454	-0.25596	-0.19242
0.04544	-0.19197	-0.19242
0.04548	-0.38394	-0.19242
0.04552	0.38394	-0.19242
0.04556	-0.44794	-0.19242
0.0456	-1.0239	-0.19242
0.04564	-1.4718	-0.19242
0.04568	-1.0239	-0.19242
0.04572	-0.83188	-0.19242
0.04576	-0.95986	-0.19242
0.0458	-0.25596	-0.19242
0.04584	-0.89587	-0.19242
0.04588	-1.3438	-0.19242
0.04592	-1.4078	-0.19242
0.04596	-0.89587	-0.19242
0.046	-0.63991	-0.19242
0.04604	-1.4718	-0.19242
0.04608	-0.38394	-0.19242
0.04612	-1.1518	-0.19242
0.04616	-0.7039	-0.19242
0.0462	-0.63991	-0.19242
0.04624	-1.5358	-0.19242
0.04628	-0.83188	-0.19242
0.04632	-1.5358	-0.19242
0.04636	-2.0477	-0.19242
0.0464	-1.1518	-0.19242
0.04644	-0.7039	-0.19242
0.04648	-1.1518	-0.19242
0.04652	-0.7039	-0.19242
0.04656	-0.89587	-0.19242
0.0466	-2.4317	-0.19242
0.04664	-1.7278	-0.19242
0.04668	-1.9197	-0.19242
0.04672	-1.8557	-0.19242
0.04676	-1.6638	-0.19242
0.0468	-2.1117	-0.19242
0.04684	-2.1117	-0.19242
0.04688	-2.2397	-0.19242
0.04692	-1.6638	-0.19242
0.04696	-1.4078	-0.19242
0.047	-2.0477	-0.19242
0.04704	-0.7039	-0.19242
0.04708	-0.57592	-0.19242
0.04712	-2.1117	-0.19242
0.04716	-2.1117	-0.19242
0.0472	-1.6638	-0.19242
0.04724	-1.9837	-0.19242
0.04728	-2.8796	-0.19242
0.04732	-2.3037	-0.19242
0.04736	-2.1117	-0.19242
0.0474	-3.0716	-0.19242
0.04744	-1.9837	-0.19242
0.04748	-1.2158	-0.19242
0.04752	-1.2798	-0.19242
0.04756	-1.4078	-0.19242
0.0476	0.19197	-0.19242
0.04764	-0.12798	-0.19242
0.04768	-1.0239	-0.19242
0.04772	-1.6638	-0.19242
0.04776	-0.83188	-0.19242
0.0478	-1.0878	-0.19242
0.04784	-2.3037	-0.19242
0.04788	-2.1757	-0.19242
0.04792	-2.1757	-0.19242
0.04796	-3.7755	-0.19242
0.048	-2.0477	-0.19242
0.04804	-3.3275	-0.19242
0.04808	-2.1117	-0.19242
0.04812	-2.3037	-0.19242
0.04816	-2.3677	-0.19242
0.0482	-2.4956	-0.19242
0.04824	-2.6236	-0.19242
0.04828	-2.8156	-0.19242
0.04832	-1.1518	-0.19242
0.04836	-1.4718	-0.19242
0.0484	-1.0878	-0.19242
0.04844	-2.7516	-0.19242
0.04848	-2.5596	-0.19242
0.04852	-1.0878	-0.19242
0.04856	-1.7278	-0.19242
0.0486	-0.83188	-0.19242
0.04864	-0.7039	-0.19242
0.04868	-1.0239	-0.19242
0.04872	-1.9197	-0.19242
0.04876	-1.9197	-0.19242
0.0488	-0.63991	-0.19242
0.04884	-1.2158	-0.19242
0.04888	-1.3438	-0.19242
0.04892	-0.83188	-0.19242
0.04896	-0.83188	-0.19242
0.049	-1.1518	-0.19242
0.04904	-0.76789	-0.19242
0.04908	-0.25596	-0.19242
0.04912	-0.51193	-0.19242
0.04916	-1.6638	-0.19242
0.0492	-1.4078	-0.19242
0.04924	-2.8156	-0.19242
0.04928	-1.8557	-0.19242
0.04932	-2.3037	-0.19242
0.04936	-1.1518	-0.19242
0.0494	-1.9197	-0.19242
0.04944	-2.6876	-0.19242
0.04948	-1.2798	-0.19242
0.04952	-1.7278	-0.19242
0.04956	-1.2158	-0.19242
0.0496	-1.4078	-0.19242
0.04964	-1.8557	-0.19242
0.04968	-1.0878	-0.19242
0.04972	-0.12798	-0.19242
0.04976	-0.57592	-0.19242
0.0498	0.31995	-0.19242
0.04984	-1.2798	-0.19242
0.04988	-0.89587	-0.19242
0.04992	-1.7917	-0.19242
0.04996	-1.9197	-0.19242
0.05	-1.9197	-0.19242
0.05004	-3.0076	-0.19242
0.05008	-1.6638	-0.19242
0.05012	-1.9197	-0.19242
0.05016	-2.1117	-0.19242
0.0502	-2.7516	-0.19242
0.05024	-2.2397	-0.19242
0.05028	-1.0239	-0.19242
0.05032	-1.4078	-0.19242
0.05036	-2.8796	-0.19242
0.0504	-2.1117	-0.19242
0.05044	-0.76789	-0.19242
0.05048	-0.95986	-0.19242
0.05052	-0.76789	-0.19242
0.05056	0.51193	-0.19242
0.0506	0.57592	-0.19242
0.05064	0.44794	-0.19242
0.05068	0.95986	-0.19242
0.05072	-0.31995	-0.19242
0.05076	-1.0878	-0.19242
0.0508	-0.83188	-0.19242
0.05084	-1.0239	-0.19242
0.05088	-0.95986	-0.19242
0.05092	-0.44794	-0.19242
0.05096	1.1518	-0.19242
0.051	0.44794	-0.19242
0.05104	0.38394	-0.19242
0.05108	1.0239	-0.19242
0.05112	1.2158	-0.19242
0.05116	0.76789	-0.19242
0.0512	1.6638	-0.19242
0.05124	1.0878	-0.19242
0.05128	1.9837	-0.19242
0.05132	0.95986	-0.19242
0.05136	1.9197	-0.19242
0.0514	1.0878	-0.19242
0.05144	0.76789	-0.19242
0.05148	0.89587	-0.19242
0.05152	0.25596	-0.19242
0.05156	0.44794	-0.19242
0.0516	0.95986	-0.19242
0.05164	2.5596	-0.19242
0.05168	0.7039	-0.19242
0.05172	1.0239	-0.19242
0.05176	0.83188	-0.19242
0.0518	0.83188	-0.19242
0.05184	1.5358	-0.19242
0.05188	0.063991	-0.19242
0.05192	0.83188	-0.19242
0.05196	0.57592	-0.19242
0.052	1.4078	-0.19242
0.05204	0.89587	-0.19242
0.05208	0.44794	-0.19242
0.05212	0.063991	-0.19242
0.05216	-1.2158	-0.19242
0.0522	0.12798	-0.19242
0.05224	-0.44794	-0.19242
0.05228	-1.4718	-0.19242
0.05232	-0.31995	-0.19242
0.05236	-0.89587	-0.19242
0.0524	-1.7278	-0.19242
0.05244	-1.5998	-0.19242
0.05248	-0.89587	-0.19242
0.05252	-0.38394	-0.19242
0.05256	-0.63991	-0.19242
0.0526	0.7039	-0.19242
0.05264	0.89587	-0.19242
0.05268	0.57592	-0.19242
0.05272	1.4078	-0.19242
0.05276	0.89587	-0.19242
0.0528	1.0878	-0.19242
0.05284	-0.44794	-0.19242
0.05288	-1.2158	-0.19242
0.05292	-0.76789	-0.19242
0.05296	-1.5358	-0.19242
0.053	-1.0878	-0.19242
0.05304	-1.9197	-0.19242
0.05308	-0.7039	-0.19242
0.05312	-1.2798	-0.19242
0.05316	-0.83188	-0.19242
0.0532	-1.2158	-0.19242
0.05324	-1.7917	-0.19242
0.05328	-1.7278	-0.19242
0.05332	-0.7039	-0.19242
0.05336	-1.5358	-0.19242
0.0534	-2.4956	-0.19242
0.05344	-1.2158	-0.19242
0.05348	0.12798	-0.19242
0.05352	-0.38394	-0.19242
0.05356	-1.0239	-0.19242
0.0536	0.063991	-0.19242
0.05364	-1.0239	-0.19242
0.05368	-0.31995	-0.19242
0.05372	0.25596	-0.19242
0.05376	0.063991	-0.19242
0.0538	-0.51193	-0.19242
0.05384	-1.8557	-0.19242
0.05388	-1.5998	-0.19242
0.05392	-0.44794	-0.19242
0.05396	-1.0239	-0.19242
0.054	-0.38394	-0.19242
0.05404	-0.83188	-0.19242
0.05408	-0.95986	-0.19242
0.05412	-1.6638	-0.19242
0.05416	-2.3037	-0.19242
0.0542	-2.3037	-0.19242
0.05424	-3.4555	-0.19242
0.05428	-3.3275	-0.19242
0.05432	-4.2234	-0.19242
0.05436	-3.1995	-0.19242
0.0544	-3.0076	-0.19242
0.05444	-1.9197	-0.19242
0.05448	-3.9674	-0.19242
0.05452	-3.9674	-0.19242
0.05456	-3.7115	-0.19242
0.0546	-3.5195	-0.19242
0.05464	-3.3275	-0.19242
0.05468	-2.5596	-0.19242
0.05472	-2.7516	-0.19242
0.05476	-2.3037	-0.19242
0.0548	-2.3677	-0.19242
0.05484	-1.7278	-0.19242
0.05488	-1.2798	-0.19242
0.05492	-2.1757	-0.19242
0.05496	-1.0239	-0.19242
0.055	-0.83188	-0.19242
0.05504	-1.3438	-0.19242
0.05508	-1.3438	-0.19242
0.05512	-1.0239	-0.19242
0.05516	-1.7278	-0.19242
0.0552	-0.44794	-0.19242
0.05524	-1.5358	-0.19242
0.05528	-1.0239	-0.19242
0.05532	-1.1518	-0.19242
0.05536	-2.1757	-0.19242
0.0554	-1.8557	-0.19242
0.05544	-1.2798	-0.19242
0.05548	-1.2798	-0.19242
0.05552	-1.2158	-0.19242
0.05556	-0.83188	-0.19242
0.0556	-1.6638	-0.19242
0.05564	-1.5998	-0.19242
0.05568	-0.7039	-0.19242
0.05572	-1.2798	-0.19242
0.05576	-0.44794	-0.19242
0.0558	0.7039	-0.19242
0.05584	-0.31995	-0.19242
0.05588	-0.57592	-0.19242
0.05592	0.57592	-0.19242
0.05596	-0.063991	-0.19242
0.056	0.31995	-0.19242
0.05604	-0.25596	-0.19242
0.05608	0.19197	-0.19242
0.05612	-0.19197	-0.19242
0.05616	-0.76789	-0.19242
0.0562	-0.12798	-0.19242
0.05624	0.44794	-0.19242
0.05628	-0.57592	-0.19242
0.05632	-1.0239	-0.19242
0.05636	-0.51193	-0.19242
0.0564	-0.76789	-0.19242
0.05644	-1.1518	-0.19242
0.05648	0	-0.19242
0.05652	-1.0878	-0.19242
0.05656	-0.38394	-0.19242
0.0566	-0.25596	-0.19242
0.05664	-0.76789	-0.19242
0.05668	0.19197	-0.19242
0.05672	0	-0.19242
0.05676	0.51193	-0.19242
0.0568	0.063991	-0.19242
0.05684	0.063991	-0.19242
0.05688	-1.4078	-0.19242
0.05692	-1.2798	-0.19242
0.05696	-0.38394	-0.19242
0.057	-0.44794	-0.19242
0.05704	-1.1518	-0.19242
0.05708	-0.38394	-0.19242
0.05712	-0.44794	-0.19242
0.05716	-0.51193	-0.19242
0.0572	-0.7039	-0.19242
0.05724	-2.1117	-0.19242
0.05728	-2.3677	-0.19242
0.05732	-1.1518	-0.19242
0.05736	-2.6876	-0.19242
0.0574	-1.4718	-0.19242
0.05744	-1.2798	-0.19242
0.05748	-0.12798	-0.19242
0.05752	-1.0239	-0.19242
0.05756	-1.2798	-0.19242
0.0576	-1.5358	-0.19242
0.05764	-1.2798	-0.19242
0.05768	-2.3677	-0.19242
0.05772	-0.63991	-0.19242
0.05776	-0.25596	-0.19242
0.0578	0.38394	-0.19242
0.05784	0.57592	-0.19242
0.05788	-0.31995	-0.19242
0.05792	-0.76789	-0.19242
0.05796	-1.3438	-0.19242
0.058	-0.57592	-0.19242
0.05804	-0.76789	-0.19242
0.05808	-1.5998	-0.19242
0.05812	-1.6638	-0.19242
0.05816	-2.2397	-0.19242
0.0582	-2.6236	-0.19242
0.05824	-0.51193	-0.19242
0.05828	-0.89587	-0.19242
0.05832	-0.12798	-0.19242
0.05836	-1.0878	-0.19242
0.0584	-0.7039	-0.19242
0.05844	-0.51193	-0.19242
0.05848	-0.38394	-0.19242
0.05852	0.7039	-0.19242
0.05856	0.12798	-0.19242
0.0586	0.63991	-0.19242
0.05864	-0.51193	-0.19242
0.05868	-1.1518	-0.19242
0.05872	0.44794	-0.19242
0.05876	0.51193	-0.19242
0.0588	0.51193	-0.19242
0.05884	0.19197	-0.19242
0.05888	1.5358	-0.19242
0.05892	1.9197	-0.19242
0.05896	2.3677	-0.19242
0.059	1.4078	-0.19242
0.05904	0.51193	-0.19242
0.05908	1.4078	-0.19242
0.05912	-0.12798	-0.19242
0.05916	0	-0.19242
0.0592	0.25596	-0.19242
0.05924	-0.063991	-0.19242
0.05928	1.2158	-0.19242
0.05932	-0.12798	-0.19242
0.05936	0	-0.19242
0.0594	0.31995	-0.19242
0.05944	0.57592	-0.19242
0.05948	0.76789	-0.19242
0.05952	0.95986	-0.19242
0.05956	1.2158	-0.19242
0.0596	1.0239	-0.19242
0.05964	1.6638	-0.19242
0.05968	0.44794	-0.19242
0.05972	-0.063991	-0.19242
0.05976	-0.12798	-0.19242
0.0598	0.25596	-0.19242
0.05984	-0.83188	-0.19242
0.05988	-0.31995	-0.19242
0.05992	-0.57592	-0.19242
0.05996	0	-0.19242
0.06	-1.3438	-0.19242
0.06004	-1.8557	-0.19242
0.06008	-1.4078	-0.19242
0.06012	-1.2798	-0.19242
0.06016	-0.95986	-0.19242
0.0602	-1.7917	-0.19242
0.06024	-0.89587	-0.19242
0.06028	-1.4078	-0.19242
0.06032	-1.8557	-0.19242
0.06036	-0.89587	-0.19242
0.0604	-0.44794	-0.19242
0.06044	-1.2798	-0.19242
0.06048	-0.63991	-0.19242
0.06052	-0.95986	-0.19242
0.06056	-0.44794	-0.19242
0.0606	-0.12798	-0.19242
0.06064	-1.1518	-0.19242
0.06068	-1.3438	-0.19242
0.06072	-0.83188	-0.19242
0.06076	0	-0.19242
0.0608	0	-0.19242
0.06084	0.12798	-0.19242
0.06088	2.1117	-0.19242
0.06092	1.5998	-0.19242
0.06096	0.51193	-0.19242
0.061	0.25596	-0.19242
0.06104	-0.25596	-0.19242
0.06108	-1.4718	-0.19242
0.06112	-0.57592	-0.19242
0.06116	-0.7039	-0.19242
0.0612	-0.44794	-0.19242
0.06124	-0.12798	-0.19242
0.06128	0.57592	-0.19242
0.06132	0.19197	-0.19242
0.06136	0.38394	-0.19242
0.0614	0.25596	-0.19242
0.06144	1.7278	-0.19242
0.06148	1.8557	-0.19242
0.06152	0.95986	-0.19242
0.06156	2.3037	-0.19242
0.0616	0.44794	-0.19242
0.06164	0.89587	-0.19242
0.06168	0.51193	-0.19242
0.06172	0.57592	-0.19242
0.06176	0.63991	-0.19242
0.0618	0.25596	-0.19242
0.06184	0.95986	-0.19242
0.06188	0.51193	-0.19242
0.06192	0.83188	-0.19242
0.06196	-0.063991	-0.19242
0.062	0.51193	-0.19242
0.06204	1.2798	-0.19242
0.06208	0.19197	-0.19242
0.06212	0.25596	-0.19242
0.06216	0.51193	-0.19242
0.0622	1.2158	-0.19242
0.06224	0.95986	-0.19242
0.06228	0.063991	-0.19242
0.06232	-0.12798	-0.19242
0.06236	-0.063991	-0.19242
0.0624	-0.76789	-0.19242
0.06244	-1.0239	-0.19242
0.06248	-2.5596	-0.19242
0.06252	-0.83188	-0.19242
0.06256	-0.7039	-0.19242
0.0626	-1.4078	-0.19242
0.06264	-1.8557	-0.19242
0.06268	-1.7917	-0.19242
0.06272	-0.38394	-0.19242
0.06276	-0.76789	-0.19242
0.0628	-1.7278	-0.19242
0.06284	-0.19197	-0.19242
0.06288	-0.57592	-0.19242
0.06292	0.51193	-0.19242
0.06296	-0.57592	-0.19242
0.063	-0.63991	-0.19242
0.06304	-0.7039	-0.19242
0.06308	-1.0239	-0.19242
0.06312	-0.95986	-0.19242
0.06316	-1.0878	-0.19242
0.0632	-0.7039	-0.19242
0.06324	-0.95986	-0.19242
0.06328	-0.57592	-0.19242
0.06332	-1.5998	-0.19242
0.06336	-0.7039	-0.19242
0.0634	-0.89587	-0.19242
0.06344	-0.19197	-0.19242
0.06348	0.51193	-0.19242
0.06352	0.31995	-0.19242
0.06356	0.38394	-0.19242
0.0636	0.44794	-0.19242
0.06364	-0.25596	-0.19242
0.06368	-0.83188	-0.19242
0.06372	-1.4718	-0.19242
0.06376	-1.0878	-0.19242
0.0638	-0.63991	-0.19242
0.06384	-0.063991	-0.19242
0.06388	-0.063991	-0.19242
0.06392	-1.2158	-0.19242
0.06396	0.38394	-0.19242
0.064	-0.89587	-0.19242
0.06404	-0.38394	-0.19242
0.06408	-0.51193	-0.19242
0.06412	-0.063991	-0.19242
0.06416	-0.57592	-0.19242
0.0642	0.12798	-0.19242
0.06424	-0.12798	-0.19242
0.06428	-0.19197	-0.19242
0.06432	-0.7039	-0.19242
0.06436	-0.83188	-0.19242
0.0644	-1.2158	-0.19242
0.06444	0.31995	-0.19242
0.06448	-0.44794	-0.19242
0.06452	-0.12798	-0.19242
0.06456	-0.89587	-0.19242
0.0646	-0.38394	-0.19242
0.06464	0.63991	-0.19242
0.06468	0.7039	-0.19242
0.06472	0.63991	-0.19242
0.06476	0.25596	-0.19242
0.0648	0.57592	-0.19242
0.06484	0.89587	-0.19242
0.06488	0.95986	-0.19242
0.06492	0.63991	-0.19242
0.06496	0.63991	-0.19242
0.065	1.0878	-0.19242
0.06504	0.7039	-0.19242
0.06508	0.89587	-0.19242
0.06512	0.57592	-0.19242
0.06516	1.4718	-0.19242
0.0652	1.6638	-0.19242
0.06524	1.8557	-0.19242
0.06528	1.6638	-0.19242
0.06532	1.6638	-0.19242
0.06536	0.7039	-0.19242
0.0654	0.31995	-0.19242
0.06544	1.4078	-0.19242
0.06548	0.57592	-0.19242
0.06552	1.8557	-0.19242
0.06556	1.2158	-0.19242
0.0656	0.12798	-0.19242
0.06564	1.2798	-0.19242
0.06568	1.2158	-0.19242
0.06572	0.76789	-0.19242
0.06576	0.25596	-0.19242
0.0658	0.44794	-0.19242
0.06584	0.95986	-0.19242
0.06588	1.4078	-0.19242
0.06592	0.95986	-0.19242
0.06596	0.89587	-0.19242
0.066	1.2798	-0.19242
0.06604	1.4078	-0.19242
0.06608	1.3438	-0.19242
0.06612	0.51193	-0.19242
0.06616	0.83188	-0.19242
0.0662	1.1518	-0.19242
0.06624	0.89587	-0.19242
0.06628	2.0477	-0.19242
0.06632	1.8557	-0.19242
0.06636	1.0878	-0.19242
0.0664	1.6638	-0.19242
0.06644	-0.19197	-0.19242
0.06648	0.76789	-0.19242
0.06652	1.2798	-0.19242
0.06656	0.57592	-0.19242
0.0666	0.25596	-0.19242
0.06664	0.83188	-0.19242
0.06668	-0.76789	-0.19242
0.06672	-0.063991	-0.19242
0.06676	0.95986	-0.19242
0.0668	0.63991	-0.19242
0.06684	0.44794	-0.19242
0.06688	0.12798	-0.19242
0.06692	0.76789	-0.19242
0.06696	0.38394	-0.19242
0.067	0.63991	-0.19242
0.06704	0.76789	-0.19242
0.06708	0.95986	-0.19242
0.06712	0.95986	-0.19242
0.06716	0.38394	-0.19242
0.0672	-0.063991	-0.19242
0.06724	0.31995	-0.19242
0.06728	0.51193	-0.19242
0.06732	0.31995	-0.19242
0.06736	-0.51193	-0.19242
0.0674	-0.57592	-0.19242
0.06744	-0.63991	-0.19242
0.06748	-0.063991	-0.19242
0.06752	-1.2158	-0.19242
0.06756	-1.6638	-0.19242
0.0676	-0.19197	-0.19242
0.06764	0.31995	-0.19242
0.06768	-1.0239	-0.19242
0.06772	-0.95986	-0.19242
0.06776	-1.1518	-0.19242
0.0678	-2.2397	-0.19242
0.06784	-2.3677	-0.19242
0.06788	-1.9837	-0.19242
0.06792	-1.9197	-0.19242
0.06796	-1.3438	-0.19242
0.068	-1.8557	-0.19242
0.06804	-0.95986	-0.19242
0.06808	-2.2397	-0.19242
0.06812	-1.4718	-0.19242
0.06816	-1.6638	-0.19242
0.0682	-1.4718	-0.19242
0.06824	-0.76789	-0.19242
0.06828	-0.57592	-0.19242
0.06832	-0.83188	-0.19242
0.06836	-1.3438	-0.19242
0.0684	-1.2798	-0.19242
0.06844	-1.2158	-0.19242
0.06848	-0.7039	-0.19242
0.06852	-1.0878	-0.19242
0.06856	-1.5998	-0.19242
0.0686	-1.7917	-0.19242
0.06864	0.063991	-0.19242
0.06868	0.12798	-0.19242
0.06872	0.44794	-0.19242
0.06876	0.12798	-0.19242
0.0688	0.25596	-0.19242
0.06884	0.57592	-0.19242
0.06888	-0.31995	-0.19242
0.06892	-1.1518	-0.19242
0.06896	0.19197	-0.19242
0.069	0.31995	-0.19242
0.06904	-1.1518	-0.19242
0.06908	0	-0.19242
0.06912	-0.95986	-0.19242
0.06916	-1.4718	-0.19242
0.0692	-0.95986	-0.19242
0.06924	-2.3677	-0.19242
0.06928	-2.8796	-0.19242
0.06932	-2.4956	-0.19242
0.06936	-2.4317	-0.19242
0.0694	-2.4956	-0.19242
0.06944	-2.9436	-0.19242
0.06948	-1.7278	-0.19242
0.06952	-2.0477	-0.19242
0.06956	-1.9837	-0.19242
0.0696	-0.95986	-0.19242
0.06964	-1.6638	-0.19242
0.06968	-1.3438	-0.19242
0.06972	-1.4718	-0.19242
0.06976	-0.76789	-0.19242
0.0698	-0.57592	-0.19242
0.06984	-1.0878	-0.19242
0.06988	-1.9837	-0.19242
0.06992	-1.7917	-0.19242
0.06996	-0.44794	-0.19242
0.07	-0.063991	-0.19242
0.07004	-0.57592	-0.19242
0.07008	-0.57592	-0.19242
0.07012	-0.95986	-0.19242
0.07016	-1.7917	-0.19242
0.0702	-3.2635	-0.19242
0.07024	-2.4956	-0.19242
0.07028	-0.83188	-0.19242
0.07032	-1.5358	-0.19242
0.07036	-2.1757	-0.19242
0.0704	-2.8796	-0.19242
0.07044	-2.4317	-0.19242
0.07048	-2.3037	-0.19242
0.07052	-2.0477	-0.19242
0.07056	-1.1518	-0.19242
0.0706	-1.0878	-0.19242
0.07064	-0.89587	-0.19242
0.07068	-0.63991	-0.19242
0.07072	-0.63991	-0.19242
0.07076	-0.51193	-0.19242
0.0708	0.31995	-0.19242
0.07084	-0.12798	-0.19242
0.07088	0.57592	-0.19242
0.07092	1.0239	-0.19242
0.07096	0.89587	-0.19242
0.071	1.2798	-0.19242
0.07104	1.2798	-0.19242
0.07108	0.7039	-0.19242
0.07112	0.63991	-0.19242
0.07116	0.89587	-0.19242
0.0712	-0.44794	-0.19242
0.07124	0.38394	-0.19242
0.07128	-0.063991	-0.19242
0.07132	-0.51193	-0.19242
0.07136	0.38394	-0.19242
0.0714	-0.57592	-0.19242
0.07144	0.063991	-0.19242
0.07148	-0.57592	-0.19242
0.07152	-0.83188	-0.19242
0.07156	-0.76789	-0.19242
0.0716	-0.57592	-0.19242
0.07164	0.063991	-0.19242
0.07168	1.5998	-0.19242
0.07172	1.4078	-0.19242
0.07176	1.0878	-0.19242
0.0718	0.44794	-0.19242
0.07184	0.57592	-0.19242
0.07188	0.7039	-0.19242
0.07192	-0.12798	-0.19242
0.07196	-0.12798	-0.19242
0.072	0.83188	-0.19242
0.07204	-0.76789	-0.19242
0.07208	-0.44794	-0.19242
0.07212	0.38394	-0.19242
0.07216	2.2397	-0.19242
0.0722	2.6236	-0.19242
0.07224	1.4718	-0.19242
0.07228	1.7278	-0.19242
0.07232	1.0878	-0.19242
0.07236	1.6638	-0.19242
0.0724	0.83188	-0.19242
0.07244	0.25596	-0.19242
0.07248	0.063991	-0.19242
0.07252	1.6638	-0.19242
0.07256	0.51193	-0.19242
0.0726	0.63991	-0.19242
0.07264	0.51193	-0.19242
0.07268	-0.38394	-0.19242
0.07272	0.44794	-0.19242
0.07276	0	-0.19242
0.0728	0.63991	-0.19242
0.07284	0	-0.19242
0.07288	-0.25596	-0.19242
0.07292	1.0878	-0.19242
0.07296	0.76789	-0.19242
0.073	0.89587	-0.19242
0.07304	1.4718	-0.19242
0.07308	0.95986	-0.19242
0.07312	0.83188	-0.19242
0.07316	1.8557	-0.19242
0.0732	2.5596	-0.19242
0.07324	1.6638	-0.19242
0.07328	2.6236	-0.19242
0.07332	2.8796	-0.19242
0.07336	2.9436	-0.19242
0.0734	2.0477	-0.19242
0.07344	1.7917	-0.19242
0.07348	1.9837	-0.19242
0.07352	1.9197	-0.19242
0.07356	1.4718	-0.19242
0.0736	1.2798	-0.19242
0.07364	1.7278	-0.19242
0.07368	1.7278	-0.19242
0.07372	0.76789	-0.19242
0.07376	1.2158	-0.19242
0.0738	2.8156	-0.19242
0.07384	2.8796	-0.19242
0.07388	2.6876	-0.19242
0.07392	1.7917	-0.19242
0.07396	2.1757	-0.19242
0.074	0.76789	-0.19242
0.07404	1.1518	-0.19242
0.07408	1.2158	-0.19242
0.07412	0.63991	-0.19242
0.07416	0.95986	-0.19242
0.0742	0.31995	-0.19242
0.07424	0.63991	-0.19242
0.07428	0.51193	-0.19242
0.07432	0.38394	-0.19242
0.07436	0.25596	-0.19242
0.0744	0.89587	-0.19242
0.07444	0.63991	-0.19242
0.07448	-0.063991	-0.19242
0.07452	0.89587	-0.19242
0.07456	1.4078	-0.19242
0.0746	0.89587	-0.19242
0.07464	-0.38394	-0.19242
0.07468	-0.38394	-0.19242
0.07472	1.2158	-0.19242
0.07476	0.25596	-0.19242
0.0748	0.063991	-0.19242
0.07484	0.44794	-0.19242
0.07488	0.76789	-0.19242
0.07492	0.31995	-0.19242
0.07496	0.25596	-0.19242
0.075	0.44794	-0.19242
0.07504	-0.38394	-0.19242
0.07508	0	-0.19242
0.07512	-0.12798	-0.19242
0.07516	0.95986	-0.19242
0.0752	0.63991	-0.19242
0.07524	1.7917	-0.19242
0.07528	-0.063991	-0.19242
0.07532	0.63991	-0.19242
0.07536	-0.76789	-0.19242
0.0754	-0.31995	-0.19242
0.07544	-0.57592	-0.19242
0.07548	-0.25596	-0.19242
0.07552	0.38394	-0.19242
0.07556	-1.2158	-0.19242
0.0756	-1.1518	-0.19242
0.07564	-0.063991	-0.19242
0.07568	-0.44794	-0.19242
0.07572	0.57592	-0.19242
0.07576	-0.83188	-0.19242
0.0758	-0.12798	-0.19242
0.07584	-0.19197	-0.19242
0.07588	-0.25596	-0.19242
0.07592	0.19197	-0.19242
0.07596	-0.83188	-0.19242
0.076	-0.12798	-0.19242
0.07604	0.063991	-0.19242
0.07608	1.0878	-0.19242
0.07612	0.44794	-0.19242
0.07616	1.1518	-0.19242
0.0762	0.57592	-0.19242
0.07624	0.83188	-0.19242
0.07628	0.95986	-0.19242
0.07632	0	-0.19242
0.07636	0.63991	-0.19242
0.0764	-0.38394	-0.19242
0.07644	-0.063991	-0.19242
0.07648	0.76789	-0.19242
0.07652	-0.44794	-0.19242
0.07656	0.57592	-0.19242
0.0766	0.063991	-0.19242
0.07664	-0.57592	-0.19242
0.07668	0.7039	-0.19242
0.07672	0.51193	-0.19242
0.07676	-0.38394	-0.19242
0.0768	-0.89587	-0.19242
0.07684	-0.44794	-0.19242
0.07688	-0.89587	-0.19242
0.07692	-0.63991	-0.19242
0.07696	-1.6638	-0.19242
0.077	-1.0239	-0.19242
0.07704	-0.31995	-0.19242
0.07708	-0.31995	-0.19242
0.07712	-0.63991	-0.19242
0.07716	0.25596	-0.19242
0.0772	-0.19197	-0.19242
0.07724	0.25596	-0.19242
0.07728	0	-0.19242
0.07732	0.19197	-0.19242
0.07736	-0.51193	-0.19242
0.0774	0.063991	-0.19242
0.07744	0.12798	-0.19242
0.07748	-0.12798	-0.19242
0.07752	-0.89587	-0.19242
0.07756	-0.51193	-0.19242
0.0776	-0.38394	-0.19242
0.07764	-0.7039	-0.19242
0.07768	-0.38394	-0.19242
0.07772	0.19197	-0.19242
0.07776	-0.38394	-0.19242
0.0778	0.12798	-0.19242
0.07784	-1.2158	-0.19242
0.07788	-1.1518	-0.19242
0.07792	-1.6638	-0.19242
0.07796	-1.2158	-0.19242
0.078	-1.9837	-0.19242
0.07804	-1.9197	-0.19242
0.07808	-1.1518	-0.19242
0.07812	-1.6638	-0.19242
0.07816	-1.9197	-0.19242
0.0782	-1.9837	-0.19242
0.07824	-1.5358	-0.19242
0.07828	-1.7278	-0.19242
0.07832	-1.0239	-0.19242
0.07836	-1.3438	-0.19242
0.0784	-1.4078	-0.19242
0.07844	0.95986	-0.19242
0.07848	0.19197	-0.19242
0.07852	-0.89587	-0.19242
0.07856	-0.12798	-0.19242
0.0786	-0.57592	-0.19242
0.07864	0.89587	-0.19242
0.07868	0.95986	-0.19242
0.07872	0.7039	-0.19242
0.07876	0	-0.19242
0.0788	0.89587	-0.19242
0.07884	-0.25596	-0.19242
0.07888	0.31995	-0.19242
0.07892	0.38394	-0.19242
0.07896	-0.63991	-0.19242
0.079	0.83188	-0.19242
0.07904	-0.063991	-0.19242
0.07908	0.31995	-0.19242
0.07912	-0.95986	-0.19242
0.07916	-0.38394	-0.19242
0.0792	-0.31995	-0.19242
0.07924	0	-0.19242
0.07928	0.76789	-0.19242
0.07932	-1.3438	-0.19242
0.07936	-1.9197	-0.19242
0.0794	-1.4718	-0.19242
0.07944	-0.89587	-0.19242
0.07948	-0.63991	-0.19242
0.07952	0.19197	-0.19242
0.07956	0.12798	-0.19242
0.0796	0.063991	-0.19242
0.07964	-0.44794	-0.19242
0.07968	0.95986	-0.19242
0.07972	0.83188	-0.19242
0.07976	1.2158	-0.19242
0.0798	1.2158	-0.19242
0.07984	1.5998	-0.19242
0.07988	1.5998	-0.19242
0.07992	1.3438	-0.19242
[truncated: 63,536 more rows]

## Sheet: EDFig 2c
2ci					2cii
driving freq (Hz)	F1 peak (pN^2·s)	F2 peak (pN^2·s)			driving freq (Hz)	F1 peak (pN^2·s)	F2 peak (pN^2·s)
2	136000	137000			0.5	6890000	4360000
4	67914	68215			1	3450000	2130000
8	34036	34007			2	1730000	1050000
16	33887	34085			4	871000	519000
32	33846	34037			8	438000	255000
64	33849	33897			16	355000	199000
128	34088	33982			32	360000	193000
256	34673	33791			64	369000	185000
512	36420	33193			128	382000	173000
1024	41918	31024			256	401000	156000
2056	52021	25145			512	427000	135000
4096	59689	17780			1024	457000	109000
					2048	485000	83281
					4096	506000	63428
