# Supplementary material for: Measuring age-dependent viscoelasticity of organelles, cells and organisms with time-shared optical tweezer microrheology
Source: Nat Nanotechnol. 2025 Jan 2;20(3):411–20. doi: 10.1038/s41565-024-01830-y (PMC11919717; doi:10.1038/s41565-024-01830-y)
Supplement: Supplementary file 18 — Statistical source data. [file 41565_2024_1830_MOESM18_ESM.xlsx]

## Sheet: Sheet1
Freq(Hz)	χ'(Pa^-1)	χ''(Pa^-1)	G'(Pa)	G''(Pa)
0.125	0.00147558	0.00122587	42.5434	35.3439
0.25	0.00128714	0.000788953	59.9207	36.7284
0.5	0.000933443	0.000432312	93.5933	43.3466
1	0.000724651	0.000243246	131.592	44.172
2	0.000715613	0.000176047	139.808	34.394
4	0.000714396	0.000109596	145.107	22.261
8	0.000625986	5.16159e-05	168.353	13.8816
16	0.000591494	2.63211e-05	179.027	7.96659													0.000563107	0.000562173	0.000577766
32	0.000556042	2.68453e-05	190.375	9.19115
64	0.000561789	5.85405e-06	188.846	1.96785
128	0.00056293	-1.14432e-05	188.406	-3.82991
256	0.000563107	-5.93168e-06	188.404	-1.98462
512	0.000562173	-1.22471e-05	188.648	-4.10976
1024	0.000577766	-1.26311e-05	183.556	-4.0129
