# Supplementary material for: Measuring age-dependent viscoelasticity of organelles, cells and organisms with time-shared optical tweezer microrheology
Source: Nat Nanotechnol. 2025 Jan 2;20(3):411–20. doi: 10.1038/s41565-024-01830-y (PMC11919717; doi:10.1038/s41565-024-01830-y)
Supplement: Supplementary file 19 — Statistical source data. [file 41565_2024_1830_MOESM19_ESM.xls]

## Sheet: EDFig 4a-c
		freq (Hz)	G' (Pa)	G'' (Pa)	chi' (um/pN)	�chi'' (Pa)	phase lag (�)
		1	5.852	2.5666	0.015206	0.0066692	-23.681
		2	6.9098	3.7123	0.011916	0.006402	-28.247
		4	7.7559	5.434	0.009176	0.0064289	-35.016
		8	10.765	8.0496	0.0063216	0.0047269	-36.787
		16	13.381	13.24	0.0040067	0.0039645	-44.697
		32	16.823	19.294	0.002724	0.0031242	-48.915
		64	22.615	31.181	0.0016173	0.0022298	-54.047
		128	34.537	55.907	0.00084858	0.0013736	-58.294
		256	48.85	93.399	0.00046655	0.00089201	-62.389
		512	70.602	161.03	0.00024232	0.00055267	-66.325
		1024	91.305	261.53	0.00012625	0.00036163	-70.755
		2048	113.93	440.75	5.83e-05	0.00022566	-75.507

## Sheet: EDFig. 4c i
cycle	phase lag (�)
1	-49.736
2	-49.446
3	-49.173
4	-47.383

## Sheet: EDFig 4c ii
t (s)	f1 (pN)	f2 (pN)
8e-05	-2.5916	14.686
0.00016	-1.5678	15.198
0.00024	-1.2478	14.718
0.00032	-1.9517	14.142
0.0004	-2.4956	13.79
0.00048	-2.2717	13.854
0.00056	-1.7917	13.886
0.00064	-1.7917	13.342
0.00072	-1.4718	13.342
0.0008	-1.8557	12.606
0.00088	-1.9197	12.542
0.00096	-1.5678	12.35
0.00104	-2.0477	11.87
0.00112	-2.0797	11.294
0.0012	-1.6638	11.326
0.00128	-2.8156	10.686
0.00136	-2.2077	10.463
0.00144	-2.0797	10.175
0.00152	-1.6638	10.303
0.0016	-1.3118	10.111
0.00168	-1.6318	9.6626
0.00176	-0.38395	10.207
0.00184	-1.0558	9.3427
0.00192	-1.1518	8.8947
0.002	-1.2478	8.6708
0.00208	-1.2158	8.4468
0.00216	-1.6638	7.7429
0.00224	-2.3997	7.167
0.00232	-1.6638	7.3909
0.0024	-0.89587	7.263
0.00248	-0.92787	6.975
0.00256	0.92787	7.8389
0.00264	1.9837	7.8709
0.00272	1.9197	7.4229
0.0028	3.0396	7.9349
0.00288	3.2635	7.327
0.00296	2.6236	6.815
0.00304	2.9756	6.751
0.00312	3.2635	6.5591
0.0032	4.1594	6.5911
0.00328	4.2234	6.3991
0.00336	5.0233	6.4631
0.00344	5.9192	6.4951
0.00352	6.1431	6.2391
0.0036	6.6231	5.9512
0.00368	6.3991	5.5672
0.00376	6.719	5.3752
0.00384	7.4869	5.4712
0.00392	8.7028	5.8232
0.004	8.8947	5.2153
0.00408	9.0867	5.3432
0.00416	10.175	5.5352
0.00424	10.942	5.7272
0.00432	12.286	5.8872
0.0044	12.414	5.5992
0.00448	13.726	5.8232
0.00456	12.958	4.9913
0.00464	13.598	5.2473
0.00472	14.558	5.2792
0.0048	14.398	4.9273
0.00488	17.182	5.8872
0.00496	18.205	5.9192
0.00504	18.653	5.9831
0.00512	19.197	5.6312
0.0052	19.133	5.1833
0.00528	19.997	5.6312
0.00536	21.085	5.6632
0.00544	21.213	5.1833
0.00552	21.245	4.9273
0.0056	21.501	4.4794
0.00568	20.349	3.7755
0.00576	20.317	3.2315
0.00584	20.285	2.9436
0.00592	21.213	3.3275
0.006	21.693	2.8796
0.00608	21.309	2.2717
0.00616	20.829	1.7917
0.00624	19.261	0.47993
0.00632	18.653	0.15998
0.0064	19.805	0.25596
0.00648	19.773	-0.19197
0.00656	19.805	-0.28796
0.00664	20.093	-0.31995
0.00672	20.317	-0.76789
0.0068	19.485	-1.6638
0.00688	19.613	-1.6318
0.00696	19.837	-1.5998
0.00704	19.133	-2.6876
0.00712	17.949	-3.4555
0.0072	17.054	-4.4794
0.00728	16.83	-4.4794
0.00736	17.31	-4.6073
0.00744	17.693	-4.8313
0.00752	18.621	-4.6713
0.0076	18.813	-5.0233
0.00768	18.781	-5.0873
0.00776	18.973	-5.3112
0.00784	17.949	-6.1751
0.00792	17.406	-6.2391
0.008	16.574	-7.4229
0.00808	15.71	-8.0948
0.00816	15.198	-8.5428
0.00824	15.678	-8.7028
0.00832	15.902	-8.4468
0.0084	15.678	-8.9907
0.00848	16.19	-8.7348
0.00856	15.774	-9.0867
0.00864	16.35	-9.3747
0.00872	15.55	-10.143
0.0088	14.814	-10.558
0.00888	14.846	-10.622
0.00896	14.398	-11.07
0.00904	15.038	-10.782
0.00912	14.206	-11.486
0.0092	13.726	-11.934
0.00928	14.11	-11.838
0.00936	13.534	-12.446
0.00944	13.182	-12.83
0.00952	13.47	-12.766
0.0096	13.918	-12.606
0.00968	14.686	-12.478
0.00976	14.11	-12.766
0.00984	14.174	-13.31
0.00992	14.398	-13.054
0.01	14.462	-13.118
0.01008	14.718	-13.246
0.01016	14.302	-13.822
0.01024	13.502	-14.11
0.01032	13.566	-14.174
0.0104	13.214	-14.462
0.01048	14.334	-14.014
0.01056	13.854	-14.494
0.01064	13.63	-14.366
0.01072	13.438	-14.59
0.0108	14.366	-14.014
0.01088	15.102	-14.334
0.01096	15.518	-13.534
0.01104	14.974	-14.398
0.01112	14.238	-14.75
0.0112	14.526	-14.398
0.01128	14.878	-14.398
0.01136	14.366	-14.558
0.01144	15.102	-14.334
0.01152	14.942	-14.526
0.0116	15.646	-13.662
0.01168	17.182	-13.342
0.01176	17.885	-12.958
0.01184	18.749	-12.766
0.01192	19.037	-12.414
0.012	18.909	-12.446
0.01208	18.781	-12.67
0.01216	18.973	-12.51
0.01224	18.173	-13.022
0.01232	16.894	-13.726
0.0124	17.182	-13.15
0.01248	17.278	-13.182
0.01256	17.054	-13.278
0.01264	16.542	-13.374
0.01272	17.438	-12.83
0.0128	17.757	-12.862
0.01288	17.246	-13.022
0.01296	17.278	-12.702
0.01304	17.789	-12.638
0.01312	16.734	-13.086
0.0132	16.766	-12.958
0.01328	16.67	-12.958
0.01336	17.15	-12.414
0.01344	16.798	-12.606
0.01352	16.894	-12.51
0.0136	16.254	-12.574
0.01368	15.934	-12.798
0.01376	14.91	-12.894
0.01384	15.23	-12.67
0.01392	14.75	-13.054
0.014	13.79	-13.246
0.01408	13.342	-13.47
0.01416	12.126	-13.95
0.01424	10.878	-14.238
0.01432	10.367	-14.302
0.0144	9.4706	-14.654
0.01448	9.4387	-14.43
0.01456	8.4148	-14.878
0.01464	8.6388	-14.206
0.01472	7.5509	-14.846
0.0148	6.815	-14.75
0.01488	7.3909	-14.334
0.01496	6.3991	-14.942
0.01504	6.6551	-14.526
0.01512	6.2391	-14.686
0.0152	5.4072	-14.558
0.01528	5.0553	-14.622
0.01536	4.4474	-14.782
0.01544	3.5515	-14.974
0.01552	2.9756	-15.07
0.0156	1.8877	-15.262
0.01568	1.7917	-15.102
0.01576	1.0239	-15.262
0.01584	0.25596	-15.326
0.01592	0.095986	-14.942
0.016	-0.063991	-14.782
0.01608	-0.51193	-14.878
0.01616	-1.4078	-15.198
0.01624	-2.1437	-15.038
0.01632	-2.3357	-15.006
0.0164	-2.8476	-14.878
0.01648	-3.1675	-14.91
0.01656	-4.7033	-15.262
0.01664	-4.5434	-14.878
0.01672	-4.3514	-14.206
0.0168	-5.1193	-14.59
0.01688	-5.1513	-14.078
0.01696	-5.4072	-14.334
0.01704	-5.9831	-14.078
0.01712	-5.7592	-13.79
0.0172	-5.4712	-13.182
0.01728	-5.7272	-13.246
0.01736	-5.5032	-12.702
0.01744	-5.8872	-12.638
0.01752	-5.1833	-12.126
0.0176	-4.9913	-11.55
0.01768	-4.8633	-11.294
0.01776	-5.7592	-11.294
0.01784	-5.7912	-11.262
0.01792	-5.6632	-10.526
0.018	-5.6632	-10.463
0.01808	-5.9192	-10.399
0.01816	-6.5591	-10.175
0.01824	-6.943	-9.9186
0.01832	-6.687	-9.7586
0.0184	-7.231	-9.5666
0.01848	-7.3909	-9.0867
0.01856	-6.3031	-8.1588
0.01864	-5.8232	-8.1588
0.01872	-5.8232	-7.4869
0.0188	-4.8313	-6.5911
0.01888	-4.4794	-5.8552
0.01896	-3.5515	-5.2473
0.01904	-4.1274	-5.3752
0.01912	-4.7673	-5.4072
0.0192	-5.9831	-5.5032
0.01928	-5.8232	-5.0553
0.01936	-5.5032	-4.6393
0.01944	-4.7993	-3.9674
0.01952	-4.6713	-3.4555
0.0196	-3.9994	-3.0396
0.01968	-4.2554	-2.5276
0.01976	-3.8714	-2.1437
0.01984	-3.5515	-1.5358
0.01992	-3.9674	-1.7597
0.02	-4.7993	-1.6958
0.02008	-5.1833	-1.7917
0.02016	-5.1513	-1.1198
0.02024	-5.4712	-0.76789
0.02032	-5.6952	-0.92787
0.0204	-5.6632	-0.063991
0.02048	-5.2792	0.28796
0.02056	-6.2071	0.25596
0.02064	-6.2071	0.35195
0.02072	-7.5509	-0.095986
0.0208	-6.4631	1.0558
0.02088	-7.4229	0.89587
0.02096	-7.4549	1.2478
0.02104	-9.0867	0.63991
0.02112	-8.7348	1.1518
0.0212	-8.9267	1.4718
0.02128	-9.1187	1.7597
0.02136	-10.335	1.4718
0.02144	-10.59	1.5678
0.02152	-11.102	1.5038
0.0216	-11.838	1.5358
0.02168	-11.774	1.9837
0.02176	-11.614	2.3357
0.02184	-12.446	2.2077
0.02192	-12.574	2.5276
0.022	-12.158	3.1036
0.02208	-12.382	3.1675
0.02216	-12.702	3.2955
0.02224	-12.574	4.0634
0.02232	-12.99	3.5195
0.0224	-12.382	4.7033
0.02248	-12.542	4.5753
0.02256	-13.566	4.3194
0.02264	-14.654	4.1914
0.02272	-14.686	4.4154
0.0228	-14.654	4.6073
0.02288	-15.262	4.4794
0.02296	-16.19	4.2234
0.02304	-17.214	4.0634
0.02312	-17.661	4.1914
0.0232	-18.845	3.3595
0.02328	-18.845	4.1914
0.02336	-18.941	4.1594
0.02344	-19.837	4.0314
0.02352	-19.229	4.6073
0.0236	-19.517	4.7033
0.02368	-19.357	5.0233
0.02376	-19.421	5.1513
0.02384	-19.997	5.2792
0.02392	-20.541	5.1833
0.024	-20.829	5.1833
0.02408	-21.469	5.0873
0.02416	-20.925	5.5992
0.02424	-21.181	5.5992
0.02432	-21.309	5.8552
0.0244	-20.573	6.5271
0.02448	-20.797	6.2711
0.02456	-21.277	6.3031
0.02464	-21.021	6.783
0.02472	-21.437	6.783
0.0248	-20.989	7.071
0.02488	-21.437	7.103
0.02496	-21.245	7.231
0.02504	-21.437	7.4549
0.02512	-20.957	7.8709
0.0252	-20.157	8.8627
0.02528	-19.645	9.1187
0.02536	-19.101	9.4387
0.02544	-18.973	9.7906
0.02552	-18.557	9.8546
0.0256	-18.749	10.047
0.02568	-19.037	9.9506
0.02576	-18.749	10.239
0.02584	-18.269	10.782
0.02592	-17.565	11.102
0.026	-17.278	11.678
0.02608	-17.118	11.646
0.02616	-18.493	10.942
0.02624	-17.917	11.614
0.02632	-16.734	12.222
0.0264	-16.734	12.446
0.02648	-15.838	12.798
0.02656	-15.358	13.15
0.02664	-14.846	13.662
0.02672	-14.014	13.95
0.0268	-13.246	14.462
0.02688	-13.278	14.398
0.02696	-13.406	14.494
0.02704	-12.926	14.75
0.02712	-13.022	15.038
0.0272	-13.278	14.878
0.02728	-12.926	14.878
0.02736	-12.958	14.974
0.02744	-13.438	14.558
0.02752	-14.27	13.918
0.0276	-13.886	14.334
0.02768	-13.726	14.462
0.02776	-12.638	15.102
0.02784	-11.998	15.326
0.02792	-11.806	15.518
0.028	-11.518	15.486
0.02808	-11.646	15.422
0.02816	-10.526	16.286
0.02824	-10.654	15.934
0.02832	-10.558	16.062
0.0284	-10.974	15.838
0.02848	-9.7906	16.286
0.02856	-10.335	16.094
0.02864	-10.079	16.35
0.02872	-9.1827	16.382
0.0288	-9.5346	16.286
0.02888	-9.1827	16.35
0.02896	-9.3107	16.19
0.02904	-9.3427	16.19
0.02912	-9.2787	16.03
0.0292	-9.6626	15.71
0.02928	-9.0867	15.966
0.02936	-9.2147	15.646
0.02944	-9.8226	15.326
0.02952	-10.239	15.07
0.0296	-9.9506	14.846
0.02968	-9.9186	14.846
0.02976	-10.335	14.302
0.02984	-9.9826	14.494
0.02992	-10.175	14.142
0.03	-11.23	13.406
0.03008	-11.102	13.47
0.03016	-11.742	12.702
0.03024	-11.614	12.99
0.03032	-12.542	11.87
0.0304	-12.318	12.126
0.03048	-12.19	12.03
0.03056	-11.486	12.254
0.03064	-11.518	11.806
0.03072	-11.39	11.902
0.0308	-10.686	12.03
0.03088	-9.4706	12.638
0.03096	-9.9186	12.126
0.03104	-8.9267	12.35
0.03112	-7.9989	12.51
0.0312	-8.0309	12.382
0.03128	-8.3828	12.062
0.03136	-7.231	12.478
0.03144	-8.0948	11.582
0.03152	-8.1268	11.518
0.0316	-7.7109	11.422
0.03168	-8.3508	10.622
0.03176	-7.9989	11.07
0.03184	-7.167	10.942
0.03192	-7.359	10.495
0.032	-7.071	10.654
0.03208	-7.5189	10.143
0.03216	-6.6551	10.079
0.03224	-6.879	9.7266
0.03232	-5.9192	10.015
0.0324	-4.6393	10.303
0.03248	-4.7353	9.9186
0.03256	-4.1914	10.367
0.03264	-3.9354	9.9826
0.03272	-2.8476	10.367
0.0328	-2.0797	10.399
0.03288	-1.7917	10.175
0.03296	-0.44794	10.59
0.03304	-0.031995	10.718
0.03312	1.4398	11.23
0.0332	1.6958	10.654
0.03328	2.1117	10.91
0.03336	3.1675	10.782
0.03344	3.6155	11.166
0.03352	4.8953	11.198
0.0336	6.2071	11.422
0.03368	6.3031	11.07
0.03376	6.3351	10.814
0.03384	7.263	10.846
0.03392	7.7749	10.974
0.034	7.071	9.9826
0.03408	7.359	9.9506
0.03416	8.0948	10.143
0.03424	9.7906	10.718
0.03432	10.814	10.942
0.0344	11.422	10.622
0.03448	11.774	10.846
0.03456	11.838	10.239
0.03464	12.67	10.079
0.03472	12.83	10.015
0.0348	13.406	9.7266
0.03488	13.438	9.4387
0.03496	13.566	9.2787
0.03504	14.046	9.3107
0.03512	14.814	9.0227
0.0352	13.854	7.9989
0.03528	13.726	7.9989
0.03536	13.694	7.3909
0.03544	13.502	6.975
0.03552	14.398	7.231
0.0356	15.134	6.911
0.03568	14.782	6.6551
0.03576	15.518	6.5271
0.03584	14.686	5.5352
0.03592	14.622	5.5352
0.036	15.486	5.4072
0.03608	15.902	5.3112
0.03616	15.614	4.7993
0.03624	16.19	4.9273
0.03632	15.998	4.2874
0.0364	15.55	3.7435
0.03648	14.974	3.0716
0.03656	14.366	2.4317
0.03664	14.558	1.9837
0.03672	14.654	1.7917
0.0368	14.462	1.3438
0.03688	13.47	0.41594
0.03696	13.214	-0.15998
0.03704	12.67	-0.47993
0.03712	13.534	-0.47993
0.0372	13.566	-0.92787
0.03728	13.854	-1.0239
0.03736	14.238	-1.2478
0.03744	14.014	-1.3758
0.03752	14.974	-1.4398
0.0376	15.262	-1.6318
0.03768	15.518	-1.8237
0.03776	15.614	-2.1437
0.03784	14.462	-3.2955
0.03792	14.206	-3.3915
0.038	14.142	-3.6475
0.03808	13.374	-4.2874
0.03816	12.766	-5.3112
0.03824	13.438	-4.8953
0.03832	14.654	-4.5434
0.0384	14.686	-4.9273
0.03848	13.758	-5.5992
0.03856	14.942	-5.3752
0.03864	15.582	-5.4712
0.03872	15.422	-6.1111
0.0388	15.454	-6.0791
0.03888	15.294	-6.3351
0.03896	15.358	-6.719
0.03904	15.614	-6.815
0.03912	15.87	-7.007
0.0392	15.71	-7.167
0.03928	16.158	-7.199
0.03936	15.934	-7.7429
0.03944	15.198	-8.1908
0.03952	15.614	-8.2868
0.0396	15.678	-8.3188
0.03968	16.126	-8.7668
0.03976	16.158	-8.4468
0.03984	16.766	-8.7668
0.03992	16.062	-9.3107
0.04	14.238	-10.271
0.04008	14.398	-10.654
0.04016	14.334	-10.335
0.04024	15.87	-10.015
0.04032	16.126	-10.143
0.0404	16.414	-10.271
0.04048	17.981	-9.6626
0.04056	17.15	-10.303
0.04064	17.278	-10.367
0.04072	18.205	-10.015
0.0408	18.397	-10.271
0.04088	18.173	-10.526
0.04096	18.525	-10.558
0.04104	18.589	-10.399
0.04112	18.909	-10.654
0.0412	18.557	-11.006
0.04128	17.565	-11.55
0.04136	17.629	-11.646
0.04144	17.885	-11.614
0.04152	17.821	-11.966
0.0416	17.31	-11.934
0.04168	18.045	-11.998
0.04176	17.757	-11.87
0.04184	19.197	-11.582
0.04192	19.517	-11.646
0.042	19.005	-11.678
0.04208	18.909	-11.934
0.04216	18.589	-12.158
0.04224	17.949	-12.894
0.04232	17.565	-12.606
0.0424	18.429	-12.382
0.04248	17.693	-12.798
0.04256	16.83	-13.246
0.04264	17.054	-13.086
0.04272	16.702	-13.694
0.0428	15.934	-14.206
0.04288	15.838	-14.078
0.04296	15.166	-14.238
0.04304	15.262	-14.206
0.04312	15.646	-13.95
0.0432	15.902	-13.822
0.04328	15.23	-14.11
0.04336	15.454	-14.078
0.04344	14.782	-14.334
0.04352	14.494	-14.302
0.0436	15.294	-14.046
0.04368	15.23	-14.142
0.04376	15.326	-13.886
0.04384	15.102	-14.046
0.04392	14.622	-14.174
0.044	13.822	-14.494
0.04408	13.278	-14.59
0.04416	14.046	-14.078
0.04424	13.886	-14.238
0.04432	12.926	-14.654
0.0444	12.35	-14.686
0.04448	12.414	-14.59
0.04456	13.15	-14.238
0.04464	12.478	-14.526
0.04472	12.158	-14.302
0.0448	11.646	-14.622
0.04488	10.846	-14.878
0.04496	10.143	-14.814
0.04504	10.303	-14.686
0.04512	9.7266	-14.942
0.0452	8.7348	-15.262
0.04528	8.0629	-15.358
0.04536	8.4148	-15.006
0.04544	7.6789	-15.326
0.04552	6.815	-15.486
0.0456	6.2711	-15.87
0.04568	5.9512	-15.518
0.04576	5.1833	-15.934
0.04584	5.1833	-15.486
0.04592	5.7272	-15.102
0.046	4.9273	-15.358
0.04608	4.5434	-15.486
0.04616	4.1274	-15.422
0.04624	3.3915	-15.55
0.04632	2.3037	-15.806
0.0464	2.6556	-15.454
0.04648	3.2635	-14.878
0.04656	3.3275	-14.878
0.04664	2.3357	-15.102
0.04672	1.5998	-15.166
0.0468	1.5998	-14.942
0.04688	1.8877	-14.846
0.04696	1.6958	-14.59
0.04704	2.7836	-13.79
0.04712	3.0076	-13.438
0.0472	3.1036	-13.31
0.04728	2.8476	-13.118
0.04736	2.5596	-13.15
0.04744	2.1437	-12.99
0.04752	1.5358	-13.054
0.0476	1.5998	-12.734
0.04768	1.1198	-12.702
0.04776	1.1838	-12.766
0.04784	0.47993	-12.638
0.04792	0.095986	-12.542
0.048	0.63991	-11.87
0.04808	0.60791	-11.39
0.04816	0.28796	-11.71
0.04824	-0.41594	-11.422
0.04832	0.41594	-11.07
0.0484	-0.095986	-10.686
0.04848	0.031995	-10.399
0.04856	-0.25596	-10.399
0.04864	-0.25596	-10.175
0.04872	0.063991	-9.6626
0.0488	0.63991	-8.9267
0.04888	0.22397	-9.1507
0.04896	0.19197	-8.6068
0.04904	0.19197	-8.4148
0.04912	-0.31995	-8.3828
0.0492	-1.1518	-8.5428
0.04928	-1.2478	-8.1268
0.04936	-1.7278	-7.9989
0.04944	-1.9197	-7.8709
0.04952	-1.7917	-7.295
0.0496	-1.2478	-6.687
0.04968	-1.4398	-6.687
0.04976	-2.4317	-6.911
0.04984	-3.3915	-7.167
0.04992	-4.2874	-7.039
0.05	-4.4794	-6.719
0.05008	-2.7196	-5.4712
0.05016	-2.7516	-5.3432
0.05024	-3.6475	-5.2792
0.05032	-3.6475	-4.8953
0.0504	-4.7033	-5.0873
0.05048	-5.0873	-5.1513
0.05056	-6.4311	-5.4072
0.05064	-7.167	-5.6632
0.05072	-7.4869	-5.0233
0.0508	-7.103	-4.4154
0.05088	-7.039	-4.2234
0.05096	-6.5591	-3.8395
0.05104	-7.5509	-3.8714
0.05112	-8.1588	-3.9034
0.0512	-8.0629	-3.3595
0.05128	-9.1827	-3.5835
0.05136	-8.4148	-2.6876
0.05144	-8.4788	-2.6236
0.05152	-9.1187	-2.5916
0.0516	-8.4788	-1.9517
0.05168	-8.8627	-1.6638
0.05176	-8.2548	-0.89587
0.05184	-7.9669	-0.54392
0.05192	-8.4788	-0.7039
0.052	-8.0309	0.12798
0.05208	-8.5108	0.25596
0.05216	-8.4788	0.57592
0.05224	-8.2868	1.1198
0.05232	-7.8709	1.5678
0.0524	-9.0547	1.1838
0.05248	-10.622	0.6719
0.05256	-11.518	0.6719
0.05264	-12.638	0.25596
0.05272	-12.51	0.92787
0.0528	-12.894	0.83188
0.05288	-13.822	0.83188
0.05296	-14.046	1.0558
0.05304	-13.022	1.8877
0.05312	-12.926	2.1437
0.0532	-13.182	2.1117
0.05328	-14.27	2.0477
0.05336	-14.686	2.1757
0.05344	-14.398	2.9116
0.05352	-15.07	2.8156
0.0536	-14.942	2.7516
0.05368	-15.102	3.1036
0.05376	-14.846	3.5515
0.05384	-15.07	3.8714
0.05392	-15.678	3.6475
0.054	-15.838	3.9354
0.05408	-15.806	4.3514
0.05416	-15.326	4.7033
0.05424	-16.318	4.5753
0.05432	-15.87	5.2153
0.0544	-15.902	5.1193
0.05448	-15.39	5.8232
0.05456	-15.39	6.2391
0.05464	-15.806	6.1751
0.05472	-15.23	6.6231
0.0548	-15.166	7.199
0.05488	-14.91	7.4869
0.05496	-15.07	7.4229
0.05504	-15.55	7.6149
0.05512	-14.302	8.7028
0.0552	-14.142	8.6388
0.05528	-14.334	8.9907
0.05536	-13.63	9.6946
0.05544	-14.078	9.3747
0.05552	-13.278	10.239
0.0556	-13.246	10.495
0.05568	-13.118	10.654
0.05576	-12.83	11.134
0.05584	-13.022	11.07
0.05592	-12.926	11.23
0.056	-13.502	11.23
0.05608	-14.11	11.198
0.05616	-14.27	10.91
0.05624	-14.718	11.422
0.05632	-14.334	11.614
0.0564	-14.654	11.55
0.05648	-14.494	11.838
0.05656	-14.398	11.806
0.05664	-14.558	12.35
0.05672	-15.294	12.03
0.0568	-14.782	12.35
0.05688	-14.814	12.83
0.05696	-14.654	12.702
0.05704	-15.742	12.318
0.05712	-16.446	11.902
0.0572	-16.478	12.286
0.05728	-16.67	12.126
0.05736	-16.318	12.478
0.05744	-16.702	12.318
0.05752	-16.606	12.766
0.0576	-16.446	12.734
0.05768	-15.678	13.406
0.05776	-14.91	14.078
0.05784	-14.302	14.174
0.05792	-14.526	14.206
0.058	-14.654	14.238
0.05808	-14.878	13.886
0.05816	-15.006	14.142
0.05824	-14.206	14.43
0.05832	-15.038	14.238
0.0584	-14.046	14.654
0.05848	-15.902	13.406
0.05856	-14.718	14.302
0.05864	-15.518	13.598
0.05872	-15.742	13.79
0.0588	-16.382	13.31
0.05888	-15.55	13.982
0.05896	-15.518	13.854
0.05904	-14.526	14.526
0.05912	-14.366	14.558
0.0592	-14.494	14.43
0.05928	-14.174	14.622
0.05936	-13.598	15.006
0.05944	-12.894	15.294
0.05952	-12.574	15.326
0.0596	-12.574	15.23
0.05968	-12.478	15.486
0.05976	-12.67	15.038
0.05984	-12.862	15.198
0.05992	-11.614	15.71
0.06	-10.942	15.902
0.06008	-10.367	16.19
0.06016	-10.878	15.646
0.06024	-10.91	15.55
0.06032	-11.806	15.006
0.0604	-11.134	15.39
0.06048	-11.102	15.294
0.06056	-10.718	15.038
0.06064	-11.23	14.814
0.06072	-11.006	14.59
0.0608	-12.126	14.11
0.06088	-12.254	13.822
0.06096	-11.646	14.046
0.06104	-11.934	13.566
0.06112	-12.062	13.662
0.0612	-11.806	13.438
0.06128	-11.774	13.15
0.06136	-11.102	13.502
0.06144	-10.303	13.63
0.06152	-9.9186	13.854
0.0616	-9.7906	13.502
0.06168	-9.1507	13.854
0.06176	-9.0547	13.694
0.06184	-8.3828	13.982
0.06192	-7.8069	13.886
0.062	-8.2228	13.566
0.06208	-7.263	13.79
0.06216	-8.1588	12.926
0.06224	-7.8069	13.214
0.06232	-8.1588	12.382
0.0624	-7.5189	12.798
0.06248	-7.231	12.83
0.06256	-6.4951	12.862
0.06264	-5.5032	13.278
0.06272	-5.5352	13.086
0.0628	-5.6952	12.702
0.06288	-5.0233	12.638
0.06296	-5.3432	12.222
0.06304	-5.3432	12.19
0.06312	-4.6073	12.35
0.0632	-4.2234	11.998
0.06328	-3.8714	12.126
0.06336	-3.2955	11.998
0.06344	-3.4555	11.614
0.06352	-2.8156	11.614
0.0636	-2.5596	11.678
0.06368	-2.4956	11.134
0.06376	-2.2397	11.07
0.06384	-1.5678	11.358
0.06392	-0.15998	11.582
0.064	0.95986	12.094
0.06408	0.44794	11.326
0.06416	0.6719	11.326
0.06424	1.3758	11.486
0.06432	3.4555	12.158
0.0644	3.1356	11.294
0.06448	3.1675	11.326
0.06456	2.8476	10.654
0.06464	3.3275	10.59
0.06472	4.5753	10.814
0.0648	5.3752	11.038
0.06488	5.2473	10.718
0.06496	5.1833	10.431
0.06504	6.1111	10.718
0.06512	6.847	10.622
0.0652	7.9349	10.654
0.06528	7.8069	10.431
0.06536	8.2548	10.207
0.06544	8.0309	9.8546
0.06552	9.0227	9.8226
0.0656	9.0227	9.5986
0.06568	9.6946	9.7586
0.06576	9.8226	9.1187
0.06584	9.7266	9.1187
0.06592	10.047	8.6708
0.066	10.015	8.3508
0.06608	10.175	8.1908
0.06616	10.558	7.7109
0.06624	11.358	8.0309
0.06632	11.422	7.6789
0.0664	12.382	7.7109
0.06648	13.63	7.9349
0.06656	13.31	7.3909
0.06664	13.438	7.4229
0.06672	12.766	6.4311
0.0668	14.654	7.135
0.06688	14.238	6.751
0.06696	14.686	6.4951
0.06704	14.846	6.2391
0.06712	14.814	5.7912
0.0672	14.142	4.9273
0.06728	13.95	4.3514
0.06736	14.718	4.4474
0.06744	14.942	4.4154
0.06752	14.27	3.7115
0.0676	14.27	3.3275
0.06768	14.238	2.9116
0.06776	15.262	3.1356
0.06784	15.582	2.9436
0.06792	15.198	2.3357
0.068	14.942	1.6638
0.06808	15.006	1.3758
0.06816	15.358	1.1518
0.06824	15.87	1.3118
0.06832	15.806	0.79989
0.0684	15.134	0.063991
0.06848	15.134	-0.19197
0.06856	14.782	-0.7039
0.06864	15.71	-0.54392
0.06872	15.934	-0.44794
0.0688	16.03	-1.0558
0.06888	15.454	-1.6638
0.06896	15.55	-1.8877
0.06904	14.334	-2.8476
0.06912	14.046	-3.2315
0.0692	13.854	-3.7115
0.06928	14.206	-3.7115
0.06936	15.326	-3.5195
0.06944	16.094	-3.1995
0.06952	16.734	-3.5195
0.0696	16.574	-3.9354
0.06968	16.862	-3.6475
0.06976	16.542	-4.3834
0.06984	16.094	-5.1193
0.06992	15.934	-5.1833
0.07	17.438	-4.7673
0.07008	17.502	-5.3752
0.07016	17.118	-5.4712
0.07024	17.182	-5.5352
0.07032	16.83	-6.2391
0.0704	16.19	-6.687
0.07048	16.19	-7.039
0.07056	16.414	-7.167
0.07064	17.246	-6.943
0.07072	16.382	-7.5829
0.0708	17.246	-7.135
0.07088	18.013	-7.295
0.07096	18.237	-7.231
0.07104	18.141	-7.7109
0.07112	18.173	-7.7109
0.0712	18.525	-7.9349
0.07128	17.15	-8.8307
0.07136	16.958	-9.0547
0.07144	17.246	-8.9267
0.07152	18.045	-8.8947
0.0716	18.045	-9.1187
0.07168	17.917	-9.4706
0.07176	16.574	-10.143
0.07184	16.254	-10.718
0.07192	16.222	-10.622
0.072	16.606	-10.654
0.07208	17.502	-10.367
0.07216	17.182	-10.59
0.07224	17.214	-11.166
0.07232	16.67	-11.326
0.0724	16.99	-11.102
0.07248	17.15	-11.39
0.07256	16.574	-11.87
0.07264	16.574	-12.03
0.07272	16.574	-11.87
0.0728	17.278	-11.87
0.07288	17.534	-11.774
0.07296	18.077	-11.518
0.07304	17.917	-11.87
0.07312	16.894	-12.478
0.0732	16.862	-12.638
0.07328	16.478	-12.606
0.07336	16.606	-12.83
0.07344	16.862	-12.702
0.07352	17.246	-12.574
0.0736	17.246	-12.702
0.07368	18.141	-12.318
0.07376	18.525	-11.998
0.07384	17.789	-12.574
0.07392	17.278	-12.798
0.074	16.222	-13.598
0.07408	15.742	-13.63
0.07416	16.254	-13.342
0.07424	16.126	-13.662
0.07432	15.166	-14.174
0.0744	15.102	-14.174
0.07448	14.846	-14.27
0.07456	14.398	-14.398
0.07464	14.174	-14.494
0.07472	13.534	-14.558
0.0748	12.99	-15.166
0.07488	12.19	-15.294
0.07496	12.926	-14.846
0.07504	12.958	-15.038
0.07512	11.742	-15.454
0.0752	12.094	-15.102
0.07528	12.254	-15.102
0.07536	11.326	-15.454
0.07544	11.262	-15.326
0.07552	11.774	-15.102
0.0756	10.558	-15.838
0.07568	11.006	-15.422
0.07576	10.015	-15.902
0.07584	9.9186	-15.646
0.07592	9.8546	-15.646
0.076	9.4387	-15.838
0.07608	9.1507	-15.614
0.07616	9.2467	-15.582
0.07624	9.0867	-15.678
0.07632	8.6708	-15.806
0.0764	7.9349	-15.87
0.07648	7.4229	-15.87
0.07656	7.5509	-15.678
0.07664	7.199	-15.774
0.07672	7.4549	-15.198
0.0768	8.0309	-15.198
0.07688	7.167	-15.262
0.07696	7.039	-15.166
0.07704	6.3031	-15.55
0.07712	6.2711	-14.974
0.0772	6.5591	-14.814
0.07728	6.1751	-15.07
0.07736	6.0471	-14.75
0.07744	5.9512	-14.91
0.07752	6.0791	-14.302
0.0776	5.5352	-14.558
0.07768	5.0553	-14.526
0.07776	5.0553	-14.43
0.07784	4.4154	-14.366
0.07792	4.7673	-14.046
0.078	5.8872	-13.31
0.07808	5.8552	-13.118
0.07816	5.0233	-13.438
0.07824	3.9354	-13.854
0.07832	3.1036	-13.694
0.0784	3.2955	-13.342
0.07848	3.8075	-12.862
0.07856	4.1914	-12.51
0.07864	2.7196	-12.958
0.07872	2.3037	-13.118
0.0788	1.8557	-13.31
0.07888	0.44794	-13.598
0.07896	0.92787	-13.022
0.07904	1.0239	-12.446
0.07912	0.95986	-12.414
0.0792	1.7597	-11.742
0.07928	1.2158	-11.71
0.07936	0.47993	-11.774
0.07944	-0.12798	-11.934
0.07952	0.063991	-11.422
0.0796	0.25596	-10.91
0.07968	0.28796	-10.75
0.07976	0.38395	-10.239
0.07984	0.54392	-9.8226
0.07992	0.7359	-9.5026
0.08	1.2158	-9.1187
0.08008	0.6719	-9.2787
0.08016	-0.44794	-9.5346
0.08024	-1.3758	-9.4067
0.08032	-0.57592	-8.6388
0.0804	-1.0239	-8.5428
0.08048	-0.79989	-8.2228
0.08056	-0.25596	-7.3909
0.08064	-0.51193	-7.167
0.08072	-0.60791	-7.199
0.0808	-1.2798	-7.071
0.08088	-1.3118	-6.879
0.08096	-0.83188	-6.3671
0.08104	-1.3758	-6.0791
0.08112	-1.4398	-5.7272
0.0812	-1.9517	-5.6952
0.08128	-1.6318	-5.2473
0.08136	-1.8237	-5.0553
0.08144	-2.0797	-4.7353
0.08152	-2.4636	-4.7353
0.0816	-3.1356	-4.5753
0.08168	-3.3275	-4.2554
0.08176	-2.6556	-3.5835
0.08184	-3.2315	-3.7115
0.08192	-2.9756	-3.0396
0.082	-3.4555	-3.1995
0.08208	-3.7435	-2.6236
0.08216	-4.0954	-2.8476
0.08224	-5.1833	-2.8796
0.08232	-6.0471	-3.1995
0.0824	-6.2711	-2.7836
0.08248	-6.879	-2.7196
0.08256	-7.007	-2.2717
0.08264	-7.6149	-2.3037
0.08272	-7.263	-1.8237
0.0828	-7.4229	-1.4718
0.08288	-7.071	-0.92787
0.08296	-8.1588	-1.4398
0.08304	-9.0227	-1.1518
0.08312	-9.4387	-1.2158
0.0832	-9.7266	-0.99186
0.08328	-10.463	-1.0558
0.08336	-11.198	-0.95986
0.08344	-10.718	-0.19197
0.08352	-11.39	-0.51193
0.0836	-11.486	0.031995
0.08368	-11.454	0.15998
0.08376	-11.838	0.44794
0.08384	-11.486	0.95986
0.08392	-11.71	0.92787
0.084	-11.614	1.5998
0.08408	-11.454	1.8877
0.08416	-11.806	2.0797
0.08424	-12.222	2.0477
0.08432	-12.222	2.3677
0.0844	-12.638	2.5596
0.08448	-12.67	2.8156
0.08456	-13.95	2.4636
0.08464	-14.142	2.8156
0.08472	-14.366	2.8156
0.0848	-14.878	2.8156
0.08488	-14.59	3.5835
0.08496	-14.814	3.4555
0.08504	-14.526	4.0314
0.08512	-14.718	4.3514
0.0852	-14.238	4.6713
0.08528	-15.166	4.3194
0.08536	-15.23	4.7673
0.08544	-15.582	5.1193
0.08552	-15.39	5.4072
0.0856	-15.39	5.5992
0.08568	-15.934	5.4712
0.08576	-16.35	5.4392
0.08584	-17.47	5.3432
0.08592	-17.278	5.5992
0.086	-17.278	5.8872
0.08608	-17.15	6.1111
0.08616	-17.502	6.3031
0.08624	-16.382	7.167
0.08632	-17.47	6.815
0.0864	-17.406	7.231
0.08648	-16.51	7.8069
0.08656	-16.542	7.7109
0.08664	-16.542	8.2868
0.08672	-15.326	9.1507
0.0868	-15.166	9.5986
0.08688	-14.942	9.6626
0.08696	-14.622	10.111
0.08704	-15.262	9.9186
0.08712	-15.87	9.6306
0.0872	-15.87	9.9826
0.08728	-16.03	9.8866
0.08736	-17.31	9.4706
0.08744	-17.182	9.7906
0.08752	-16.158	10.846
0.0876	-15.038	11.326
0.08768	-14.814	11.518
0.08776	-14.11	12.318
0.08784	-13.662	12.446
0.08792	-14.43	12.35
0.088	-14.718	12.446
0.08808	-13.886	12.926
0.08816	-14.27	12.894
0.08824	-13.47	13.342
0.08832	-13.31	13.63
0.0884	-13.726	13.566
0.08848	-14.494	13.118
0.08856	-13.694	13.918
0.08864	-12.862	14.238
0.08872	-12.958	14.302
0.0888	-12.414	14.814
0.08888	-12.478	15.038
0.08896	-11.646	15.71
0.08904	-12.126	15.39
0.08912	-12.318	15.134
0.0892	-12.766	14.686
0.08928	-14.206	14.334
0.08936	-14.334	14.11
0.08944	-14.046	14.494
0.08952	-14.014	14.462
0.0896	-15.198	13.758
0.08968	-14.526	14.238
0.08976	-13.694	14.718
0.08984	-13.662	14.782
0.08992	-13.182	14.942
0.09	-13.438	14.91
0.09008	-14.366	14.334
0.09016	-13.662	14.718
0.09024	-12.798	15.39
0.09032	-11.806	15.486
0.0904	-11.774	15.774
0.09048	-11.742	15.71
0.09056	-11.518	15.742
0.09064	-11.902	15.486
0.09072	-12.734	15.23
0.0908	-12.798	15.006
0.09088	-13.054	14.878
0.09096	-12.702	15.006
0.09104	-12.798	14.718
0.09112	-12.446	15.166
0.0912	-12.094	15.102
0.09128	-12.99	14.43
0.09136	-12.19	14.974
0.09144	-12.286	14.43
0.09152	-12.158	14.846
0.0916	-10.686	15.486
0.09168	-10.91	15.102
0.09176	-10.303	15.39
0.09184	-10.558	15.038
0.09192	-10.047	15.134
0.092	-11.102	14.462
0.09208	-10.207	15.07
0.09216	-9.5026	14.974
0.09224	-9.5346	15.038
0.09232	-9.2467	15.23
0.0924	-8.4788	15.39
0.09248	-7.9989	15.39
0.09256	-7.4549	15.294
0.09264	-7.4549	15.198
0.09272	-7.4549	15.038
0.0928	-7.135	15.038
0.09288	-6.6551	15.166
0.09296	-5.7912	15.358
0.09304	-6.1751	15.07
0.09312	-5.0233	15.326
0.0932	-5.2153	14.942
0.09328	-5.3112	14.878
0.09336	-4.4154	15.134
0.09344	-4.1594	15.07
0.09352	-3.8714	14.846
0.0936	-3.5515	14.91
0.09368	-3.5195	14.526
0.09376	-3.3595	14.59
0.09384	-3.3915	14.27
0.09392	-3.4235	13.726
0.094	-3.5195	13.886
0.09408	-2.7836	13.886
0.09416	-2.0477	14.142
0.09424	-1.2478	14.11
0.09432	-1.6638	13.694
0.0944	-1.1518	13.758
0.09448	-0.89587	13.598
0.09456	-0.51193	13.47
0.09464	0.35195	13.694
0.09472	0.63991	13.438
0.0948	0.47993	13.182
0.09488	1.1838	13.214
0.09496	1.2478	13.022
0.09504	2.6236	13.47
0.09512	3.3595	13.406
0.0952	3.1356	13.246
0.09528	3.8075	13.214
0.09536	4.5114	13.118
0.09544	4.3834	12.894
0.09552	5.4392	13.182
0.0956	6.2711	13.502
0.09568	7.007	13.278
0.09576	6.0471	12.414
0.09584	6.3991	12.254
0.09592	5.7272	11.582
0.096	5.5032	11.006
0.09608	5.8232	11.23
0.09616	6.5911	10.91
0.09624	6.5271	10.75
0.09632	6.4951	10.335
0.0964	7.8069	10.878
0.09648	8.1268	10.654
0.09656	7.9669	10.335
0.09664	8.3828	10.143
0.09672	8.3828	9.4706
0.0968	9.2467	10.079
0.09688	9.0227	9.3427
0.09696	8.5748	8.7987
0.09704	8.4788	8.6708
0.09712	9.5026	8.5748
0.0972	9.1187	7.8069
0.09728	8.4788	7.327
0.09736	10.463	8.0309
0.09744	10.463	7.7109
0.09752	10.431	7.103
0.0976	9.6946	6.6231
0.09768	9.9506	6.5271
0.09776	10.207	6.1431
0.09784	10.59	5.8872
0.09792	10.622	5.4712
0.098	10.367	4.8953
0.09808	10.143	4.7033
0.09816	10.399	4.4794
0.09824	10.878	4.4794
0.09832	10.846	4.0634
0.0984	11.23	3.8714
0.09848	11.838	3.7435
0.09856	11.454	3.2315
0.09864	11.454	2.7196
0.09872	11.198	2.2077
0.0988	11.486	2.2397
0.09888	11.454	1.8557
0.09896	11.87	1.7917
0.09904	12.062	1.2798
0.09912	12.958	1.6958
0.0992	12.862	0.6719
0.09928	12.766	0.79989
0.09936	11.934	-0.15998
0.09944	12.606	-0.25596
0.09952	12.158	-0.7039
0.0996	12.254	-0.83188
0.09968	12.318	-1.1518
0.09976	12.958	-1.1518
0.09984	12.958	-1.7917
0.09992	12.574	-2.0797
0.1	12.798	-2.3997
0.10008	13.342	-2.2077
0.10016	13.118	-2.9116
0.10024	12.926	-3.1356
0.10032	14.174	-2.8796
0.1004	13.054	-3.8714
0.10048	13.694	-3.6475
0.10056	13.854	-3.9034
0.10064	14.782	-3.8395
0.10072	14.526	-4.1594
0.1008	15.262	-4.1274
0.10088	15.262	-4.0954
0.10096	17.278	-3.8395
0.10104	16.158	-4.7353
0.10112	15.294	-5.1513
0.1012	15.806	-5.3112
0.10128	15.486	-5.5352
0.10136	16.766	-5.1513
0.10144	16.83	-5.7272
0.10152	17.821	-5.4072
0.1016	18.013	-5.3752
0.10168	18.973	-5.2473
0.10176	19.357	-5.6632
0.10184	19.005	-5.8232
0.10192	18.749	-6.3351
0.102	18.813	-6.2711
0.10208	18.653	-6.911
0.10216	18.557	-6.943
0.10224	19.229	-7.007
0.10232	19.229	-7.199
0.1024	19.709	-7.199
0.10248	19.997	-7.071
0.10256	21.597	-6.5911
0.10264	20.861	-7.327
0.10272	21.405	-7.295
0.1028	20.989	-7.6469
0.10288	20.701	-8.1588
0.10296	20.029	-8.3508
0.10304	20.285	-8.3188
0.10312	19.869	-8.8947
0.1032	19.197	-9.3427
0.10328	19.357	-9.0547
0.10336	20.189	-9.1827
0.10344	19.421	-9.8546
0.10352	19.901	-9.5026
0.1036	19.837	-9.9506
0.10368	19.581	-10.175
0.10376	19.069	-10.303
0.10384	18.941	-10.782
0.10392	18.493	-11.166
0.104	17.661	-11.486
0.10408	17.853	-11.646
0.10416	17.597	-11.966
0.10424	17.31	-12.158
0.10432	17.054	-12.19
0.1044	16.734	-12.638
0.10448	16.062	-12.926
0.10456	16.51	-12.926
0.10464	17.15	-12.766
0.10472	16.126	-13.374
0.1048	16.574	-12.958
0.10488	15.966	-13.438
0.10496	15.806	-13.47
0.10504	15.326	-13.63
0.10512	15.358	-13.822
0.1052	15.198	-14.142
0.10528	13.79	-15.038
0.10536	13.758	-14.526
0.10544	14.782	-14.302
0.10552	14.11	-14.75
0.1056	12.798	-15.294
0.10568	12.286	-15.614
0.10576	12.222	-15.23
0.10584	12.03	-15.454
0.10592	11.742	-15.806
0.106	11.486	-15.87
0.10608	11.262	-15.998
0.10616	11.006	-15.678
0.10624	11.102	-16.286
0.10632	10.878	-16.158
0.1064	10.558	-16.254
0.10648	10.558	-15.87
0.10656	10.015	-16.318
0.10664	9.6626	-16.318
0.10672	9.5986	-16.382
0.1068	9.9826	-16.03
0.10688	10.367	-15.678
0.10696	11.134	-15.294
0.10704	10.686	-15.582
0.10712	10.207	-15.806
0.1072	9.4706	-15.966
0.10728	10.079	-15.582
0.10736	8.8627	-16.062
0.10744	8.9267	-15.71
0.10752	9.8546	-15.294
0.1076	10.143	-14.974
0.10768	9.7586	-15.23
0.10776	9.2467	-15.294
0.10784	9.1507	-15.294
0.10792	8.8307	-15.102
0.108	9.1507	-14.91
0.10808	9.2787	-14.59
0.10816	8.5108	-15.038
0.10824	8.1268	-14.846
0.10832	7.9989	-14.558
0.1084	8.1908	-14.558
0.10848	7.6149	-14.526
0.10856	6.783	-15.038
0.10864	7.103	-14.558
0.10872	7.4869	-14.238
0.1088	6.2711	-14.462
0.10888	6.0471	-14.398
0.10896	5.8872	-14.238
0.10904	6.2071	-14.11
0.10912	5.0873	-14.462
0.1092	4.9273	-13.918
0.10928	5.3432	-13.854
0.10936	6.0151	-13.182
0.10944	6.2071	-12.702
0.10952	6.847	-12.254
0.1096	6.815	-12.126
0.10968	6.719	-11.934
0.10976	6.3671	-12.03
0.10984	6.5591	-11.358
0.10992	7.4229	-10.782
0.11	7.4229	-10.878
0.11008	6.815	-10.718
0.11016	6.2711	-10.654
0.11024	5.7272	-10.75
0.11032	4.7353	-10.846
0.1104	3.7755	-10.942
0.11048	4.1274	-10.782
0.11056	3.6795	-10.495
0.11064	3.1036	-10.654
0.11072	2.8476	-10.239
0.1108	2.0797	-10.59
0.11088	1.7278	-10.111
0.11096	1.6638	-9.9186
0.11104	2.0797	-9.4387
0.11112	1.8557	-9.4067
0.1112	1.2478	-9.4387
0.11128	2.1117	-8.4788
0.11136	1.7597	-8.4468
0.11144	1.7917	-8.1588
0.11152	1.1198	-8.1908
0.1116	0.31995	-8.2548
0.11168	0	-8.0948
0.11176	-0.19197	-7.9349
0.11184	-0.12798	-7.3909
0.11192	-0.15998	-7.039
0.112	-0.63991	-6.911
0.11208	-0.19197	-6.4311
0.11216	-0.31995	-6.2711
0.11224	-1.5038	-6.4631
0.11232	-1.5678	-5.9831
0.1124	-1.8877	-5.8552
0.11248	-3.1036	-6.1751
0.11256	-3.0076	-5.8232
0.11264	-3.8714	-5.9512
0.11272	-3.6155	-5.2473
0.1128	-3.3275	-4.9273
0.11288	-3.6155	-4.6393
0.11296	-3.3915	-4.0954
0.11304	-2.7836	-3.5835
0.11312	-4.5114	-3.9354
0.1132	-4.2554	-3.9034
0.11328	-4.2234	-3.3915
0.11336	-4.5114	-3.2315
0.11344	-5.5032	-3.2635
0.11352	-6.2711	-3.3915
0.1136	-7.5829	-3.6795
0.11368	-7.9349	-3.6475
0.11376	-8.6388	-3.5515
0.11384	-8.9587	-3.3915
0.11392	-8.7668	-2.7196
0.114	-9.2147	-2.6236
0.11408	-10.047	-2.9116
0.11416	-10.526	-2.6236
0.11424	-11.23	-2.7836
0.11432	-11.454	-2.3037
0.1144	-10.558	-1.5038
0.11448	-11.646	-1.9517
0.11456	-12.99	-2.3037
0.11464	-12.638	-1.5998
0.11472	-12.702	-1.4718
0.1148	-13.438	-1.4718
0.11488	-13.406	-1.1198
0.11496	-14.27	-1.3758
0.11504	-14.014	-0.6719
0.11512	-14.046	-0.28796
0.1152	-13.63	0.095986
0.11528	-13.662	0.6719
0.11536	-12.862	1.2798
0.11544	-12.766	1.6958
0.11552	-12.862	1.5678
0.1156	-13.406	1.9517
0.11568	-13.15	2.2077
0.11576	-12.798	2.7836
0.11584	-13.534	2.5596
0.11592	-14.014	2.8476
0.116	-13.502	3.2635
0.11608	-13.598	3.5195
0.11616	-12.958	4.3194
0.11624	-13.214	4.1594
0.11632	-13.854	4.2234
0.1164	-14.398	4.3834
0.11648	-14.974	4.2874
0.11656	-14.526	4.7993
0.11664	-13.918	5.5992
0.11672	-13.854	5.6952
0.1168	-14.206	5.8232
0.11688	-13.662	6.3991
0.11696	-12.702	7.4229
0.11704	-11.646	8.2228
0.11712	-10.047	9.1827
0.1172	-10.367	9.0227
0.11728	-10.814	9.0227
0.11736	-11.038	9.1827
0.11744	-11.582	9.3107
0.11752	-10.878	9.8866
0.1176	-10.942	10.015
0.11768	-11.07	10.271
0.11776	-11.806	10.079
0.11784	-11.454	10.558
0.11792	-11.39	10.91
0.118	-11.294	11.102
0.11808	-11.71	10.942
0.11816	-12.222	10.75
0.11824	-13.566	10.271
0.11832	-13.662	10.463
0.1184	-12.926	11.102
0.11848	-12.574	11.614
0.11856	-12.51	11.518
0.11864	-12.862	11.806
0.11872	-13.054	11.838
0.1188	-12.51	12.19
0.11888	-12.542	12.158
0.11896	-13.758	11.614
0.11904	-15.07	11.166
0.11912	-15.806	10.814
0.1192	-16.446	10.974
0.11928	-15.55	11.614
0.11936	-16.222	11.038
0.11944	-16.606	11.198
0.11952	-16.158	11.742
0.1196	-16.19	11.614
0.11968	-16.67	11.646
0.11976	-17.086	11.518
0.11984	-16.478	11.87
0.11992	-17.374	11.422
0.12	-16.99	11.838
0.12008	-16.99	11.902
0.12016	-17.246	11.934
0.12024	-17.597	12.062
0.12032	-17.406	11.87
0.1204	-17.885	11.774
0.12048	-17.661	11.902
0.12056	-18.461	11.582
0.12064	-18.045	11.966
0.12072	-19.005	11.422
0.1208	-18.781	11.454
0.12088	-18.429	11.838
0.12096	-18.685	11.55
0.12104	-18.781	11.646
0.12112	-18.973	11.454
0.1212	-19.869	10.782
0.12128	-19.901	11.07
0.12136	-18.845	11.55
0.12144	-19.037	11.422
0.12152	-18.685	11.518
0.1216	-18.525	11.742
0.12168	-18.333	11.742
0.12176	-18.909	11.422
0.12184	-19.133	11.518
0.12192	-17.406	12.286
0.122	-16.83	12.638
0.12208	-17.15	12.19
0.12216	-16.766	12.702
0.12224	-15.358	12.99
0.12232	-16.35	12.574
0.1224	-16.638	12.414
0.12248	-15.902	12.766
0.12256	-15.614	12.766
0.12264	-14.974	13.406
0.12272	-14.238	13.31
0.1228	-13.47	13.63
0.12288	-13.342	13.662
0.12296	-12.126	14.206
0.12304	-11.518	14.494
0.12312	-10.495	15.006
0.1232	-10.367	14.718
0.12328	-10.431	14.59
0.12336	-10.399	14.622
0.12344	-9.8226	14.398
0.12352	-9.5026	14.91
0.1236	-8.7668	15.166
0.12368	-8.2228	15.262
0.12376	-7.199	15.742
0.12384	-6.0791	16.062
0.12392	-5.3752	15.902
0.124	-5.3432	16.03
0.12408	-3.9354	16.446
0.12416	-2.8796	16.926
0.12424	-2.5276	16.798
0.12432	-2.4317	16.574
0.1244	-1.5358	16.99
0.12448	-1.5358	16.638
0.12456	-0.79989	16.99
0.12464	-0.63991	16.734
0.12472	-1.0558	16.158
0.1248	-1.6958	15.774
0.12488	-0.6719	16.254
0.12496	-0.95986	15.902
0.12504	-0.79989	15.774
0.12512	-0.79989	15.198
0.1252	-1.7278	14.686
0.12528	-0.7039	14.974
0.12536	-0.60791	14.718
0.12544	-1.0558	14.238
0.12552	-0.60791	14.046
0.1256	0.095986	14.398
0.12568	0.7039	14.398
0.12576	0.54392	13.95
0.12584	0.25596	13.662
0.12592	0.38395	13.566
0.126	-0.063991	12.894
0.12608	-0.25596	12.478
0.12616	-0.031995	12.414
0.12624	-0.15998	11.902
0.12632	0.12798	11.934
0.1264	0.35195	11.774
0.12648	-0.54392	10.91
0.12656	0.35195	11.486
0.12664	0.38395	10.846
0.12672	-0.31995	10.271
0.1268	0.79989	10.526
0.12688	1.2158	10.335
0.12696	1.3758	10.079
0.12704	1.3758	9.8546
0.12712	2.1757	10.143
0.1272	2.9436	10.175
0.12728	4.0314	10.399
0.12736	3.8714	9.9186
0.12744	2.9756	9.3107
0.12752	3.0076	8.8307
0.1276	3.9034	9.2467
0.12768	4.0954	8.7348
0.12776	4.3514	8.8627
0.12784	4.3834	8.2228
0.12792	5.4712	8.8307
0.128	5.9831	8.5748
0.12808	6.6231	8.6708
0.12816	7.6149	8.9267
0.12824	8.5108	8.6708
0.12832	9.3107	8.8627
0.1284	9.9506	8.6708
0.12848	9.2787	7.5829
0.12856	8.6068	7.4869
0.12864	9.1507	7.359
0.12872	8.8307	6.751
0.1288	8.5748	6.1111
0.12888	9.1507	6.0791
0.12896	8.4148	5.4712
0.12904	8.8307	5.2473
0.12912	9.5346	5.2153
0.1292	10.399	5.4712
0.12928	10.75	5.1513
0.12936	11.39	5.3752
0.12944	11.678	5.0553
0.12952	11.486	4.4474
0.1296	11.166	4.2874
0.12968	12.606	4.4154
0.12976	12.318	3.7115
0.12984	12.35	3.7115
0.12992	13.182	3.5195
0.13	13.118	2.9116
0.13008	13.374	3.0076
0.13016	14.686	2.9436
0.13024	14.142	2.3997
0.13032	14.302	2.1437
0.1304	13.79	1.4718
0.13048	13.982	1.3758
0.13056	14.846	1.4398
0.13064	15.23	1.1198
0.13072	15.55	1.0558
0.1308	15.87	0.86388
0.13088	15.902	0.38395
0.13096	15.678	0.25596
0.13104	16.862	0.19197
0.13112	17.502	0.51193
0.1312	19.421	0.95986
0.13128	18.685	0.25596
0.13136	18.013	-0.60791
0.13144	18.621	-0.54392
0.13152	18.941	-0.76789
0.1316	19.005	-1.1518
0.13168	18.077	-2.1437
0.13176	18.045	-2.1117
0.13184	18.269	-2.2717
0.13192	17.406	-3.1036
0.132	16.574	-3.7755
0.13208	16.99	-3.4555
0.13216	18.237	-3.5195
0.13224	18.973	-3.4235
0.13232	18.685	-3.8075
0.1324	19.325	-4.0634
0.13248	18.397	-4.9593
0.13256	17.981	-5.3432
0.13264	17.661	-5.7912
0.13272	16.542	-6.2391
0.1328	16.574	-6.6231
0.13288	16.83	-6.687
0.13296	16.382	-7.4229
0.13304	16.382	-7.5509
0.13312	16.35	-7.6789
0.1332	16.19	-7.8709
0.13328	16.766	-8.3828
0.13336	16.51	-8.4148
0.13344	16.286	-8.6708
0.13352	16.318	-8.7987
0.1336	16.638	-8.7987
0.13368	16.478	-9.5346
0.13376	15.422	-9.8226
0.13384	16.478	-9.4706
0.13392	16.414	-9.7906
0.134	16.094	-10.175
0.13408	16.638	-10.207
0.13416	14.942	-10.942
0.13424	15.774	-10.814
0.13432	15.614	-11.07
0.1344	16.542	-10.654
0.13448	16.638	-10.814
0.13456	17.118	-10.718
0.13464	15.966	-11.486
0.13472	15.774	-11.87
0.1348	14.494	-12.414
0.13488	14.75	-12.51
0.13496	14.43	-12.51
0.13504	14.558	-12.894
0.13512	15.006	-12.83
0.1352	15.038	-12.862
0.13528	15.614	-12.574
0.13536	16.318	-12.382
0.13544	16.382	-12.67
0.13552	16.094	-12.734
0.1356	15.742	-13.118
0.13568	15.39	-13.278
0.13576	14.878	-13.79
0.13584	14.974	-13.598
0.13592	15.038	-13.95
0.136	15.166	-13.406
0.13608	15.486	-13.726
0.13616	15.518	-13.694
0.13624	15.838	-13.534
0.13632	14.974	-14.238
0.1364	13.694	-14.686
0.13648	13.694	-14.814
0.13656	14.27	-14.558
0.13664	13.854	-14.878
0.13672	14.686	-14.366
0.1368	15.038	-14.366
0.13688	15.518	-13.822
0.13696	16.254	-13.598
0.13704	16.446	-13.598
0.13712	16.574	-13.374
0.1372	16.254	-13.758
0.13728	16.606	-13.502
0.13736	17.118	-13.374
0.13744	16.446	-13.758
0.13752	16.35	-13.63
0.1376	15.39	-14.174
0.13768	14.014	-14.686
0.13776	14.302	-14.174
0.13784	15.166	-13.918
0.13792	15.23	-13.982
0.138	15.326	-13.886
0.13808	15.326	-13.854
0.13816	15.774	-13.438
0.13824	15.838	-13.246
0.13832	16.606	-12.734
0.1384	15.806	-13.118
0.13848	16.414	-12.894
0.13856	15.87	-13.054
0.13864	15.166	-13.214
0.13872	13.15	-14.014
0.1388	12.67	-13.918
0.13888	12.734	-13.63
0.13896	12.702	-13.534
0.13904	13.022	-13.31
0.13912	13.438	-12.798
0.1392	13.502	-13.022
0.13928	13.15	-12.958
0.13936	12.638	-13.246
0.13944	12.03	-13.246
0.13952	11.774	-13.31
0.1396	10.974	-13.31
0.13968	10.399	-13.246
0.13976	9.7266	-13.566
0.13984	10.143	-12.926
0.13992	9.7266	-12.926
0.14	9.2787	-13.214
0.14008	9.0547	-12.894
0.14016	8.9907	-13.022
0.14024	8.0629	-13.278
0.14032	7.4549	-13.214
0.1404	7.263	-13.15
0.14048	6.0471	-13.31
0.14056	5.4392	-13.502
0.14064	5.5352	-13.15
0.14072	5.6632	-12.958
0.1408	4.8633	-13.214
0.14088	4.2554	-12.926
0.14096	3.8075	-13.278
0.14104	3.7755	-12.958
0.14112	3.3275	-13.118
0.1412	2.4956	-13.022
0.14128	2.2717	-12.862
0.14136	1.2158	-13.182
0.14144	1.5358	-12.51
0.14152	0.57592	-12.702
0.1416	0.60791	-12.574
0.14168	0.7359	-12.126
0.14176	0.92787	-11.838
0.14184	0.12798	-12.062
0.14192	-0.15998	-11.838
0.142	-1.2478	-12.062
0.14208	-1.1518	-11.838
0.14216	-1.7597	-11.806
0.14224	-1.7917	-11.326
0.14232	-1.7597	-11.07
0.1424	-1.7917	-10.878
0.14248	-2.0797	-10.59
0.14256	-2.2717	-10.59
0.14264	-2.5276	-10.239
0.14272	-2.3357	-10.047
0.1428	-2.8156	-9.6626
0.14288	-2.9436	-9.6306
0.14296	-2.5916	-8.7987
0.14304	-1.8877	-8.2548
0.14312	-2.4317	-8.3188
0.1432	-1.9517	-7.6789
0.14328	-1.9517	-7.6149
0.14336	-2.5916	-7.7749
0.14344	-4.3834	-7.9989
0.14352	-3.4235	-7.167
0.1436	-3.8075	-7.007
0.14368	-3.9354	-6.6551
0.14376	-5.0553	-6.911
0.14384	-4.9593	-6.6551
0.14392	-5.6312	-6.6551
0.144	-6.0471	-6.5911
0.14408	-5.8552	-6.1431
0.14416	-6.0791	-5.7592
0.14424	-5.5992	-5.0873
0.14432	-6.1431	-5.0553
0.1444	-6.5271	-5.1193
0.14448	-6.751	-4.9593
0.14456	-7.071	-4.6393
0.14464	-7.6789	-4.4154
0.14472	-6.879	-3.7435
0.1448	-6.943	-3.5195
0.14488	-7.6789	-3.4875
0.14496	-8.1588	-3.3915
0.14504	-8.6708	-3.2955
0.14512	-8.2548	-2.8156
0.1452	-9.2147	-2.9116
0.14528	-8.7348	-2.3357
0.14536	-8.9907	-2.0797
0.14544	-10.431	-2.3357
0.14552	-10.558	-2.0157
0.1456	-10.59	-1.7278
0.14568	-11.038	-1.7597
0.14576	-11.07	-1.5358
0.14584	-11.262	-1.1198
0.14592	-12.094	-1.3438
0.146	-12.414	-1.1518
0.14608	-14.046	-1.6958
0.14616	-13.214	-0.86388
0.14624	-12.83	-0.25596
0.14632	-12.478	0.063991
0.1464	-12.862	0.41594
0.14648	-12.798	0.86388
0.14656	-13.182	0.7359
0.14664	-13.374	1.1198
0.14672	-12.574	1.7278
0.1468	-13.31	1.7278
0.14688	-13.246	2.0157
0.14696	-13.118	2.5596
0.14704	-13.662	2.3677
0.14712	-13.822	3.0396
0.1472	-13.502	3.1995
0.14728	-14.11	3.2315
0.14736	-14.142	3.6155
0.14744	-14.494	3.6475
0.14752	-14.11	3.9034
0.1476	-14.11	4.3514
0.14768	-14.334	4.3834
0.14776	-14.878	4.5753
0.14784	-15.614	4.3194
0.14792	-14.91	4.9913
0.148	-16.062	4.6713
0.14808	-15.87	5.2153
0.14816	-15.39	5.6312
0.14824	-15.262	6.0791
0.14832	-15.87	5.8872
0.1484	-15.742	6.1431
0.14848	-16.414	6.0791
0.14856	-16.094	6.687
0.14864	-16.286	6.815
0.14872	-15.902	7.359
0.1488	-15.614	7.7109
0.14888	-14.686	8.3188
0.14896	-14.91	8.5748
0.14904	-14.942	8.7348
0.14912	-14.91	8.9587
0.1492	-15.198	8.7348
0.14928	-15.23	8.9587
0.14936	-15.102	9.2787
0.14944	-15.774	9.4067
0.14952	-15.294	9.7586
0.1496	-15.518	9.5666
0.14968	-15.454	9.8546
0.14976	-16.19	9.7586
0.14984	-15.934	10.079
0.14992	-16.158	10.207
0.15	-15.774	10.622
0.15008	-16.35	10.399
0.15016	-16.798	10.271
0.15024	-16.83	10.335
0.15032	-17.534	10.239
0.1504	-17.31	10.367
0.15048	-17.502	10.686
0.15056	-17.789	10.526
0.15064	-17.086	11.198
0.15072	-17.278	11.262
0.1508	-17.214	11.294
0.15088	-18.269	10.59
0.15096	-18.461	10.75
0.15104	-18.045	11.166
0.15112	-17.022	11.966
0.1512	-17.246	11.87
0.15128	-17.278	11.678
0.15136	-17.725	11.71
0.15144	-16.19	12.894
0.15152	-15.998	12.862
0.1516	-14.942	13.598
0.15168	-15.678	13.15
0.15176	-16.094	13.054
0.15184	-15.742	13.214
0.15192	-15.358	13.566
0.152	-15.166	13.854
0.15208	-14.75	14.11
0.15216	-15.262	13.822
0.15224	-14.75	13.79
0.15232	-15.39	13.598
0.1524	-15.678	13.438
0.15248	-15.966	13.246
0.15256	-16.03	13.182
0.15264	-16.35	13.086
0.15272	-14.974	14.046
0.1528	-13.598	14.75
0.15288	-14.27	14.27
0.15296	-14.206	14.27
0.15304	-13.79	14.526
0.15312	-14.11	14.142
0.1532	-13.95	14.494
0.15328	-13.054	14.846
0.15336	-13.086	14.846
0.15344	-13.118	14.558
0.15352	-13.022	14.718
0.1536	-13.118	14.782
0.15368	-13.182	14.59
0.15376	-12.926	14.462
0.15384	-12.094	14.846
0.15392	-11.198	15.326
0.154	-12.35	14.654
0.15408	-12.414	14.366
0.15416	-12.414	14.142
0.15424	-11.998	14.75
0.15432	-11.966	14.622
0.1544	-11.198	14.686
0.15448	-10.782	14.942
0.15456	-10.91	14.59
0.15464	-11.198	14.43
0.15472	-11.646	13.918
0.1548	-12.126	13.662
0.15488	-11.326	14.238
0.15496	-10.814	14.014
0.15504	-10.143	14.526
0.15512	-8.6068	15.07
0.1552	-8.0309	15.006
0.15528	-7.7109	15.038
0.15536	-7.231	14.974
0.15544	-7.295	14.91
0.15552	-6.943	14.91
0.1556	-6.6231	14.814
0.15568	-5.8552	15.006
0.15576	-5.8872	14.878
0.15584	-5.2153	15.134
0.15592	-4.8313	14.846
0.156	-5.0233	14.622
0.15608	-4.6713	14.75
0.15616	-5.0553	14.238
0.15624	-5.1193	14.142
0.15632	-4.5114	14.27
0.1564	-3.3595	14.718
0.15648	-3.0076	14.558
0.15656	-2.7196	14.366
0.15664	-2.7196	13.982
0.15672	-1.9197	14.526
0.1568	-1.8237	14.142
0.15688	-0.76789	14.718
0.15696	0.12798	14.526
0.15704	-0.31995	13.95
0.15712	0.63991	14.366
0.1572	0.63991	14.174
0.15728	1.5038	14.334
0.15736	2.6876	14.398
0.15744	2.3037	13.822
0.15752	3.0076	14.142
0.1576	3.5515	14.142
0.15768	4.0314	14.014
0.15776	3.9354	13.534
0.15784	4.3834	13.438
0.15792	4.3194	13.054
0.158	3.5835	12.542
0.15808	4.6713	12.926
0.15816	5.1833	12.606
0.15824	5.4072	12.638
0.15832	5.9512	12.51
0.1584	6.2711	12.382
0.15848	6.5591	12.158
0.15856	7.5189	12.318
0.15864	7.5829	11.742
0.15872	7.7109	11.582
0.1588	7.4549	11.006
0.15888	7.8069	10.974
0.15896	7.295	10.399
0.15904	7.5189	10.239
0.15912	7.199	9.6946
0.1592	7.6149	9.5986
0.15928	8.0629	9.4387
0.15936	7.9349	8.9587
0.15944	8.4788	8.9587
0.15952	8.5428	8.5748
0.1596	7.295	7.7429
0.15968	8.0309	7.9989
0.15976	8.0309	7.327
0.15984	8.7028	7.167
0.15992	8.9907	6.975
[truncated: 10,501 more rows]

## Sheet: EDFig 4ciii
cycle	phase lag (�)
1	-62.969
2	-65.302
3	-57.753
4	-64.528
5	-60.612
6	-65.923
7	-61.115
8	-58.179
9	-62.219
10	-60.549
11	-64.776
12	-61.944
13	-62.011
14	-64.122
15	-60.537
16	-63.944
17	-64.823
18	-62.203
19	-61.569
20	-63.691
21	-62.862
22	-62.289
23	-61.438
24	-62.269
25	-61.527
26	-59.215
27	-66.54
28	-63.2
29	-64.045
30	-61.607
31	-61.776
32	-61.732

## Sheet: EDFig 4c iv
t (s)	f1 (pN)	f2 (pN)
8e-05	-30.876	-13.246
0.00016	-35.003	-12.222
0.00024	-37.307	-11.102
0.00032	-40.122	-10.239
0.0004	-43.45	-9.8226
0.00048	-44.474	-8.2548
0.00056	-45.466	-7.103
0.00064	-46.713	-6.2391
0.00072	-47.001	-5.2792
0.0008	-47.289	-4.3194
0.00088	-46.425	-3.2955
0.00096	-46.713	-3.2315
0.00104	-45.082	-2.3357
0.00112	-44.122	-2.2397
0.0012	-43.002	-2.3037
0.00128	-40.218	-1.6638
0.00136	-37.595	-1.5998
0.00144	-34.011	-1.2158
0.00152	-30.108	-0.7359
0.0016	-25.564	-0.60791
0.00168	-21.853	-1.2798
0.00176	-18.365	-2.0477
0.00184	-14.11	-2.3677
0.00192	-8.7348	-2.3997
0.002	-2.9756	-2.4956
0.00208	1.1838	-3.3275
0.00216	4.8313	-4.5434
0.00224	7.7109	-5.9831
0.00232	11.582	-6.3991
0.0024	14.91	-7.4549
0.00248	16.766	-8.2228
0.00256	18.717	-9.2467
0.00264	19.261	-10.59
0.00272	19.549	-11.326
0.0028	20.125	-12.094
0.00288	19.069	-13.022
0.00296	18.685	-13.438
0.00304	16.478	-14.174
0.00312	14.942	-14.206
0.0032	12.382	-14.43
0.00328	10.079	-14.398
0.00336	6.3031	-14.494
0.00344	3.7435	-13.726
0.00352	-0.63991	-13.63
0.0036	-5.4712	-13.566
0.00368	-9.6306	-13.214
0.00376	-14.398	-12.414
0.00384	-18.205	-11.518
0.00392	-22.173	-10.91
0.004	-25.628	-9.6946
0.00408	-30.012	-9.5666
0.00416	-33.243	-8.6068
0.00424	-35.899	-7.7429
0.00432	-39.066	-7.231
0.0044	-39.962	-5.6952
0.00448	-41.658	-4.7993
0.00456	-42.49	-3.5195
0.00464	-43.546	-3.0076
0.00472	-42.938	-1.9837
0.0048	-41.69	-0.38395
0.00488	-40.954	-0.095986
0.00496	-39.514	0.86388
0.00504	-38.299	1.1198
0.00512	-36.635	1.4718
0.0052	-34.107	1.6958
0.00528	-30.588	2.2077
0.00536	-27.484	2.2717
0.00544	-23.677	2.3037
0.00552	-20.157	2.0157
0.0056	-16.414	1.4718
0.00568	-11.39	1.6318
0.00576	-6.751	0.95986
0.00584	-2.1437	0
0.00592	1.7597	-0.7359
0.006	5.1833	-2.0797
0.00608	8.8627	-2.9756
0.00616	11.614	-4.4794
0.00624	15.038	-5.2473
0.00632	18.365	-5.8552
0.0064	19.549	-7.8709
0.00648	20.765	-8.7668
0.00656	21.565	-9.8226
0.00664	21.821	-10.718
0.00672	21.629	-11.55
0.0068	21.693	-12.094
0.00688	20.925	-12.286
0.00696	19.101	-13.182
0.00704	15.934	-13.918
0.00712	13.342	-14.078
0.0072	8.5428	-15.23
0.00728	3.8714	-15.678
0.00736	-1.5998	-16.254
0.00744	-5.4392	-15.71
0.00752	-9.2787	-14.974
0.0076	-13.758	-14.878
0.00768	-18.333	-14.238
0.00776	-23.165	-13.79
0.00784	-27.484	-13.15
0.00792	-31.611	-12.51
0.008	-34.491	-11.294
0.00808	-38.011	-10.75
0.00816	-41.434	-10.335
0.00824	-44.442	-9.5346
0.00832	-45.817	-8.5108
0.0084	-47.193	-7.327
0.00848	-48.729	-7.071
0.00856	-49.561	-6.3671
0.00864	-49.273	-5.3432
0.00872	-48.825	-4.7033
0.0088	-47.065	-3.4555
0.00888	-46.361	-3.1995
0.00896	-45.274	-2.9756
0.00904	-43.354	-2.5276
0.00912	-39.546	-1.4078
0.0092	-35.163	-0.79989
0.00928	-32.187	-0.57592
0.00936	-27.132	0.22397
0.00944	-23.613	-0.47993
0.00952	-18.557	-0.063991
0.0096	-13.982	-0.60791
0.00968	-10.111	-1.5678
0.00976	-6.0151	-2.1117
0.00984	-2.2077	-3.3595
0.00992	1.9517	-3.9354
0.01	5.4712	-4.9913
0.01008	9.7906	-5.6312
0.01016	13.406	-6.5911
0.01024	16.19	-7.5829
0.01032	18.077	-8.9907
0.0104	20.061	-9.4067
0.01048	20.797	-10.495
0.01056	20.541	-11.806
0.01064	19.805	-12.798
0.01072	19.357	-13.182
0.0108	18.909	-13.47
0.01088	16.382	-14.494
0.01096	13.214	-15.102
0.01104	10.686	-15.198
0.01112	7.007	-15.454
0.0112	3.1356	-15.774
0.01128	-1.4078	-15.838
0.01136	-6.1111	-15.774
0.01144	-10.718	-15.39
0.01152	-15.422	-15.198
0.0116	-19.677	-14.27
0.01168	-23.645	-13.598
0.01176	-27.932	-12.798
0.01184	-31.324	-11.966
0.01192	-35.195	-11.23
0.012	-38.363	-10.303
0.01208	-41.306	-9.4387
0.01216	-42.458	-7.8709
0.01224	-43.61	-6.879
0.01232	-44.986	-5.8872
0.0124	-45.082	-4.5434
0.01248	-45.721	-3.7115
0.01256	-45.018	-2.4956
0.01264	-44.858	-2.0157
0.01272	-43.834	-1.5038
0.0128	-42.586	-0.6719
0.01288	-40.73	-0.095986
0.01296	-38.778	-0.031995
0.01304	-35.963	0.25596
0.01312	-32.283	1.0239
0.0132	-29.34	0.79989
0.01328	-25.724	0.51193
0.01336	-22.173	-0.031995
0.01344	-17.661	-0.12798
0.01352	-13.598	-0.83188
0.0136	-9.4706	-1.3438
0.01368	-4.2554	-1.6958
0.01376	-0.35195	-3.0716
0.01384	3.5195	-4.0314
0.01392	7.167	-4.9913
0.014	10.654	-6.0151
0.01408	13.854	-6.943
0.01416	17.917	-7.263
0.01424	19.901	-8.2548
0.01432	20.253	-9.7906
0.0144	21.757	-10.367
0.01448	22.461	-10.878
0.01456	22.013	-12.03
0.01464	20.637	-12.894
0.01472	18.877	-13.694
0.0148	17.597	-13.662
0.01488	14.622	-14.494
0.01496	10.558	-15.294
0.01504	6.1431	-15.55
0.01512	1.9197	-16.062
0.0152	-3.4555	-16.478
0.01528	-7.6789	-15.998
0.01536	-12.318	-15.678
0.01544	-15.998	-14.878
0.01552	-20.061	-13.918
0.0156	-24.668	-13.662
0.01568	-28.604	-12.638
0.01576	-32.475	-12.126
0.01584	-36.347	-11.294
0.01592	-39.066	-10.175
0.016	-40.378	-8.3828
0.01608	-41.402	-7.039
0.01616	-42.17	-5.5352
0.01624	-43.386	-4.8313
0.01632	-45.082	-4.4474
0.0164	-45.402	-3.5195
0.01648	-45.146	-2.4956
0.01656	-43.962	-1.6958
0.01664	-42.234	-0.54392
0.01672	-40.858	0.15998
0.0168	-38.235	0.95986
0.01688	-36.027	1.1198
0.01696	-33.147	1.6638
0.01704	-29.884	1.5358
0.01712	-26.876	1.6958
0.0172	-22.813	1.5998
0.01728	-18.813	1.4078
0.01736	-13.918	1.2798
0.01744	-9.4067	0.95986
0.01752	-4.8633	0.28796
0.0176	-1.1198	-0.79989
0.01768	3.0076	-1.7917
0.01776	7.295	-2.4956
0.01784	11.486	-3.1675
0.01792	15.102	-3.9354
0.018	17.757	-5.0553
0.01808	20.733	-6.0471
0.01816	23.453	-6.5271
0.01824	24.7	-7.4549
0.01832	24.796	-8.7028
0.0184	26.3	-8.8627
0.01848	24.956	-10.303
0.01856	23.357	-11.294
0.01864	22.109	-11.87
0.01872	18.941	-12.798
0.0188	16.638	-12.862
0.01888	13.694	-13.022
0.01896	10.91	-13.214
0.01904	6.0791	-13.566
0.01912	1.6638	-13.566
0.0192	-2.6236	-13.118
0.01928	-6.847	-12.382
0.01936	-10.75	-11.934
0.01944	-15.518	-11.294
0.01952	-20.317	-10.91
0.0196	-24.636	-10.143
0.01968	-28.412	-9.5026
0.01976	-31.707	-8.4788
0.01984	-34.107	-7.199
0.01992	-37.627	-7.039
0.02	-39.578	-5.9831
0.02008	-41.338	-4.7673
0.02016	-42.17	-3.9354
0.02024	-42.874	-2.9116
0.02032	-43.61	-2.4956
0.0204	-43.514	-1.5358
0.02048	-42.842	-0.76789
0.02056	-42.042	-0.57592
0.02064	-41.434	-0.63991
0.02072	-40.154	-0.51193
0.0208	-39.066	-0.54392
0.02088	-35.835	-0.15998
0.02096	-33.179	-0.25596
0.02104	-28.924	-0.031995
0.02112	-26.204	-0.6719
0.0212	-22.813	-1.3118
0.02128	-18.461	-1.3438
0.02136	-15.422	-2.5596
0.02144	-10.654	-3.0076
0.02152	-6.4631	-4.0314
0.0216	-3.1356	-5.3112
0.02168	0.95986	-5.9831
0.02176	3.9034	-7.6789
0.02184	7.5829	-8.1588
0.02192	10.079	-9.6626
0.022	13.214	-9.8866
0.02208	15.23	-11.198
0.02216	16.702	-11.934
0.02224	17.565	-12.574
0.02232	18.141	-13.566
0.0224	16.862	-14.494
0.02248	16.862	-14.718
0.02256	14.046	-15.966
0.02264	12.286	-15.838
0.02272	9.6626	-16.414
0.0228	5.3752	-17.342
0.02288	2.4317	-16.862
0.02296	-1.1198	-16.638
0.02304	-5.4712	-16.446
0.02312	-8.0629	-15.39
0.0232	-11.966	-14.75
0.02328	-15.87	-13.758
0.02336	-20.637	-13.406
0.02344	-25.084	-12.702
0.02352	-28.828	-11.646
0.0236	-31.899	-10.75
0.02368	-35.163	-9.7906
0.02376	-38.842	-9.4067
0.02384	-40.826	-7.8709
0.02392	-41.594	-6.5271
0.024	-43.226	-5.5672
0.02408	-44.282	-4.6393
0.02416	-44.09	-3.3595
0.02424	-43.77	-2.1757
0.02432	-42.842	-1.0239
0.0244	-41.946	-0.22397
0.02448	-40.218	0.6719
0.02456	-38.778	1.3438
0.02464	-37.339	1.3758
0.02472	-34.779	1.7917
0.0248	-31.132	2.4956
0.02488	-28.412	1.9197
0.02496	-25.212	1.8877
0.02504	-20.989	2.3037
0.02512	-16.67	1.6638
0.0252	-11.838	1.6958
0.02528	-6.3991	1.7278
0.02536	-1.2478	1.2158
0.02544	3.2635	0.38395
0.02552	7.6149	-0.47993
0.0256	13.438	-0.15998
0.02568	17.981	-1.2798
0.02576	21.213	-1.9837
0.02584	23.773	-3.2635
0.02592	25.34	-4.5753
0.026	25.66	-6.1751
0.02608	27.1	-6.815
0.02616	27.26	-7.8709
0.02624	26.748	-9.0867
0.02632	26.076	-10.111
0.0264	24.413	-10.75
0.02648	22.557	-11.39
0.02656	19.261	-12.446
0.02664	17.374	-11.966
0.02672	14.11	-12.318
0.0268	10.942	-12.254
0.02688	7.5509	-11.902
0.02696	2.3037	-12.446
0.02704	-2.4956	-11.998
0.02712	-7.071	-11.87
0.0272	-12.126	-11.678
0.02728	-17.406	-11.326
0.02736	-21.181	-10.335
0.02744	-25.532	-9.6626
0.02752	-28.476	-8.9267
0.0276	-32.795	-8.4788
0.02768	-36.379	-7.7109
0.02776	-38.65	-6.879
0.02784	-40.858	-5.8872
0.02792	-42.266	-5.0553
0.028	-43.962	-4.7353
0.02808	-44.442	-3.6155
0.02816	-45.114	-3.1995
0.02824	-45.689	-2.8156
0.02832	-44.762	-2.2397
0.0284	-44.506	-2.2077
0.02848	-43.13	-1.8557
0.02856	-41.146	-1.1838
0.02864	-39.61	-1.6958
0.02872	-36.763	-1.2798
0.0288	-33.563	-1.2158
0.02888	-29.916	-1.3438
0.02896	-27.1	-2.0157
0.02904	-23.869	-2.5596
0.02912	-19.677	-2.9756
0.0292	-16.03	-4.0314
0.02928	-12.542	-5.0553
0.02936	-8.7028	-6.0151
0.02944	-3.3595	-6.0151
0.02952	0.7359	-7.4229
0.0296	4.9593	-7.7109
0.02968	8.4788	-8.4788
0.02976	12.446	-8.8307
0.02984	14.046	-10.303
0.02992	16.286	-10.91
0.03	16.83	-11.966
0.03008	17.15	-12.894
0.03016	17.534	-13.566
0.03024	18.077	-13.662
0.03032	16.766	-14.654
0.0304	14.334	-15.358
0.03048	11.23	-16.126
0.03056	8.4468	-16.286
0.03064	5.4712	-16.03
0.03072	3.1036	-15.838
0.0308	-1.0239	-15.966
0.03088	-5.3432	-15.518
0.03096	-9.1187	-15.006
0.03104	-12.99	-14.174
0.03112	-16.734	-13.278
0.0312	-21.181	-12.574
0.03128	-24.668	-11.518
0.03136	-27.868	-10.303
0.03144	-30.748	-9.3747
0.03152	-34.075	-8.4148
0.0316	-36.955	-7.4229
0.03168	-39.098	-6.5271
0.03176	-40.058	-4.9913
0.03184	-40.346	-3.3595
0.03192	-41.21	-2.7196
0.032	-42.49	-2.2717
0.03208	-42.01	-0.89587
0.03216	-41.37	-0.063991
0.03224	-40.186	0.60791
0.03232	-39.61	1.0558
0.0324	-37.755	1.5998
0.03248	-35.803	1.6318
0.03256	-33.947	1.3118
0.03264	-30.908	2.0477
0.03272	-27.068	2.2717
0.0328	-23.677	1.7917
0.03288	-18.909	2.3677
0.03296	-13.95	2.3037
0.03304	-10.207	1.4718
0.03312	-5.1833	1.1838
0.0332	-0.89587	0.44794
0.03328	4.2874	0.031995
0.03336	8.3508	-0.86388
0.03344	12.318	-2.0477
0.03352	15.87	-2.7836
0.0336	19.933	-3.5835
0.03368	22.013	-4.9273
0.03376	23.229	-6.2391
0.03384	25.212	-7.039
0.03392	25.884	-8.0629
0.034	25.5	-9.2147
0.03408	24.764	-10.303
0.03416	24.125	-11.166
0.03424	21.917	-12.19
0.03432	19.741	-12.542
0.0344	17.534	-12.702
0.03448	15.358	-13.022
0.03456	10.974	-13.342
0.03464	6.783	-13.662
0.03472	2.6556	-13.726
0.0348	-2.6876	-13.982
0.03488	-7.5829	-13.694
0.03496	-12.766	-13.886
0.03504	-17.502	-13.022
0.03512	-21.917	-12.542
0.0352	-26.78	-12.19
0.03528	-31.963	-11.998
0.03536	-35.163	-11.198
0.03544	-38.171	-10.558
0.03552	-42.586	-10.495
0.0356	-44.858	-9.6306
0.03568	-46.681	-8.5428
0.03576	-47.577	-7.6789
0.03584	-49.433	-7.199
0.03592	-49.881	-6.2711
0.036	-50.201	-5.8872
0.03608	-50.137	-5.2792
0.03616	-49.049	-4.5753
0.03624	-47.609	-3.7435
0.03632	-46.553	-3.6795
0.0364	-43.226	-2.7196
0.03648	-40.922	-2.6556
0.03656	-37.275	-2.1117
0.03664	-33.787	-2.0157
0.03672	-31.036	-2.6556
0.0368	-26.78	-2.6556
0.03688	-23.069	-3.0716
0.03696	-18.813	-3.4555
0.03704	-14.558	-4.0634
0.03712	-9.6626	-4.9273
0.0372	-5.8552	-5.5032
0.03728	-1.3438	-6.0471
0.03736	2.2717	-7.359
0.03744	6.5271	-7.7109
0.03752	9.6946	-8.6708
0.0376	12.606	-9.5346
0.03768	15.55	-9.9826
0.03776	17.054	-11.038
0.03784	17.885	-11.838
0.03792	18.685	-12.126
0.038	19.613	-12.574
0.03808	18.909	-13.278
0.03816	18.269	-13.438
0.03824	16.542	-13.694
0.03832	14.526	-13.95
0.0384	13.054	-13.47
0.03848	10.558	-13.47
0.03856	7.167	-13.182
0.03864	4.1594	-12.51
0.03872	-0.47993	-12.35
0.0388	-3.9034	-11.486
0.03888	-9.5346	-11.646
0.03896	-15.006	-11.454
0.03904	-19.229	-10.463
0.03912	-21.597	-8.9587
0.0392	-25.596	-8.3188
0.03928	-28.028	-6.815
0.03936	-31.452	-6.1111
0.03944	-34.811	-5.5352
0.03952	-36.251	-4.2554
0.0396	-37.467	-3.1036
0.03968	-39.226	-2.6236
0.03976	-40.858	-2.0157
0.03984	-41.242	-0.89587
0.03992	-41.69	-0.63991
0.04	-41.21	-0.031995
0.04008	-39.962	0.76789
0.04016	-39.194	0.86388
0.04024	-37.883	1.0878
0.04032	-36.219	1.0239
0.0404	-33.691	1.4398
0.04048	-30.588	1.2798
0.04056	-28.028	0.92787
0.04064	-24.157	1.0878
0.04072	-20.061	0.60791
0.0408	-16.382	-0.063991
0.04088	-12.062	-0.76789
0.04096	-7.6469	-0.99186
0.04104	-1.6958	-0.89587
0.04112	3.5195	-1.3758
0.0412	7.295	-2.4317
0.04128	11.23	-3.5195
0.04136	13.086	-5.3112
0.04144	16.03	-6.0791
0.04152	18.077	-7.5189
0.0416	19.261	-8.9587
0.04168	19.837	-10.239
0.04176	19.805	-11.326
0.04184	19.453	-12.382
0.04192	18.941	-13.31
0.042	16.958	-14.462
0.04208	14.782	-15.422
0.04216	12.734	-15.614
0.04224	10.207	-16.03
0.04232	7.007	-16.478
0.0424	3.0076	-16.606
0.04248	-0.47993	-16.606
0.04256	-4.7673	-16.158
0.04264	-9.8866	-16.542
0.04272	-14.462	-16.254
0.0428	-19.325	-15.998
0.04288	-24.668	-15.614
0.04296	-28.092	-14.718
0.04304	-31.611	-13.822
0.04312	-35.963	-13.214
0.0432	-38.906	-12.158
0.04328	-42.202	-11.582
0.04336	-44.538	-10.814
0.04344	-47.161	-10.271
0.04352	-48.473	-8.8947
0.0436	-50.073	-8.3508
0.04368	-50.873	-7.4229
0.04376	-50.329	-6.1111
0.04384	-49.881	-5.2792
0.04392	-49.337	-4.9913
0.044	-48.665	-4.3514
0.04408	-47.033	-3.5835
0.04416	-44.602	-2.8476
0.04424	-42.586	-2.7196
0.04432	-39.962	-2.5276
0.0444	-35.739	-1.9197
0.04448	-31.963	-1.6318
0.04456	-28.124	-1.6958
0.04464	-23.965	-1.8877
0.04472	-18.685	-1.6958
0.0448	-13.886	-1.9837
0.04488	-9.4067	-2.5276
0.04496	-3.7115	-2.4317
0.04504	1.2158	-3.1036
0.04512	5.1193	-4.1914
0.0452	9.4706	-4.5753
0.04528	13.95	-5.1193
0.04536	17.565	-5.7272
0.04544	20.509	-6.6551
0.04552	22.781	-7.007
0.0456	24.988	-7.7429
0.04568	25.244	-8.8307
0.04576	24.636	-9.9826
0.04584	25.788	-9.8546
0.04592	25.308	-10.239
0.046	23.453	-11.006
0.04608	21.437	-11.23
0.04616	20.381	-10.622
0.04624	16.926	-11.198
0.04632	13.406	-11.294
0.0464	10.015	-11.102
0.04648	7.295	-9.9826
0.04656	3.1995	-9.9186
0.04664	-2.1757	-9.8226
0.04672	-7.5189	-9.8866
0.0468	-12.67	-9.4387
0.04688	-17.278	-8.5748
0.04696	-21.661	-8.3508
0.04704	-27.1	-8.3188
0.04712	-29.564	-6.815
0.0472	-32.123	-5.5672
0.04728	-34.715	-4.6073
0.04736	-36.475	-3.9354
0.04744	-37.787	-2.4636
0.04752	-38.618	-1.6318
0.0476	-39.482	-0.7359
0.04768	-39.514	0.25596
0.04776	-38.874	1.2798
0.04784	-38.491	1.5358
0.04792	-36.859	2.6236
0.048	-36.059	2.5276
0.04808	-33.819	3.1036
0.04816	-32.443	2.6876
0.04824	-30.204	2.5276
0.04832	-28.476	1.7597
0.0484	-25.852	1.5038
0.04848	-22.045	1.1518
0.04856	-16.83	1.5678
0.04864	-12.734	1.1198
0.04872	-8.3188	0.57592
0.0488	-3.9674	-0.28796
0.04888	0	-1.6638
0.04896	3.0716	-2.5596
0.04904	6.6551	-4.2234
0.04912	9.9186	-4.9593
0.0492	13.214	-6.1431
0.04928	16.062	-6.975
0.04936	17.374	-8.6708
0.04944	18.365	-9.8226
0.04952	19.485	-10.782
0.0496	19.805	-11.87
0.04968	19.101	-13.086
0.04976	17.789	-14.142
0.04984	16.158	-15.006
0.04992	13.406	-16.03
0.05	10.75	-16.542
0.05008	7.231	-17.214
0.05016	3.2315	-17.597
0.05024	-0.99186	-18.013
0.05032	-4.7033	-17.917
0.0504	-9.5026	-17.661
0.05048	-13.79	-17.565
0.05056	-17.246	-16.51
0.05064	-21.885	-16.254
0.05072	-27.228	-16.222
0.0508	-31.707	-15.55
0.05088	-35.931	-14.974
0.05096	-38.682	-13.63
0.05104	-41.658	-12.734
0.05112	-45.37	-12.574
0.0512	-47.993	-11.486
0.05128	-49.465	-10.367
0.05136	-51.417	-10.015
0.05144	-51.929	-8.7987
0.05152	-52.537	-7.8389
0.0516	-52.696	-7.3909
0.05168	-52.377	-6.6231
0.05176	-51.225	-5.8232
0.05184	-49.657	-4.7673
0.05192	-46.937	-3.5835
0.052	-44.186	-2.6876
0.05208	-40.218	-1.5358
0.05216	-36.315	-0.95986
0.05224	-32.635	-0.47993
0.05232	-28.7	-0.41594
0.0524	-25.052	-0.7359
0.05248	-21.341	-1.1198
0.05256	-16.286	-1.1838
0.05264	-10.91	-1.2798
0.05272	-5.4712	-1.2158
0.0528	0.19197	-1.6958
0.05288	4.8313	-2.2397
0.05296	9.8226	-3.0396
0.05304	15.326	-2.7196
0.05312	18.685	-3.9034
0.0532	21.981	-4.5114
0.05328	23.549	-6.0151
0.05336	24.636	-7.007
0.05344	26.652	-7.4549
0.05352	27.452	-8.2228
0.0536	27.868	-9.0227
0.05368	28.124	-9.0867
0.05376	26.748	-9.7586
0.05384	25.372	-9.9826
0.05392	22.749	-10.558
0.054	20.125	-10.782
0.05408	16.126	-11.422
0.05416	11.39	-12.03
0.05424	6.687	-12.126
0.05432	2.5916	-12.062
0.0544	-1.5998	-11.294
0.05448	-5.9831	-10.846
0.05456	-10.526	-10.335
0.05464	-16.254	-10.047
0.05472	-20.029	-9.1507
0.0548	-24.445	-8.7668
0.05488	-27.996	-7.6789
0.05496	-32.283	-7.4869
0.05504	-35.163	-6.3351
0.05512	-37.211	-5.3432
0.0552	-38.842	-4.2234
0.05528	-39.962	-3.2635
0.05536	-41.434	-2.8476
0.05544	-42.49	-1.9837
0.05552	-42.65	-1.0878
0.0556	-41.434	-0.15998
0.05568	-40.538	0.51193
0.05576	-39.706	0.92787
0.05584	-37.819	1.5358
0.05592	-35.419	2.0157
0.056	-33.211	1.9197
0.05608	-30.684	1.9517
0.05616	-28.06	1.6638
0.05624	-24.636	1.2798
0.05632	-20.669	1.1838
0.0564	-17.47	0.063991
0.05648	-13.694	-0.31995
0.05656	-9.0547	-1.3438
0.05664	-4.7673	-1.5038
0.05672	-0.15998	-2.4636
0.0568	3.7115	-3.5835
0.05688	7.327	-4.5434
0.05696	9.6306	-6.1111
0.05704	12.35	-7.4869
0.05712	15.326	-8.1588
0.0572	16.382	-9.5666
0.05728	18.045	-10.558
0.05736	17.981	-11.87
0.05744	18.493	-12.99
0.05752	17.502	-13.886
0.0576	16.83	-14.238
0.05768	15.262	-15.23
0.05776	12.99	-15.678
0.05784	10.814	-16.126
0.05792	7.4869	-16.51
0.058	4.2234	-16.702
0.05808	0.22397	-16.734
0.05816	-4.2554	-16.67
0.05824	-8.4468	-16.67
0.05832	-13.15	-16.19
0.0584	-17.725	-15.742
0.05848	-21.085	-14.494
0.05856	-26.172	-14.622
0.05864	-29.596	-13.374
0.05872	-32.603	-12.286
0.0588	-35.579	-11.166
0.05888	-38.075	-9.9826
0.05896	-40.314	-8.8307
0.05904	-41.754	-7.6789
0.05912	-43.002	-6.4311
0.0592	-43.354	-4.9913
0.05928	-44.122	-4.1274
0.05936	-44.41	-3.1036
0.05944	-43.418	-1.8237
0.05952	-43.418	-1.5358
0.0596	-41.69	-0.44794
0.05968	-39.866	0.57592
0.05976	-37.499	1.1838
0.05984	-34.779	2.0477
0.05992	-32.027	2.0477
0.06	-29.02	2.3037
0.06008	-24.349	3.2315
0.06016	-20.221	3.2955
0.06024	-15.422	3.2315
0.06032	-11.518	2.7836
0.0604	-6.847	2.5916
0.06048	-1.2158	2.4956
0.06056	3.3915	1.8877
0.06064	6.719	0.47993
0.06072	11.582	0.19197
0.0608	15.55	-0.83188
0.06088	19.133	-1.6638
0.06096	22.013	-3.1356
0.06104	24.221	-3.9354
0.06112	26.108	-4.7993
0.0612	28.156	-5.2792
0.06128	28.924	-6.3351
0.06136	29.276	-7.295
0.06144	28.956	-7.9029
0.06152	28.028	-8.6068
0.0616	26.556	-9.4706
0.06168	23.709	-10.303
0.06176	21.373	-10.495
0.06184	18.653	-10.686
0.06192	15.23	-11.006
0.062	11.038	-11.102
0.06208	6.4311	-11.294
0.06216	2.6236	-10.942
0.06224	-2.3037	-10.718
0.06232	-7.7109	-10.431
0.0624	-12.094	-9.9186
0.06248	-16.83	-9.4067
0.06256	-20.829	-8.7348
0.06264	-24.668	-7.7429
0.06272	-28.604	-7.4229
0.0628	-32.251	-6.5591
0.06288	-35.035	-5.6952
0.06296	-37.499	-5.0553
0.06304	-39.29	-4.1274
0.06312	-40.474	-3.1356
0.0632	-41.818	-2.9436
0.06328	-42.842	-2.0797
0.06336	-41.786	-0.89587
0.06344	-42.266	-0.86388
0.06352	-41.082	0
0.0636	-39.962	0.41594
0.06368	-37.883	1.0558
0.06376	-35.451	1.4398
0.06384	-33.499	0.99186
0.06392	-31.164	0.83188
0.064	-29.212	0.15998
0.06408	-26.3	-0.54392
0.06416	-22.045	-0.51193
0.06424	-18.557	-1.4078
0.06432	-15.198	-2.2717
0.0644	-11.102	-2.9436
0.06448	-6.5271	-3.6155
0.06456	-1.5038	-4.0314
0.06464	2.6236	-4.9273
0.06472	5.8232	-6.1431
0.0648	9.8546	-6.751
0.06488	13.47	-7.4229
0.06496	15.454	-8.7987
0.06504	16.318	-10.143
0.06512	18.557	-10.463
0.0652	18.973	-11.934
0.06528	18.525	-12.99
0.06536	18.493	-13.502
0.06544	17.47	-14.206
0.06552	16.286	-14.366
0.0656	13.726	-15.486
0.06568	10.782	-15.742
0.06576	7.7429	-15.902
0.06584	4.3194	-16.03
0.06592	1.3118	-15.646
0.066	-3.1995	-15.71
0.06608	-8.0629	-15.646
0.06616	-12.926	-15.326
0.06624	-15.806	-13.982
0.06632	-20.829	-13.758
0.0664	-24.285	-12.51
0.06648	-27.644	-11.39
0.06656	-31.132	-10.622
0.06664	-34.523	-9.8546
0.06672	-37.563	-8.6388
0.0668	-40.314	-8.2228
0.06688	-41.018	-6.4311
0.06696	-41.786	-4.8953
0.06704	-42.522	-3.9034
0.06712	-43.514	-2.9756
0.0672	-43.93	-2.6236
0.06728	-42.81	-1.0558
0.06736	-41.178	0.19197
0.06744	-40.122	0.51193
0.06752	-39.162	1.0878
0.0676	-36.731	1.7597
0.06768	-33.499	2.4636
0.06776	-30.204	2.9116
0.06784	-25.756	3.9674
0.06792	-21.405	4.0954
0.068	-16.67	4.3194
0.06808	-12.222	4.2554
0.06816	-7.8709	4.0314
0.06824	-3.4555	3.3275
0.06832	1.5038	2.9436
0.0684	5.3752	1.7597
0.06848	9.5986	1.0239
0.06856	13.854	-0.063991
0.06864	16.222	-1.5998
0.06872	19.421	-2.6236
0.0688	21.245	-3.9034
0.06888	23.773	-5.1833
0.06896	25.084	-6.4311
0.06904	24.636	-7.8709
0.06912	25.372	-8.9587
0.0692	24.7	-9.9826
0.06928	24.189	-10.878
0.06936	23.421	-11.454
0.06944	21.437	-11.614
0.06952	19.709	-12.446
0.0696	15.966	-13.118
0.06968	12.254	-13.758
0.06976	9.0547	-13.566
0.06984	5.3752	-13.278
0.06992	0.19197	-13.534
0.07	-4.7033	-13.886
0.07008	-9.8546	-13.342
0.07016	-14.526	-12.894
0.07024	-18.493	-12.062
0.07032	-23.229	-11.774
0.0704	-27.644	-11.262
0.07048	-31.548	-10.367
0.07056	-35.067	-9.7266
0.07064	-38.746	-9.5986
0.07072	-42.586	-9.0867
0.0708	-45.21	-8.6388
0.07088	-46.361	-7.295
0.07096	-47.321	-6.4631
0.07104	-47.545	-5.2153
0.07112	-48.217	-4.8313
0.0712	-47.961	-3.9674
0.07128	-47.033	-3.4555
0.07136	-45.402	-2.4317
0.07144	-44.346	-2.1437
0.07152	-42.362	-1.6638
0.0716	-40.698	-1.9837
0.07168	-39.482	-2.7196
0.07176	-36.411	-2.4956
0.07184	-33.211	-2.7516
0.07192	-29.436	-2.7836
0.072	-24.988	-2.8156
0.07208	-20.253	-2.8796
0.07216	-15.486	-3.1036
0.07224	-11.518	-4.4154
0.07232	-8.3828	-5.2792
0.0724	-3.5195	-5.8552
0.07248	1.3438	-6.6551
0.07256	4.9593	-7.5189
0.07264	9.2147	-7.9669
0.07272	12.51	-8.9267
0.0728	15.582	-9.3107
0.07288	17.629	-10.303
0.07296	18.781	-11.358
0.07304	18.909	-12.414
0.07312	18.493	-13.022
0.0732	18.877	-13.854
0.07328	18.205	-13.79
0.07336	16.638	-14.718
0.07344	13.342	-15.198
0.07352	11.71	-15.038
0.0736	8.7028	-15.07
0.07368	6.3351	-14.462
0.07376	2.8796	-14.238
0.07384	-1.3118	-14.142
0.07392	-5.8232	-13.662
0.074	-9.9506	-13.022
0.07408	-14.654	-12.446
0.07416	-18.365	-11.678
0.07424	-22.909	-11.07
0.07432	-26.396	-9.5666
0.0744	-28.828	-8.4788
0.07448	-31.867	-7.3909
0.07456	-34.171	-6.1111
0.07464	-36.251	-5.0553
0.07472	-37.147	-3.3275
0.0748	-38.171	-2.2717
0.07488	-38.906	-1.1198
0.07496	-38.97	0.063991
0.07504	-39.098	0.79989
0.07512	-38.235	1.9517
0.0752	-37.755	2.0157
0.07528	-36.699	2.6236
0.07536	-35.547	2.8796
0.07544	-34.107	2.8796
0.07552	-31.643	3.2315
0.0756	-28.732	3.3915
0.07568	-24.924	3.4875
0.07576	-22.237	2.7196
0.07584	-17.885	3.1356
0.07592	-12.03	3.6155
0.076	-8.3828	2.7836
0.07608	-4.3194	1.9197
0.07616	0.31995	1.3758
0.07624	4.2874	-0.031995
0.07632	7.5189	-1.0558
0.0764	12.798	-1.5358
0.07648	15.614	-2.9436
0.07656	18.781	-3.6795
0.07664	21.341	-4.9593
0.07672	22.717	-6.3351
0.0768	23.965	-7.4229
0.07688	24.924	-8.1908
0.07696	26.492	-8.4148
0.07704	26.108	-9.6946
0.07712	25.692	-10.079
0.0772	24.477	-11.006
0.07728	21.597	-11.87
0.07736	18.621	-12.574
0.07744	15.326	-12.99
0.07752	10.782	-13.79
0.0776	6.4951	-14.174
0.07768	1.8237	-14.366
0.07776	-2.5276	-13.854
0.07784	-6.5271	-13.374
0.07792	-10.878	-13.15
0.078	-15.006	-12.286
0.07808	-19.869	-11.934
0.07816	-24.892	-11.486
0.07824	-29.116	-11.102
0.07832	-32.603	-10.111
0.0784	-35.803	-9.2787
0.07848	-37.883	-8.0309
0.07856	-40.602	-7.295
0.07864	-43.002	-6.975
0.07872	-44.89	-6.2071
0.0788	-45.274	-5.2153
0.07888	-45.721	-4.0954
0.07896	-46.041	-3.4875
0.07904	-46.553	-3.1995
0.07912	-45.338	-2.6556
0.0792	-43.962	-1.6958
0.07928	-41.882	-0.92787
0.07936	-39.962	-1.0558
0.07944	-38.075	-1.3118
0.07952	-35.131	-0.86388
0.0796	-32.027	-0.86388
0.07968	-29.5	-1.6958
0.07976	-26.364	-2.1757
0.07984	-20.797	-1.5358
0.07992	-16.958	-2.3677
0.08	-12.766	-3.0076
0.08008	-8.4468	-3.6155
0.08016	-4.2554	-4.5114
0.08024	0.76789	-4.7353
0.08032	5.4072	-5.3752
0.0804	7.8389	-7.071
0.08048	11.134	-7.7109
0.08056	14.75	-8.4468
0.08064	17.31	-8.8947
0.08072	19.005	-10.015
0.0808	19.837	-10.782
0.08088	20.093	-11.806
0.08096	19.293	-12.926
0.08104	19.165	-13.246
0.08112	18.269	-13.854
0.0812	16.158	-14.462
0.08128	13.822	-14.462
0.08136	11.358	-14.814
0.08144	8.6068	-14.558
0.08152	4.3514	-15.07
0.0816	0.86388	-14.622
0.08168	-3.9034	-14.59
0.08176	-7.7749	-13.694
0.08184	-12.19	-13.118
0.08192	-16.254	-12.318
0.082	-20.157	-11.742
0.08208	-24.445	-10.59
0.08216	-26.716	-8.7987
0.08224	-29.852	-8.2868
0.08232	-33.755	-7.5189
0.0824	-36.571	-6.815
0.08248	-39.386	-6.0471
0.08256	-41.594	-5.4392
0.08264	-43.034	-5.0233
0.08272	-44.186	-3.9034
0.0828	-43.866	-2.4636
0.08288	-43.898	-1.7597
0.08296	-43.322	-1.2798
0.08304	-42.586	-0.57592
0.08312	-42.234	-0.57592
0.0832	-40.698	-0.35195
0.08328	-38.107	0.41594
0.08336	-34.971	0.60791
0.08344	-32.539	0.83188
0.08352	-29.82	0
0.0836	-26.588	0.095986
0.08368	-22.557	-0.19197
0.08376	-18.045	-0.44794
0.08384	-13.118	-0.63991
0.08392	-8.3188	-1.0558
0.084	-3.3595	-1.7597
0.08408	0.99186	-2.3997
0.08416	6.0151	-2.7196
0.08424	9.5346	-3.8714
0.08432	13.118	-5.0233
0.0844	15.454	-6.3671
0.08448	17.502	-7.5189
0.08456	19.901	-8.1908
0.08464	21.725	-9.2467
0.08472	22.557	-10.303
0.0848	21.533	-11.742
0.08488	20.989	-12.35
0.08496	19.709	-13.214
0.08504	19.485	-13.374
0.08512	17.246	-13.79
0.0852	14.622	-14.238
0.08528	11.742	-13.982
0.08536	8.0629	-14.526
0.08544	4.0314	-14.462
0.08552	0.57592	-14.302
0.0856	-5.4712	-14.75
0.08568	-9.3747	-14.046
0.08576	-14.43	-13.79
0.08584	-18.813	-12.798
0.08592	-22.269	-12.254
0.086	-27.164	-11.966
0.08608	-31.004	-10.878
0.08616	-34.363	-10.047
0.08624	-37.147	-8.9587
0.08632	-39.738	-8.2868
0.0864	-41.978	-7.4229
0.08648	-44.378	-7.007
0.08656	-44.762	-5.5992
0.08664	-45.05	-4.1914
0.08672	-45.881	-3.9034
0.0868	-45.434	-2.7836
0.08688	-45.338	-2.8476
0.08696	-44.666	-2.2717
0.08704	-43.674	-1.9197
0.08712	-42.202	-1.6318
0.0872	-40.09	-1.3118
0.08728	-36.891	-1.0558
0.08736	-33.755	-0.76789
0.08744	-31.675	-1.7597
0.08752	-28.86	-1.7278
0.0876	-23.645	-1.4718
0.08768	-19.293	-1.8237
0.08776	-15.262	-2.3997
0.08784	-10.015	-2.5596
0.08792	-5.6312	-3.4555
0.088	-1.4718	-3.9034
0.08808	2.6236	-4.6713
0.08816	6.5591	-5.7592
0.08824	10.59	-6.4631
0.08832	13.886	-7.071
0.0884	16.158	-8.4148
0.08848	18.141	-9.0227
0.08856	19.773	-9.8866
0.08864	20.157	-10.878
0.08872	20.701	-11.55
0.0888	20.189	-12.478
0.08888	19.773	-12.702
0.08896	18.909	-12.862
0.08904	17.502	-13.086
0.08912	15.87	-12.958
0.0892	14.142	-12.574
0.08928	11.806	-12.318
0.08936	8.0948	-12.222
0.08944	4.0314	-12.094
0.08952	-1.3758	-12.254
0.0896	-5.3112	-11.646
0.08968	-10.239	-11.262
0.08976	-14.366	-10.463
0.08984	-18.781	-9.8226
0.08992	-22.397	-8.9907
0.09	-26.524	-8.4148
0.09008	-29.532	-7.135
0.09016	-33.659	-7.103
0.09024	-36.443	-5.9512
0.09032	-38.491	-5.1513
0.0904	-39.866	-4.0314
0.09048	-40.73	-3.0396
0.09056	-41.754	-2.1437
0.09064	-42.298	-1.5358
0.09072	-42.618	-1.1518
0.0908	-42.17	-0.7359
0.09088	-40.762	0
0.09096	-39.994	0.35195
0.09104	-38.874	0.31995
0.09112	-36.443	0.83188
0.0912	-34.235	0.6719
0.09128	-30.556	1.0239
0.09136	-27.868	0.63991
0.09144	-23.709	0.7039
0.09152	-20.029	0.28796
0.0916	-15.39	-0.25596
0.09168	-11.678	-0.89587
0.09176	-7.5189	-1.8557
0.09184	-3.6155	-2.7196
0.09192	1.1198	-3.2955
0.092	4.4474	-4.6713
0.09208	8.5748	-5.4072
0.09216	12.158	-6.2711
0.09224	15.07	-7.3909
0.09232	17.885	-8.0629
0.0924	20.285	-8.6708
0.09248	22.173	-9.5346
0.09256	23.677	-9.7586
0.09264	22.909	-11.102
0.09272	22.429	-12.062
0.0928	21.533	-12.542
0.09288	19.293	-13.246
0.09296	16.734	-13.982
0.09304	14.302	-13.854
0.09312	10.622	-14.27
0.0932	7.9029	-14.046
0.09328	4.3194	-13.79
0.09336	-0.51193	-13.822
0.09344	-5.7592	-14.078
0.09352	-10.782	-13.694
0.0936	-15.006	-13.054
0.09368	-18.941	-12.35
0.09376	-23.997	-11.966
0.09384	-27.74	-11.006
0.09392	-31.196	-10.047
0.094	-33.627	-8.6708
0.09408	-36.411	-7.9669
0.09416	-39.13	-7.007
0.09424	-40.73	-6.0791
0.09432	-42.17	-4.9593
0.0944	-43.706	-4.2554
0.09448	-44.378	-3.6155
0.09456	-44.858	-2.7836
0.09464	-45.21	-2.6236
0.09472	-43.674	-1.2798
0.0948	-42.362	-0.76789
0.09488	-41.882	-0.79989
0.09496	-40.378	-0.7359
0.09504	-38.043	-0.12798
0.09512	-34.011	0.31995
0.0952	-30.492	0.76789
0.09528	-27.068	0.7039
0.09536	-21.757	1.3118
0.09544	-18.813	0.25596
0.09552	-13.758	0.31995
0.0956	-9.3747	-0.22397
0.09568	-5.0553	-0.89587
0.09576	-0.83188	-1.9197
0.09584	3.6795	-2.3357
0.09592	7.8069	-3.6475
0.096	10.431	-4.7673
0.09608	15.614	-4.8633
0.09616	18.685	-5.7912
0.09624	20.285	-7.199
0.09632	22.461	-7.8069
0.0964	23.389	-9.1827
0.09648	22.909	-10.175
0.09656	22.781	-11.102
0.09664	22.621	-11.806
0.09672	21.629	-12.222
0.0968	19.453	-12.99
0.09688	16.19	-13.918
0.09696	13.15	-14.142
0.09704	10.622	-13.95
0.09712	7.4229	-13.918
0.0972	2.8796	-14.078
0.09728	-0.95986	-13.726
0.09736	-5.6632	-13.726
0.09744	-11.006	-13.406
0.09752	-14.078	-12.222
0.0976	-18.493	-11.518
0.09768	-22.941	-10.878
0.09776	-26.364	-9.9826
0.09784	-30.716	-9.4067
0.09792	-33.851	-8.8627
0.098	-38.395	-8.5428
0.09808	-40.73	-7.5509
0.09816	-41.722	-5.7912
0.09824	-43.098	-5.2792
0.09832	-44.25	-4.2874
0.0984	-45.306	-3.7755
0.09848	-44.986	-2.6236
0.09856	-44.858	-2.1117
0.09864	-44.25	-1.5998
0.09872	-43.226	-1.1198
0.0988	-42.714	-1.2798
0.09888	-41.338	-1.4078
0.09896	-38.459	-0.7039
0.09904	-35.035	-0.44794
0.09912	-31.963	-0.28796
0.0992	-28.86	-0.76789
0.09928	-24.604	-0.47993
0.09936	-19.901	-0.63991
0.09944	-15.134	-0.76789
0.09952	-11.134	-1.9837
0.0996	-6.943	-2.3677
0.09968	-2.3037	-3.0716
0.09976	1.9517	-3.9354
0.09984	5.0873	-5.3112
0.09992	9.6626	-5.7912
0.1	12.862	-7.071
0.10008	15.294	-7.8389
0.10016	17.821	-9.0227
0.10024	19.741	-9.6306
0.10032	19.837	-11.038
0.1004	20.061	-11.838
0.10048	20.509	-12.542
0.10056	18.781	-13.758
0.10064	17.853	-14.334
0.10072	15.806	-14.91
0.1008	12.83	-15.614
0.10088	9.1507	-16.158
0.10096	6.1751	-15.966
0.10104	1.4398	-16.606
0.10112	-0.22397	-15.39
0.1012	-5.4392	-15.646
0.10128	-10.367	-15.55
0.10136	-15.486	-15.326
0.10144	-20.381	-14.942
0.10152	-25.052	-14.238
0.1016	-28.988	-13.502
0.10168	-32.699	-12.446
0.10176	-36.251	-11.998
0.10184	-39.226	-10.91
0.10192	-42.138	-10.047
0.102	-45.146	-9.6946
0.10208	-46.201	-8.1588
0.10216	-47.865	-7.6469
0.10224	-49.337	-7.103
0.10232	-49.497	-5.8872
0.1024	-49.497	-5.0233
0.10248	-48.633	-4.3194
0.10256	-47.673	-3.8075
0.10264	-46.649	-3.1675
0.10272	-44.762	-2.5276
0.1028	-42.874	-2.3677
0.10288	-38.874	-1.3118
0.10296	-34.523	-0.31995
0.10304	-30.652	-0.19197
0.10312	-27.42	-0.22397
0.1032	-22.557	-0.19197
0.10328	-17.981	-0.25596
0.10336	-13.246	-0.38395
0.10344	-8.9267	-1.1838
0.10352	-4.5753	-1.7917
0.1036	-0.95986	-2.7516
0.10368	3.8075	-3.2635
0.10376	7.9349	-4.2234
0.10384	11.198	-5.4712
0.10392	14.526	-6.3351
0.104	18.237	-6.687
0.10408	21.181	-7.359
0.10416	22.301	-8.3828
0.10424	23.709	-9.0547
0.10432	24.093	-10.047
0.1044	23.933	-10.814
0.10448	22.781	-11.838
0.10456	21.757	-12.094
0.10464	19.421	-12.67
0.10472	16.862	-13.31
0.1048	12.958	-13.758
0.10488	10.431	-13.662
0.10496	6.4951	-13.726
0.10504	2.8156	-13.374
0.10512	-1.9197	-13.406
0.1052	-6.687	-13.086
0.10528	-10.495	-12.254
0.10536	-14.654	-11.678
0.10544	-19.357	-11.166
0.10552	-23.997	-10.495
0.1056	-28.284	-10.015
0.10568	-31.899	-9.1827
0.10576	-34.875	-8.1268
0.10584	-38.299	-7.7109
0.10592	-40.378	-6.783
0.106	-42.042	-5.7912
0.10608	-43.674	-4.9273
0.10616	-44.986	-4.5114
0.10624	-45.05	-3.3275
0.10632	-44.09	-1.9837
0.1064	-42.842	-1.0878
0.10648	-42.074	-0.41594
0.10656	-40.186	0.38395
0.10664	-38.555	0.6719
0.10672	-37.307	0.63991
0.1068	-34.459	0.83188
0.10688	-31.388	0.89587
0.10696	-27.132	1.8877
0.10704	-24.061	1.1518
0.10712	-19.709	0.86388
0.1072	-15.486	0.7039
0.10728	-11.774	-0.095986
0.10736	-7.199	-0.6719
0.10744	-3.3275	-1.9517
0.10752	0.19197	-2.8156
0.1076	4.9273	-3.6155
0.10768	8.0309	-5.0233
0.10776	11.838	-5.7912
0.10784	14.622	-6.719
0.10792	17.853	-7.5509
0.108	19.037	-9.1827
0.10808	19.869	-10.079
0.10816	19.773	-11.39
0.10824	20.637	-11.806
0.10832	20.445	-12.734
0.1084	19.101	-13.694
0.10848	17.502	-14.142
0.10856	15.774	-14.622
0.10864	13.406	-14.558
0.10872	10.015	-15.07
0.1088	7.327	-14.974
0.10888	3.0396	-15.102
0.10896	-1.4078	-15.23
0.10904	-4.5434	-14.11
0.10912	-9.2147	-14.078
0.1092	-14.334	-13.95
0.10928	-19.133	-13.278
0.10936	-23.453	-12.51
0.10944	-27.356	-11.646
0.10952	-30.972	-10.814
0.1096	-33.755	-9.5666
0.10968	-36.635	-8.7987
0.10976	-38.746	-7.3909
0.10984	-40.538	-6.5271
0.10992	-42.906	-6.0471
0.11	-44.09	-5.0873
0.11008	-44.762	-3.8075
0.11016	-45.274	-3.2955
0.11024	-45.114	-2.5916
0.11032	-44.09	-1.6318
0.1104	-42.906	-0.89587
0.11048	-41.594	-0.51193
0.11056	-39.93	-0.15998
0.11064	-37.371	0.31995
0.11072	-34.491	0.63991
0.1108	-30.94	1.0239
0.11088	-27.804	0.83188
0.11096	-23.773	0.99186
0.11104	-18.973	1.0878
0.11112	-14.11	1.3118
0.1112	-9.1187	0.7359
0.11128	-3.1356	0.89587
0.11136	0.28796	-0.35195
0.11144	5.1193	-0.89587
0.11152	9.4387	-1.8557
0.1116	12.926	-2.9756
0.11168	15.87	-4.1594
0.11176	18.685	-5.0553
0.11184	21.405	-6.2071
0.11192	22.749	-7.4869
0.112	23.325	-8.7348
0.11208	23.357	-9.5666
0.11216	23.933	-10.303
0.11224	23.005	-11.55
0.11232	21.629	-12.094
0.1124	19.965	-12.67
0.11248	17.086	-13.822
0.11256	14.11	-13.854
0.11264	12.222	-13.694
0.11272	8.5428	-14.078
0.1128	2.9756	-14.942
0.11288	-1.4398	-14.718
0.11296	-6.0791	-14.494
0.11304	-10.75	-14.014
0.11312	-14.59	-13.31
0.1132	-19.997	-13.214
0.11328	-24.445	-12.734
0.11336	-29.596	-12.35
0.11344	-32.411	-11.166
0.11352	-36.507	-10.782
0.1136	-39.61	-9.7586
0.11368	-42.778	-9.4387
0.11376	-44.954	-8.4788
0.11384	-46.009	-7.295
0.11392	-46.457	-5.8232
0.114	-46.393	-4.7033
0.11408	-46.937	-4.1594
0.11416	-47.417	-3.7115
0.11424	-46.937	-3.2635
0.11432	-45.785	-2.3677
0.1144	-44.09	-1.9517
0.11448	-42.586	-1.3758
0.11456	-38.714	-0.28796
0.11464	-35.259	-0.063991
0.11472	-31.292	0.63991
0.1148	-28.06	0.51193
0.11488	-24.221	0.28796
0.11496	-19.453	0.25596
0.11504	-15.294	-0.063991
0.11512	-10.335	-0.41594
0.1152	-6.0791	-0.99186
0.11528	-1.5358	-1.9837
0.11536	1.2478	-3.5835
0.11544	5.8872	-3.9034
0.11552	9.3747	-5.0233
0.1156	12.926	-5.9512
0.11568	16.286	-7.039
0.11576	17.406	-8.3828
0.11584	18.429	-9.7266
0.11592	19.965	-10.431
0.116	20.381	-11.39
0.11608	20.989	-11.966
0.11616	20.861	-12.606
0.11624	18.941	-13.534
0.11632	16.766	-14.494
0.1164	14.654	-14.686
0.11648	11.838	-14.782
0.11656	9.3747	-14.91
0.11664	5.6632	-14.91
0.11672	1.6958	-15.102
0.1168	-3.0396	-15.07
0.11688	-8.0309	-15.23
0.11696	-12.542	-14.43
0.11704	-16.99	-13.886
0.11712	-21.373	-13.182
0.1172	-25.468	-12.606
0.11728	-29.436	-11.678
0.11736	-32.539	-10.622
0.11744	-35.995	-10.239
0.11752	-39.482	-9.1827
0.1176	-40.634	-7.7749
0.11768	-42.842	-6.943
0.11776	-44.314	-6.0471
0.11784	-46.201	-5.5672
0.11792	-46.521	-4.5434
0.118	-47.321	-4.3834
0.11808	-47.161	-3.4235
0.11816	-46.105	-2.7836
0.11824	-45.114	-2.2077
0.11832	-42.522	-0.95986
0.1184	-39.898	-0.41594
0.11848	-38.395	-0.6719
0.11856	-34.907	-0.12798
0.11864	-31.388	0.19197
0.11872	-27.74	0.22397
0.1188	-23.805	0.095986
0.11888	-18.045	0.79989
0.11896	-13.662	-0.031995
0.11904	-9.0227	0.095986
0.11912	-3.6795	-0.35195
0.1192	0.89587	-1.0558
0.11928	4.2874	-2.4636
0.11936	7.7109	-3.6795
0.11944	10.91	-4.8633
0.11952	15.102	-5.2153
0.1196	17.725	-6.2711
0.11968	20.957	-6.975
0.11976	22.493	-8.1268
0.11984	22.333	-9.4706
0.11992	22.013	-10.91
0.12	21.725	-11.614
0.12008	21.469	-12.158
0.12016	19.933	-12.958
0.12024	18.461	-13.598
0.12032	15.774	-14.014
0.1204	12.99	-14.398
0.12048	9.3747	-14.75
0.12056	5.0873	-14.942
0.12064	1.0878	-14.91
0.12072	-2.9436	-14.494
0.1208	-7.5189	-14.398
0.12088	-12.542	-14.11
0.12096	-17.15	-13.854
0.12104	-21.021	-12.51
0.12112	-24.7	-11.518
0.1212	-28.284	-10.75
0.12128	-31.899	-9.9186
0.12136	-34.427	-8.8627
0.12144	-38.267	-8.4788
0.12152	-40.474	-7.327
0.1216	-41.178	-5.7592
0.12168	-41.594	-4.3834
0.12176	-43.162	-3.9034
0.12184	-43.834	-3.1995
0.12192	-44.474	-2.6876
0.122	-44.57	-2.1437
0.12208	-42.49	-0.76789
0.12216	-41.626	-0.12798
0.12224	-40.794	-0.35195
0.12232	-38.778	0.031995
0.1224	-35.451	0.83188
0.12248	-32.443	0.7039
0.12256	-30.172	0.35195
0.12264	-26.812	0.28796
0.12272	-22.397	0.25596
0.1228	-18.781	-0.31995
0.12288	-14.718	-0.92787
0.12296	-11.038	-1.7278
0.12304	-6.719	-2.4317
0.12312	-1.4718	-2.5916
0.1232	3.1036	-3.4875
0.12328	6.6231	-4.8313
0.12336	9.4067	-5.8872
0.12344	12.734	-7.263
0.12352	14.078	-8.6388
0.1236	16.222	-9.5986
0.12368	18.205	-10.399
0.12376	18.845	-11.358
0.12384	19.133	-12.382
0.12392	19.485	-12.926
0.124	18.141	-14.078
0.12408	16.99	-14.686
0.12416	14.782	-15.006
0.12424	12.062	-15.486
0.12432	9.7586	-15.934
0.1244	6.3031	-15.87
0.12448	2.3037	-16.158
0.12456	-1.4718	-15.838
0.12464	-5.5992	-15.422
0.12472	-9.7586	-14.91
0.1248	-14.462	-14.622
0.12488	-19.293	-14.334
0.12496	-23.805	-13.502
0.12504	-27.036	-12.35
0.12512	-29.884	-10.846
0.1252	-32.827	-10.303
0.12528	-36.763	-9.5026
0.12536	-39.418	-8.5428
0.12544	-41.338	-7.6469
0.12552	-43.002	-6.4311
0.1256	-44.41	-5.8232
0.12568	-45.785	-4.8313
0.12576	-46.393	-4.1594
0.12584	-45.37	-2.5916
0.12592	-44.634	-1.8237
0.126	-43.322	-1.2478
0.12608	-42.394	-0.51193
0.12616	-40.506	-0.22397
0.12624	-39.034	-0.19197
0.12632	-36.603	-0.031995
0.1264	-33.083	0.44794
0.12648	-29.084	1.0558
0.12656	-25.372	0.83188
0.12664	-21.853	0.31995
0.12672	-17.182	0.095986
0.1268	-13.278	-0.47993
0.12688	-8.7348	-1.3118
0.12696	-4.7353	-1.9837
0.12704	-0.92787	-3.0396
0.12712	3.0396	-3.7755
0.1272	7.231	-4.6073
0.12728	11.518	-5.1833
0.12736	14.654	-6.5591
0.12744	16.51	-7.8389
0.12752	18.909	-8.7668
0.1276	20.765	-9.2147
0.12768	21.245	-10.431
0.12776	20.957	-11.678
0.12784	19.965	-12.83
0.12792	18.781	-13.63
0.128	17.15	-14.334
0.12808	13.918	-15.39
0.12816	11.134	-15.742
0.12824	9.3747	-15.262
0.12832	6.783	-15.39
0.1284	3.2635	-15.326
0.12848	-1.0558	-15.166
0.12856	-5.1833	-14.75
0.12864	-9.8866	-14.59
0.12872	-14.334	-13.95
0.1288	-18.237	-13.022
0.12888	-22.077	-12.126
0.12896	-26.108	-11.614
0.12904	-30.236	-10.622
0.12912	-32.571	-9.5026
0.1292	-35.131	-8.2228
0.12928	-38.363	-7.5189
0.12936	-40.602	-6.879
0.12944	-41.914	-5.5352
0.12952	-42.65	-4.5753
0.1296	-44.122	-3.8714
0.12968	-45.018	-3.5515
0.12976	-45.689	-2.9756
0.12984	-45.657	-2.5916
0.12992	-44.954	-2.2397
0.13	-44.09	-1.8557
0.13008	-42.938	-2.0797
0.13016	-41.818	-2.1437
0.13024	-40.282	-2.4956
0.13032	-36.347	-1.7278
0.1304	-33.083	-1.7597
0.13048	-29.212	-1.8877
0.13056	-25.66	-2.2397
0.13064	-20.861	-2.1117
0.13072	-16.894	-3.0716
0.1308	-12.414	-3.3595
0.13088	-7.6149	-3.8395
0.13096	-3.0716	-4.6073
0.13104	1.2478	-5.2153
0.13112	4.3194	-6.5271
0.1312	8.2228	-7.5189
0.13128	10.399	-8.7668
0.13136	12.606	-9.8866
0.13144	14.974	-10.718
0.13152	16.318	-11.294
0.1316	18.237	-11.742
0.13168	18.877	-12.51
0.13176	17.022	-14.014
0.13184	16.03	-14.846
0.13192	15.102	-15.038
0.132	14.078	-15.038
0.13208	11.294	-15.486
0.13216	8.1588	-15.774
0.13224	3.9354	-16.35
0.13232	1.3438	-15.646
0.1324	-2.0157	-15.166
0.13248	-5.5352	-14.302
0.13256	-9.3427	-13.726
0.13264	-13.694	-13.118
0.13272	-18.493	-12.798
0.1328	-21.981	-11.774
0.13288	-24.796	-10.558
0.13296	-29.98	-10.303
0.13304	-32.187	-8.9587
0.13312	-34.779	-7.8069
0.1332	-38.075	-7.007
0.13328	-39.546	-5.8872
0.13336	-40.666	-4.5434
0.13344	-41.818	-3.8075
0.13352	-42.906	-2.8156
0.1336	-43.706	-2.4956
0.13368	-43.738	-1.8237
0.13376	-42.81	-1.0878
0.13384	-41.178	-0.031995
0.13392	-39.77	0.57592
0.134	-38.011	0.76789
0.13408	-36.731	0.47993
0.13416	-33.627	1.4718
0.13424	-30.748	0.63991
0.13432	-28.956	0
0.1344	-25.66	-0.47993
0.13448	-21.629	-0.35195
0.13456	-16.35	-0.031995
0.13464	-11.134	-0.12798
0.13472	-6.1431	-0.6719
0.1348	-1.5358	-1.4718
0.13488	2.5916	-2.1117
0.13496	6.815	-3.2955
0.13504	10.175	-4.2874
0.13512	13.79	-5.2473
0.1352	17.278	-5.8552
0.13528	19.389	-7.039
0.13536	20.669	-8.3828
0.13544	20.541	-9.7906
0.13552	20.893	-10.686
0.1356	21.469	-11.518
0.13568	21.309	-11.87
0.13576	20.125	-12.926
0.13584	18.813	-13.022
0.13592	16.83	-13.406
0.136	13.982	-13.79
0.13608	11.23	-13.854
0.13616	8.1588	-13.854
0.13624	4.0314	-14.174
0.13632	-0.60791	-14.174
0.1364	-5.1193	-13.982
0.13648	-10.143	-14.142
0.13656	-15.23	-13.694
0.13664	-19.741	-13.054
0.13672	-22.813	-11.55
0.1368	-26.332	-10.59
0.13688	-30.012	-10.015
0.13696	-34.171	-9.5026
0.13704	-36.603	-8.2548
0.13712	-39.226	-7.4229
0.1372	-41.338	-6.687
0.13728	-42.106	-5.0873
0.13736	-42.586	-3.9674
0.13744	-43.45	-3.0396
0.13752	-44.282	-2.6556
0.1376	-44.474	-2.2077
0.13768	-43.45	-1.5358
0.13776	-42.554	-0.89587
0.13784	-41.914	-0.86388
0.13792	-39.93	-0.063991
0.138	-37.947	-0.22397
0.13808	-35.931	-0.60791
0.13816	-33.243	-0.95986
0.13824	-29.276	-0.25596
0.13832	-25.724	-0.6719
0.1384	-21.693	-0.99186
0.13848	-18.301	-1.8557
0.13856	-14.43	-2.6556
0.13864	-9.7586	-3.1995
0.13872	-4.7993	-3.4875
0.1388	0.28796	-3.7755
0.13888	4.4794	-4.8313
0.13896	7.071	-6.2711
0.13904	11.006	-6.943
0.13912	14.622	-7.7749
0.1392	16.894	-8.8947
0.13928	19.549	-9.0547
0.13936	19.901	-10.654
0.13944	20.221	-11.454
0.13952	20.573	-12.19
0.1396	20.189	-12.926
0.13968	17.661	-14.334
0.13976	16.894	-14.334
0.13984	14.366	-14.782
0.13992	11.07	-15.39
0.14	8.0309	-15.454
0.14008	4.0314	-15.806
0.14016	-0.095986	-15.742
0.14024	-4.3834	-15.646
0.14032	-7.9349	-15.006
0.1404	-12.606	-14.622
0.14048	-16.862	-13.822
0.14056	-20.893	-12.862
0.14064	-25.372	-12.606
0.14072	-28.572	-11.262
0.1408	-31.867	-10.558
0.14088	-35.739	-9.8226
0.14096	-37.755	-8.0309
0.14104	-40.314	-7.5189
0.14112	-41.882	-6.3991
0.1412	-44.026	-5.9512
0.14128	-45.53	-5.1193
0.14136	-45.657	-3.8714
0.14144	-45.498	-3.1036
0.14152	-44.954	-2.1437
0.1416	-43.258	-0.99186
0.14168	-41.978	-0.47993
0.14176	-40.634	0.12798
0.14184	-37.787	1.0878
0.14192	-35.803	0.7359
0.142	-32.955	1.1518
0.14208	-29.052	1.6318
0.14216	-26.236	1.0558
0.14224	-21.565	1.3118
0.14232	-17.022	1.4078
0.1424	-11.902	1.0239
0.14248	-7.039	0.89587
0.14256	-2.5276	0.063991
0.14264	1.5998	-0.7359
0.14272	6.3031	-1.3438
0.1428	11.006	-2.2717
0.14288	14.174	-3.2955
0.14296	17.917	-4.2874
0.14304	20.509	-5.3432
0.14312	23.421	-5.9831
0.1432	24.125	-7.4229
0.14328	25.98	-8.0948
0.14336	25.916	-9.1507
0.14344	25.34	-10.015
0.14352	24.572	-10.718
0.1436	22.909	-11.934
0.14368	20.989	-12.254
0.14376	19.453	-12.35
0.14384	16.446	-13.118
0.14392	11.742	-13.758
0.144	8.5108	-13.598
0.14408	4.3514	-13.502
0.14416	0.25596	-13.278
0.14424	-4.5114	-13.118
0.14432	-9.0227	-12.254
0.1444	-13.214	-11.678
0.14448	-18.461	-11.55
0.14456	-22.429	-10.239
0.14464	-26.204	-9.6946
0.14472	-30.46	-9.0547
0.1448	-34.075	-8.4148
0.14488	-37.307	-7.8069
0.14496	-40.57	-7.295
0.14504	-42.682	-6.751
0.14512	-44.026	-5.5992
0.1452	-45.018	-4.7033
0.14528	-46.169	-4.1594
0.14536	-47.193	-3.8395
0.14544	-46.553	-3.0716
0.14552	-45.498	-2.3997
0.1456	-44.122	-1.5678
0.14568	-42.97	-1.4398
0.14576	-41.242	-1.2478
0.14584	-39.034	-1.4718
0.14592	-35.931	-0.92787
0.146	-32.891	-1.0878
0.14608	-29.564	-1.2478
0.14616	-26.332	-1.7917
0.14624	-22.269	-2.3357
0.14632	-18.045	-2.4317
0.1464	-13.31	-3.0396
0.14648	-9.3107	-3.7435
0.14656	-3.9994	-3.9354
0.14664	0.6719	-4.6393
0.14672	5.8552	-5.0233
0.1468	8.8947	-6.2711
0.14688	12.158	-7.135
0.14696	14.942	-8.4148
0.14704	17.246	-9.0227
0.14712	19.677	-9.6946
0.1472	21.053	-10.111
0.14728	20.637	-11.678
0.14736	20.061	-12.67
0.14744	18.909	-13.662
0.14752	18.557	-13.566
0.1476	16.702	-14.238
0.14768	13.278	-15.006
0.14776	10.239	-15.358
0.14784	6.5911	-15.486
0.14792	2.9436	-15.454
0.148	-1.0878	-15.294
0.14808	-5.3432	-15.39
0.14816	-9.1827	-14.558
0.14824	-13.854	-14.302
0.14832	-18.909	-13.886
0.1484	-22.653	-12.958
0.14848	-26.94	-12.318
0.14856	-31.004	-11.55
0.14864	-34.299	-11.038
0.14872	-37.659	-9.8226
0.1488	-40.154	-8.7348
0.14888	-41.498	-7.3909
0.14896	-43.898	-6.943
0.14904	-44.762	-5.6952
0.14912	-45.945	-4.9913
0.1492	-46.201	-3.9994
0.14928	-46.265	-3.1675
0.14936	-45.849	-2.4317
0.14944	-44.378	-1.7278
0.14952	-43.45	-1.3118
0.1496	-40.954	-0.15998
0.14968	-39.066	-0.25596
0.14976	-36.475	0.095986
0.14984	-32.315	0.76789
0.14992	-29.212	0.6719
0.15	-26.524	-0.41594
0.15008	-22.685	-0.15998
0.15016	-17.693	-0.031995
0.15024	-13.15	-0.57592
0.15032	-8.3188	-0.92787
0.1504	-4.7033	-2.2717
0.15048	-0.60791	-3.0076
0.15056	4.3834	-3.2315
0.15064	9.0867	-4.0314
0.15072	11.87	-5.4392
0.1508	15.358	-5.9831
0.15088	18.269	-7.039
0.15096	20.829	-7.6149
0.15104	22.237	-8.4788
0.15112	22.973	-9.7906
0.1512	23.229	-10.335
0.15128	22.397	-11.486
0.15136	21.309	-12.414
0.15144	20.253	-12.862
0.15152	18.045	-13.342
0.1516	15.422	-13.63
0.15168	12.51	-13.822
0.15176	9.4067	-13.95
0.15184	5.6952	-14.046
0.15192	1.0239	-13.918
0.152	-4.0314	-14.27
0.15208	-8.1268	-13.566
0.15216	-12.958	-13.342
0.15224	-17.949	-13.022
0.15232	-22.301	-12.318
0.1524	-26.78	-11.518
0.15248	-30.716	-11.07
0.15256	-34.779	-10.335
0.15264	-37.371	-9.3747
0.15272	-41.018	-9.1187
0.1528	-42.33	-7.7429
0.15288	-44.186	-6.975
0.15296	-45.849	-6.4951
0.15304	-47.769	-6.0151
0.15312	-47.897	-5.0233
0.1532	-47.545	-4.0314
0.15328	-46.041	-2.7516
0.15336	-45.178	-2.3677
0.15344	-44.474	-2.3037
0.15352	-43.002	-1.7597
0.1536	-41.082	-1.5998
0.15368	-38.203	-1.4718
0.15376	-34.779	-0.83188
0.15384	-31.579	-1.2158
0.15392	-27.548	-0.95986
0.154	-22.173	-0.22397
0.15408	-17.15	-0.38395
0.15416	-13.182	-1.0239
0.15424	-8.9907	-1.6638
0.15432	-3.9674	-2.2717
0.1544	-0.12798	-3.1036
0.15448	4.5753	-3.5195
0.15456	9.2787	-4.4154
0.15464	12.574	-5.2153
0.15472	16.286	-5.8872
0.1548	17.374	-7.9669
0.15488	20.061	-8.1588
0.15496	21.661	-9.0867
0.15504	22.781	-9.7586
0.15512	22.429	-11.07
0.1552	21.437	-11.998
0.15528	20.317	-12.702
0.15536	19.005	-13.278
0.15544	16.83	-13.79
0.15552	14.622	-13.982
0.1556	10.75	-14.654
0.15568	7.5189	-14.59
0.15576	4.0954	-14.43
0.15584	0.031995	-14.11
0.15592	-5.3752	-14.462
0.156	-9.6626	-13.918
0.15608	-14.078	-13.278
0.15616	-18.365	-12.67
0.15624	-21.885	-11.646
0.15632	-26.524	-11.294
0.1564	-31.132	-10.942
0.15648	-33.755	-9.6626
0.15656	-36.923	-8.7668
0.15664	-40.506	-8.4468
0.15672	-42.458	-7.4869
0.1568	-43.642	-6.0791
0.15688	-44.41	-4.8633
0.15696	-44.25	-3.6475
0.15704	-44.09	-2.6876
0.15712	-44.41	-2.0797
0.1572	-43.226	-1.1518
0.15728	-41.466	0.063991
0.15736	-40.25	0.19197
0.15744	-38.491	0.6719
0.15752	-35.803	1.4398
0.1576	-32.411	1.5998
0.15768	-30.012	1.3438
0.15776	-26.268	1.4398
0.15784	-23.005	1.2798
0.15792	-17.981	1.5358
0.158	-14.238	0.47993
0.15808	-10.335	0.063991
0.15816	-4.9913	-0.031995
0.15824	-0.15998	-0.89587
0.15832	4.1914	-1.5358
0.1584	9.0227	-2.0797
0.15848	12.446	-3.3275
0.15856	15.262	-4.7353
0.15864	18.301	-5.6952
0.15872	20.125	-6.751
0.1588	21.469	-8.1908
0.15888	22.077	-9.5346
0.15896	22.333	-10.399
0.15904	22.813	-11.262
0.15912	21.661	-12.414
0.1592	19.389	-13.566
0.15928	16.894	-14.654
0.15936	14.75	-14.782
0.15944	11.39	-15.39
0.15952	7.8709	-15.998
0.1596	3.6475	-16.478
0.15968	-1.6958	-16.894
0.15976	-6.2071	-17.054
0.15984	-11.038	-16.766
0.15992	-15.422	-16.35
[truncated: 10,501 more rows]

## Sheet: ED Fig 4d
	C_alpha(Pa)										C_beta(Pa)
	#1	#2	#3	#4	#5	#6					#1	#2	#3	#4	#5	#6
68mW	0.242561	0.466451	0.787269	0.757932						68mW	0.019744	0.030738	0.227696	0.266839
66mW	0.836304	0.737833	0.463403	1.24185	0.803518	0.445626				66mW	0.093249	0.10655	0.113629	0.10456	0.116842	0.127107
70mW	0.919472	0.57737	0.370318	0.367258	0.485977					70mW	0.056231	0.060164	0.066155	0.058138	0.072091
90mW	1.79794	1.11177	2.64525							90mW	0.105397	0.143272	0.27582
88mW	0.983808	3.30055	2.74864	1.1151	1.09683	1.27451				88mW	0.1408	0.328247	0.268949	0.165094	0.126494	0.103389
	alpha										beta
	#1	#2	#3	#4	#5	#6					#1	#2	#3	#4	#5	#6
68mW	0.380211	0.198006	0	0						68mW	0.876461	0.87289	0.778877	0.728142
66mW	0.12269	0.251751	0.241029	0.399605	0.381713	0.303377				66mW	0.849908	0.839886	0.828641	0.856466	0.841931	0.823148
70mW	0.196515	0.216582	0.244053	0.268915	0.224619					70mW	0.895969	0.886707	0.881236	0.891668	0.875009
90mW	0.06494	0.228638	0.222424							90mW	0.824902	0.805673	0.864358
88mW	0.360552	0.098614	0.151126	0.202466	0.147582	0.222677				88mW	0.837407	0.851685	0.78204	0.819856	0.837242	0.865328

## Sheet: ED Fig 4e
	C_alpha(Pa)										C_beta(Pa)
	70mW	90mW	110mW	130mW	150mW	170mW	190mW	210mW			70mW	90mW	110mW	130mW	150mW	170mW	190mW	210mW
1	0.706725	0.601172	1.13018							1	0.086653	0.059103	0.050019
2	0.330281	0.285339	0.410601	0.361247	0.783244	0.802544	1.11089			2	0.048558	0.078556	0.046047	0.064299	0.075954	0.072778	0.122844
3	0.272835	0.280462	0.454266	0.419678	0.459352					3	0.040052	0.029617	0.038427	0.0275	0.023851
4	0.69699	0.594301	1.18539	1.10178	1.29223	2.26385	2.01604	3.05716		4	0.097701	0.115566	0.161774	0.171867	0.137141	0.202926	0.099165	0.405638
5	2.18662	1.96358	2.18837	3.39183						5	0.283753	0.157528	0.089672	0.192034
6	0.80569	0.513017	0.895639	0.707907	1.3919					6	0.240272	0.163825	0.199336	0.102865	0.140601
	alpha										beta
	70mW	90mW	110mW	130mW	150mW	170mW	190mW	210mW			70mW	90mW	110mW	130mW	150mW	170mW	190mW	210mW
1	0.25625	0.313397	0.282576							1	0.861804	0.895357	0.915586
2	0.189044	0.197429	0.369005	0.319331	0.171589	0.412187	0.168845			2	0.876538	0.847022	0.898145	0.865134	0.857408	0.874578	0.811017
3	0.245109	0.234525	0.168627	0.199236	0.239269					3	0.911676	0.924057	0.909199	0.935245	0.944741
4	0.092182	0.278684	0.104386	0.13573	0.217183	0.133535	0.195818	0.013058		4	0.847791	0.844897	0.81425	0.812349	0.832807	0.803687	0.85491	0.724977
5	0.188644	0.313699	0.324165	0.135952						5	0.768735	0.823558	0.870142	0.797621
6	0.046569	0.253754	0.231572	0.341802	0.330031					6	0.774506	0.816884	0.783948	0.872294	0.876524
