# Supplementary material for: Measuring age-dependent viscoelasticity of organelles, cells and organisms with time-shared optical tweezer microrheology
Source: Nat Nanotechnol. 2025 Jan 2;20(3):411–20. doi: 10.1038/s41565-024-01830-y (PMC11919717; doi:10.1038/s41565-024-01830-y)
Supplement: Supplementary file 20 — Statistical source data. [file 41565_2024_1830_MOESM20_ESM.xls]

## Sheet: EDFig 5a
Control			LatA			LaminA
cyto	i/f	nuc	cyto	i/f	nuc	cyto	i/f	nuc
0.326494	0.201621		0.402065	0.309431		0.36035	0.178533
0.286882	0.218749		0.464288	0.332956		0.337534	0.27357
0.363059	0.190793		0.548249	0.198995		0.252604	0.26954
0.336869	0.296495		0.398537	0.287449		0.21422	0.25003
0.231829	0.278521		0.041383	0.430196		0.326879	0.087164
0.329734	0.170584		0.26657	0.399504		0.316293	0.120532
0.310375	0.169907		0.258153	0.23445		0.189387	0.338957
0.504041	0.252732		0.210299	0.284774		0.21351	0.281728
0.116944	0.264586		0.314226	0.280194		0.296395	0.322478
0.14776	0.102841		0.168431	0.290092		0.296222	0.259385
0.312211	0.237071		0.294895	0.112601		0.31772	0.199413	0.300206
0.278162	0.07375		0.383917	0.340032		0.124572	0.225874
0.416139	0.206065		0.195177	0.242754		0.15532	0.294662	0.412821
0.219212	0.159537		0.324845	0.347238		0.319412	0.30492
0.27813	0.145101		0.373334	0.213168		0.150976	0.268177
0.294039	0.36316		0.450274	0.34208		0.316861	0.146509
0.35892	0.230098		0.335957	0.419022		0.1616	0.097941
0.180462	0.193005	0.184576	0.298474	0.292397		0.263027	0.390881
0.300835	0.275668	0.151968	0.203902	0.235169	0.36199	0.23482	0.223955
0.206419	0.206098	0.371945	0.238705	0.16673	0.287846	0.274194	0.391252
0.237573	0.232332	0.337246	0.281778	0.251612	0.319484	0.295415	0.160381
0.119977	0.243221	0.145711	0.264061	0.195392	0.285745	0.130739	0.344711
0.155972	0.231195	0.122491	0.265485	0.267886	0.208886	0.32657	0.221226
0.272993	0.289576	0.309186				0.221898	0.190854
0.242136	0.309565	0.177831
0.263728	0.199882	0.293495
0.336557	0.267627	0.319678
0.260938	0.308895	0.206335

## Sheet: EDFig 5b
Control			LatA			LaminA
cyto	i/f	nuc	cyto	i/f	nuc	cyto	i/f	nuc
0.083443	0.395015		0.032782	0.07078		0.068541	0.137796
0.07911	0.25901		0.029578	0.060639		0.067762	0.137867
0.149178	0.317489		0.026655	0.335075		0.027086	0.046824
0.064744	0.064865		0.030597	0.107648		0.110999	0.206668
0.120922	0.104397		0.04785	0.040832		0.060181	0.249288
0.151362	0.322287		0.020552	0.019153		0.043387	0.292547
0.067474	0.240486		0.033468	0.197861		0.059501	0.085672
0.050499	0.444734		0.08292	0.403469		0.080137	0.496494
0.063771	0.228043		0.042469	0.189491		0.057395	0.065816
0.098993	0.330001		0.059321	0.334035		0.070042	0.124902
0.04691	0.045098		0.052073	0.253969		0.055866	0.073886	0.094629
0.024543	0.677693		0.042132	0.093527		0.052108	0.13549
0.07228	0.152598		0.039808	0.091598		0.077705	0.087451	0.041719
0.157485	0.313372		0.027516	0.043624		0.045422	0.124078
0.054138	0.13309		0.023832	0.035911		0.12497	0.537868
0.076938	0.037509		0.066366	0.112066		0.0585	0.161416
0.053119	0.154622		0.034464	0.040144		0.054726	0.37803
0.10682	0.40274	0.139357	0.019936	0.154151		0.073332	0.126671
0.055025	0.06506	0.134276	0.040823	0.133789	0.03772	0.070424	0.098272
0.06366	0.127852	0.037954	0.04407	0.065977	0.062008	0.034084	0.022891
0.269316	0.41507	0.115508	0.053543	0.2065	0.12274	0.194744	1.20311
0.16266	0.333456	0.176933	0.033136	0.19686	0.182387	0.070117	0.090528
0.079183	0.292435	0.178941	0.083495	0.115445	0.063685	0.048067	0.176051
0.061088	0.329461	0.043406				0.110008	0.242384
0.043815	0.205916	0.107351
0.114382	0.169776	0.046577
0.110945	0.350473	0.223786
0.064768	0.228312	0.07204

## Sheet: ED Fig. 5c
Control			LatA			LaminA
cyto	i/f	nuc	cyto	i/f	nuc	cyto	i/f	nuc
0.856836	0.732677		0.952911	0.888763		0.874937	0.802907
0.866778	0.784612		0.929188	0.902166		0.890622	0.85823
0.809506	0.764798		0.972891	0.717456		0.942035	0.905325
0.887813	0.919804		0.927987	0.847955		0.83537	0.787188
0.833435	0.855965		0.877458	0.962825		0.903082	0.776845
0.822403	0.781039		0.952377	1		0.909282	0.732466
0.873801	0.785591		0.935223	0.782688		0.886716	0.882449
0.895765	0.723057		0.84789	0.759678		0.853994	0.730698
0.869731	0.775172		0.903818	0.822224		0.892119	0.891689
0.836452	0.737159		0.867337	0.765256		0.864738	0.881236
0.894239	0.900462		0.883892	0.764853		0.899186	0.855865	0.821427
0.948461	0.639885		0.921969	0.879772		0.879987	0.811063
0.927922	0.836389		0.924593	0.874809		0.873324	0.870749	0.896049
0.805175	0.77736		0.932225	0.921939		0.909743	0.84338
0.890514	0.822092		0.962834	0.927327		0.839047	0.753312
0.864496	0.970177		0.906718	0.855739		0.87901	0.803834
0.915628	0.810596		0.919347	0.931593		0.883787	0.718509
0.846871	0.728052	0.777191	0.959351	0.880116		0.870633	0.877914
0.897982	0.887945	0.788612	0.904603	0.833289	0.906188	0.875551	0.8404
0.874711	0.833455	0.88604	0.915852	0.884151	0.873806	0.922706	1
0.777612	0.750456	0.810472	0.905107	0.807705	0.829097	0.813866	0.720928
0.804638	0.758224	0.756817	0.926541	0.800557	0.784394	0.885242	0.875987
0.858552	0.748023	0.758957	0.898643	0.867325	0.862112	0.906627	0.806452
0.884024	0.764221	0.884969				0.853057	0.802471
0.914912	0.794654	0.822065
0.846249	0.815296	0.877982
0.866572	0.766005	0.78656
0.900653	0.803299	0.847111

## Sheet: ED Fig 5d
cyto								inter								nuc
Frequency	Med G'	Q1 G'	Q3 G'	Med G''	Q1 G''	Q3 G''		Frequency	Med G'	Q1 G'	Q3 G'	Med G''	Q1 G''	Q3 G''		Frequency	Med G'	Q1 G'	Q3 G'	Med G''	Q1 G''	Q3 G''
0.5	0.4222	0.2171	0.6613	0.3532	0.2209	0.433		0.5	1.9084	1.5318	3.0546	1.2174	0.7616	1.8349		0.5	0.9419	0.7068	1.1308	0.5389	0.3505	0.8372
1	0.5034	0.3582	1.033	0.4521	0.3469	0.6451		1	2.2103	1.7159	3.4561	1.7481	1.0377	2.4473		1	0.9948	0.8371	1.2548	0.9719	0.4864	1.0832
2	0.6799	0.5174	0.998	0.7807	0.5619	0.9373		2	3.0973	2.1508	4.8897	2.3557	1.6876	3.3616		2	1.5658	1.0511	1.7538	1.1782	0.9229	1.7066
4	0.8367	0.6331	1.3279	1.1461	0.8234	1.4107		4	3.5734	2.6271	5.5489	3.4248	2.6623	4.4133		4	1.6997	1.5641	2.3916	1.647	1.4221	2.9269
8	1.1856	0.7673	1.7102	1.9466	1.5765	2.4527		8	4.7236	3.3852	7.122	5.0484	4.3491	6.6766		8	2.4376	2.09	3.4923	2.5263	2.3475	4.5271
16	1.8238	1.1032	2.464	3.4116	3.0058	4.286		16	6.3302	4.7147	9.1058	8.1765	7.0256	10.4556		16	3.2611	2.5926	5.0605	4.6206	3.8165	7.4808
32	2.3165	1.5236	3.2871	5.9473	5.2514	7.234		32	7.8338	6.1987	12.7335	13.3493	10.4452	16.985		32	4.569	3.4667	6.4132	7.7903	6.484	11.5753
64	3.4266	2.2553	4.3263	10.5181	8.9626	12.4368		64	11.6721	7.8473	19.7948	23.0538	18.0795	28.7071		64	6.5657	5.3147	9.5347	13.4205	12.0464	19.3318
128	5.1052	3.6671	6.5382	19.659	17.0042	22.3721		128	16.0823	13.1257	29.5285	37.9594	31.4251	48.0731		128	9.1328	7.8564	14.7119	24.4691	20.6414	32.8564
256	7.5311	6.3059	9.9058	36.3426	31.0618	40.5937		256	23.3769	17.9501	41.7007	62.7558	54.9476	78.6398		256	14.7702	11.0792	23.9442	42.5036	36.5234	57.1316
512	12.725	10.3044	15.7588	67.1101	56.8529	74.4066		512	37.9524	27.9769	56.1429	108.396	97.4002	126.114		512	21.1116	18.8825	37.2282	73.2127	68.3372	98.769
1024	19.8891	17.1081	25.4134	124.087	105.669	140.024		1024	61.2185	44.1436	86.4665	190.385	164.314	228.014		1024	36.4047	29.4022	67.6179	138.342	120.232	176.484
2048	34.0779	25.4794	45.5139	221.338	194.249	255.289		2048	91.1112	66.6411	137.704	328.382	293.902	405.271		2048	56.5496	41.3382	108.345	241.287	203.809	303.232

## Sheet: ED Fig. 5e
cyto								inter								nuc
Frequency	Med G'	Q1 G'	Q3 G'	Med G''	Q1 G''	Q3 G''		Frequency	Med G'	Q1 G'	Q3 G'	Med G''	Q1 G''	Q3 G''		Frequency	Mean G'	Mean G''
0.5	0.7456	0.7022	0.8334	0.4887	0.3616	0.6176		0.5	3.2316	2.275	3.4114	1.7085	1.0997	2.4821		0.5	0.942	0.6514
1	1.1167	0.7937	1.3105	0.7601	0.5867	0.8652		1	3.1348	2.9542	4.6158	2.0987	1.5323	3.0654		1	1.337	0.9527
2	1.2922	1.1087	1.6203	1.3009	0.9788	1.3704		2	3.8953	2.8064	5.1905	2.2332	2.1351	3.6995		2	1.771	1.5181
4	1.5639	1.1459	2.2857	1.8508	1.4457	1.9506		4	4.7141	3.8327	5.478	3.4545	3.2333	4.8621		4	1.9717	2.1132
8	2.3047	1.7093	2.9851	2.9364	2.4508	3.4607		8	5.8683	4.5886	7.7861	5.5644	4.6911	7.6696		8	2.6271	3.341
16	2.4067	1.9154	3.7857	4.1856	3.9107	5.7026		16	7.3519	5.5725	10.7589	9.2542	7.5675	11.6513		16	3.1687	4.9834
32	3.2747	2.7256	4.7116	7.239	6.7116	9.9159		32	11.4385	7.4743	14.6466	14.8152	10.7457	18.1139		32	4.8487	8.4308
64	5.9178	4.2519	6.2453	15.2355	11.7561	15.9229		64	17.1547	10.3498	21.4539	25.5159	18.1439	28.7392		64	6.0288	13.221
128	8.742	6.3459	9.7503	25.9606	22.2997	27.135		128	23.604	15.3255	30.434	42.6553	31.4174	48.1318		128	8.0966	21.5282
256	12.1247	10.7681	15.6634	45.5183	41.8595	47.429		256	33.9595	24.2933	40.8535	68.4356	53.8542	83.4247		256	13.1656	37.7256
512	18.4119	15.713	26.3474	80.4836	72.9041	88.1399		512	46.6791	37.2391	58.7093	106.296	94.7758	134.221		512	21.5262	66.6808
1024	28.9827	27.75	47.8375	145.567	136.008	159.132		1024	67.076	60.4311	89.1842	181.065	155.426	233.676		1024	35.3708	118.727
2048	53.5207	43.6578	73.6974	264.551	241.702	291.919		2048	110.05	82.1837	118.72	336.176	273.067	395.6		2048	50.8344	198.072
