# Supplementary material for: Measuring age-dependent viscoelasticity of organelles, cells and organisms with time-shared optical tweezer microrheology
Source: Nat Nanotechnol. 2025 Jan 2;20(3):411–20. doi: 10.1038/s41565-024-01830-y (PMC11919717; doi:10.1038/s41565-024-01830-y)
Supplement: Supplementary file 21 — Statistical source data. [file 41565_2024_1830_MOESM21_ESM.xls]

## Sheet: EDFig 6a i
	Ctr	Noc	Noc10X	Lat+10Noc
0	0.800193	0.178416	0.128295	0.216458
1	0.737151	0.272068	0.415713	0.180853
2	1.5676	0.206952	0.225034	0.157884
3	0.687574	0.798558	0.342852	0.225811
4	1.05322	0.883493	0.393276	0.126337
5	1.69485	0.492565	0.707638	0.156169
6	0.392478	0.636516	0.552545	0.19698
7	0.363234	0.464051	0.425575	0.266851
8	0.541641	0.499627	0.499873	0.262075
9	0.550945	0.585841	0.323941	0.359292
10	0.467892	0.412363	0.329047	0.147376
11	0.236887	0.341793	0.210694	0.284091
12	1.23344	0.352304	0.257612	0.268174
13	0.497254	0.6319	0.210923	0.108986
14	0.433818	0.289231	0.310475	0.220203
15	0.926075	0.27328	0.344894	0.300599
16	0.529736	0.634518	0.314652	0.20476
17	0.383456	0.447937	0.311825	0.358519
18	0.503234	0.541384	0.419683	0.421224
19	0.283898	1.11451
20	0.748215	0.67546
21	0.908091	1.41885
22	0.993787	0.313314
23	0.22147	0.294155
24	0.277082
25	0.579918
26	0.658209
27	0.866299

## Sheet: EDFig 6a ii
	Ctr	Noc	Noc10X	Lat+10Noc
0	0.083443	0.017127	0.045204	0.038537
1	0.07911	0.032172	0.060425	0.035868
2	0.149178	0.040228	0.042566	0.029047
3	0.064744	0.04388	0.062064	0.052927
4	0.120922	0.189122	0.053982	0.035826
5	0.151362	0.052155	0.078447	0.048963
6	0.067474	0.062832	0.051654	0.025343
7	0.050499	0.057453	0.049611	0.02138
8	0.063771	0.07412	0.08426	0.033049
9	0.098993	0.058332	0.062916	0.023629
10	0.04691	0.047833	0.036362	0.030075
11	0.024543	0.034314	0.036349	0.036724
12	0.07228	0.045514	0.040661	0.033368
13	0.157485	0.093098	0.04527	0.021075
14	0.054138	0.055013	0.045825	0.033042
15	0.076938	0.066474	0.046081	0.035973
16	0.053119	0.058385	0.072836	0.027888
17	0.10682	0.046355	0.057756	0.056894
18	0.055025	0.048502	0.052413	0.052993
19	0.06366	0.27911
20	0.269316	0.097707
21	0.16266	0.083985
22	0.079183	0.063597
23	0.061088	0.052746
24	0.043815
25	0.114382
26	0.110945
27	0.064768

## Sheet: EDFig 6a iii
	Ctr	Noc	Noc10X	Lat+10Noc
0	0.326494	0.524446	0.203135	0.066737
1	0.286882	0.258639	0.250246	0.118672
2	0.363059	0.327693	0.067958	0.248199
3	0.336869	0.317285	0.057945	0.355819
4	0.231829	0.173216	0.264808	0.200274
5	0.329734	0.230466	0.229312	0.192434
6	0.310375	0.268948	0.201414	0.114449
7	0.504041	0.347772	0.133232	0.254635
8	0.116944	0.221693	0.124492	0.230786
9	0.14776	0.408772	0.273072	0.417869
10	0.312211	0.379103	0.106505	0.206458
11	0.278162	0.398656	0.169682	0.239472
12	0.416139	0.174206	0.181908	0.232342
13	0.219212	0.30693	0.118075	0.154182
14	0.27813	0.268364	0.170401	0.163676
15	0.294039	0.249453	0.134362	0.240018
16	0.35892	0.279821	0.15761	0.158023
17	0.180462	0.255686	0.30148	0.293811
18	0.300835	0.335673	0.155412	0.280233
19	0.206419	0.472417
20	0.237573	0.191012
21	0.119977	0.23872
22	0.155972	0.109398
23	0.272993	0.352253
24	0.242136
25	0.263728
26	0.336557
27	0.260938

## Sheet: EDFig 6a iv
	Ctr	Noc	Noc10X	Lat+10Noc
0	0.856836	0.987449	0.889298	0.877625
1	0.866778	0.922664	0.88088	0.915928
2	0.809506	0.891762	0.896236	0.924228
3	0.887813	0.92822	0.87713	0.888158
4	0.833435	0.791769	0.87879	0.903378
5	0.822403	0.889068	0.871641	0.889447
6	0.873801	0.900213	0.881068	0.918263
7	0.895765	0.873663	0.880499	0.968184
8	0.869731	0.859795	0.847064	0.905851
9	0.836452	0.942896	0.879746	0.958736
10	0.894239	0.92711	0.901041	0.910364
11	0.948461	0.952101	0.894653	0.91843
12	0.927922	0.91391	0.897533	0.909955
13	0.805175	0.8715	0.865435	0.943761
14	0.890514	0.916039	0.886116	0.905634
15	0.864496	0.899233	0.888666	0.913643
16	0.915628	0.892237	0.852974	0.918703
17	0.846871	0.930798	0.88765	0.872711
18	0.897982	0.909077	0.892612	0.892773
19	0.874711	0.795707
20	0.777612	0.862559
21	0.804638	0.873358
22	0.858552	0.8582
23	0.884024	0.903806
24	0.914912
25	0.846249
26	0.866572
27	0.900653

## Sheet: EDFig 6b
C_alpha		C_beta		alpha		beta
Ctr	Bleb	Ctr	Bleb	Ctr	Bleb	Ctr	Bleb
0.800193	0.53051	0.083443	0.067653	0.326494	0.089254	0.856836	0.868099
0.737151	0.652895	0.07911	0.137219	0.286882	0.303017	0.866778	0.840303
1.5676	1.8022	0.149178	0.143408	0.363059	0.233819	0.809506	0.850741
0.687574	0.800197	0.064744	0.132451	0.336869	0.242752	0.887813	0.847087
1.05322	0.559613	0.120922	0.061577	0.231829	0.22338	0.833435	0.896839
1.69485	0.668677	0.151362	0.080759	0.329734	0.179982	0.822403	0.880208
0.392478	0.368674	0.067474	0.074634	0.310375	0.242246	0.873801	0.886472
0.363234	0.551579	0.050499	0.042146	0.504041	0.209236	0.895765	0.896317
0.541641	0.56592	0.063771	0.045922	0.116944	0.288421	0.869731	0.911837
0.550945	0.818148	0.098993	0.061322	0.14776	0.163501	0.836452	0.872778
0.467892	0.422026	0.04691	0.035494	0.312211	0.194771	0.894239	0.922535
0.236887	0.479858	0.024543	0.026124	0.278162	0.321428	0.948461	0.952933
1.23344	0.545158	0.07228	0.036465	0.416139	0.238022	0.927922	0.926012
0.497254		0.157485		0.219212		0.805175
0.433818		0.054138		0.27813		0.890514
0.926075		0.076938		0.294039		0.864496
0.529736		0.053119		0.35892		0.915628
0.383456		0.10682		0.180462		0.846871
0.503234		0.055025		0.300835		0.897982
0.283898		0.06366		0.206419		0.874711
0.748215		0.269316		0.237573		0.777612
0.908091		0.16266		0.119977		0.804638
0.993787		0.079183		0.155972		0.858552
0.22147		0.061088		0.272993		0.884024
0.277082		0.043815		0.242136		0.914912
0.579918		0.114382		0.263728		0.846249
0.658209		0.110945		0.336557		0.866572
0.866299		0.064768		0.260938		0.900653
