# Supplementary material for: Measuring age-dependent viscoelasticity of organelles, cells and organisms with time-shared optical tweezer microrheology
Source: Nat Nanotechnol. 2025 Jan 2;20(3):411–20. doi: 10.1038/s41565-024-01830-y (PMC11919717; doi:10.1038/s41565-024-01830-y)
Supplement: Supplementary file 22 — Statistical source data. [file 41565_2024_1830_MOESM22_ESM.xls]

## Sheet: EDFig 7b
time (s)	x_trap (um)	force (pN)
0.232	0	0.406982
0.236	0	-1.00594
0.24	0	-1.26382
0.244	0	-1.04689
0.248	0	-1.22031
0.252	0	-2.24224
0.256	0	-2.89111
0.26	0	-1.04817
0.264	0	-3.70187
0.268	0	0.800525
0.272	0	-2.34591
0.276	0	-0.63735
0.28	0	1.46283
0.284	0	-2.62171
0.288	0	0.947065
0.292	0	-1.76615
0.296	0	0.383305
0.3	0	-2.66842
0.304	0	-1.05265
0.308	0	-2.65306
0.312	0	2.16225
0.316	0	-1.34445
0.32	0	-2.40414
0.324	0	-0.721817
0.328	0	-1.21455
0.332	0	-0.856198
0.336	0	-0.07167
0.34	0	-3.23602
0.344	0	1.5505
0.348	0	-1.76999
0.352	0	-2.13666
0.356	0	-2.56091
0.36	0	-2.48797
0.364	0	-2.82136
0.368	0	-2.44637
0.372	0	-2.94614
0.376	0	-1.95556
0.38	0	-4.5152
0.384	0	-0.431939
0.388	0	-4.26819
0.392	0	1.14608
0.396	0	-5.32404
0.4	0	-0.163817
0.404	0	-6.15592
0.408	0	-2.34207
0.412	0	-3.49326
0.416	0	-3.64108
0.42	0	-3.81578
0.424	0	-2.79448
0.428	0	-2.67546
0.432	0	-0.876675
0.436	0	-2.97302
0.44	0	-4.46016
0.444	0	-2.46557
0.448	0	-2.2736
0.452	0	-2.89815
0.456	0	-1.34829
0.46	0	-5.45266
0.464	0	-2.19617
0.468	0	-3.44079
0.472	0	-2.6857
0.476	0	-4.35778
0.48	0	-2.87319
0.484	0	-3.99751
0.488	0	-3.10548
0.492	0	-5.23253
0.496	0	-3.74603
0.5	0	-2.62043
0.504	0	-1.52682
0.508	0	-2.68058
0.512	0	-0.675104
0.516	0	-3.40943
0.52	0	-3.99879
0.524	0	-2.80536
0.528	0	-2.37278
0.532	0	-4.06982
0.536	0	-5.67215
0.54	0	-5.72206
0.544	0	-3.89512
0.548	0	-4.92986
0.552	0	-4.78524
0.556	0	-5.07256
0.56	0	-3.19378
0.564	0	-4.66749
0.568	0	-3.42287
0.572	0	-6.22247
0.576	0	-4.14405
0.58	0	-6.9027
0.584	0	-3.03253
0.588	0	-3.18803
0.592	0	-3.85225
0.596	0	-6.24935
0.6	0	-2.64474
0.604	0	-6.52643
0.608	0	-4.89402
0.612	0	-4.3149
0.616	0	-2.05923
0.62	0	-5.84941
0.624	0	-3.21298
0.628	0	-7.4575
0.632	0	-2.42333
0.636	0	-5.55505
0.64	0	-5.71886
0.644	0	-7.62835
0.648	0	-2.70745
0.652	0	-8.55622
0.656	0	-0.797327
0.66	0	-8.78403
0.664	0	-2.29919
0.668	0	-7.52213
0.672	0	-2.22048
0.676	0	-4.58175
0.68	0	-2.90455
0.684	0	-4.85435
0.688	0	-6.33638
0.692	0	-6.0529
0.696	0	-8.50951
0.7	0	-5.0348
0.704	0	-4.71869
0.708	0	-5.93899
0.712	0	-6.26663
0.716	0	-5.7195
0.72	0	-5.19222
0.724	0	-6.27431
0.728	0	-5.58768
0.732	0	-7.42678
0.736	0	-3.04661
0.74	0	-7.63859
0.744	0	-2.03875
0.748	0	-3.82793
0.752	0	-6.14312
0.756	0	-4.58559
0.76	0	-6.30566
0.764	0	-4.15109
0.768	0	-7.93039
0.772	0	-5.13207
0.776	0	-8.90049
0.78	0	-0.026877
0.784	0	-5.7419
0.788	0	-4.41281
0.792	0	-4.05126
0.796	0	-6.89566
0.8	0	-4.9305
0.804	0	-2.54684
0.808	0	-7.06523
0.812	0	-4.79356
0.816	0	-6.3287
0.82	0	-4.95865
0.824	0	-3.35184
0.828	0	-6.46244
0.832	0	-3.29489
0.836	0	-1.70152
0.84	0	-6.55523
0.844	0	-3.70059
0.848	0	-5.55313
0.852	0	-4.51456
0.856	0	-3.67052
0.86	0	-5.29588
0.864	0	-6.42596
0.868	0	-3.26737
0.872	0	-5.74126
0.876	0	-4.46144
0.88	0	-2.73625
0.884	0	-6.66721
0.888	0	-2.24864
0.892	0	-6.06697
0.896	0	-2.62235
0.9	0	-5.68047
0.904	0	-3.56941
0.908	0	-6.42084
0.912	0	-1.63049
0.916	0	-4.28483
0.92	0	-2.34591
0.924	0	-2.04899
0.928	0	-7.59252
0.932	0	-3.4779
0.936	0	-5.33684
0.94	0	-3.84457
0.944	0	-4.11653
0.948	0	-5.10007
0.952	0	-4.61182
0.956	0	-4.1786
0.96	0	-4.82235
0.964	0	-5.3586
0.968	0	-4.09094
0.972	0	-5.55249
0.976	0	-1.68616
0.98	0	-4.01351
0.984	0	-3.02805
0.988	0	-3.20722
0.992	0	-2.9519
0.996	0	-3.46447
1	0	-2.16673
1.004	0	-1.92613
1.008	0	-4.00071
1.012	0	2.51228
1.016	0	-3.87657
1.02	0	0.309715
1.024	0	0.395463
1.028	0	-1.01234
1.032	0	-2.89239
1.036	0	-1.70216
1.04	0	-2.89751
1.044	0	0.447936
1.048	0	-1.12176
1.052	0	-3.26353
1.056	0	0.753812
1.06	0	-2.19041
1.064	0	0.884354
1.068	0	1.13456
1.072	0	-2.52444
1.076	0	-0.081909
1.08	0	0.854278
1.084	0	-1.98052
1.088	0	0.544562
1.092	0	-2.60187
1.096	0	0.863876
1.1	0	4.21188
1.104	0	-2.28575
1.108	0	1.92292
1.112	0	0.496569
1.116	0	-2.35998
1.12	0	-1.15887
1.124	0	0.034555
1.128	0	-0.363469
1.132	0	-1.06545
1.136	0	-3.2469
1.14	0	-2.2288
1.144	0	-0.088308
1.148	0	-4.80252
1.152	0	-0.024317
1.156	0	-1.90821
1.16	0	-1.09616
1.164	0	-0.611113
1.168	0	-0.63543
1.172	0	-1.87173
1.176	0	-0.960503
1.18	0	-0.14014
1.184	0	-2.51164
1.188	0	1.85573
1.192	0	-4.6547
1.196	0	3.43247
1.2	0	-1.89413
1.204	0	-1.45387
1.208	0	-2.46941
1.212	0	-0.14398
1.216	0	-2.07714
1.22	0	-1.17295
1.224	0	-2.23456
1.228	0	-3.48046
1.232	0	-0.77301
1.236	0	-1.9658
1.24	0	-1.01618
1.244	0	-0.932347
1.248	0	-5.46098
1.252	0	-0.405063
1.256	0	-2.68058
1.26	0	-2.80152
1.264	0	-2.29791
1.268	0	-0.918269
1.272	0	0.469053
1.276	0	0.038394
1.28	0	-2.29983
1.284	0	-1.22926
1.288	0	-0.204771
1.292	0	-5.08408
1.296	0	2.67034
1.3	0	-2.20321
1.304	0	2.7932
1.308	0	-0.938747
1.312	0	3.46127
1.316	0	-1.9882
1.32	0	2.80344
1.324	0	-1.89477
1.328	0	2.45405
1.332	0	-1.54026
1.336	0	-0.42362
1.34	0	-0.181734
1.344	0	1.76295
1.348	0	-1.93764
1.352	0	2.16673
1.356	0	0.126702
1.36	0	-1.80262
1.364	0	-0.017918
1.368	0	-0.026877
1.372	0	0.450495
1.376	0	1.68488
1.38	0	0.849159
1.384	0	3.89321
1.388	0	-1.70472
1.392	0	-1.76679
1.396	0	-2.09122
1.4	0	0.090227
1.404	0	-2.17953
1.408	0	0.291798
1.412	0	-1.93444
1.416	0	-1.19215
1.42	0	-2.2448
1.424	0	0.619431
1.428	0	-0.970102
1.432	0	3.46255
1.436	0	1.25294
1.44	0	-2.46685
1.444	0	1.41228
1.448	0	-0.250205
1.452	0	-1.46411
1.456	0	-1.40012
1.46	0	2.62171
1.464	0	1.26766
1.468	0	0.833161
1.472	0	3.01845
1.476	0	-0.811405
1.48	0	1.77639
1.484	0	-1.32333
1.488	0	3.99879
1.492	0	-1.4174
1.496	0	1.6708
1.5	0	0.182374
1.504	0	3.76586
1.508	0	2.28703
1.512	0	0.474172
1.516	0	0.785808
1.52	0	-0.749973
1.524	0	1.59017
1.528	0	0.258523
1.532	0	0.782608
1.536	0	-0.525366
1.54	0	-2.17121
1.544	0	2.79384
1.548	0	-0.886274
1.552	0	-0.452416
1.556	0	-1.08976
1.56	0	0.794766
1.564	0	-1.18575
1.568	0	1.98692
1.572	0	-2.96598
1.576	0	1.37196
1.58	0	-0.106865
1.584	0	0.833801
1.588	0	1.70792
1.592	0	1.62857
1.596	0	-1.05777
1.6	0	1.2427
1.604	0	2.18657
1.608	0	1.05969
1.612	0	3.33392
1.616	0	1.05841
1.62	0	0.83956
1.624	0	1.59593
1.628	0	-2.79384
1.632	0	4.32962
1.636	0	1.14224
1.64	0	0.950904
1.644	0	0.039034
1.648	0	0.857477
1.652	0	-1.98948
1.656	0	1.85766
1.66	0	-1.91141
1.664	0	1.32013
1.668	0	-0.655267
1.672	0	0.046713
1.676	0	0.293718
1.68	0	-0.053113
1.684	0	0.043513
1.688	0	1.61513
1.692	0	1.57737
1.696	0	0.575278
1.7	0	2.04387
1.704	0	1.38156
1.708	0	2.55196
1.712	0	0.954743
1.716	0	-1.98948
1.72	0	2.67098
1.724	0	-1.13008
1.728	0	1.75783
1.732	0	-0.949625
1.736	0	-0.084468
1.74	0	-1.06481
1.744	0	0.177254
1.748	0	0.558
1.752	0	1.75719
1.756	0	1.35597
1.76	0	-2.33439
1.764	0	1.71623
1.768	0	-0.837001
1.772	0	1.2459
1.776	0	-0.291159
1.78	0	-0.797327
1.784	0	-4.0711
1.788	0	-0.374347
1.792	0	-3.77994
1.796	0	0.273881
1.8	0	-3.27441
1.804	0	-2.05283
1.808	0	-2.15009
1.812	0	-1.5505
1.816	0	0.150378
1.82	0	-1.62153
1.824	0	-1.08529
1.828	0	-5.25109
1.832	0	2.10594
1.836	0	-3.36976
1.84	0	1.58953
1.844	0	-1.411
1.848	0	-0.172136
1.852	0	-0.966263
1.856	0	-2.19553
1.86	0	-0.593836
1.864	0	1.88773
1.868	0	-1.56138
1.872	0	2.10466
1.876	0	-0.120303
1.88	0	0.922748
1.884	0	-2.17633
1.888	0	0.026876
1.892	0	-1.16783
1.896	0	0.98162
1.9	0	-4.30531
1.904	0	-0.440898
1.908	0	-1.92229
1.912	0	-0.28668
1.916	0	0.06527
1.92	0	-1.59977
1.924	0	0.511287
1.928	0	-0.98418
1.932	0	-0.721817
1.936	0	-0.022397
1.94	0	-1.73351
1.944	0	-2.59931
1.948	0	-0.296918
1.952	0	-1.18639
1.956	0	0.295637
1.96	0	-3.00501
1.964	0	0.083188
1.968	0	-3.02165
1.972	0	-0.908671
1.976	0	-3.66092
1.98	0	-0.477372
1.984	0	-2.16033
1.988	0	-4.26307
1.992	0	-0.060792
1.996	0	-3.60589
2	0	0.270681
2.004	0	-0.232287
2.008	0	-0.300758
2.012	0	-1.59849
2.016	0	-1.20879
2.02	0	-1.43148
2.024	0	-2.48669
2.028	0	-0.222049
2.032	0	-3.43823
2.036	0	1.1256
2.04	0	-3.57197
2.044	0	0.988659
2.048	0	-3.33584
2.052	0	-0.403143
2.056	0	-2.98261
2.06	0	-2.26656
2.064	0	-0.364108
2.068	0	-2.86487
2.072	0	0.726296
2.076	0	-0.879235
2.08	0	0.813964
2.084	0	0.786447
2.088	0	-0.104306
2.092	0	-0.925948
2.096	0	0.757012
2.1	0	-1.75335
2.104	0	-1.89797
2.108	0	-0.994419
2.112	0	-2.50268
2.116	0	0.152938
2.12	0	-4.23684
2.124	0	-1.33101
2.128	0	1.29645
2.132	0	-1.93956
2.136	0	-0.232287
2.14	0	1.14928
2.144	0	1.05585
2.148	0	-1.98436
2.152	0	3.21234
2.156	0	0.048633
2.16	0	3.96999
2.164	0	-1.23886
2.168	0	1.8391
2.172	0	-0.686623
2.176	0	-1.64521
2.18	0	-3.96295
2.184	0	0.942585
2.188	0	-2.79576
2.192	0	-3.48494
2.196	0	0.528564
2.2	0	-3.16115
2.204	0	2.17057
2.208	0	-2.35614
2.212	0	-2.28639
2.216	0	-1.40908
2.22	0	-3.14707
2.224	0	-1.00786
2.228	0	-3.17139
2.232	0	0.021756
2.236	0	-5.29141
2.24	0	1.04049
2.244	0	-3.44335
2.248	0	-0.938107
2.252	0	-1.79686
2.256	0	-1.41228
2.26	0	-0.787728
2.264	0	-1.17487
2.268	0	-2.10466
2.272	0	-0.56504
2.276	0	-1.38732
2.28	0	-1.70664
2.284	0	2.527
2.288	0	-3.20914
2.292	0	1.08272
2.296	0	-3.64172
2.3	0	-0.156778
2.304	0	-2.42653
2.308	0	-0.363469
2.312	0	-1.34957
2.316	0	-0.959864
2.32	0	0.042873
2.324	0	-3.30129
2.328	0	1.02449
2.332	0	-3.16691
2.336	0	-1.69512
2.34	0	-3.30705
2.344	0	-0.093427
2.348	0	-2.69146
2.352	0	-1.04881
2.356	0	-2.69146
2.36	0	-0.77237
2.364	0	-0.094707
2.368	0	-4.20612
2.372	0	-1.89989
2.376	0	1.8167
2.38	0	-4.07686
2.384	0	2.21216
2.388	0	-3.7665
2.392	0	-1.06033
2.396	0	-0.8466
2.4	0	1.36237
2.404	0	0.086387
2.408	0	0.463294
2.412	0	-2.39902
2.416	0	-1.0021
2.42	0	-1.70664
2.424	0	1.94276
2.428	0	-0.087028
2.432	0	1.43851
2.436	0	0.902271
2.44	0	0.963062
2.444	0	0.711578
2.448	0	-0.991859
2.452	0	-1.5473
2.456	0	0.132461
2.46	0	-1.9562
2.464	0	1.75015
2.468	0	0.939386
2.472	0	-1.40908
2.476	0	2.15329
2.48	0	-2.77016
2.484	0	-0.992499
2.488	0	1.20111
2.492	0	-2.61723
2.496	0	-2.03107
2.5	0	-0.639269
2.504	0	-0.921469
2.508	0	-1.66376
2.512	0	-1.30733
2.516	0	-0.884994
2.52	0	-0.663586
2.524	0	0.565039
2.528	0	-2.42845
2.532	0	0.548401
2.536	0	-0.693022
2.54	0	0.439617
2.544	0	-1.66312
2.548	0	0.781328
2.552	0	-3.38384
2.556	0	0.183014
2.56	0	-1.96964
2.564	0	-0.244446
2.568	0	0.605993
2.572	0	-3.78954
2.576	0	1.99652
2.58	0	-2.17313
2.584	0	1.55114
2.588	0	-2.49756
2.592	0	-1.11152
2.596	0	-3.00501
2.6	0	-1.48971
2.604	0	-0.017918
2.608	0	-2.3651
2.612	0	-2.48157
2.616	0	-2.36318
2.62	0	0.601514
2.624	0	-1.57162
2.628	0	0.443456
2.632	0	0.153578
2.636	0	-1.66504
2.64	0	0.132461
2.644	0	-0.052473
2.648	0	-1.19535
2.652	0	-0.009599
2.656	0	0.621991
2.66	0	-0.91315
2.664	0	1.60489
2.668	0	-2.1213
2.672	0	-3.58093
2.676	0	-2.6665
2.68	0	-3.7633
2.684	0	0.35067
2.688	0	-0.21309
2.692	0	-0.417221
2.696	0	-1.4334
2.7	0	-2.91734
2.704	0	-0.159978
2.708	0	0.49145
2.712	0	-0.682783
2.716	0	1.76295
2.72	0	-1.98948
2.724	0	-0.386505
2.728	0	-0.520886
2.732	0	-1.9434
2.736	0	-0.970102
2.74	0	-0.879235
2.744	0	-1.148
2.748	0	-0.735256
2.752	0	-0.671905
2.756	0	-3.10804
2.76	0	0.991218
2.764	0	0.815243
2.768	0	-1.76999
2.772	0	-0.638629
2.776	0	-3.01077
2.78	0	2.37854
2.784	0	-1.53386
2.788	0	-0.497849
2.792	0	-1.78407
2.796	0	2.69146
2.8	0	-1.4366
2.804	0	3.59245
2.808	0	-2.05603
2.812	0	0.951544
2.816	0	-3.02229
2.82	0	-0.886914
2.824	0	-2.46557
2.828	0	-2.47837
2.832	0	-1.70472
2.836	0	-0.801806
2.84	0	-0.616233
2.844	0	-2.28255
2.848	0	-0.829322
2.852	0	-2.64666
2.856	0	-2.56859
2.86	0	-2.6377
2.864	0	-2.14753
2.868	0	-1.11024
2.872	0	-3.85161
2.876	0	-0.968822
2.88	0	-5.29333
2.884	0	-1.48075
2.888	0	-5.3522
2.892	0	-5.27157
2.896	0	-1.86341
2.9	0	-4.69885
2.904	0	-0.060152
2.908	0	-3.33968
2.912	0	-3.07028
2.916	0	-4.79292
2.92	0	-3.62892
2.924	0	-4.08902
2.928	0	-1.44875
2.932	0	-2.76121
2.936	0	-0.452416
2.94	0	-2.82136
2.944	0	-2.30687
2.948	0	-5.07
2.952	0	-2.88535
2.956	0	-0.930428
2.96	0	-5.99019
2.964	0	0.893312
2.968	0	-1.26382
2.972	0	-0.819084
2.976	0	-2.87639
2.98	0	-2.17185
2.984	0	0.740374
2.988	0	-3.66668
2.992	0	0.257883
2.996	0	-2.29471
3	0	-0.620072
3.004	0	-3.3928
3.008	0	-0.497849
3.012	0	0.76917
3.016	0	-4.26883
3.02	0	-1.49931
3.024	0	-2.16609
3.028	0	-0.865157
3.032	0	-1.65416
3.036	0	-2.03043
3.04	0	-2.56347
3.044	0	-0.499769
3.048	0	-3.89129
3.052	0	1.46539
3.056	0	-0.640549
3.06	0	-1.70664
3.064	0	-2.59163
3.068	0	0.289878
3.072	0	-2.35166
3.076	0	-0.860678
3.08	0	-1.50123
3.084	0	-2.74457
3.088	0	-2.28383
3.092	0	-3.35568
3.096	0	-1.84934
3.1	0	-1.75783
3.104	0	-2.18593
3.108	0	-0.77429
3.112	0	-1.84102
3.116	0	0.833801
3.12	0	-2.97558
3.124	0	1.38604
3.128	0	-1.51914
3.132	0	1.19215
3.136	0	-2.68058
3.14	0	-1.2811
3.144	0	-1.56714
3.148	0	-2.20129
3.152	0	1.41804
3.156	0	0.230367
3.16	0	-0.897792
3.164	0	0.887553
3.168	0	0.664225
3.172	0	0.105585
3.176	0	0.386504
3.18	0	-1.61449
3.184	0	0.689181
3.188	0	-2.38942
3.192	0	-0.628391
3.196	0	-0.295638
3.2	0	-1.35149
3.204	0	0.494009
3.208	0	-2.72217
3.212	0	-0.485051
3.216	0	-1.38732
3.22	0	-1.01745
3.224	0	-0.081269
3.228	0	1.56906
3.232	0	0.613032
3.236	0	0.872195
3.24	0	0.085747
3.244	0	-1.14352
3.248	0	-1.65032
3.252	0	-2.99541
3.256	0	0.355149
3.26	0	-1.82566
3.264	0	1.98308
3.268	0	0.832521
3.272	0	1.83206
3.276	0	-0.478012
3.28	0	-1.61641
3.284	0	-0.222689
3.288	0	1.66376
3.292	0	0.650787
3.296	0	-0.536884
3.3	0	-0.085108
3.304	0	-1.87429
3.308	0	-1.50315
3.312	0	-1.53258
3.316	0	-1.31757
3.32	0	-1.53706
3.324	0	-0.334673
3.328	0	-0.830602
3.332	0	-0.543283
3.336	0	2.20001
3.34	0	-1.96132
3.344	0	3.04469
3.348	0	-1.84294
3.352	0	0.257243
3.356	0	-1.04433
3.36	0	-1.6548
3.364	0	-1.45963
3.368	0	0.694301
3.372	0	-1.35661
3.376	0	1.86213
3.38	0	-0.77749
3.384	0	-3.28721
3.388	0	1.42124
3.392	0	-3.89448
3.396	0	-2.17121
3.4	0	-1.48459
3.404	0	-2.94614
3.408	0	-1.33549
3.412	0	-2.42077
3.416	0	-0.929788
3.42	0	-1.16335
3.424	0	-0.542643
3.428	0	-2.53916
3.432	0	0.008958
3.436	0	-0.571439
3.44	0	0.515126
3.444	0	5.01304
3.448	0	-1.35917
3.452	0	0.90611
3.456	0	-2.14369
3.46	0	-1.02513
3.464	0	-2.10658
3.468	0	0.357069
3.472	0	-1.34061
3.476	0	1.3726
3.48	0	-1.5153
3.484	0	1.9754
3.488	0	-2.59867
3.492	0	1.07761
3.496	0	-0.127982
3.5	0	0.395463
3.504	0	1.47627
3.508	0	-0.487611
3.512	0	-1.29134
3.516	0	-1.09424
3.52	0	1.0968
3.524	0	-0.760212
3.528	0	-1.2715
3.532	0	0.088307
3.536	0	-1.74759
3.54	0	-1.01681
3.544	0	-0.271962
3.548	0	0.733335
3.552	0	0.567599
3.556	0	3.28017
3.56	0	1.4174
3.564	0	4.65662
3.568	0	1.23886
3.572	0	1.76679
3.576	0	4.16261
3.58	0	-0.84212
3.584	0	0.001279
3.588	0	0.053112
3.592	0	2.28191
3.596	0	0.568239
3.6	0	1.59081
3.604	0	-1.49739
3.608	0	4.17349
3.612	0	0.186213
3.616	0	-1.25486
3.62	0	-0.615593
3.624	0	0.13566
3.628	0	-1.83398
3.632	0	0.34939
3.636	0	1.78534
3.64	0	-0.662946
3.644	0	1.81926
3.648	0	-0.803086
3.652	0	-3.07988
3.656	0	3.22578
3.66	0	-2.9135
3.664	0	3.2213
3.668	0	-1.93252
3.672	0	1.41932
3.676	0	-1.99524
3.68	0	0.831881
3.684	0	-3.08308
3.688	0	2.41182
3.692	0	-1.79046
3.696	0	1.98628
3.7	0	-1.11152
3.704	0	-0.49273
3.708	0	0.247004
3.712	0	0.923388
3.716	0	0.848519
3.72	0	0.088307
3.724	0	1.99331
3.728	0	-1.18639
3.732	0	1.11792
3.736	0	-0.122223
3.74	0	0.193252
3.744	0	1.12496
3.748	0	-2.6537
3.752	0	-1.71368
3.756	0	-2.28383
3.76	0	0.314195
3.764	0	-0.054393
3.768	0	2.1085
3.772	0	-0.957304
3.776	0	-0.956664
3.78	0	-0.474173
3.784	0	-1.45195
3.788	0	-0.183654
3.792	0	-1.71688
3.796	0	-0.255964
3.8	0	-1.26318
3.804	0	-0.770451
3.808	0	2.73881
3.812	0	-0.929148
3.816	0	0.287319
3.82	0	-0.930428
3.824	0	2.67802
3.828	0	-1.15887
3.832	0	1.8583
3.836	0	-3.01781
3.84	0	1.14288
3.844	0	-0.70774
3.848	0	-0.181095
3.852	0	-1.10576
3.856	0	2.72857
3.86	0	-1.86469
3.864	0	4.14341
3.868	0	-0.513847
3.872	0	0.524085
3.876	0	0.334672
3.88	0	-0.316115
3.884	0	0.254043
3.888	0	-0.764051
3.892	0	-0.719898
3.896	0	-0.346831
3.9	0	1.47691
3.904	0	-1.18639
3.908	0	1.78791
3.912	0	0.408901
3.916	0	1.56586
3.92	0	-1.32653
3.924	0	1.03089
3.928	0	4.34882
3.932	0	-0.724377
3.936	0	1.5697
3.94	0	-0.943226
3.944	0	1.53386
3.948	0	2.03939
3.952	0	-0.336592
3.956	0	3.21618
3.96	0	-2.94038
3.964	0	1.38476
3.968	0	0.026876
3.972	0	-1.8167
3.976	0	1.00594
3.98	0	1.89285
3.984	0	1.05265
3.988	0	2.94806
3.992	0	1.60169
3.996	0	4.97721
4	0	3.80554
4.004	0	3.70315
4.008	0	3.85033
4.012	0	1.94788
4.016	0	1.72519
4.02	0	1.35917
4.024	0	2.43165
4.028	0	1.0968
4.032	0	5.23509
4.036	0	0.329553
4.04	0	1.43915
4.044	0	4.26435
4.048	0	-0.008319
4.052	0	5.06872
4.056	0	2.42525
4.06	0	3.47279
4.064	0	2.6377
4.068	0	5.02072
4.072	0	3.41583
4.076	0	5.50833
4.08	0	-0.474173
4.084	0	4.06406
4.088	0	3.42031
4.092	0	2.23328
4.096	0	5.36627
4.1	0	1.46859
4.104	0	5.23957
4.108	0	0.926587
4.112	0	5.64464
4.116	0	0.694941
4.12	0	5.31252
4.124	0	4.3693
4.128	0	5.94347
4.132	0	4.19396
4.136	0	5.05464
4.14	0	4.48064
4.144	0	2.32543
4.148	0	3.2373
4.152	0	3.14451
4.156	0	3.8113
4.16	0	2.90583
4.164	0	5.29333
4.168	0	3.59821
4.172	0	2.64218
4.176	0	5.63952
4.18	0	1.58441
4.184	0	6.24167
4.188	0	3.31025
4.192	0	4.26947
4.196	0	6.27431
4.2	0	2.83416
4.204	0	6.54819
4.208	0	4.49408
4.212	0	5.95115
4.216	0	3.94952
4.22	0	3.58349
4.224	0	1.56138
4.228	0	5.99083
4.232	0	3.02613
4.236	0	7.22521
4.24	0	1.67592
4.244	0	4.17028
4.248	0	3.22642
4.252	0	3.09268
4.256	0	4.68029
4.26	0	2.04259
4.264	0	3.62316
4.268	0	2.12258
4.272	0	2.53212
4.276	0	3.32688
4.28	0	3.7633
4.284	0	2.17761
4.288	0	7.07867
4.292	0	3.96807
4.296	0	8.00462
4.3	0	2.84951
4.304	0	4.40321
4.308	0	3.70763
4.312	0	3.87081
4.316	0	5.95947
4.32	0	4.68669
4.324	0	4.40001
4.328	0	3.79466
4.332	0	5.27733
4.336	0	3.91816
4.34	0	0.406982
4.344	0	4.25731
4.348	0	-0.821003
4.352	0	5.1583
4.356	0	2.02403
4.36	0	3.34864
4.364	0	1.19919
4.368	0	5.7771
4.372	0	2.64154
4.376	0	5.7323
4.38	0	0.988019
4.384	0	2.99093
4.388	0	3.63212
4.392	0	4.13317
4.396	0	3.77162
4.4	0	1.83974
4.404	0	4.37122
4.408	0	3.94248
4.412	0	4.48896
4.416	0	4.30915
4.42	0	3.906
4.424	0	1.1384
4.428	0	3.26417
4.432	0	2.39518
4.436	0	2.89367
4.44	0	4.22212
4.444	0	1.39116
4.448	0	2.98517
4.452	0	0.609193
4.456	0	2.08994
4.46	0	1.66184
4.464	0	3.14003
4.468	0	2.36254
4.472	0	2.53084
4.476	0	4.34114
4.48	0	-0.022397
4.484	0	4.82235
4.488	0	3.03765
4.492	0	1.03281
4.496	0	2.19425
4.5	0	2.47197
4.504	0	3.085
4.508	0	2.00547
4.512	0	3.00309
4.516	0	1.27406
4.52	0	5.90636
4.524	0	0.55864
4.528	0	2.3587
4.532	0	2.21472
4.536	0	3.00821
4.54	0	1.41676
4.544	0	2.4067
4.548	0	1.70536
4.552	0	3.19826
4.556	0	3.2181
4.56	0	0.611752
4.564	0	4.40897
4.568	0	1.67976
4.572	0	3.30705
4.576	0	6.71072
4.58	0	1.90949
4.584	0	4.45249
4.588	0	3.12659
4.592	0	6.55203
4.596	0	3.42735
4.6	0	4.12677
4.604	0	4.23364
4.608	0	4.41857
4.612	0	3.906
4.616	0	4.15621
4.62	0	2.10402
4.624	0	5.72654
4.628	0	1.41868
4.632	0	4.20612
4.636	0	3.3384
4.64	0	3.14899
4.644	0	3.09396
4.648	0	5.61904
4.652	0	5.17238
4.656	0	3.83625
4.66	0	3.87017
4.664	0	6.13352
4.668	0	4.7462
4.672	0	1.56138
4.676	0	2.40414
4.68	0	5.04696
4.684	0	2.39006
4.688	0	6.53795
4.692	0	3.43375
4.696	0	5.67215
4.7	0	2.35294
4.704	0	5.58064
4.708	0	3.93096
4.712	0	5.95947
4.716	0	4.75132
4.72	0	6.22183
4.724	0	5.27541
4.728	0	6.06569
4.732	0	4.23811
4.736	0	5.15062
4.74	0	3.24242
4.744	0	5.51345
4.748	0	5.3522
4.752	0	6.37157
4.756	0	2.41757
4.76	0	5.54289
4.764	0	2.56731
4.768	0	4.11717
4.772	0	-0.077429
4.776	0	6.02794
4.78	0	1.42764
4.784	0	5.35668
4.788	0	0.600234
4.792	0	7.02236
4.796	0	4.14085
4.8	0	4.33346
4.804	0	3.07156
4.808	0	7.6002
4.812	0	3.19186
4.816	0	6.92829
4.82	0	2.58523
4.824	0	4.33154
4.828	0	3.7537
4.832	0	4.41985
4.836	0	3.85097
4.84	0	5.63632
4.844	0	5.20438
4.848	0	3.77738
4.852	0	8.13004
4.856	0	6.85726
4.86	0	5.50514
4.864	0	6.12009
4.868	0	3.6238
4.872	0	7.48821
4.876	0	4.44033
4.88	0	4.00391
4.884	0	5.17558
4.888	0	4.00199
4.892	0	3.65708
4.896	0	3.99047
4.9	0	4.16453
4.904	0	4.18436
4.908	0	4.53503
4.912	0	3.39728
4.916	0	5.14615
4.92	0	3.02677
4.924	0	6.80031
4.928	0	6.7152
4.932	0	3.31921
4.936	0	6.37541
4.94	0	5.37011
4.944	0	5.56209
4.948	0	3.48686
4.952	0	4.40513
4.956	0	3.54573
4.96	0	5.81677
4.964	0	4.21636
4.968	0	7.7045
4.972	0	4.58495
4.976	0	4.14405
4.98	0	5.76622
4.984	0	3.54829
4.988	0	4.64894
4.992	0	0.773009
4.996	0	8.37065
5	0	1.74567
5.004	0	9.53464
5.008	0	1.93124
5.012	0	8.07949
5.016	0	6.00746
5.02	0	4.86395
5.024	0	5.46994
5.028	0	5.79501
5.032	0	4.40897
5.036	0	7.05435
5.04	0	5.1583
5.044	0	4.26371
5.048	0	2.54556
5.052	0	2.21856
5.056	0	5.52689
5.06	0	5.27733
5.064	0	1.77447
5.068	0	5.79757
5.072	0	3.32753
5.076	0	2.30943
5.08	0	2.79576
5.084	0	3.14643
5.088	0	1.35277
5.092	0	4.02567
5.096	0	3.61228
5.1	0	2.54876
5.104	0	5.73038
5.108	0	3.40303
5.112	0	6.4202
5.116	0	3.43887
5.12	0	3.70763
5.124	0	5.67919
5.128	0	5.90124
5.132	0	3.59373
5.136	0	2.72857
5.14	0	3.96423
5.144	0	3.07988
5.148	0	3.84969
5.152	0	2.58907
5.156	0	5.25109
5.16	0	2.22752
5.164	0	3.05364
5.168	0	4.67709
5.172	0	4.66174
5.176	0	3.30833
5.18	0	1.88581
5.184	0	5.90316
5.188	0	3.36528
5.192	0	4.44417
5.196	0	4.65662
5.2	0	5.41427
5.204	0	2.12898
5.208	0	5.18518
5.212	0	3.46575
5.216	0	4.39425
5.22	0	2.88599
5.224	0	3.28977
5.228	0	4.88442
5.232	0	2.68954
5.236	0	5.00153
5.24	0	0.113263
5.244	0	3.61293
5.248	0	2.03171
5.252	0	3.65516
5.256	0	3.15091
5.26	0	5.41299
5.264	0	1.15376
5.268	0	4.74236
5.272	0	4.6323
5.276	0	2.19105
5.28	0	1.83334
5.284	0	3.14387
5.288	0	3.25585
5.292	0	4.55167
5.296	0	3.73707
5.3	0	1.41868
5.304	0	2.40414
5.308	0	3.05109
5.312	0	2.69721
5.316	0	7.86256
5.32	0	0.504888
5.324	0	6.59426
5.328	0	3.09332
5.332	0	5.65167
5.336	0	2.35486
5.34	0	4.29123
5.344	0	0.851718
5.348	0	3.43695
5.352	0	2.79384
5.356	0	2.86039
5.36	0	4.29507
5.364	0	3.13427
5.368	0	4.50304
5.372	0	3.11828
5.376	0	2.76505
5.38	0	1.35149
5.384	0	1.56586
5.388	0	3.47406
5.392	0	1.89669
5.396	0	0.97842
5.4	0	2.52956
5.404	0	4.56831
5.408	0	1.53706
5.412	0	3.64044
5.416	0	3.70571
5.42	0	1.37644
5.424	0	4.80635
5.428	0	4.4576
5.432	0	5.52113
5.436	0	2.59931
5.44	0	1.44939
5.444	0	1.02257
5.448	0	4.86267
5.452	0	1.84486
5.456	0	4.69501
5.46	0	1.8103
5.464	0	3.15859
5.468	0	1.83654
5.472	0	3.71787
5.476	0	1.0085
5.48	0	4.25219
5.484	0	1.21519
5.488	0	4.46272
5.492	0	3.42543
5.496	0	2.69274
5.5	0	3.3352
5.504	0	2.55644
5.508	0	2.51356
5.512	0	2.39006
5.516	0	0.758291
5.52	0	2.9647
5.524	0	0.704539
5.528	0	4.05126
5.532	0	-0.938747
5.536	0	6.32422
5.54	0	-2.4982
5.544	0	6.15912
5.548	0	-1.32077
5.552	0	6.07785
5.556	0	-1.08529
5.56	0	2.14241
5.564	0	1.30925
5.568	0	4.18628
5.572	0	-0.134381
5.576	0	5.28181
5.58	0	0.224608
5.584	0	3.46575
5.588	0	2.17441
5.592	0	4.90298
5.596	0	2.66778
5.6	0	2.34782
5.604	0	1.49291
5.608	0	2.20512
5.612	0	1.6964
5.616	0	2.51356
5.62	0	-0.904831
5.624	0	3.7825
5.628	0	1.52938
5.632	0	2.81752
5.636	0	3.30193
5.64	0	3.32497
5.644	0	0.62775
5.648	0	5.7675
5.652	0	2.40414
5.656	0	4.84027
5.66	0	-2.32735
5.664	0	2.98965
5.668	0	3.49134
5.672	0	2.60955
5.676	0	4.51839
5.68	0	0.736535
5.684	0	2.47901
5.688	0	0.467773
5.692	0	1.53322
5.696	0	2.57051
5.7	0	-0.319315
5.704	0	1.24014
5.708	0	0.010238
5.712	0	3.97447
5.716	0	0.516406
5.72	0	2.24736
5.724	0	-0.63735
5.728	0	0.717977
5.732	0	-1.16143
5.736	0	-0.610473
5.74	0	1.2779
5.744	0	-0.881795
5.748	0	0.447296
5.752	0	-0.646308
5.756	0	2.47901
5.76	0	-2.55132
5.764	0	1.68296
5.768	0	-0.590636
5.772	0	0.966262
5.776	0	1.12496
5.78	0	-2.15009
5.784	0	1.89157
5.788	0	-1.30349
5.792	0.163954	55.4507
5.796	0.388271	87.8601
5.8	0.508447	98.8384
5.804	0.598118	99.9512
5.808	0.663765	105.669
5.812	0.718857	106.162
5.816	0.756702	108.667
5.82	0.798644	108.219
5.824	0.833774	109.288
5.828	0.863374	110.331
5.832	0.88752	111.976
5.836	0.906063	111.145
5.84	0.936288	109.826
5.844	0.957253	111.104
5.848	0.984799	110.5
5.852	0.998853	112.985
5.856	1.01702	111.695
5.86	1.03363	112.017
5.864	1.05308	112.611
5.868	1.06505	111.772
5.872	1.08196	113.455
5.876	1.09214	112.236
5.88	1.11407	111.475
5.884	1.12824	112.857
5.888	1.14479	111.555
5.892	1.1609	113.092
5.896	1.16907	113.581
5.9	1.18021	112.548
5.904	1.192	113.042
5.908	1.20077	114.573
5.912	1.21026	111.985
5.916	1.21973	115.255
5.92	1.22807	110.97
5.924	1.24204	115.557
5.928	1.24801	112.074
5.932	1.25733	114.281
5.936	1.2695	112.538
5.94	1.27217	113.979
5.944	1.29082	112.516
5.948	1.29792	113.686
5.952	1.30572	114.316
5.956	1.31244	113.282
5.96	1.32501	113.105
5.964	1.33116	113.531
5.968	1.34194	113.893
5.972	1.34896	112.31
5.976	1.36485	113.497
5.98	1.37373	113.503
5.984	1.3772	114.654
5.988	1.38479	112.527
5.992	1.39578	115.184
5.996	1.39792	112.767
6	1.41265	113.807
6.004	1.41616	113.568
6.008	1.42796	112.852
6.012	1.43292	114.8
6.016	1.43625	114.647
6.02	1.44347	112.757
6.024	1.45344	114.781
6.028	1.45224	113.174
6.032	1.46692	115.47
6.036	1.46226	113.446
6.04	1.47062	115.231
6.044	1.47605	111.904
6.048	1.48109	116.169
6.052	1.48939	112.575
6.056	1.48832	115.889
6.06	1.49607	113.12
6.064	1.50069	114.499
6.068	1.50685	114.539
6.072	1.5086	113.421
6.076	1.51917	114.375
6.08	1.5253	113.173
6.084	1.52968	115.12
6.088	1.53513	113.011
6.092	1.53617	116.667
6.096	1.53323	114.046
6.1	1.54239	114.094
6.104	1.54507	114.649
6.108	1.5478	114.192
6.112	1.55624	114.466
6.116	1.55686	113.986
6.12	1.56579	113.847
6.124	1.56662	114.891
6.128	1.56772	114.414
6.132	1.57926	112.388
6.136	1.58025	116.501
6.14	1.58859	112.359
6.144	1.58519	116.772
6.148	1.59522	111.79
6.152	1.60225	114.518
6.156	1.61055	114.511
6.16	1.60935	114.361
6.164	1.61807	113.867
6.168	1.61756	114.684
6.172	1.62443	114.389
6.176	1.62548	114.186
6.18	1.63	113.913
6.184	1.63696	115.116
6.188	1.63834	113.672
6.192	1.64343	115.473
6.196	1.64365	114.166
6.2	1.64437	116.662
6.204	1.64738	110.937
6.208	1.65774	115.733
6.212	1.6619	113.145
6.216	1.6595	116.297
6.22	1.67508	111.32
6.224	1.67436	115.838
6.228	1.68632	112.112
6.232	1.68685	117.1
6.236	1.68841	113.398
6.24	1.69398	114.007
6.244	1.6983	115.749
6.248	1.69452	113.696
6.252	1.70411	115.024
6.256	1.69996	115.111
6.26	1.70358	113.766
6.264	1.71099	114.025
6.268	1.71519	114.03
6.272	1.72194	114.473
6.276	1.72506	113.979
6.28	1.72796	115.473
6.284	1.72855	113.943
6.288	1.73405	115.24
6.292	1.73354	113.324
6.296	1.73968	115.746
6.3	1.74367	112.65
6.304	1.74769	116.191
6.308	1.75233	112.77
6.312	1.75059	116.655
6.316	1.75703	113.661
6.32	1.75133	115.452
6.324	1.76065	112.879
6.328	1.76612	114.359
6.332	1.77064	115.135
6.336	1.77297	114.546
6.34	1.77516	114.292
6.344	1.77829	114.859
6.348	1.77895	114.775
6.352	1.7831	115.001
6.356	1.78336	113.42
6.36	1.79297	114.661
6.364	1.79267	113.986
6.368	1.79531	115.433
6.372	1.79981	113.967
6.376	1.79638	116.63
6.38	1.79839	113.516
6.384	1.80305	114.638
6.388	1.80849	114.162
6.392	1.81071	113.933
6.396	1.81635	115.185
6.4	1.81615	114.021
6.404	1.82419	114.371
6.408	1.83148	112.351
6.412	1.83891	115.711
6.416	1.83696	113.67
6.42	1.84274	115.366
6.424	1.8459	113.225
6.428	1.85286	115.141
6.432	1.85609	113.68
6.436	1.85347	116.795
6.44	1.85672	113.478
6.444	1.85425	116.065
6.448	1.8544	114.043
6.452	1.85758	115.29
6.456	1.8606	113.632
6.46	1.86706	114.254
6.464	1.87097	115.324
6.468	1.87094	113.943
6.472	1.87574	114.484
6.476	1.87702	115.48
6.48	1.87779	113.52
6.484	1.88522	114.752
6.488	1.88508	114.338
6.492	1.88769	115.437
6.496	1.88866	114.027
6.5	1.89319	115.662
6.504	1.89092	114.394
6.508	1.89425	114.533
6.512	1.902	113.222
6.516	1.90615	114.901
6.52	1.91471	112.93
6.524	1.91428	115.194
6.528	1.92499	114.085
6.532	1.92077	114.922
6.536	1.92569	115.559
6.54	1.92535	113.546
6.544	1.93279	115.274
6.548	1.93098	113.302
6.552	1.94144	115.006
6.556	1.94097	114.276
6.56	1.9448	114.983
6.564	1.94538	114.197
6.568	1.94338	115.701
6.572	1.95098	114.54
6.576	1.94614	115.136
6.58	1.95143	114.613
6.584	1.95171	113.449
6.588	1.95805	115.639
6.592	1.96134	113.461
6.596	1.96059	116.287
6.6	1.96572	112.182
6.604	1.963	117.435
6.608	1.97116	112.138
6.612	1.97202	114.774
6.616	1.98188	115.12
6.62	1.97442	114.815
6.624	1.98036	115.743
6.628	1.9785	113.167
6.632	1.985	116.031
6.636	1.98046	114.696
6.64	1.98387	114.846
6.644	1.9813	114.816
6.648	1.98779	114.021
6.652	1.9947	113.705
6.656	1.99346	115.768
6.66	2.00204	113.666
6.664	2.00212	114.976
6.668	2.00076	116.05
6.672	2.00632	112.318
6.676	2.00635	116.793
6.68	2.01081	112.099
6.684	2.01571	115.565
6.688	2.02612	112.391
6.692	2.02723	116.031
6.696	2.02759	115.249
6.7	2.0243	114.381
6.704	2.0341	114.524
6.708	2.02924	114.877
6.712	2.03666	114.532
6.716	2.03898	113.617
6.72	2.04485	114.978
6.724	2.04033	115.745
6.728	2.0399	114.304
6.732	2.04492	115.011
6.736	2.04251	115.721
6.74	2.04209	115.339
6.744	2.04074	114.439
6.748	2.04333	115.332
6.752	2.04467	113.817
6.756	2.04434	116.427
6.76	2.04543	113.313
6.764	2.04638	116.067
6.768	2.04645	114.146
6.772	2.044	115.962
6.776	2.0475	114.518
6.78	2.04929	114.12
6.784	2.05392	114.887
6.788	2.05755	113.195
6.792	2.06833	114.273
6.796	2.07209	114.146
6.8	2.07417	115.024
6.804	2.07412	115.023
6.808	2.06892	115.162
6.812	2.07264	115.532
6.816	2.07207	113.767
6.82	2.08032	114.754
6.824	2.0766	115.704
6.828	2.07464	115.754
6.832	2.07848	112.962
6.836	2.07836	116.557
6.84	2.0818	113.27
6.844	2.08046	115.577
6.848	2.08923	113.401
6.852	2.08535	115.98
6.856	2.08513	115.501
6.86	2.08516	113.209
6.864	2.09112	116.17
6.868	2.08952	113.677
6.872	2.09593	115.133
6.876	2.09754	114.659
6.88	2.0987	114.865
6.884	2.09829	114.78
6.888	2.09772	114.926
6.892	2.10714	113.5
6.896	2.1064	115.111
6.9	2.11266	114.722
6.904	2.11035	114.151
6.908	2.11897	114.903
6.912	2.11808	114.811
6.916	2.1178	115.196
6.92	2.12148	113.747
6.924	2.12254	114.92
6.928	2.12747	113.87
6.932	2.12781	115.745
6.936	2.13044	115.078
6.94	2.12972	113.49
6.944	2.13372	116.805
6.948	2.13125	112.676
6.952	2.1404	115.642
6.956	2.13135	116.03
6.96	2.13174	115.427
6.964	2.13019	113.523
6.968	2.13612	115.715
6.972	2.13565	113.57
6.976	2.13636	118.067
6.98	2.1319	111.708
6.984	2.14098	116.677
6.988	2.14043	112.914
6.992	2.14352	115.82
6.996	2.14474	114.402
7	2.14516	115.039
7.004	2.14968	114.188
7.008	2.15333	113.666
7.012	2.15812	115.853
7.016	2.15574	114.261
7.02	2.15973	115.033
7.024	2.16186	114.317
7.028	2.16105	114.837
7.032	2.16845	114.956
7.036	2.16083	115.414
7.04	2.16906	113.455
7.044	2.16824	115.619
7.048	2.17075	114.235
7.052	2.17461	114.615
7.056	2.17416	115.178
7.06	2.17793	113.915
7.064	2.18136	114.389
7.068	2.18799	114.44
7.072	2.18841	114.544
7.076	2.19029	116.05
7.08	2.19023	112.204
7.084	2.20158	115.552
7.088	2.20366	112.849
7.092	2.20944	115.99
7.096	2.20595	114.844
7.1	2.20772	116.17
7.104	2.20452	113.482
7.108	2.20832	116.045
7.112	2.20563	114.555
7.116	2.206	115.102
7.12	2.20925	114.391
7.124	2.21083	114.234
7.128	2.21591	115.091
7.132	2.21386	115.597
7.136	2.20862	116.242
7.14	2.21476	112.838
7.144	2.21285	116.125
7.148	2.22058	112.464
7.152	2.22277	115.371
7.156	2.22803	114.086
7.16	2.22703	114.834
7.164	2.23683	114.148
7.168	2.23515	114.317
7.172	2.24324	115.427
7.176	2.23871	114.595
7.18	2.24375	114.269
7.184	2.24896	114.495
7.188	2.24768	114.731
7.192	2.25234	114.289
7.196	2.25186	115.506
7.2	2.25157	114.137
7.204	2.25192	116.182
7.208	2.25599	113.029
7.212	2.26067	115.176
7.216	2.26278	115.001
7.22	2.25824	115.607
7.224	2.26156	113.769
7.228	2.26202	115.868
7.232	2.26192	114.056
7.236	2.26173	115.619
7.24	2.26338	114.871
7.244	2.26172	115.026
7.248	2.26559	114.585
7.252	2.27002	114.612
7.256	2.26887	115.187
7.26	2.2726	115.045
7.264	2.26817	114.514
7.268	2.27229	114.93
7.272	2.2748	114.14
7.276	2.275	116.263
7.28	2.27584	112.617
7.284	2.27846	116.832
7.288	2.27742	113.838
7.292	2.27742	116.811
7.296	2.27803	113.52
7.3	2.28103	114.513
7.304	2.2841	115.017
7.308	2.28361	114.364
7.312	2.29031	114.46
7.316	2.29149	114.002
7.32	2.29377	115.232
7.324	2.30203	112.492
7.328	2.30609	115.236
7.332	2.31316	114.437
7.336	2.30602	115.667
7.34	2.30916	115.892
7.344	2.30177	114.446
7.348	2.31229	114.368
7.352	2.30895	114.551
7.356	2.31662	114.567
7.36	2.31951	113.989
7.364	2.32037	114.991
7.368	2.32302	114.215
7.372	2.32907	114.988
7.376	2.3227	116.245
7.38	2.3281	113.309
7.384	2.32841	115.419
7.388	2.3285	114.121
7.392	2.33153	116.593
7.396	2.33252	112.406
7.4	2.3309	117.095
7.404	2.33473	113.441
7.408	2.32783	117.638
7.412	2.33532	112.653
7.416	2.33078	115.68
7.42	2.33962	113.927
7.424	2.33678	114.734
7.428	2.34154	114.947
7.432	2.3451	113.993
7.436	2.34324	115.7
7.44	2.34671	114.837
7.444	2.3435	115.21
7.448	2.34856	114.365
7.452	2.34537	115.243
7.456	2.35285	114.617
7.46	2.35005	113.66
7.464	2.35667	115.431
7.468	2.35775	113.421
7.472	2.36135	116.179
7.476	2.35336	115.786
7.48	2.35741	114.731
7.484	2.35364	114.951
7.488	2.35937	114.61
7.492	2.35701	116.005
7.496	2.35573	114.755
7.5	2.35905	113.883
7.504	2.36244	115.024
7.508	2.36242	114.263
7.512	2.37165	113.304
7.516	2.37041	116.504
7.52	2.37685	112.191
7.524	2.37552	117.646
7.528	2.37722	113.196
7.532	2.37953	114.763
7.536	2.38507	115.171
7.54	2.37869	115.098
7.544	2.38298	114.869
7.548	2.38333	113.099
7.552	2.39049	115.14
7.556	2.39312	114.564
7.56	2.39108	115.728
7.564	2.39247	114.995
7.568	2.39168	115.412
7.572	2.39434	113.433
7.576	2.39486	115.802
7.58	2.39248	115.734
7.584	2.39455	113.552
7.588	2.40414	113.717
7.592	2.40494	114.899
7.596	2.40541	115.574
7.6	2.40719	114.138
7.604	2.40485	116.234
7.608	2.40555	114.075
7.612	2.405	116.401
7.616	2.40562	113.603
7.62	2.40555	115.425
7.624	2.40759	114.03
7.628	2.41361	114.421
7.632	2.41986	114.848
7.636	2.41394	115.168
7.64	2.41636	115.161
7.644	2.41938	113.952
7.648	2.42037	114.915
7.652	2.42679	114.041
7.656	2.42566	115.311
7.66	2.42821	114.046
7.664	2.43062	115.54
7.668	2.43143	114.025
7.672	2.43324	115.736
7.676	2.43429	114.286
7.68	2.4361	115.319
7.684	2.4348	115.091
7.688	2.43343	114.98
7.692	2.43715	114.464
7.696	2.43813	114.533
7.7	2.44164	115.463
7.704	2.44044	113.767
7.708	2.44294	115.095
7.712	2.44798	113.654
7.716	2.44929	116.625
7.72	2.45226	113.36
7.724	2.45073	115.427
7.728	2.45898	113.193
7.732	2.46074	115.045
7.736	2.46861	113.876
7.74	2.46455	114.896
7.744	2.47093	114.943
7.748	2.47083	113.874
7.752	2.47475	115.158
7.756	2.47671	115.364
7.76	2.48094	113.408
7.764	2.48261	115.644
7.768	2.4864	113.448
7.772	2.48483	115.518
7.776	2.49204	114.353
7.78	2.48895	115.209
7.784	2.49297	114.452
7.788	2.4897	115.407
7.792	2.49842	113.412
7.796	2.49141	116.612
7.8	2.49616	114.833
7.804	2.49097	114.743
7.808	2.5041	113.67
7.812	2.50387	114.112
7.816	2.50701	116.065
7.82	2.50335	114.218
7.824	2.50475	115.278
7.828	2.50453	114.168
7.832	2.50742	115.695
7.836	2.5115	113.95
7.84	2.51419	114.46
7.844	2.5219	113.897
7.848	2.52241	114.922
7.852	2.5268	114.448
7.856	2.52516	115.036
7.86	2.52713	115.295
7.864	2.52609	113.96
7.868	2.5308	115.255
7.872	2.53281	114.727
7.876	2.53249	115.165
7.88	2.53569	114.242
7.884	2.53659	115.113
7.888	2.53655	114.151
7.892	2.54505	114.835
7.896	2.54472	114.417
7.9	2.54722	114.773
7.904	2.54456	116.365
7.908	2.54372	113.247
7.912	2.54957	115.447
7.916	2.55211	113.713
7.92	2.55483	115.261
7.924	2.56209	113.146
7.928	2.56016	116.057
7.932	2.56528	113.766
7.936	2.56073	116.096
7.94	2.56572	114.693
7.944	2.56067	114.86
7.948	2.56594	115.204
7.952	2.56331	113.997
7.956	2.5708	116.687
7.96	2.56675	112.293
7.964	2.57277	115.747
7.968	2.57889	112.752
7.972	2.57762	116.54
7.976	2.57778	114.862
7.98	2.57757	113.755
7.984	2.58557	115.52
7.988	2.58139	114.384
7.992	2.58475	115.879
7.996	2.5821	114.324
8	2.58407	115.118
8.004	2.5885	114.215
8.008	2.59045	113.796
8.012	2.59434	115.753
8.016	2.59248	114.4
8.02	2.59643	115.179
8.024	2.59443	114.334
8.028	2.59728	116.431
8.032	2.5968	113.217
8.036	2.59527	116.566
8.04	2.60485	111.964
8.044	2.60205	117.046
8.048	2.60432	114.412
8.052	2.60265	114.211
8.056	2.60468	116.307
8.06	2.59844	114.584
8.064	2.60506	114.658
8.068	2.60434	115.496
8.072	2.60368	115.361
8.076	2.60502	113.865
8.08	2.60928	115.075
8.084	2.60854	114.498
8.088	2.60611	116.784
8.092	2.60623	113.256
8.096	2.61109	114.471
8.1	2.61442	114.972
8.104	2.61004	115.914
8.108	2.61375	113.851
8.112	2.61444	115.735
8.116	2.61434	114.809
8.12	2.61514	114.962
8.124	2.61372	115.401
8.128	2.61451	114.626
8.132	2.61416	115.196
8.136	2.61258	115.017
8.14	2.61832	113.585
8.144	2.61851	116.335
8.148	2.61895	113.255
8.152	2.62388	116.298
8.156	2.62008	114.399
8.16	2.62326	114.343
8.164	2.62876	114.351
8.168	2.62583	115.548
8.172	2.63043	113.361
8.176	2.63266	115.632
8.18	2.63477	114.633
8.184	2.6344	115.047
8.188	2.63651	115.191
8.192	2.63726	114.135
8.196	2.64552	113.787
8.2	2.65127	113.865
8.204	2.65107	115.586
8.208	2.65328	114.192
8.212	2.65648	114.564
8.216	2.66245	114.053
8.22	2.6619	115.463
8.224	2.66509	114.947
[truncated: 8,535 more rows]

## Sheet: EDFig 7c
time (s)	x_trap (um)	force (pN)
0.256	0	-2.21664
0.26	0	-1.81734
0.264	0	-3.94568
0.268	0	-0.040955
0.272	0	-4.17029
0.276	0	-2.216
0.28	0	-1.14096
0.284	0	-2.87831
0.288	0	-1.64393
0.292	0	0.641828
0.296	0	-1.68488
0.3	0	-2.81176
0.304	0	-1.28046
0.308	0	-2.9199
0.312	0	0.086387
0.316	0	-2.2352
0.32	0	-1.98308
0.324	0	1.01105
0.328	0	-0.748694
0.332	0	-0.504888
0.336	0	-1.87237
0.34	0	-1.25678
0.344	0	-1.7188
0.348	0	-2.47709
0.352	0	-2.90263
0.356	0	-2.36318
0.36	0	-0.231647
0.364	0	-0.501049
0.368	0	-1.66376
0.372	0	-1.72903
0.376	0	-3.85353
0.38	0	-3.3416
0.384	0	-0.497849
0.388	0	-3.4875
0.392	0	-2.56539
0.396	0	-1.93572
0.4	0	-2.68698
0.404	0	-1.10704
0.408	0	-3.37296
0.412	0	0.125422
0.416	0	-2.66778
0.42	0	-4.54847
0.424	0	-1.48075
0.428	0	-1.83718
0.432	0	-1.72455
0.436	0	-0.70774
0.44	0	-3.40496
0.444	0	-1.67144
0.448	0	-4.00775
0.452	0	-3.63532
0.456	0	-2.81816
0.46	0	-3.91048
0.464	0	-3.61868
0.468	0	-5.53969
0.472	0	1.13776
0.476	0	-6.18088
0.48	0	-0.164457
0.484	0	-1.45195
0.488	0	-1.08017
0.492	0	-3.25458
0.496	0	-1.95876
0.5	0	-5.98315
0.504	0	-2.62811
0.508	0	-3.9476
0.512	0	-0.798607
0.516	0	-2.31519
0.52	0	-1.5761
0.524	0	-1.83846
0.528	0	-0.91379
0.532	0	-1.80198
0.536	0	-1.05009
0.54	0	-1.88389
0.544	0	-3.32881
0.548	0	-3.40303
0.552	0	-0.325074
0.556	0	-2.19233
0.56	0	-1.22415
0.564	0	-0.84468
0.568	0	-2.47069
0.572	0	1.63625
0.576	0	-1.13712
0.58	0	-0.14142
0.584	0	-1.09872
0.588	0	-1.08145
0.592	0	-2.05155
0.596	0	-2.4035
0.6	0	-1.38092
0.604	0	-1.24142
0.608	0	-2.22688
0.612	0	0.527284
0.616	0	-3.59629
0.62	0	-1.97476
0.624	0	-3.0914
0.628	0	-1.76999
0.632	0	-0.456255
0.636	0	-2.71257
0.64	0	0.90739
0.644	0	-2.31839
0.648	0	-0.028796
0.652	0	-3.31537
0.656	0	-0.934907
0.66	0	-2.35806
0.664	0	-1.78854
0.668	0	-2.28448
0.672	0	1.56266
0.676	0	-2.1085
0.68	0	-0.612393
0.684	0	0.534963
0.688	0	-1.08209
0.692	0	-1.41484
0.696	0	-1.12304
0.7	0	0.570798
0.704	0	0.222688
0.708	0	-0.643109
0.712	0	-2.41694
0.716	0	-1.82694
0.72	0	-2.28448
0.724	0	-0.817804
0.728	0	-1.68808
0.732	0	-1.59977
0.736	0	-1.94788
0.74	0	0.053112
0.744	0	0.677023
0.748	0	-0.866437
0.752	0	-3.10932
0.756	0	-0.602794
0.76	0	0.387144
0.764	0	2.69402
0.768	0	-2.7708
0.772	0	0.996338
0.776	0	-3.18483
0.78	0	0.714138
0.784	0	-3.31537
0.788	0	-1.45387
0.792	0	-1.45643
0.796	0	-1.10064
0.8	0	-3.26289
0.804	0	-0.07423
0.808	0	-1.97476
0.812	0	1.67016
0.816	0	0.83764
0.82	0	-1.8519
0.824	0	-0.765331
0.828	0	-2.7804
0.832	0	-2.04451
0.836	0	-3.29041
0.84	0	-1.85126
0.844	0	-3.13939
0.848	0	-2.10914
0.852	0	-1.49291
0.856	0	-2.16801
0.86	0	-0.21181
0.864	0	-4.01863
0.868	0	-3.55341
0.872	0	-0.620072
0.876	0	-2.06947
0.88	0	-1.07121
0.884	0	-3.6782
0.888	0	-0.222049
0.892	0	-3.01589
0.896	0	-1.93252
0.9	0	-4.40449
0.904	0	-1.85702
0.908	0	-4.67389
0.912	0	-1.97412
0.916	0	-3.50798
0.92	0	-2.07202
0.924	0	-2.3587
0.928	0	-1.83462
0.932	0	-3.18035
0.936	0	-2.91031
0.94	0	-4.20292
0.944	0	-2.68634
0.948	0	-3.31665
0.952	0	-3.02613
0.956	0	-3.77802
0.96	0	-2.6985
0.964	0	-2.91606
0.968	0	-3.75563
0.972	0	0.705819
0.976	0	-3.18355
0.98	0	-2.31903
0.984	0	-2.0989
0.988	0	-3.61677
0.992	0	-3.51694
0.996	0	-4.17285
1	0	-3.87849
1.004	0	-1.2875
1.008	0	-1.46283
1.012	0	0.158697
1.016	0	-2.05987
1.02	0	-1.73671
1.024	0	-2.07778
1.028	0	-1.69128
1.032	0	-1.03665
1.036	0	-3.60589
1.04	0	-4.58687
1.044	0	-3.85993
1.048	0	-3.11892
1.052	0	-1.42956
1.056	0	-2.95318
1.06	0	-4.54143
1.064	0	-0.617512
1.068	0	-2.92822
1.072	0	0.291798
1.076	0	-4.02567
1.08	0	-4.25539
1.084	0	-1.78151
1.088	0	-4.15237
1.092	0	-2.22752
1.096	0	-2.15265
1.1	0	-1.2683
1.104	0	-6.01834
1.108	0	0.990578
1.112	0	-4.9017
1.116	0	-2.01891
1.12	0	-2.81112
1.124	0	-2.77784
1.128	0	-2.57499
1.132	0	-0.741015
1.136	0	-2.01635
1.14	0	0.612392
1.144	0	-1.77767
1.148	0	-3.12467
1.152	0	0.614312
1.156	0	-3.74731
1.16	0	1.27214
1.164	0	-1.32141
1.168	0	-2.16097
1.172	0	-1.80198
1.176	0	-0.616872
1.18	0	-2.87383
1.184	0	-0.862597
1.188	0	-2.6985
1.192	0	-3.10868
1.196	0	-0.965623
1.2	0	-4.87419
1.204	0	-3.23858
1.208	0	-2.71769
1.212	0	-2.9551
1.216	0	-3.16435
1.22	0	-0.540083
1.224	0	1.30669
1.228	0	-4.56191
1.232	0	0.191972
1.236	0	-4.3725
1.24	0	0.433218
1.244	0	-1.32589
1.248	0	-2.80152
1.252	0	-0.457535
1.256	0	0.659746
1.26	0	-1.36237
1.264	0	-1.16207
1.268	0	-0.98354
1.272	0	-2.40286
1.276	0	-3.4843
1.28	0	-2.35806
1.284	0	0.405702
1.288	0	-2.99349
1.292	0	-1.90949
1.296	0	-3.39024
1.3	0	-3.16691
1.304	0	-2.45533
1.308	0	-5.46098
1.312	0	0.177254
1.316	0	-5.83853
1.32	0	-0.1427
1.324	0	-1.31757
1.328	0	0.478651
1.332	0	-2.76953
1.336	0	-2.01059
1.34	0	-2.63322
1.344	0	-1.02897
1.348	0	-4.70845
1.352	0	-2.8188
1.356	0	-2.77464
1.36	0	-2.93718
1.364	0	-1.8039
1.368	0	-3.38576
1.372	0	-0.834441
1.376	0	-4.25603
1.38	0	-1.15056
1.384	0	-2.84247
1.388	0	-1.95684
1.392	0	-1.45835
1.396	0	-1.65672
1.4	0	-0.49337
1.404	0	-1.37644
1.408	0	-0.289239
1.412	0	-0.879235
1.416	0	-0.995059
1.42	0	-2.86231
1.424	0	-0.899072
1.428	0	-2.13985
1.432	0	1.5633
1.436	0	-1.5217
1.44	0	-0.605354
1.444	0	-1.66504
1.448	0	-4.5216
1.452	0	-4.00519
1.456	0	-3.15283
1.46	0	-1.17295
1.464	0	-3.53166
1.468	0	0.601514
1.472	0	-1.5761
1.476	0	-1.65992
1.48	0	-3.59629
1.484	0	-2.72985
1.488	0	-2.87831
1.492	0	-1.89157
1.496	0	-1.31885
1.5	0	-3.0786
1.504	0	-1.84742
1.508	0	-4.94778
1.512	0	-1.76231
1.516	0	-1.89349
1.52	0	-2.42461
1.524	0	-3.06452
1.528	0	-3.0626
1.532	0	-0.324434
1.536	0	-0.56184
1.54	0	-3.06964
1.544	0	-3.33521
1.548	0	-3.68971
1.552	0	-2.3523
1.556	0	-3.21298
1.56	0	-2.01955
1.564	0	-3.04853
1.568	0	-1.8295
1.572	0	-2.73305
1.576	0	-2.6537
1.58	0	-5.23509
1.584	0	-1.8039
1.588	0	-2.73497
1.592	0	-1.45835
1.596	0	-5.22933
1.6	0	-2.3971
1.604	0	-4.37186
1.608	0	-4.03462
1.612	0	-2.74137
1.616	0	-1.88389
1.62	0	-1.46987
1.624	0	-3.26289
1.628	0	-4.19908
1.632	0	-2.84759
1.636	0	-2.17761
1.64	0	-2.06627
1.644	0	-1.87173
1.648	0	-4.14405
1.652	0	-2.34783
1.656	0	-1.94916
1.66	0	-1.1096
1.664	0	-0.236767
1.668	0	-1.20879
1.672	0	-0.611113
1.676	0	-2.19681
1.68	0	-1.68872
1.684	0	-2.527
1.688	0	-2.74265
1.692	0	-1.05777
1.696	0	-4.99513
1.7	0	-0.392904
1.704	0	-1.40332
1.708	0	0.186213
1.712	0	-1.66568
1.716	0	-2.66394
1.72	0	0.336592
1.724	0	-2.32351
1.728	0	-2.24544
1.732	0	-1.40268
1.736	0	-2.18785
1.74	0	-0.031996
1.744	0	1.43276
1.748	0	1.03985
1.752	0	1.72263
1.756	0	-2.01699
1.76	0	0.90739
1.764	0	-1.16975
1.768	0	0.499128
1.772	0	0.188133
1.776	0	0.789647
1.78	0	-0.506808
1.784	0	-0.431939
1.788	0	-3.12403
1.792	0	-0.266842
1.796	0	-2.6793
1.8	0	-3.03701
1.804	0	-0.715418
1.808	0	-0.994419
1.812	0	-0.156138
1.816	0	-0.9861
1.82	0	-0.778129
1.824	0	-0.021117
1.828	0	-1.4334
1.832	0	-1.26766
1.836	0	-1.65608
1.84	0	-1.8327
1.844	0	-2.25568
1.848	0	-3.47151
1.852	0	-0.079989
1.856	0	-2.92438
1.86	0	1.70472
1.864	0	-3.58541
1.868	0	1.65992
1.872	0	-4.54143
1.876	0	-2.50588
1.88	0	-1.12368
1.884	0	-3.92648
1.888	0	-2.7708
1.892	0	-0.266842
1.896	0	-3.22514
1.9	0	-2.89751
1.904	0	0.328273
1.908	0	-3.26801
1.912	0	-0.241246
1.916	0	-2.38814
1.92	0	-1.90245
1.924	0	-4.06406
1.928	0	-2.75609
1.932	0	-3.9604
1.936	0	-5.10263
1.94	0	-1.19919
1.944	0	-2.45213
1.948	0	-0.977141
1.952	0	-3.89129
1.956	0	-2.42845
1.96	0	-2.33055
1.964	0	-1.04369
1.968	0	-0.823563
1.972	0	-0.989299
1.976	0	-2.02467
1.98	0	-1.69256
1.984	0	-0.06975
1.988	0	-3.71339
1.992	0	-1.39756
1.996	0	-5.53265
2	0	-2.3747
2.004	0	-2.65946
2.008	0	-1.73927
2.012	0	-2.64346
2.016	0	-1.09488
2.02	0	-2.68954
2.024	0	-3.30513
2.028	0.009272	-1.01234
2.032	0.273256	47.8095
2.036	0.456793	57.3934
2.04	0.596247	64.8612
2.044	0.690149	68.0095
2.048	0.768016	72.071
2.052	0.824417	71.8682
2.056	0.88001	74.8143
2.06	0.922332	74.8207
2.064	0.961913	75.3288
2.068	0.998303	76.1344
2.072	1.02378	78.1258
2.076	1.05605	75.6673
2.08	1.08416	77.2939
2.084	1.11083	77.2479
2.088	1.14058	76.1216
2.092	1.1615	80.1556
2.096	1.1744	77.4347
2.1	1.19635	80.0814
2.104	1.20368	78.0145
2.108	1.22822	78.5354
2.112	1.23809	79.2777
2.116	1.25408	79.5618
2.12	1.27224	77.1205
2.124	1.2867	80.8051
2.128	1.30625	76.6771
2.132	1.31349	82.0133
2.136	1.32927	77.9274
2.14	1.32767	81.7195
2.144	1.34865	77.802
2.148	1.3562	78.8739
2.152	1.37123	81.7138
2.156	1.369	78.5334
2.16	1.38404	81.8066
2.164	1.38638	77.9633
2.168	1.40324	81.4482
2.172	1.40874	78.1361
2.176	1.42214	80.8077
2.18	1.43396	78.2519
2.184	1.44125	81.8047
2.188	1.4488	78.6326
2.192	1.44959	81.7266
2.196	1.46374	78.513
2.2	1.46431	81.2454
2.204	1.47956	79.0102
2.208	1.48586	80.004
2.212	1.49052	82.3275
2.216	1.49239	78.2045
2.22	1.5039	81.7125
2.224	1.50653	79.0806
2.228	1.52049	78.9839
2.232	1.53505	80.0142
2.236	1.53637	80.951
2.24	1.54359	80.0193
2.244	1.54895	79.6245
2.248	1.56407	79.4811
2.252	1.56964	80.7187
2.256	1.57484	79.8197
2.26	1.58449	79.9316
2.264	1.59174	80.4244
2.268	1.59675	79.9521
2.272	1.6065	80.4135
2.276	1.61165	79.2821
2.28	1.62435	80.0276
2.284	1.63239	80.1659
2.288	1.63827	79.9956
2.292	1.64016	81.5922
2.296	1.65766	76.5772
2.3	1.66264	82.8931
2.304	1.6624	79.7403
2.308	1.66977	79.9323
2.312	1.6805	80.6855
2.316	1.68133	79.7864
2.32	1.69337	81.534
2.324	1.68811	79.9316
2.328	1.70121	80.832
2.332	1.70507	79.302
2.336	1.71503	80.496
2.34	1.71963	79.7787
2.344	1.72089	81.7874
2.348	1.73239	79.0825
2.352	1.73431	80.3457
2.356	1.74765	80.6835
2.36	1.74002	81.9403
2.364	1.74971	79.5119
2.368	1.7539	80.1889
2.372	1.75554	81.4169
2.376	1.7617	78.9353
2.38	1.7716	81.1705
2.384	1.77459	80.1031
2.388	1.78267	80.3962
2.392	1.78708	80.3866
2.396	1.79125	79.8715
2.4	1.7992	81.4124
2.404	1.79802	80.139
2.408	1.80799	79.4344
2.412	1.81742	80.3341
2.416	1.81964	81.8213
2.42	1.82011	79.732
2.424	1.82966	80.8288
2.428	1.82669	80.6663
2.432	1.83489	81.1532
2.436	1.83785	79.0185
2.44	1.84455	81.4118
2.444	1.84737	80.9933
2.448	1.84753	80.2913
2.452	1.86027	79.4805
2.456	1.86926	79.572
2.46	1.88318	80.4365
2.464	1.87754	80.5741
2.468	1.87965	81.9992
2.472	1.88141	79.8414
2.476	1.88708	81.2543
2.48	1.89619	78.5181
2.484	1.89611	82.2308
2.488	1.90587	79.2892
2.492	1.90509	82.506
2.496	1.90673	79.5202
2.5	1.91674	80.0084
2.504	1.92122	80.7776
2.508	1.92562	80.9837
2.512	1.92467	80.8262
2.516	1.92791	80.7846
2.52	1.92987	80.9337
2.524	1.93873	78.8604
2.528	1.94945	79.9758
2.532	1.95253	82.0357
2.536	1.95052	80.2017
2.54	1.9653	79.9009
2.544	1.95894	81.6005
2.548	1.96862	80.3431
2.552	1.96704	81.3394
2.556	1.97483	79.0761
2.56	1.98199	81.4354
2.564	1.98052	81.0297
2.568	1.9864	80.2004
2.572	1.98928	80.9427
2.576	1.98962	80.8819
2.58	1.99454	79.9899
2.584	1.99954	81.2332
2.588	2.00895	78.7606
2.592	2.0109	81.5199
2.596	2.01017	81.7944
2.6	2.01052	81.0137
2.604	2.01615	79.2789
2.608	2.02075	80.928
2.612	2.02496	80.9261
2.616	2.02592	81.342
2.62	2.02627	81.2691
2.624	2.02392	80.4052
2.628	2.03386	80.498
2.632	2.035	80.5965
2.636	2.0335	81.5871
2.64	2.03647	80.9081
2.644	2.03277	81.612
2.648	2.04481	79.8107
2.652	2.03745	82.6308
2.656	2.043	79.8408
2.66	2.04876	79.9246
2.664	2.0496	82.0677
2.668	2.05624	77.6453
2.672	2.06171	83.3833
2.676	2.06649	78.7651
2.68	2.06759	81.3785
2.684	2.07435	80.2913
2.688	2.06901	82.0337
2.692	2.07615	80.6336
2.696	2.07196	81.0752
2.7	2.08432	79.3384
2.704	2.09188	79.3909
2.708	2.10284	80.0865
2.712	2.1036	80.8256
2.716	2.11172	80.6803
2.72	2.10893	81.612
2.724	2.11166	80.6746
2.728	2.11901	78.8931
2.732	2.12347	82.2545
2.736	2.12927	78.8201
2.74	2.13556	80.7443
2.744	2.13608	81.381
2.748	2.14617	79.0498
2.752	2.15014	81.7253
2.756	2.15763	78.9481
2.76	2.16485	81.1942
2.764	2.16148	82.0075
2.768	2.15946	80.233
2.772	2.16968	80.7674
2.776	2.16582	80.5748
2.78	2.1804	80.313
2.784	2.17708	80.1121
2.788	2.18168	82.7184
2.792	2.17466	79.9752
2.796	2.18474	80.6554
2.8	2.1938	78.4407
2.804	2.20259	81.9435
2.808	2.20737	79.3384
2.812	2.20606	82.2673
2.816	2.21775	78.7241
2.82	2.21969	82.1515
2.824	2.22385	78.8464
2.828	2.22786	80.8474
2.832	2.23199	81.0848
2.836	2.23521	80.784
2.84	2.23345	81.7215
2.844	2.23033	81.2345
2.848	2.23676	79.7633
2.852	2.24142	81.836
2.856	2.24337	79.1516
2.86	2.24846	81.4636
2.864	2.25204	80.855
2.868	2.25549	79.4325
2.872	2.26289	81.0809
2.876	2.2677	79.7371
2.88	2.28105	79.7096
2.884	2.27727	82.2513
2.888	2.27757	81.0713
2.892	2.2788	80.5652
2.896	2.29114	79.5669
2.9	2.29404	80.2202
2.904	2.30208	81.4354
2.908	2.29976	79.8363
2.912	2.30431	82.3307
2.916	2.3012	79.364
2.92	2.30675	82.4638
2.924	2.30703	79.5215
2.928	2.31048	81.2179
2.932	2.31651	80.9254
2.936	2.31742	80.2126
2.94	2.32823	81.5628
2.944	2.32147	78.9052
2.948	2.33907	81.1289
2.952	2.33769	79.8017
2.956	2.34384	81.4476
2.96	2.3434	80.6106
2.964	2.34205	82.204
2.968	2.34891	79.6418
2.972	2.34643	82.0939
2.976	2.34869	79.8107
2.98	2.35494	81.111
2.984	2.36025	79.9355
2.988	2.36115	80.8339
2.992	2.36794	80.3508
2.996	2.37356	79.9726
3	2.38144	81.0604
3.004	2.37711	80.7271
3.008	2.3776	82.5418
3.012	2.37774	79.9764
3.016	2.38522	80.0884
3.02	2.39614	79.5637
3.024	2.39308	82.9015
3.028	2.39618	79.5362
3.032	2.3971	80.1953
3.036	2.41363	80.0475
3.04	2.41525	80.2132
3.044	2.42135	81.2691
3.048	2.41533	81.1251
3.052	2.4156	82.8132
3.056	2.4168	79.071
3.06	2.4265	80.2356
3.064	2.43103	80.2625
3.068	2.44284	79.5227
3.072	2.44569	82.307
3.076	2.43961	79.469
3.08	2.45065	81.3791
3.084	2.44712	81.1955
3.088	2.45007	81.2774
3.092	2.45379	79.7186
3.096	2.45416	82.2289
3.1	2.46335	78.3223
3.104	2.46657	81.7951
3.108	2.47518	79.0466
3.112	2.47837	81.3849
3.116	2.48421	80.3111
3.12	2.48412	80.9753
3.124	2.49106	80.1927
3.128	2.49617	80.967
3.132	2.49404	81.5973
3.136	2.50243	78.3664
3.14	2.50486	82.8592
3.144	2.50292	80.3866
3.148	2.5096	79.7288
3.152	2.51791	81.1468
3.156	2.51974	79.2111
3.16	2.52927	82.0357
3.164	2.5266	79.4364
3.168	2.53597	81.0464
3.172	2.53852	80.3156
3.176	2.53945	81.6639
3.18	2.54099	79.5893
3.184	2.55092	80.7622
3.188	2.55443	80.5901
3.192	2.55754	80.6759
3.196	2.56329	80.2983
3.2	2.56791	80.5018
3.204	2.57175	80.3245
3.208	2.57877	80.7584
3.212	2.57887	80.8672
3.216	2.58409	80.034
3.22	2.58802	81.6338
3.224	2.59348	79.0396
3.228	2.5926	81.9403
3.232	2.59768	80.9965
3.236	2.59524	80.3437
3.24	2.60987	80.9337
3.244	2.60571	79.3103
3.248	2.62174	80.1332
3.252	2.61831	81.0624
3.256	2.62817	80.8832
3.26	2.62945	79.4184
3.264	2.62754	83.7199
3.268	2.62472	79.3916
3.272	2.62585	83.1101
3.276	2.62388	79.7269
3.28	2.63006	80.9977
3.284	2.63633	81.0227
3.288	2.63483	79.5419
3.292	2.64727	80.2292
3.296	2.64552	82.028
3.3	2.64424	81.8699
3.304	2.64469	79.1106
3.308	2.6494	82.2366
3.312	2.64578	80.5562
3.316	2.65392	80.7648
3.32	2.65599	80.7194
3.324	2.65737	80.3917
3.328	2.6642	80.9056
3.332	2.6589	83.1401
3.336	2.65967	78.7683
3.34	2.66616	81.7688
3.344	2.66562	79.8261
3.348	2.67455	80.2362
3.352	2.67724	81.1852
3.356	2.68179	80.0251
3.36	2.68916	80.5498
3.364	2.68887	82.1483
3.368	2.68275	80.7648
3.372	2.69297	80.1454
3.376	2.6971	80.2471
3.38	2.69721	82.2871
3.384	2.69922	79.6904
3.388	2.70036	82.0075
3.392	2.70538	79.5432
3.396	2.71133	80.178
3.4	2.71944	80.8755
3.404	2.716	81.0604
3.408	2.72564	80.4282
3.412	2.72284	81.6364
3.416	2.73064	78.4407
3.42	2.73901	82.2807
3.424	2.72767	81.0163
3.428	2.73864	80.5344
3.432	2.74082	80.2958
3.436	2.73843	80.5984
3.44	2.75567	79.5023
3.444	2.75682	81.3337
3.448	2.7628	79.9976
3.452	2.76636	80.5844
3.456	2.77198	80.576
3.46	2.7776	80.0475
3.464	2.77961	81.5289
3.468	2.77846	80.6266
3.472	2.78543	80.5466
3.476	2.7906	80.235
3.48	2.79433	81.2127
3.484	2.78968	81.8495
3.488	2.79514	79.9982
3.492	2.79684	80.8403
3.496	2.80769	79.6347
3.5	2.81201	80.4871
3.504	2.81337	81.3177
3.508	2.81507	80.8115
3.512	2.80748	82.3927
3.516	2.81559	79.7473
3.52	2.82003	79.7601
3.524	2.82703	81.6332
3.528	2.82645	79.4991
3.532	2.83143	82.5681
3.536	2.8283	79.7454
3.54	2.83513	81.159
3.544	2.83758	79.922
3.548	2.84442	80.7578
3.552	2.84508	80.9977
3.556	2.85142	79.8773
3.56	2.85828	80.8064
3.564	2.85758	80.8736
3.568	2.86568	80.219
3.572	2.86827	81.6837
3.576	2.86842	79.8408
3.58	2.87875	80.3009
3.584	2.88064	81.0969
3.588	2.89023	78.1962
3.592	2.8934	83.4121
3.596	2.88643	79.5407
3.6	2.89444	81.6376
3.604	2.90099	79.2034
3.608	2.90489	81.772
3.612	2.90969	80.2721
3.616	2.90671	81.0368
3.62	2.91572	80.8499
3.624	2.90831	81.0835
3.628	2.91742	81.3503
3.632	2.90719	81.6677
3.636	2.91231	80.8774
3.64	2.91812	78.4797
3.644	2.92706	82.1323
3.648	2.93231	78.4982
3.652	2.93815	82.4753
3.656	2.94127	78.568
3.66	2.94773	82.1336
3.664	2.95124	79.5733
3.668	2.95091	81.4841
3.672	2.95517	80.6234
3.676	2.95545	80.4653
3.68	2.96857	80.4289
3.684	2.96549	80.5005
3.688	2.97152	81.3254
3.692	2.96817	81.0867
3.696	2.97465	79.8152
3.7	2.98257	80.2849
3.704	2.98692	80.0321
3.708	2.99307	80.9209
3.712	2.99264	81.662
3.716	2.99181	81.111
3.72	2.99713	80.4698
3.724	3	80.5146
3.728	3.00671	79.9502
3.732	3.00976	81.6856
3.736	3.01179	80.5402
3.74	3.00807	82.0824
3.744	3.01628	78.918
3.748	3.02178	80.6855
3.752	3.0228	82.1323
3.756	3.01642	80.7699
3.76	3.02534	80.9414
3.764	3.02178	79.8459
3.768	3.0318	81.6754
3.772	3.0321	80.0065
3.776	3.03764	80.3233
3.78	3.04643	80.6407
3.784	3.04366	81.4917
3.788	3.04969	79.8478
3.792	3.05344	80.4321
3.796	3.05778	81.5321
3.8	3.058	80.0993
3.804	3.06354	80.8141
3.808	3.07145	79.1196
3.812	3.07648	82.0805
3.816	3.07602	80.0289
3.82	3.07927	81.3586
3.824	3.08369	79.5752
3.828	3.09136	80.7021
3.832	3.09205	82.0677
3.836	3.08661	80.793
3.84	3.09316	80.1556
3.844	3.10083	80.1262
3.848	3.10936	79.5419
3.852	3.11305	81.8335
3.856	3.11181	81.1155
3.86	3.11406	80.5178
3.864	3.11604	80.1358
3.868	3.12352	81.5199
3.872	3.11656	81.5705
3.876	3.12261	79.9969
3.88	3.12629	80.7335
3.884	3.12756	81.1296
3.888	3.13282	80.1147
3.892	3.13902	80.8973
3.896	3.13898	81.1225
3.9	3.1407	80.2868
3.904	3.14696	80.5575
3.908	3.15484	80.0232
3.912	3.1571	81.3599
3.916	3.15407	80.9709
3.92	3.15807	81.2774
3.924	3.15676	80.265
3.928	3.17052	80.2823
3.932	3.16956	80.1159
3.936	3.18062	80.5991
3.94	3.18342	79.7358
3.944	3.19073	81.2012
3.948	3.20157	77.8302
3.952	3.20736	82.0504
3.956	3.21526	78.8944
3.96	3.21443	83.1997
3.964	3.21467	79.938
3.968	3.21859	80.1428
3.972	3.22755	81.1801
3.976	3.22401	80.3674
3.98	3.23411	80.672
3.984	3.23257	80.2753
3.988	3.23938	81.2889
3.992	3.24222	80.656
3.996	3.24476	80.0974
4	3.2559	79.8945
4.004	3.25363	82.3806
4.008	3.25768	79.1356
4.012	3.26473	80.9165
4.016	3.26358	82.108
4.02	3.26267	80.7015
4.024	3.26688	80.2798
4.028	3.27325	79.1151
4.032	3.28337	81.3938
4.036	3.28146	80.6074
4.04	3.27777	82.746
4.044	3.27698	79.954
4.048	3.28613	80.4231
4.052	3.29073	81.0508
4.056	3.2949	78.6704
4.06	3.30705	81.445
4.064	3.30564	79.9438
4.068	3.3188	79.1561
4.072	3.3281	80.8134
4.076	3.32275	81.2403
4.08	3.33392	80.8653
4.084	3.32352	81.7221
4.088	3.32965	80.4736
4.092	3.33554	79.8241
4.096	3.34406	80.6375
4.1	3.34948	79.693
4.104	3.35076	82.3121
4.108	3.35401	78.1092
4.112	3.36287	82.1208
4.116	3.36396	80.1492
4.12	3.36738	80.919
4.124	3.37232	80.9728
4.128	3.37027	81.0355
4.132	3.37946	80.0276
4.136	3.37918	80.759
4.14	3.38318	81.6575
4.144	3.37974	80.5741
4.148	3.38385	81.8917
4.152	3.38454	79.3615
4.156	3.39131	80.7501
4.16	3.40112	80.4602
4.164	3.39239	81.6152
4.168	3.39979	80.9184
4.172	3.40354	80.1742
4.176	3.40559	81.5609
4.18	3.40869	79.851
4.184	3.40456	81.8526
4.188	3.40851	81.3695
4.192	3.40414	80.8032
4.196	3.41591	79.0812
4.2	3.41935	81.1955
4.204	3.42286	81.5871
4.208	3.42173	80.2682
4.212	3.43075	80.8825
4.216	3.4236	80.816
4.22	3.43926	80.8813
4.224	3.43026	80.2369
4.228	3.44231	81.3862
4.232	3.4398	79.9201
4.236	3.44702	81.7592
4.24	3.44338	80.1607
4.244	3.44809	82.2814
4.248	3.44204	80.4756
4.252	3.44461	82.3249
4.256	3.44562	78.7856
4.26	3.45187	81.8731
4.264	3.4483	81.6524
4.268	3.44812	80.5709
4.272	3.45478	80.2657
4.276	3.45974	81.0681
4.28	3.45576	81.589
4.284	3.46174	79.3679
4.288	3.47012	80.4378
4.292	3.46865	82.7863
4.296	3.46825	79.1196
4.3	3.4786	81.678
4.304	3.47335	80.5703
4.308	3.47692	80.5351
4.312	3.48301	80.6803
4.316	3.48173	80.6701
4.32	3.48974	80.5005
4.324	3.48272	83.0307
4.328	3.48618	79.9009
4.332	3.48643	81.4303
4.336	3.49017	80.6963
4.34	3.48901	81.1731
4.344	3.50065	79.9892
4.348	3.49425	81.2377
4.352	3.4978	81.5205
4.356	3.49621	79.6718
4.36	3.5071	81.2275
4.364	3.50627	80.4033
4.368	3.50515	83.7327
4.372	3.49877	80.7194
4.376	3.49558	81.0694
4.38	3.50452	81.0732
4.384	3.49888	80.7155
4.388	3.51214	79.6878
4.392	3.50869	81.7579
4.396	3.51179	80.4948
4.4	3.5228	78.7964
4.404	3.52943	81.6792
4.408	3.52777	80.2791
4.412	3.52505	83.2963
4.416	3.52516	78.9059
4.42	3.53653	80.6714
4.424	3.53587	81.223
4.428	3.53817	80.5805
4.432	3.5429	80.7405
4.436	3.5428	80.7277
4.44	3.54861	80.9625
4.444	3.55116	80.3367
4.448	3.55079	82.0357
4.452	3.54953	80.5914
4.456	3.54926	81.7579
4.46	3.55701	78.9878
4.464	3.55738	82.2078
4.468	3.56023	80.7725
4.472	3.55278	82.0689
4.476	3.55673	80.0558
4.48	3.55637	81.3471
4.484	3.55962	81.3554
4.488	3.5649	79.5759
4.492	3.56678	82.0625
4.496	3.56216	81.1654
4.5	3.56938	80.5447
4.504	3.5703	80.3245
4.508	3.57809	80.4999
4.512	3.5759	82.0651
4.516	3.57213	81.2518
4.52	3.57881	79.6738
4.524	3.57749	82.2654
4.528	3.57935	79.5483
4.532	3.58368	82.529
4.536	3.57618	81.1519
4.54	3.58307	80.0615
4.544	3.58385	81.2614
4.548	3.58711	80.4922
4.552	3.58751	80.887
4.556	3.58846	81.6421
4.56	3.59132	79.4875
4.564	3.60246	80.736
4.568	3.60531	80.1383
4.572	3.60943	81.7189
4.576	3.61152	79.6648
4.58	3.60923	82.8861
4.584	3.60737	80.6055
4.588	3.60772	81.3138
4.592	3.6078	81.4482
4.596	3.60069	81.6824
4.6	3.60312	81.9141
4.604	3.6002	80.2113
4.608	3.61052	80.0475
4.612	3.6148	80.0449
4.616	3.61828	81.9595
4.62	3.62044	79.2636
4.624	3.62409	82.2353
4.628	3.62819	79.0051
4.632	3.62083	84.1685
4.636	3.623	79.7147
4.64	3.61641	82.4145
4.644	3.62331	80.4724
4.648	3.62069	80.4039
4.652	3.62834	82.179
4.656	3.61891	79.8683
4.66	3.63222	82.1598
4.664	3.62381	79.03
4.668	3.63771	82.387
4.672	3.63127	80.1697
4.676	3.6282	82.5693
4.68	3.63465	79.062
4.684	3.63274	83.6572
4.688	3.63376	78.7478
4.692	3.63366	83.1088
4.696	3.6313	80.5844
4.7	3.63032	81.7471
4.704	3.63845	78.8035
4.708	3.64201	80.999
4.712	3.64896	81.3727
4.716	3.64489	80.3623
4.72	3.65002	82.012
4.724	3.6449	79.3916
4.728	3.6572	82.0101
4.732	3.64803	80.9971
4.736	3.65756	80.4231
4.74	3.65717	81.1545
4.744	3.65373	82.3403
4.748	3.6529	79.0639
4.752	3.66506	81.3266
4.756	3.66172	80.9293
4.76	3.6649	81.6248
4.764	3.65875	81.3388
4.768	3.66483	81.1532
4.772	3.66109	81.3874
4.776	3.6624	80.8154
4.78	3.66821	79.4364
4.784	3.66935	82.4471
4.788	3.67178	79.7256
4.792	3.67127	81.5436
4.796	3.67493	79.9956
4.8	3.67555	82.4183
4.804	3.67788	79.4012
4.808	3.68357	81.0528
4.812	3.68216	82.9079
4.816	3.67711	79.9995
4.82	3.68227	81.7778
4.824	3.67742	80.5498
4.828	3.68341	82.2091
4.832	3.67519	81.3004
4.836	3.67372	80.4967
4.84	3.68368	80.6093
4.844	3.67182	84.45
4.848	3.67335	77.8756
4.852	3.68071	82.3607
4.856	3.6801	80.2516
4.86	3.68436	81.2377
4.864	3.68213	81.2409
4.868	3.68152	80.8461
4.872	3.68627	80.6618
4.876	3.68293	81.9845
4.88	3.68447	80.5024
4.884	3.68714	80.8877
4.888	3.68705	81.6914
4.892	3.68729	81.2543
4.896	3.69169	79.5752
4.9	3.698	81.4457
4.904	3.6903	81.7605
4.908	3.69413	80.2087
4.912	3.69958	81.1801
4.916	3.69363	81.0284
4.92	3.70496	79.924
4.924	3.7035	81.8923
4.928	3.70948	78.9238
4.932	3.71161	82.0977
4.936	3.70498	82.1969
4.94	3.71184	78.8707
4.944	3.71932	81.9269
4.948	3.71528	79.4747
4.952	3.72774	81.1462
4.956	3.72523	80.9926
4.96	3.73106	80.8275
4.964	3.72963	80.4506
4.968	3.73675	81.2396
4.972	3.73473	81.5218
4.976	3.73396	80.6483
4.98	3.7349	81.2863
4.984	3.74532	78.5405
4.988	3.75524	80.5421
4.992	3.75489	82.0478
4.996	3.75343	79.9566
5	3.76257	80.9792
5.004	3.75609	82.138
5.008	3.75847	80.3674
5.012	3.75672	82.4881
5.016	3.75462	80.6727
5.02	3.76104	79.6411
5.024	3.75853	82.8496
5.028	3.76483	78.4714
5.032	3.77255	81.7752
5.036	3.76955	80.5357
5.04	3.77503	80.3047
5.044	3.77835	81.6568
5.048	3.77347	81.2185
5.052	3.77656	81.6479
5.056	3.77589	80.848
5.06	3.76998	82.5924
5.064	3.77535	78.568
5.068	3.78087	81.4988
5.072	3.78685	79.8081
5.076	3.78527	82.2712
5.08	3.78506	80.7482
5.084	3.78665	80.0756
5.088	3.79772	80.7578
5.092	3.79326	81.4905
5.096	3.79838	80.6157
5.1	3.79531	81.7131
5.104	3.79891	81.3682
5.108	3.79709	79.6034
5.112	3.80562	81.8175
5.116	3.8018	79.4799
5.12	3.81284	82.22
5.124	3.79941	81.3234
5.128	3.80746	80.5594
5.132	3.8137	80.0481
5.136	3.80743	83.025
5.14	3.81141	79.4997
5.144	3.80816	81.8981
5.148	3.81563	80.5069
5.152	3.81384	81.1667
5.156	3.82025	80.1281
5.16	3.82035	80.8902
5.164	3.82159	82.9104
5.168	3.81163	80.1882
5.172	3.82062	81.4431
5.176	3.82242	79.0038
5.18	3.82937	82.5713
5.184	3.81951	81.9109
5.188	3.82074	80.4385
5.192	3.82493	80.8442
5.196	3.82646	80.3866
5.2	3.83271	81.557
5.204	3.82391	81.2991
5.208	3.83082	80.3975
5.212	3.83082	81.7739
5.216	3.82728	81.3612
5.22	3.83012	80.4948
5.224	3.82984	82.4759
5.228	3.82942	79.4652
5.232	3.83248	81.7586
5.236	3.83398	80.7738
5.24	3.8399	79.4127
5.244	3.84452	82.1112
5.248	3.84777	78.7485
5.252	3.84858	83.5343
5.256	3.8455	79.9828
5.26	3.8443	81.7855
5.264	3.8466	80.7686
5.268	3.84447	82.0817
5.272	3.84777	80.2062
5.276	3.84742	80.9299
5.28	3.85337	81.3593
5.284	3.84551	80.5767
5.288	3.85984	80.2087
5.292	3.85957	80.935
5.296	3.86335	81.2031
5.3	3.86705	79.572
5.304	3.86282	83.5503
5.308	3.86467	79.2386
5.312	3.86018	83.6757
5.316	3.86094	79.1311
5.32	3.85959	82.3921
5.324	3.86676	80.6336
5.328	3.85893	80.5524
5.332	3.87208	80.2362
5.336	3.86888	81.2447
5.34	3.87556	80.8531
5.344	3.87212	81.7733
5.348	3.8755	79.5208
5.352	3.88034	82.4663
5.356	3.87843	79.4088
5.36	3.88161	82.14
5.364	3.88021	80.0775
5.368	3.88533	82.7888
5.372	3.88201	80.6912
5.376	3.87363	81.733
5.38	3.88727	78.9852
5.384	3.88114	83.0403
5.388	3.88753	78.8387
5.392	3.88589	82.6506
5.396	3.88958	80.0468
5.4	3.88744	80.7872
5.404	3.89932	80.967
5.408	3.89186	80.6266
5.412	3.90249	81.7311
5.416	3.89598	80.2062
5.42	3.90319	81.9934
5.424	3.90151	79.1798
5.428	3.90319	83.3891
5.432	3.90101	79.6648
5.436	3.90173	81.8354
5.44	3.90984	79.3269
5.444	3.90156	83.3974
5.448	3.91314	78.202
5.452	3.91682	81.7477
5.456	3.91986	80.1595
5.46	3.92273	80.48
5.464	3.92504	82.7306
5.468	3.9188	79.4863
5.472	3.92332	82.9539
5.476	3.9165	80.034
5.48	3.92498	80.9587
5.484	3.92723	80.8192
5.488	3.91967	81.9858
5.492	3.92943	80.2394
5.496	3.92685	81.1596
5.5	3.9334	81.2499
5.504	3.93053	80.464
5.508	3.9345	81.3228
5.512	3.9361	79.5074
5.516	3.94176	82.0485
5.52	3.94119	80.3022
5.524	3.93842	82.6397
5.528	3.93868	80.2913
5.532	3.93613	82.5463
5.536	3.93734	79.2943
5.54	3.94475	81.8622
5.544	3.93617	81.9403
5.548	3.93589	80.2682
5.552	3.9441	80.6893
5.556	3.94431	80.4608
5.56	3.95033	81.4777
5.564	3.94622	80.9894
5.568	3.94737	81.4463
5.572	3.94383	81.8303
5.576	3.93907	82.5546
5.58	3.93984	79.8069
5.584	3.94032	81.415
5.588	3.94503	80.6067
5.592	3.94469	81.1833
5.596	3.94971	80.091
5.6	3.9548	79.7518
5.604	3.95516	82.5201
5.608	3.95505	81.0304
5.612	3.95318	80.7987
5.616	3.9567	81.4866
5.62	3.9598	80.194
5.624	3.95746	82.4618
5.628	3.9664	78.0017
5.632	3.96648	83.1606
5.636	3.96839	79.7819
5.64	3.96844	80.601
5.644	3.97431	82.0613
5.648	3.9678	80.251
5.652	3.97788	81.6383
5.656	3.97152	80.1774
5.66	3.97678	82.9885
5.664	3.96516	80.7405
5.668	3.97277	80.8653
5.672	3.9702	81.5762
5.676	3.97158	80.9997
5.68	3.97259	79.8939
5.684	3.97534	81.9736
5.688	3.97513	79.8344
5.692	3.98087	82.5578
5.696	3.97518	80.3725
5.7	3.97523	82.0261
5.704	3.98088	80.3399
5.708	3.9742	81.2191
5.712	3.98753	80.0123
5.716	3.98303	81.1353
5.72	3.99108	81.5596
5.724	3.98698	79.2873
5.728	3.99827	81.5666
5.732	3.99333	82.3345
5.736	3.98948	80.5824
5.74	3.99441	80.7782
5.744	3.99606	80.8582
5.748	3.99195	83.302
5.752	3.98514	80.6419
5.756	3.9823	81.4597
5.76	3.9948	79.0978
5.764	3.98855	83.2246
5.768	3.99438	79.293
5.772	3.99118	82.3025
5.776	3.99884	80.1876
5.78	3.99567	80.6618
5.784	4.00741	80.9017
5.788	3.99983	80.9177
5.792	4.00359	81.9928
5.796	3.99425	81.6082
5.8	3.9983	80.9369
5.804	3.99981	80.441
5.808	4.00402	80.5639
5.812	4.00914	80.2721
5.816	4.01688	80.3994
5.82	4.01937	81.3465
5.824	4.01251	82.3121
5.828	4.01544	80.2926
5.832	4.0097	82.3953
5.836	4.01391	79.0998
5.84	4.016	81.7861
5.844	4.01656	81.957
5.848	4.01381	79.9182
5.852	4.02134	81.9198
5.856	4.01782	79.4959
5.86	4.02717	82.0376
5.864	4.0237	80.887
5.868	4.0239	81.3286
5.872	4.02456	80.8589
5.876	4.02025	82.8477
5.88	4.01229	81.1782
5.884	4.01761	80.3233
5.888	4.01979	80.5524
5.892	4.01979	83.0589
5.896	4.01441	79.3916
5.9	4.02114	81.676
5.904	4.02094	81.1225
5.908	4.01992	81.653
5.912	4.02522	79.4632
5.916	4.02627	81.0662
5.92	4.02962	81.9659
5.924	4.02276	82.1246
5.928	4.02138	79.8907
5.932	4.02472	81.8725
5.936	4.02478	80.8102
5.94	4.02561	81.3913
5.944	4.0292	80.0398
5.948	4.02992	81.1488
5.952	4.03749	81.1027
5.956	4.02611	81.1993
5.96	4.0376	81.0771
5.964	4.02915	81.5525
5.968	4.03367	81.8226
5.972	4.03184	79.613
5.976	4.03025	82.7184
5.98	4.0305	80.1307
5.984	4.03321	81.2563
5.988	4.03843	80.1262
5.992	4.0398	81.0284
5.996	4.03878	81.8341
6	4.0442	79.5611
6.004	4.04087	83.0474
6.008	4.03967	79.7819
6.012	4.04049	82.6717
6.016	4.04304	79.5279
6.02	4.04581	82.0094
6.024	4.04715	79.8606
6.028	4.0478	81.8379
6.032	4.04803	80.8346
6.036	4.03892	83.2758
6.04	4.0414	80.3111
6.044	4.03737	80.9254
6.048	4.04387	80.7175
6.052	4.04675	80.8346
6.056	4.04828	81.2934
6.06	4.04907	80.7232
6.064	4.05338	80.1435
6.068	4.05569	81.1104
6.072	4.05814	80.8128
6.076	4.0621	80.9517
6.08	4.05993	81.0425
6.084	4.06101	82.9053
6.088	4.05659	78.9807
6.092	4.06661	81.6306
6.096	4.06694	79.8248
6.1	4.07484	80.8582
6.104	4.07277	81.0694
6.108	4.07381	80.5735
6.112	4.07645	81.415
6.116	4.07563	81.4853
6.12	4.07553	81.8181
6.124	4.06869	80.2913
6.128	4.07548	82.1675
6.132	4.07115	80.6451
6.136	4.07287	82.3422
6.14	4.07415	79.1567
6.144	4.07039	83.4428
6.148	4.07208	79.4127
6.152	4.07339	82.3159
6.156	4.07165	79.7416
6.16	4.07521	82.1073
6.164	4.07723	80.0999
6.168	4.08168	80.569
6.172	4.08675	80.6631
6.176	4.08551	81.678
6.18	4.08874	80.0296
6.184	4.0865	82.3665
6.188	4.08971	78.9327
6.192	4.10102	81.772
6.196	4.08927	82.378
6.2	4.09132	80.2279
6.204	4.0913	81.6581
6.208	4.0975	79.883
6.212	4.09823	80.9126
6.216	4.10259	81.415
6.22	4.10497	79.4018
6.224	4.10734	82.4247
6.228	4.10584	80.2887
6.232	4.10608	81.7823
6.236	4.1086	79.8088
6.24	4.11177	82.2871
6.244	4.10638	81.637
6.248	4.10339	81.5928
6.252	4.10573	81.0515
6.256	4.09981	81.1647
6.26	4.10486	81.0061
6.264	4.10287	80.9184
6.268	4.11008	80.5927
6.272	4.10996	81.4911
6.276	4.10355	80.7744
6.28	4.11304	81.5513
6.284	4.10553	81.7925
6.288	4.11143	79.5797
6.292	4.10908	82.4075
6.296	4.11381	80.5684
6.3	4.11438	80.2196
6.304	4.1186	81.1091
6.308	4.11659	81.1526
6.312	4.12643	80.5434
6.316	4.1191	81.1481
6.32	4.12391	80.6656
6.324	4.12082	82.465
6.328	4.12168	81.3081
6.332	4.11506	81.6684
6.336	4.1213	80.098
6.34	4.1242	81.2499
6.344	4.12064	81.596
6.348	4.12232	79.5413
6.352	4.12989	81.7938
6.356	4.12108	82.2161
6.36	4.12552	79.3685
6.364	4.11707	83.5113
6.368	4.12418	79.4959
6.372	4.12388	81.8431
6.376	4.12441	81.4885
6.38	4.12093	80.7571
6.384	4.12329	82.3467
6.388	4.12295	78.1098
6.392	4.12998	82.8279
6.396	4.13099	79.6821
6.4	4.12952	81.3612
6.404	4.13724	80.1102
6.408	4.13328	82.6065
6.412	4.13926	80.752
6.416	4.13323	81.4501
6.42	4.13638	81.3023
6.424	4.13241	80.1063
6.428	4.14121	82.2091
6.432	4.131	80.9113
6.436	4.1383	80.1882
6.44	4.14532	79.8581
6.444	4.14373	82.936
6.448	4.14082	79.2777
6.452	4.14778	82.4746
6.456	4.14526	80.0871
6.46	4.14746	82.0491
6.464	4.14488	81.2799
6.468	4.14729	79.6603
6.472	4.15902	80.8442
6.476	4.15382	81.1372
6.48	4.15862	81.3695
6.484	4.15398	80.7846
6.488	4.15871	81.5653
6.492	4.1537	81.3382
6.496	4.15705	81.2006
6.5	4.15524	80.2708
6.504	4.16073	82.2116
6.508	4.15456	80.0884
6.512	4.16379	80.9901
6.516	4.16234	80.7533
6.52	4.16448	81.9819
6.524	4.16193	80.8013
6.528	4.16706	80.8973
6.532	4.16332	80.8992
6.536	4.1704	80.466
6.54	4.17036	81.4361
6.544	4.17019	81.438
6.548	4.16472	81.0726
6.552	4.17386	80.7712
6.556	4.17048	80.2631
6.56	4.18097	81.0579
6.564	4.17173	82.0152
6.568	4.17631	80.8896
6.572	4.17747	80.1121
6.576	4.17862	82.1841
6.58	4.18342	79.8197
6.584	4.18433	81.7323
6.588	4.18613	80.4788
6.592	4.18335	81.6632
6.596	4.18572	81.2659
6.6	4.18035	80.4852
6.604	4.18784	82.3486
6.608	4.18257	79.3141
6.612	4.18736	82.442
6.616	4.19071	79.3391
6.62	4.18953	83.1977
6.624	4.19081	79.1292
6.628	4.19288	81.3593
6.632	4.19841	80.871
6.636	4.18911	81.9794
6.64	4.19885	79.659
6.644	4.19404	82.2379
6.648	4.2028	80.0795
6.652	4.20015	81.6562
6.656	4.20198	80.6419
6.66	4.20517	80.72
6.664	4.2038	82.0453
6.668	4.20155	79.9003
6.672	4.20769	82.4753
6.676	4.20209	80.3546
6.68	4.20523	81.4777
6.684	4.20323	81.0355
6.688	4.20474	81.4885
6.692	4.20192	81.1379
6.696	4.20115	82.1054
6.7	4.20066	79.6283
6.704	4.20927	82.3095
6.708	4.2028	79.414
6.712	4.20785	82.3863
6.716	4.20504	80.857
6.72	4.20406	82.5802
6.724	4.20314	78.9103
6.728	4.2046	83.2361
6.732	4.20501	80.3898
6.736	4.20471	80.7059
6.74	4.21036	80.322
6.744	4.20711	82.5853
6.748	4.21468	78.9692
6.752	4.21577	82.1329
6.756	4.21826	79.6047
6.76	4.21962	81.8718
6.764	4.21618	83.5593
6.768	4.20618	78.8419
6.772	4.22057	81.8962
6.776	4.21433	79.6514
6.78	4.2261	82.0555
6.784	4.21882	80.5748
6.788	4.21632	82.8643
6.792	4.22065	79.094
6.796	4.21507	82.8388
6.8	4.22122	79.5906
6.804	4.22165	81.8296
6.808	4.2214	81.4796
6.812	4.22027	80.3207
6.816	4.22597	80.9299
6.82	4.22968	80.4724
6.824	4.23241	81.0144
6.828	4.23356	80.0718
6.832	4.2409	81.0886
6.836	4.23366	81.7272
6.84	4.242	80.4653
6.844	4.23531	82.3748
6.848	4.23985	80.4237
6.852	4.23405	83.27
6.856	4.22602	80.6727
6.86	4.22768	81.9704
6.864	4.23014	80.1857
6.868	4.22574	81.884
6.872	4.23836	77.6664
6.876	4.23896	83.1805
6.88	4.24762	79.3301
6.884	4.23554	83.5951
6.888	4.23866	79.7493
6.892	4.23775	81.7087
6.896	4.24552	80.2791
6.9	4.2428	80.8697
6.904	4.24436	81.566
6.908	4.24628	80.1646
6.912	4.24921	81.342
6.916	4.25146	80.2862
6.92	4.24977	81.8431
6.924	4.25592	80.6016
6.928	4.2513	81.2191
6.932	4.25684	80.5863
6.936	4.25781	81.5896
6.94	4.26236	80.1179
6.944	4.25897	81.3222
6.948	4.26501	80.3578
6.952	4.2642	81.1807
6.956	4.26938	81.5026
6.96	4.26792	80.0718
6.964	4.27279	81.7157
6.968	4.27082	81.1321
6.972	4.27362	80.9005
6.976	4.27769	80.8134
6.98	4.27165	81.1424
6.984	4.27148	82.5418
6.988	4.27542	78.4592
6.992	4.27794	82.689
6.996	4.27915	80.1319
7	4.27108	83.023
7.004	4.27394	80.4045
7.008	4.27429	80.656
7.012	4.27774	82.9475
7.016	4.26439	80.5306
7.02	4.28037	80.2407
7.024	4.27542	80.5927
7.028	4.28239	81.2569
7.032	4.28353	79.5432
7.036	4.2848	82.6967
7.04	4.28536	79.3576
7.044	4.28594	83.6694
7.048	4.2825	79.9176
7.052	4.28063	82.3115
7.056	4.28464	80.5671
7.06	4.27947	80.6439
7.064	4.28935	80.3482
7.068	4.28934	80.7558
7.072	4.29235	82.1073
7.076	4.28708	80.1191
7.08	4.29621	80.839
7.084	4.29503	81.5007
7.088	4.29362	81.294
7.092	4.2967	81.63
7.096	4.29383	80.594
7.1	4.29697	81.6325
7.104	4.29319	80.6867
7.108	4.2951	82.3255
7.112	4.29519	79.5586
7.116	4.29679	81.7023
7.12	4.3037	78.7312
7.124	4.30711	82.952
7.128	4.30734	80.1038
7.132	4.30539	82.1963
7.136	4.30443	81.3145
7.14	4.30273	79.6763
7.144	4.30678	83.2016
7.148	4.30352	78.927
7.152	4.31254	82.5169
7.156	4.3038	80.3489
7.16	4.31028	82.1732
7.164	4.30778	79.3941
7.168	4.313	81.9416
7.172	4.31095	80.7482
7.176	4.3109	82.7524
7.18	4.3171	78.1917
7.184	4.31991	82.2833
7.188	4.31893	80.569
7.192	4.31682	81.6268
7.196	4.32214	79.7909
7.2	4.32699	80.3066
7.204	4.32939	81.8718
7.208	4.33137	80.2414
7.212	4.33254	82.2686
7.216	4.32391	81.2761
7.22	4.32848	80.752
7.224	4.32896	81.0553
7.228	4.3349	79.293
7.232	4.33922	82.3761
7.236	4.33718	79.8811
7.24	4.35259	79.1362
7.244	4.35102	82.0408
7.248	4.35079	80.8493
7.252	4.35151	81.7899
7.256	4.34691	81.8795
7.26	4.34046	81.0745
7.264	4.3562	79.3416
7.268	4.35518	81.8315
7.272	4.35433	81.2543
7.276	4.34406	82.1374
7.28	4.35217	80.4653
7.284	4.35477	79.7665
7.288	4.36524	80.2593
7.292	4.36296	82.6346
7.296	4.3627	79.5752
7.3	4.36684	81.4892
7.304	4.36629	80.6829
7.308	4.36936	80.8691
7.312	4.3776	80.8627
7.316	4.36189	82.8925
7.32	4.37035	80.1326
7.324	4.36831	81.0438
7.328	4.37222	80.7168
7.332	4.37261	81.772
7.336	4.3671	82.0177
7.34	4.37092	79.4069
7.344	4.38251	79.9585
7.348	4.38025	82.0376
7.352	4.38367	79.6047
7.356	4.38579	81.676
7.36	4.39014	80.6125
7.364	4.38871	81.5423
7.368	4.39227	80.7322
7.372	4.38628	82.6609
7.376	4.38066	80.7949
7.38	4.37835	81.7349
7.384	4.3848	80.1716
7.388	4.38327	80.9523
7.392	4.3938	79.995
7.396	4.38598	83.1849
7.4	4.392	79.6923
7.404	4.3834	82.6135
7.408	4.38612	80.7245
7.412	4.38566	81.4137
7.416	4.38751	81.0054
7.42	4.39138	80.0148
7.424	4.39563	80.5568
7.428	4.39848	81.5583
7.432	4.39816	80.7207
7.436	4.39492	82.8938
7.44	4.39068	80.2535
7.444	4.39347	81.9845
7.448	4.39158	80.6003
7.452	4.39311	81.9
7.456	4.39183	79.7314
7.46	4.39841	81.2409
7.464	4.40132	79.8837
7.468	4.40486	81.614
7.472	4.40733	80.4576
7.476	4.40193	82.6455
7.48	4.40154	80.8678
7.484	4.39632	82.1604
7.488	4.40046	80.2465
7.492	4.39607	81.6805
7.496	4.39651	81.6664
7.5	4.39549	80.5293
7.504	4.40044	81.1763
7.508	4.40163	79.7403
7.512	4.40601	82.3972
7.516	4.40483	80.1351
7.52	4.40373	81.6959
7.524	4.40438	81.5679
7.528	4.40001	80.585
7.532	4.40961	80.3911
7.536	4.41209	80.6227
7.54	4.41479	81.7131
7.544	4.41583	78.9238
7.548	4.42066	82.5162
7.552	4.42077	80.5261
7.556	4.41734	81.4719
7.56	4.42359	81.2403
7.564	4.4161	81.3682
7.568	4.42037	81.0451
7.572	4.42205	80.2106
7.576	4.42467	81.9518
7.58	4.42537	80.1633
7.584	4.41866	82.2916
7.588	4.43114	78.8112
7.592	4.42929	82.2513
7.596	4.43511	79.8395
7.6	4.43225	81.9314
7.604	4.43474	81.8526
7.608	4.42938	80.2612
7.612	4.43864	80.8166
7.616	4.43751	80.7693
7.62	4.44396	80.9811
7.624	4.44288	80.7949
7.628	4.44116	81.9045
7.632	4.44803	79.7128
7.636	4.44286	82.6199
7.64	4.44709	79.6782
7.644	4.43861	83.1075
7.648	4.44779	79.4946
7.652	4.4365	82.9219
7.656	4.44178	80.8224
7.66	4.44407	78.9283
7.664	4.45022	82.7498
7.668	4.4477	78.8291
7.672	4.45201	83.8012
7.676	4.44526	79.6936
7.68	4.44922	81.6671
7.684	4.45068	81.6517
7.688	4.44742	79.2853
7.692	4.46221	81.9768
7.696	4.45267	81.0841
7.7	4.45103	82.4292
7.704	4.45313	79.2009
7.708	4.45521	81.7343
7.712	4.45989	79.572
7.716	4.46083	82.2801
7.72	4.46729	79.3621
7.724	4.46469	83.3404
7.728	4.46901	78.6781
7.732	4.46312	83.6092
7.736	4.46469	80.2695
7.74	4.45979	81.5353
7.744	4.4651	81.3478
7.748	4.46526	78.6633
7.752	4.47327	82.3057
7.756	4.47185	80.2286
7.76	4.47754	79.9611
7.764	4.48452	82.0049
7.768	4.47733	81.1974
7.772	4.48288	81.5148
7.776	4.47526	81.2844
7.78	4.47843	81.3298
7.784	4.47642	80.5184
7.788	4.478	81.6031
7.792	4.47689	80.6215
7.796	4.4807	81.7759
7.8	4.47503	80.7392
7.804	4.48121	80.7424
7.808	4.4826	81.381
7.812	4.48287	81.5327
7.816	4.47548	81.1174
7.82	4.48327	80.1607
7.824	4.48103	82.4439
7.828	4.48358	80.249
7.832	4.48251	81.5289
7.836	4.48484	80.4481
7.84	4.48818	80.768
7.844	4.49505	80.1377
7.848	4.4928	81.4278
7.852	4.50141	80.1191
7.856	4.50075	82.5508
7.86	4.49681	79.5733
7.864	4.50275	81.3554
7.868	4.50737	80.0692
7.872	4.50684	82.092
7.876	4.50408	80.4141
7.88	4.5044	82.4183
7.884	4.49968	81.9326
7.888	4.49985	80.576
7.892	4.50024	80.9901
7.896	4.50699	80.7136
7.9	4.51023	79.4184
7.904	4.50831	83.2726
7.908	4.50519	80.5498
7.912	4.50574	82.9117
7.916	4.50081	79.851
7.92	4.50079	81.8347
7.924	4.50613	80.1179
7.928	4.50133	82.9802
7.932	4.50288	79.4684
7.936	4.50776	80.9357
7.94	4.51035	80.9901
7.944	4.50787	81.7112
7.948	4.51514	78.7606
7.952	4.51834	82.1144
7.956	4.51481	81.4271
7.96	4.51651	80.7546
7.964	4.51998	80.928
7.968	4.5236	80.0596
7.972	4.52452	82.163
7.976	4.52119	81.2486
7.98	4.52159	80.9645
7.984	4.52279	81.3599
7.988	4.51905	80.8166
7.992	4.52542	81.3042
7.996	4.52254	80.8966
8	4.52752	80.8506
8.004	4.52447	81.8699
8.008	4.52364	80.8448
8.012	4.52869	80.3917
8.016	4.5312	80.3988
8.02	4.53522	81.66
8.024	4.53116	81.4693
8.028	4.53143	81.6018
8.032	4.52734	81.2332
8.036	4.52477	81.6383
8.04	4.53182	79.5029
8.044	4.53216	82.1355
8.048	4.52902	81.1219
8.052	4.53166	82.0139
8.056	4.52449	80.377
8.06	4.53012	81.0764
8.064	4.52825	81.3561
8.068	4.53252	80.8672
8.072	4.53882	79.3282
8.076	4.54059	81.47
8.08	4.54698	79.8465
8.084	4.55236	81.6952
8.088	4.5472	80.8186
8.092	4.5525	80.9005
8.096	4.55058	81.8008
8.1	4.55122	80.5172
8.104	4.54295	82.9706
8.108	4.54846	79.7026
8.112	4.54376	81.9307
8.116	4.54997	81.0061
8.12	4.54151	82.0677
8.124	4.5459	80.7002
8.128	4.54338	80.569
8.132	4.54833	81.653
8.136	4.54223	81.2396
8.14	4.55206	79.8952
8.144	4.54868	81.7643
8.148	4.55466	79.947
8.152	4.55516	82.8221
8.156	4.55007	79.6366
8.16	4.5586	81.4508
8.164	4.55512	81.6556
8.168	4.55352	81.7752
8.172	4.55431	79.5631
8.176	4.55312	83.3552
8.18	4.54976	79.3244
8.184	4.55893	81.2921
8.188	4.5608	79.524
8.192	4.56138	83.0166
8.196	4.55705	80.3853
8.2	4.56173	81.3977
8.204	4.55858	81.0323
8.208	4.56427	80.5076
8.212	4.56387	81.3343
8.216	4.5692	80.3111
8.22	4.57048	80.3917
8.224	4.57234	82.9808
8.228	4.56854	78.3223
8.232	4.5794	83.7519
8.236	4.56701	79.9515
8.24	4.57391	81.4386
8.244	4.57818	79.9707
8.248	4.57544	81.9768
[truncated: 5,778 more rows]

## Sheet: EDFig 7d i
1			2			3			4			5			6			7			8			9			10			11			12			13			14			15
t(s)	x/f(um/Pn)		t(s)	x/f(um/Pn)		t(s)	x/f(um/Pn)		t(s)	x/f(um/Pn)		t(s)	x/f(um/Pn)		t(s)	x/f(um/Pn)		t(s)	x/f(um/Pn)		t(s)	x/f(um/Pn)		t(s)	x/f(um/Pn)		t(s)	x/f(um/Pn)		t(s)	x/f(um/Pn)		t(s)	x/f(um/Pn)		t(s)	x/f(um/Pn)		t(s)	x/f(um/Pn)		t(s)	x/f(um/Pn)
-5.788	9.14638e-16		-1.272	-3.84843e-17		-1.292	-3.6608e-16		-6.728	6.83755e-15		-5.768	-3.2311e-16		-1.124	-1.54334e-16		-7.036	5.13284e-16		-4.188	-1.85283e-17		-2.82	4.52445e-16		-2.024	1.45578e-15		-1.988	7.22984e-17		-1.124	3.07388e-17		-2.164	1.18191e-16		-1.04	1.85767e-16		-1.88	0.00293214
-5.784	9.14638e-16		-1.268	-3.84843e-17		-1.288	-3.6608e-16		-6.724	6.83755e-15		-5.764	-3.2311e-16		-1.12	-1.54334e-16		-7.032	5.13284e-16		-4.184	-1.85283e-17		-2.816	4.52445e-16		-2.02	1.45578e-15		-1.984	7.22984e-17		-1.12	3.07388e-17		-2.16	1.18191e-16		-1.036	1.85767e-16		-1.84	0.00293214
-5.78	9.14638e-16		-1.264	-3.84843e-17		-1.284	-3.6608e-16		-6.72	6.83755e-15		-5.76	-3.2311e-16		-1.116	-1.54334e-16		-7.028	5.13284e-16		-4.18	-1.85283e-17		-2.812	4.52445e-16		-2.016	1.45578e-15		-1.98	7.22984e-17		-1.116	3.07388e-17		-2.156	1.18191e-16		-1.032	1.85767e-16		-1.8	0.00293214
-5.776	9.14638e-16		-1.26	-3.84843e-17		-1.28	-3.6608e-16		-6.716	6.83755e-15		-5.756	-3.2311e-16		-1.112	-1.54334e-16		-7.024	5.13284e-16		-4.176	-1.85283e-17		-2.808	4.52445e-16		-2.012	1.45578e-15		-1.976	7.22984e-17		-1.112	3.07388e-17		-2.152	1.18191e-16		-1.028	1.85767e-16		-1.76	0.00293214
-5.772	9.14638e-16		-1.256	-3.84843e-17		-1.276	-3.6608e-16		-6.712	6.83755e-15		-5.752	-3.2311e-16		-1.108	-1.54334e-16		-7.02	5.13284e-16		-4.172	-1.85283e-17		-2.804	4.52445e-16		-2.008	1.45578e-15		-1.972	7.22984e-17		-1.108	3.07388e-17		-2.148	1.18191e-16		-1.024	1.85767e-16		-1.72	0.00293214
-5.768	9.14638e-16		-1.252	-3.84843e-17		-1.272	-3.6608e-16		-6.708	6.83755e-15		-5.748	-3.2311e-16		-1.104	-1.54334e-16		-7.016	5.13284e-16		-4.168	-1.85283e-17		-2.8	4.52445e-16		-2.004	1.45578e-15		-1.968	7.22984e-17		-1.104	3.07388e-17		-2.144	1.18191e-16		-1.02	1.85767e-16		-1.68	0.00293214
-5.764	9.14638e-16		-1.248	-3.84843e-17		-1.268	-3.6608e-16		-6.704	6.83755e-15		-5.744	-3.2311e-16		-1.1	-1.54334e-16		-7.012	5.13284e-16		-4.164	-1.85283e-17		-2.796	4.52445e-16		-2	1.45578e-15		-1.964	7.22984e-17		-1.1	3.07388e-17		-2.14	1.18191e-16		-1.016	1.85767e-16		-1.64	0.00293214
-5.76	9.14638e-16		-1.244	-3.84843e-17		-1.264	-3.6608e-16		-6.7	6.83755e-15		-5.74	-3.2311e-16		-1.096	-1.54334e-16		-7.008	5.13284e-16		-4.16	-1.85283e-17		-2.792	4.52445e-16		-1.996	1.45578e-15		-1.96	7.22984e-17		-1.096	3.07388e-17		-2.136	1.18191e-16		-1.012	1.85767e-16		-1.6	0.00293214
-5.756	9.14638e-16		-1.24	-3.84843e-17		-1.26	-3.6608e-16		-6.696	6.83755e-15		-5.736	-3.2311e-16		-1.092	-1.54334e-16		-7.004	5.13284e-16		-4.156	-1.85283e-17		-2.788	4.52445e-16		-1.992	1.45578e-15		-1.956	7.22984e-17		-1.092	3.07388e-17		-2.132	1.18191e-16		-1.008	1.85767e-16		-1.56	0.00293214
-5.752	9.14638e-16		-1.236	-3.84843e-17		-1.256	-3.6608e-16		-6.692	6.83755e-15		-5.732	-3.2311e-16		-1.088	-1.54334e-16		-7	5.13284e-16		-4.152	-1.85283e-17		-2.784	4.52445e-16		-1.988	1.45578e-15		-1.952	7.22984e-17		-1.088	3.07388e-17		-2.128	1.18191e-16		-1.004	1.85767e-16		-1.52	0.00293214
-5.748	9.14638e-16		-1.232	-3.84843e-17		-1.252	-3.6608e-16		-6.688	6.83755e-15		-5.728	-3.2311e-16		-1.084	-1.54334e-16		-6.996	5.13284e-16		-4.148	-1.85283e-17		-2.78	4.52445e-16		-1.984	1.45578e-15		-1.948	7.22984e-17		-1.084	3.07388e-17		-2.124	1.18191e-16		-1	1.85767e-16		-1.48	0.00293214
-5.744	9.14638e-16		-1.228	-3.84843e-17		-1.248	-3.6608e-16		-6.684	6.83755e-15		-5.724	-3.2311e-16		-1.08	-1.54334e-16		-6.992	5.13284e-16		-4.144	-1.85283e-17		-2.776	4.52445e-16		-1.98	1.45578e-15		-1.944	7.22984e-17		-1.08	3.07388e-17		-2.12	1.18191e-16		-0.996	1.85767e-16		-1.44	0.00293214
-5.74	9.14638e-16		-1.224	-3.84843e-17		-1.244	-3.6608e-16		-6.68	6.83755e-15		-5.72	-3.2311e-16		-1.076	-1.54334e-16		-6.988	5.13284e-16		-4.14	-1.85283e-17		-2.772	4.52445e-16		-1.976	1.45578e-15		-1.94	7.22984e-17		-1.076	3.07388e-17		-2.116	1.18191e-16		-0.992	1.85767e-16		-1.4	0.00293214
-5.736	9.14638e-16		-1.22	-3.84843e-17		-1.24	-3.6608e-16		-6.676	6.83755e-15		-5.716	-3.2311e-16		-1.072	-1.54334e-16		-6.984	5.13284e-16		-4.136	-1.85283e-17		-2.768	4.52445e-16		-1.972	1.45578e-15		-1.936	7.22984e-17		-1.072	3.07388e-17		-2.112	1.18191e-16		-0.988	1.85767e-16		-1.36	0.00293214
-5.732	9.14638e-16		-1.216	-3.84843e-17		-1.236	-3.6608e-16		-6.672	6.83755e-15		-5.712	-3.2311e-16		-1.068	-1.54334e-16		-6.98	5.13284e-16		-4.132	-1.85283e-17		-2.764	4.52445e-16		-1.968	1.45578e-15		-1.932	7.22984e-17		-1.068	3.07388e-17		-2.108	1.18191e-16		-0.984	1.85767e-16		-1.32	0.00293214
-5.728	9.14638e-16		-1.212	-3.84843e-17		-1.232	-3.6608e-16		-6.668	6.83755e-15		-5.708	-3.2311e-16		-1.064	-1.54334e-16		-6.976	5.13284e-16		-4.128	-1.85283e-17		-2.76	4.52445e-16		-1.964	1.45578e-15		-1.928	7.22984e-17		-1.064	3.07388e-17		-2.104	1.18191e-16		-0.98	1.85767e-16		-1.28	0.00293214
-5.724	9.14638e-16		-1.208	-3.84843e-17		-1.228	-3.6608e-16		-6.664	6.83755e-15		-5.704	-3.2311e-16		-1.06	-1.54334e-16		-6.972	5.13284e-16		-4.124	-1.85283e-17		-2.756	4.52445e-16		-1.96	1.45578e-15		-1.924	7.22984e-17		-1.06	3.07388e-17		-2.1	1.18191e-16		-0.976	1.85767e-16		-1.24	0.00293214
-5.72	9.14638e-16		-1.204	-3.84843e-17		-1.224	-3.6608e-16		-6.66	6.83755e-15		-5.7	-3.2311e-16		-1.056	-1.54334e-16		-6.968	5.13284e-16		-4.12	-1.85283e-17		-2.752	4.52445e-16		-1.956	1.45578e-15		-1.92	7.22984e-17		-1.056	3.07388e-17		-2.096	1.18191e-16		-0.972	1.85767e-16		-1.2	0.00293214
-5.716	9.14638e-16		-1.2	-3.84843e-17		-1.22	-3.6608e-16		-6.656	6.83755e-15		-5.696	-3.2311e-16		-1.052	-1.54334e-16		-6.964	5.13284e-16		-4.116	-1.85283e-17		-2.748	4.52445e-16		-1.952	1.45578e-15		-1.916	7.22984e-17		-1.052	3.07388e-17		-2.092	1.18191e-16		-0.968	1.85767e-16		-1.16	0.00293214
-5.712	9.14638e-16		-1.196	-3.84843e-17		-1.216	-3.6608e-16		-6.652	6.83755e-15		-5.692	-3.2311e-16		-1.048	-1.54334e-16		-6.96	5.13284e-16		-4.112	-1.85283e-17		-2.744	4.52445e-16		-1.948	1.45578e-15		-1.912	7.22984e-17		-1.048	3.07388e-17		-2.088	1.18191e-16		-0.964	1.85767e-16		-1.12	0.00293214
-5.708	9.14638e-16		-1.192	-3.84843e-17		-1.212	-3.6608e-16		-6.648	6.83755e-15		-5.688	-3.2311e-16		-1.044	-1.54334e-16		-6.956	5.13284e-16		-4.108	-1.85283e-17		-2.74	4.52445e-16		-1.944	1.45578e-15		-1.908	7.22984e-17		-1.044	3.07388e-17		-2.084	1.18191e-16		-0.96	1.85767e-16		-1.08	0.00293214
-5.704	9.14638e-16		-1.188	-3.84843e-17		-1.208	-3.6608e-16		-6.644	6.83755e-15		-5.684	-3.2311e-16		-1.04	-1.54334e-16		-6.952	5.13284e-16		-4.104	-1.85283e-17		-2.736	4.52445e-16		-1.94	1.45578e-15		-1.904	7.22984e-17		-1.04	3.07388e-17		-2.08	1.18191e-16		-0.956	1.85767e-16		-1.04	0.00293214
-5.7	9.14638e-16		-1.184	-3.84843e-17		-1.204	-3.6608e-16		-6.64	6.83755e-15		-5.68	-3.2311e-16		-1.036	-1.54334e-16		-6.948	5.13284e-16		-4.1	-1.85283e-17		-2.732	4.52445e-16		-1.936	1.45578e-15		-1.9	7.22984e-17		-1.036	3.07388e-17		-2.076	1.18191e-16		-0.952	1.85767e-16		-1	0.00293214
-5.696	9.14638e-16		-1.18	-3.84843e-17		-1.2	-3.6608e-16		-6.636	6.83755e-15		-5.676	-3.2311e-16		-1.032	-1.54334e-16		-6.944	5.13284e-16		-4.096	-1.85283e-17		-2.728	4.52445e-16		-1.932	1.45578e-15		-1.896	7.22984e-17		-1.032	3.07388e-17		-2.072	1.18191e-16		-0.948	1.85767e-16		-0.96	0.00293214
-5.692	9.14638e-16		-1.176	-3.84843e-17		-1.196	-3.6608e-16		-6.632	6.83755e-15		-5.672	-3.2311e-16		-1.028	-1.54334e-16		-6.94	5.13284e-16		-4.092	-1.85283e-17		-2.724	4.52445e-16		-1.928	1.45578e-15		-1.892	7.22984e-17		-1.028	3.07388e-17		-2.068	1.18191e-16		-0.944	1.85767e-16		-0.92	0.00293214
-5.688	9.14638e-16		-1.172	-3.84843e-17		-1.192	-3.6608e-16		-6.628	6.83755e-15		-5.668	-3.2311e-16		-1.024	-1.54334e-16		-6.936	5.13284e-16		-4.088	-1.85283e-17		-2.72	4.52445e-16		-1.924	1.45578e-15		-1.888	7.22984e-17		-1.024	3.07388e-17		-2.064	1.18191e-16		-0.94	1.85767e-16		-0.88	0.00293214
-5.684	9.14638e-16		-1.168	-3.84843e-17		-1.188	-3.6608e-16		-6.624	6.83755e-15		-5.664	-3.2311e-16		-1.02	-1.54334e-16		-6.932	5.13284e-16		-4.084	-1.85283e-17		-2.716	4.52445e-16		-1.92	1.45578e-15		-1.884	7.22984e-17		-1.02	3.07388e-17		-2.06	1.18191e-16		-0.936	1.85767e-16		-0.84	0.00293214
-5.68	9.14638e-16		-1.164	-3.84843e-17		-1.184	-3.6608e-16		-6.62	6.83755e-15		-5.66	-3.2311e-16		-1.016	-1.54334e-16		-6.928	5.13284e-16		-4.08	-1.85283e-17		-2.712	4.52445e-16		-1.916	1.45578e-15		-1.88	7.22984e-17		-1.016	3.07388e-17		-2.056	1.18191e-16		-0.932	1.85767e-16		-0.8	0.00293214
-5.676	9.14638e-16		-1.16	-3.84843e-17		-1.18	-3.6608e-16		-6.616	6.83755e-15		-5.656	-3.2311e-16		-1.012	-1.54334e-16		-6.924	5.13284e-16		-4.076	-1.85283e-17		-2.708	4.52445e-16		-1.912	1.45578e-15		-1.876	7.22984e-17		-1.012	3.07388e-17		-2.052	1.18191e-16		-0.928	1.85767e-16		-0.76	0.00293214
-5.672	9.14638e-16		-1.156	-3.84843e-17		-1.176	-3.6608e-16		-6.612	6.83755e-15		-5.652	-3.2311e-16		-1.008	-1.54334e-16		-6.92	5.13284e-16		-4.072	-1.85283e-17		-2.704	4.52445e-16		-1.908	1.45578e-15		-1.872	7.22984e-17		-1.008	3.07388e-17		-2.048	1.18191e-16		-0.924	1.85767e-16		-0.72	0.00293214
-5.668	9.14638e-16		-1.152	-3.84843e-17		-1.172	-3.6608e-16		-6.608	6.83755e-15		-5.648	-3.2311e-16		-1.004	-1.54334e-16		-6.916	5.13284e-16		-4.068	-1.85283e-17		-2.7	4.52445e-16		-1.904	1.45578e-15		-1.868	7.22984e-17		-1.004	3.07388e-17		-2.044	1.18191e-16		-0.92	1.85767e-16		-0.68	0.00293214
-5.664	9.14638e-16		-1.148	-3.84843e-17		-1.168	-3.6608e-16		-6.604	6.83755e-15		-5.644	-3.2311e-16		-1	-1.54334e-16		-6.912	5.13284e-16		-4.064	-1.85283e-17		-2.696	4.52445e-16		-1.9	1.45578e-15		-1.864	7.22984e-17		-1	3.07388e-17		-2.04	1.18191e-16		-0.916	1.85767e-16		-0.64	0.00293214
-5.66	9.14638e-16		-1.144	-3.84843e-17		-1.164	-3.6608e-16		-6.6	6.83755e-15		-5.64	-3.2311e-16		-0.996	-1.54334e-16		-6.908	5.13284e-16		-4.06	-1.85283e-17		-2.692	4.52445e-16		-1.896	1.45578e-15		-1.86	7.22984e-17		-0.996	3.07388e-17		-2.036	1.18191e-16		-0.912	1.85767e-16		-0.6	0.00293214
-5.656	9.14638e-16		-1.14	-3.84843e-17		-1.16	-3.6608e-16		-6.596	6.83755e-15		-5.636	-3.2311e-16		-0.992	-1.54334e-16		-6.904	5.13284e-16		-4.056	-1.85283e-17		-2.688	4.52445e-16		-1.892	1.45578e-15		-1.856	7.22984e-17		-0.992	3.07388e-17		-2.032	1.18191e-16		-0.908	1.85767e-16		-0.56	0.00293214
-5.652	9.14638e-16		-1.136	-3.84843e-17		-1.156	-3.6608e-16		-6.592	6.83755e-15		-5.632	-3.2311e-16		-0.988	-1.54334e-16		-6.9	5.13284e-16		-4.052	-1.85283e-17		-2.684	4.52445e-16		-1.888	1.45578e-15		-1.852	7.22984e-17		-0.988	3.07388e-17		-2.028	1.18191e-16		-0.904	1.85767e-16		-0.52	0.00293214
-5.648	9.14638e-16		-1.132	-3.84843e-17		-1.152	-3.6608e-16		-6.588	6.83755e-15		-5.628	-3.2311e-16		-0.984	-1.54334e-16		-6.896	5.13284e-16		-4.048	-1.85283e-17		-2.68	4.52445e-16		-1.884	1.45578e-15		-1.848	7.22984e-17		-0.984	3.07388e-17		-2.024	1.18191e-16		-0.9	1.85767e-16		-0.48	0.00293214
-5.644	9.14638e-16		-1.128	-3.84843e-17		-1.148	-3.6608e-16		-6.584	6.83755e-15		-5.624	-3.2311e-16		-0.98	-1.54334e-16		-6.892	5.13284e-16		-4.044	-1.85283e-17		-2.676	4.52445e-16		-1.88	1.45578e-15		-1.844	7.22984e-17		-0.98	3.07388e-17		-2.02	1.18191e-16		-0.896	1.85767e-16		-0.44	0.00293214
-5.64	9.14638e-16		-1.124	-3.84843e-17		-1.144	-3.6608e-16		-6.58	6.83755e-15		-5.62	-3.2311e-16		-0.976	-1.54334e-16		-6.888	5.13284e-16		-4.04	-1.85283e-17		-2.672	4.52445e-16		-1.876	1.45578e-15		-1.84	7.22984e-17		-0.976	3.07388e-17		-2.016	1.18191e-16		-0.892	1.85767e-16		-0.4	0.00293214
-5.636	9.14638e-16		-1.12	-3.84843e-17		-1.14	-3.6608e-16		-6.576	6.83755e-15		-5.616	-3.2311e-16		-0.972	-1.54334e-16		-6.884	5.13284e-16		-4.036	-1.85283e-17		-2.668	4.52445e-16		-1.872	1.45578e-15		-1.836	7.22984e-17		-0.972	3.07388e-17		-2.012	1.18191e-16		-0.888	1.85767e-16		-0.36	0.00293214
-5.632	9.14638e-16		-1.116	-3.84843e-17		-1.136	-3.6608e-16		-6.572	6.83755e-15		-5.612	-3.2311e-16		-0.968	-1.54334e-16		-6.88	5.13284e-16		-4.032	-1.85283e-17		-2.664	4.52445e-16		-1.868	1.45578e-15		-1.832	7.22984e-17		-0.968	3.07388e-17		-2.008	1.18191e-16		-0.884	1.85767e-16		-0.32	0.00293214
-5.628	9.14638e-16		-1.112	-3.84843e-17		-1.132	-3.6608e-16		-6.568	6.83755e-15		-5.608	-3.2311e-16		-0.964	-1.54334e-16		-6.876	5.13284e-16		-4.028	-1.85283e-17		-2.66	4.52445e-16		-1.864	1.45578e-15		-1.828	7.22984e-17		-0.964	3.07388e-17		-2.004	1.18191e-16		-0.88	1.85767e-16		-0.28	0.00293214
-5.624	9.14638e-16		-1.108	-3.84843e-17		-1.128	-3.6608e-16		-6.564	6.83755e-15		-5.604	-3.2311e-16		-0.96	-1.54334e-16		-6.872	5.13284e-16		-4.024	-1.85283e-17		-2.656	4.52445e-16		-1.86	1.45578e-15		-1.824	7.22984e-17		-0.96	3.07388e-17		-2	1.18191e-16		-0.876	1.85767e-16		-0.24	0.00293214
-5.62	9.14638e-16		-1.104	-3.84843e-17		-1.124	-3.6608e-16		-6.56	6.83755e-15		-5.6	-3.2311e-16		-0.956	-1.54334e-16		-6.868	5.13284e-16		-4.02	-1.85283e-17		-2.652	4.52445e-16		-1.856	1.45578e-15		-1.82	7.22984e-17		-0.956	3.07388e-17		-1.996	1.18191e-16		-0.872	1.85767e-16		-0.2	0.00293214
-5.616	9.14638e-16		-1.1	-3.84843e-17		-1.12	-3.6608e-16		-6.556	6.83755e-15		-5.596	-3.2311e-16		-0.952	-1.54334e-16		-6.864	5.13284e-16		-4.016	-1.85283e-17		-2.648	4.52445e-16		-1.852	1.45578e-15		-1.816	7.22984e-17		-0.952	3.07388e-17		-1.992	1.18191e-16		-0.868	1.85767e-16		-0.16	0.00293214
-5.612	9.14638e-16		-1.096	-3.84843e-17		-1.116	-3.6608e-16		-6.552	6.83755e-15		-5.592	-3.2311e-16		-0.948	-1.54334e-16		-6.86	5.13284e-16		-4.012	-1.85283e-17		-2.644	4.52445e-16		-1.848	1.45578e-15		-1.812	7.22984e-17		-0.948	3.07388e-17		-1.988	1.18191e-16		-0.864	1.85767e-16		-0.12	0.00293214
-5.608	9.14638e-16		-1.092	-3.84843e-17		-1.112	-3.6608e-16		-6.548	6.83755e-15		-5.588	-3.2311e-16		-0.944	-1.54334e-16		-6.856	5.13284e-16		-4.008	-1.85283e-17		-2.64	4.52445e-16		-1.844	1.45578e-15		-1.808	7.22984e-17		-0.944	3.07388e-17		-1.984	1.18191e-16		-0.86	1.85767e-16		-0.08	0.00293214
-5.604	9.14638e-16		-1.088	-3.84843e-17		-1.108	-3.6608e-16		-6.544	6.83755e-15		-5.584	-3.2311e-16		-0.94	-1.54334e-16		-6.852	5.13284e-16		-4.004	-1.85283e-17		-2.636	4.52445e-16		-1.84	1.45578e-15		-1.804	7.22984e-17		-0.94	3.07388e-17		-1.98	1.18191e-16		-0.856	1.85767e-16		-0.04	0.00293214
-5.6	9.14638e-16		-1.084	-3.84843e-17		-1.104	-3.6608e-16		-6.54	6.83755e-15		-5.58	-3.2311e-16		-0.936	-1.54334e-16		-6.848	5.13284e-16		-4	-1.85283e-17		-2.632	4.52445e-16		-1.836	1.45578e-15		-1.8	7.22984e-17		-0.936	3.07388e-17		-1.976	1.18191e-16		-0.852	1.85767e-16		0	0.00293214
-5.596	9.14638e-16		-1.08	-3.84843e-17		-1.1	-3.6608e-16		-6.536	6.83755e-15		-5.576	-3.2311e-16		-0.932	-1.54334e-16		-6.844	5.13284e-16		-3.996	-1.85283e-17		-2.628	4.52445e-16		-1.832	1.45578e-15		-1.796	7.22984e-17		-0.932	3.07388e-17		-1.972	1.18191e-16		-0.848	1.85767e-16		0.04	0.00275704
-5.592	9.14638e-16		-1.076	-3.84843e-17		-1.096	-3.6608e-16		-6.532	6.83755e-15		-5.572	-3.2311e-16		-0.928	-1.54334e-16		-6.84	5.13284e-16		-3.992	-1.85283e-17		-2.624	4.52445e-16		-1.828	1.45578e-15		-1.792	7.22984e-17		-0.928	3.07388e-17		-1.968	1.18191e-16		-0.844	1.85767e-16		0.08	0.00189774
-5.588	9.14638e-16		-1.072	-3.84843e-17		-1.092	-3.6608e-16		-6.528	6.83755e-15		-5.568	-3.2311e-16		-0.924	-1.54334e-16		-6.836	5.13284e-16		-3.988	-1.85283e-17		-2.62	4.52445e-16		-1.824	1.45578e-15		-1.788	7.22984e-17		-0.924	3.07388e-17		-1.964	1.18191e-16		-0.84	1.85767e-16		0.12	0.000638715
-5.584	9.14638e-16		-1.068	-3.84843e-17		-1.088	-3.6608e-16		-6.524	6.83755e-15		-5.564	-3.2311e-16		-0.92	-1.54334e-16		-6.832	5.13284e-16		-3.984	-1.85283e-17		-2.616	4.52445e-16		-1.82	1.45578e-15		-1.784	7.22984e-17		-0.92	3.07388e-17		-1.96	1.18191e-16		-0.836	1.85767e-16		0.16	0.000187596
-5.58	9.14638e-16		-1.064	-3.84843e-17		-1.084	-3.6608e-16		-6.52	6.83755e-15		-5.56	-3.2311e-16		-0.916	-1.54334e-16		-6.828	5.13284e-16		-3.98	-1.85283e-17		-2.612	4.52445e-16		-1.816	1.45578e-15		-1.78	7.22984e-17		-0.916	3.07388e-17		-1.956	1.18191e-16		-0.832	1.85767e-16		0.2	5.21383e-05
-5.576	9.14638e-16		-1.06	-3.84843e-17		-1.08	-3.6608e-16		-6.516	6.83755e-15		-5.556	-3.2311e-16		-0.912	-1.54334e-16		-6.824	5.13284e-16		-3.976	-1.85283e-17		-2.608	4.52445e-16		-1.812	1.45578e-15		-1.776	7.22984e-17		-0.912	3.07388e-17		-1.952	1.18191e-16		-0.828	1.85767e-16		0.24	1.18207e-05
-5.572	9.14638e-16		-1.056	-3.84843e-17		-1.076	-3.6608e-16		-6.512	6.83755e-15		-5.552	-3.2311e-16		-0.908	-1.54334e-16		-6.82	5.13284e-16		-3.972	-1.85283e-17		-2.604	4.52445e-16		-1.808	1.45578e-15		-1.772	7.22984e-17		-0.908	3.07388e-17		-1.948	1.18191e-16		-0.824	1.85767e-16		0.28	0
-5.568	9.14638e-16		-1.052	-3.84843e-17		-1.072	-3.6608e-16		-6.508	6.83755e-15		-5.548	-3.2311e-16		-0.904	-1.54334e-16		-6.816	5.13284e-16		-3.968	-1.85283e-17		-2.6	4.52445e-16		-1.804	1.45578e-15		-1.768	7.22984e-17		-0.904	3.07388e-17		-1.944	1.18191e-16		-0.82	1.85767e-16		0.32	0
-5.564	9.14638e-16		-1.048	-3.84843e-17		-1.068	-3.6608e-16		-6.504	6.83755e-15		-5.544	-3.2311e-16		-0.9	-1.54334e-16		-6.812	5.13284e-16		-3.964	-1.85283e-17		-2.596	4.52445e-16		-1.8	1.45578e-15		-1.764	7.22984e-17		-0.9	3.07388e-17		-1.94	1.18191e-16		-0.816	1.85767e-16		0.36	0
-5.56	9.14638e-16		-1.044	-3.84843e-17		-1.064	-3.6608e-16		-6.5	6.83755e-15		-5.54	-3.2311e-16		-0.896	-1.54334e-16		-6.808	5.13284e-16		-3.96	-1.85283e-17		-2.592	4.52445e-16		-1.796	1.45578e-15		-1.76	7.22984e-17		-0.896	3.07388e-17		-1.936	1.18191e-16		-0.812	1.85767e-16		0.4	0
-5.556	9.14638e-16		-1.04	-3.84843e-17		-1.06	-3.6608e-16		-6.496	6.83755e-15		-5.536	-3.2311e-16		-0.892	-1.54334e-16		-6.804	5.13284e-16		-3.956	-1.85283e-17		-2.588	4.52445e-16		-1.792	1.45578e-15		-1.756	7.22984e-17		-0.892	3.07388e-17		-1.932	1.18191e-16		-0.808	1.85767e-16		0.44	0
-5.552	9.14638e-16		-1.036	-3.84843e-17		-1.056	-3.6608e-16		-6.492	6.83755e-15		-5.532	-3.2311e-16		-0.888	-1.54334e-16		-6.8	5.13284e-16		-3.952	-1.85283e-17		-2.584	4.52445e-16		-1.788	1.45578e-15		-1.752	7.22984e-17		-0.888	3.07388e-17		-1.928	1.18191e-16		-0.804	1.85767e-16		0.48	0
-5.548	9.14638e-16		-1.032	-3.84843e-17		-1.052	-3.6608e-16		-6.488	6.83755e-15		-5.528	-3.2311e-16		-0.884	-1.54334e-16		-6.796	5.13284e-16		-3.948	-1.85283e-17		-2.58	4.52445e-16		-1.784	1.45578e-15		-1.748	7.22984e-17		-0.884	3.07388e-17		-1.924	1.18191e-16		-0.8	1.85767e-16		0.52	0
-5.544	9.14638e-16		-1.028	-3.84843e-17		-1.048	-3.6608e-16		-6.484	6.83755e-15		-5.524	-3.2311e-16		-0.88	-1.54334e-16		-6.792	5.13284e-16		-3.944	-1.85283e-17		-2.576	4.52445e-16		-1.78	1.45578e-15		-1.744	7.22984e-17		-0.88	3.07388e-17		-1.92	1.18191e-16		-0.796	1.85767e-16		0.56	0
-5.54	9.14638e-16		-1.024	-3.84843e-17		-1.044	-3.6608e-16		-6.48	6.83755e-15		-5.52	-3.2311e-16		-0.876	-1.54334e-16		-6.788	5.13284e-16		-3.94	-1.85283e-17		-2.572	4.52445e-16		-1.776	1.45578e-15		-1.74	7.22984e-17		-0.876	3.07388e-17		-1.916	1.18191e-16		-0.792	1.85767e-16		0.6	0
-5.536	9.14638e-16		-1.02	-3.84843e-17		-1.04	-3.6608e-16		-6.476	6.83755e-15		-5.516	-3.2311e-16		-0.872	-1.54334e-16		-6.784	5.13284e-16		-3.936	-1.85283e-17		-2.568	4.52445e-16		-1.772	1.45578e-15		-1.736	7.22984e-17		-0.872	3.07388e-17		-1.912	1.18191e-16		-0.788	1.85767e-16		0.64	0
-5.532	9.14638e-16		-1.016	-3.84843e-17		-1.036	-3.6608e-16		-6.472	6.83755e-15		-5.512	-3.2311e-16		-0.868	-1.54334e-16		-6.78	5.13284e-16		-3.932	-1.85283e-17		-2.564	4.52445e-16		-1.768	1.45578e-15		-1.732	7.22984e-17		-0.868	3.07388e-17		-1.908	1.18191e-16		-0.784	1.85767e-16		0.68	0
-5.528	9.14638e-16		-1.012	-3.84843e-17		-1.032	-3.6608e-16		-6.468	6.83755e-15		-5.508	-3.2311e-16		-0.864	-1.54334e-16		-6.776	5.13284e-16		-3.928	-1.85283e-17		-2.56	4.52445e-16		-1.764	1.45578e-15		-1.728	7.22984e-17		-0.864	3.07388e-17		-1.904	1.18191e-16		-0.78	1.85767e-16		0.72	0
-5.524	9.14638e-16		-1.008	-3.84843e-17		-1.028	-3.6608e-16		-6.464	6.83755e-15		-5.504	-3.2311e-16		-0.86	-1.54334e-16		-6.772	5.13284e-16		-3.924	-1.85283e-17		-2.556	4.52445e-16		-1.76	1.45578e-15		-1.724	7.22984e-17		-0.86	3.07388e-17		-1.9	1.18191e-16		-0.776	1.85767e-16		0.76	0
-5.52	9.14638e-16		-1.004	-3.84843e-17		-1.024	-3.6608e-16		-6.46	6.83755e-15		-5.5	-3.2311e-16		-0.856	-1.54334e-16		-6.768	5.13284e-16		-3.92	-1.85283e-17		-2.552	4.52445e-16		-1.756	1.45578e-15		-1.72	7.22984e-17		-0.856	3.07388e-17		-1.896	1.18191e-16		-0.772	1.85767e-16		0.8	0
-5.516	9.14638e-16		-1	-3.84843e-17		-1.02	-3.6608e-16		-6.456	6.83755e-15		-5.496	-3.2311e-16		-0.852	-1.54334e-16		-6.764	5.13284e-16		-3.916	-1.85283e-17		-2.548	4.52445e-16		-1.752	1.45578e-15		-1.716	7.22984e-17		-0.852	3.07388e-17		-1.892	1.18191e-16		-0.768	1.85767e-16		0.84	0
-5.512	9.14638e-16		-0.996	-3.84843e-17		-1.016	-3.6608e-16		-6.452	6.83755e-15		-5.492	-3.2311e-16		-0.848	-1.54334e-16		-6.76	5.13284e-16		-3.912	-1.85283e-17		-2.544	4.52445e-16		-1.748	1.45578e-15		-1.712	7.22984e-17		-0.848	3.07388e-17		-1.888	1.18191e-16		-0.764	1.85767e-16		0.88	0
-5.508	9.14638e-16		-0.992	-3.84843e-17		-1.012	-3.6608e-16		-6.448	6.83755e-15		-5.488	-3.2311e-16		-0.844	-1.54334e-16		-6.756	5.13284e-16		-3.908	-1.85283e-17		-2.54	4.52445e-16		-1.744	1.45578e-15		-1.708	7.22984e-17		-0.844	3.07388e-17		-1.884	1.18191e-16		-0.76	1.85767e-16		0.92	0
-5.504	9.14638e-16		-0.988	-3.84843e-17		-1.008	-3.6608e-16		-6.444	6.83755e-15		-5.484	-3.2311e-16		-0.84	-1.54334e-16		-6.752	5.13284e-16		-3.904	-1.85283e-17		-2.536	4.52445e-16		-1.74	1.45578e-15		-1.704	7.22984e-17		-0.84	3.07388e-17		-1.88	1.18191e-16		-0.756	1.85767e-16		0.96	0
-5.5	9.14638e-16		-0.984	-3.84843e-17		-1.004	-3.6608e-16		-6.44	6.83755e-15		-5.48	-3.2311e-16		-0.836	-1.54334e-16		-6.748	5.13284e-16		-3.9	-1.85283e-17		-2.532	4.52445e-16		-1.736	1.45578e-15		-1.7	7.22984e-17		-0.836	3.07388e-17		-1.876	1.18191e-16		-0.752	1.85767e-16		1	0
-5.496	9.14638e-16		-0.98	-3.84843e-17		-1	-3.6608e-16		-6.436	6.83755e-15		-5.476	-3.2311e-16		-0.832	-1.54334e-16		-6.744	5.13284e-16		-3.896	-1.85283e-17		-2.528	4.52445e-16		-1.732	1.45578e-15		-1.696	7.22984e-17		-0.832	3.07388e-17		-1.872	1.18191e-16		-0.748	1.85767e-16		1.04	0
-5.492	9.14638e-16		-0.976	-3.84843e-17		-0.996	-3.6608e-16		-6.432	6.83755e-15		-5.472	-3.2311e-16		-0.828	-1.54334e-16		-6.74	5.13284e-16		-3.892	-1.85283e-17		-2.524	4.52445e-16		-1.728	1.45578e-15		-1.692	7.22984e-17		-0.828	3.07388e-17		-1.868	1.18191e-16		-0.744	1.85767e-16		1.08	0
-5.488	9.14638e-16		-0.972	-3.84843e-17		-0.992	-3.6608e-16		-6.428	6.83755e-15		-5.468	-3.2311e-16		-0.824	-1.54334e-16		-6.736	5.13284e-16		-3.888	-1.85283e-17		-2.52	4.52445e-16		-1.724	1.45578e-15		-1.688	7.22984e-17		-0.824	3.07388e-17		-1.864	1.18191e-16		-0.74	1.85767e-16		1.12	0
-5.484	9.14638e-16		-0.968	-3.84843e-17		-0.988	-3.6608e-16		-6.424	6.83755e-15		-5.464	-3.2311e-16		-0.82	-1.54334e-16		-6.732	5.13284e-16		-3.884	-1.85283e-17		-2.516	4.52445e-16		-1.72	1.45578e-15		-1.684	7.22984e-17		-0.82	3.07388e-17		-1.86	1.18191e-16		-0.736	1.85767e-16		1.16	0
-5.48	9.14638e-16		-0.964	-3.84843e-17		-0.984	-3.6608e-16		-6.42	6.83755e-15		-5.46	-3.2311e-16		-0.816	-1.54334e-16		-6.728	5.13284e-16		-3.88	-1.85283e-17		-2.512	4.52445e-16		-1.716	1.45578e-15		-1.68	7.22984e-17		-0.816	3.07388e-17		-1.856	1.18191e-16		-0.732	1.85767e-16		1.2	0
-5.476	9.14638e-16		-0.96	-3.84843e-17		-0.98	-3.6608e-16		-6.416	6.83755e-15		-5.456	-3.2311e-16		-0.812	-1.54334e-16		-6.724	5.13284e-16		-3.876	-1.85283e-17		-2.508	4.52445e-16		-1.712	1.45578e-15		-1.676	7.22984e-17		-0.812	3.07388e-17		-1.852	1.18191e-16		-0.728	1.85767e-16		1.24	0
-5.472	9.14638e-16		-0.956	-3.84843e-17		-0.976	-3.6608e-16		-6.412	6.83755e-15		-5.452	-3.2311e-16		-0.808	-1.54334e-16		-6.72	5.13284e-16		-3.872	-1.85283e-17		-2.504	4.52445e-16		-1.708	1.45578e-15		-1.672	7.22984e-17		-0.808	3.07388e-17		-1.848	1.18191e-16		-0.724	1.85767e-16		1.28	0
-5.468	9.14638e-16		-0.952	-3.84843e-17		-0.972	-3.6608e-16		-6.408	6.83755e-15		-5.448	-3.2311e-16		-0.804	-1.54334e-16		-6.716	5.13284e-16		-3.868	-1.85283e-17		-2.5	4.52445e-16		-1.704	1.45578e-15		-1.668	7.22984e-17		-0.804	3.07388e-17		-1.844	1.18191e-16		-0.72	1.85767e-16		1.32	0
-5.464	9.14638e-16		-0.948	-3.84843e-17		-0.968	-3.6608e-16		-6.404	6.83755e-15		-5.444	-3.2311e-16		-0.8	-1.54334e-16		-6.712	5.13284e-16		-3.864	-1.85283e-17		-2.496	4.52445e-16		-1.7	1.45578e-15		-1.664	7.22984e-17		-0.8	3.07388e-17		-1.84	1.18191e-16		-0.716	1.85767e-16		1.36	0
-5.46	9.14638e-16		-0.944	-3.84843e-17		-0.964	-3.6608e-16		-6.4	6.83755e-15		-5.44	-3.2311e-16		-0.796	-1.54334e-16		-6.708	5.13284e-16		-3.86	-1.85283e-17		-2.492	4.52445e-16		-1.696	1.45578e-15		-1.66	7.22984e-17		-0.796	3.07388e-17		-1.836	1.18191e-16		-0.712	1.85767e-16		1.4	0
-5.456	9.14638e-16		-0.94	-3.84843e-17		-0.96	-3.6608e-16		-6.396	6.83755e-15		-5.436	-3.2311e-16		-0.792	-1.54334e-16		-6.704	5.13284e-16		-3.856	-1.85283e-17		-2.488	4.52445e-16		-1.692	1.45578e-15		-1.656	7.22984e-17		-0.792	3.07388e-17		-1.832	1.18191e-16		-0.708	1.85767e-16		1.44	0
-5.452	9.14638e-16		-0.936	-3.84843e-17		-0.956	-3.6608e-16		-6.392	6.83755e-15		-5.432	-3.2311e-16		-0.788	-1.54334e-16		-6.7	5.13284e-16		-3.852	-1.85283e-17		-2.484	4.52445e-16		-1.688	1.45578e-15		-1.652	7.22984e-17		-0.788	3.07388e-17		-1.828	1.18191e-16		-0.704	1.85767e-16		1.48	0
-5.448	9.14638e-16		-0.932	-3.84843e-17		-0.952	-3.6608e-16		-6.388	6.83755e-15		-5.428	-3.2311e-16		-0.784	-1.54334e-16		-6.696	5.13284e-16		-3.848	-1.85283e-17		-2.48	4.52445e-16		-1.684	1.45578e-15		-1.648	7.22984e-17		-0.784	3.07388e-17		-1.824	1.18191e-16		-0.7	1.85767e-16		1.52	0
-5.444	9.14638e-16		-0.928	-3.84843e-17		-0.948	-3.6608e-16		-6.384	6.83755e-15		-5.424	-3.2311e-16		-0.78	-1.54334e-16		-6.692	5.13284e-16		-3.844	-1.85283e-17		-2.476	4.52445e-16		-1.68	1.45578e-15		-1.644	7.22984e-17		-0.78	3.07388e-17		-1.82	1.18191e-16		-0.696	1.85767e-16		1.56	0
-5.44	9.14638e-16		-0.924	-3.84843e-17		-0.944	-3.6608e-16		-6.38	6.83755e-15		-5.42	-3.2311e-16		-0.776	-1.54334e-16		-6.688	5.13284e-16		-3.84	-1.85283e-17		-2.472	4.52445e-16		-1.676	1.45578e-15		-1.64	7.22984e-17		-0.776	3.07388e-17		-1.816	1.18191e-16		-0.692	1.85767e-16		1.6	0
-5.436	9.14638e-16		-0.92	-3.84843e-17		-0.94	-3.6608e-16		-6.376	6.83755e-15		-5.416	-3.2311e-16		-0.772	-1.54334e-16		-6.684	5.13284e-16		-3.836	-1.85283e-17		-2.468	4.52445e-16		-1.672	1.45578e-15		-1.636	7.22984e-17		-0.772	3.07388e-17		-1.812	1.18191e-16		-0.688	1.85767e-16		1.64	0
-5.432	9.14638e-16		-0.916	-3.84843e-17		-0.936	-3.6608e-16		-6.372	6.83755e-15		-5.412	-3.2311e-16		-0.768	-1.54334e-16		-6.68	5.13284e-16		-3.832	-1.85283e-17		-2.464	4.52445e-16		-1.668	1.45578e-15		-1.632	7.22984e-17		-0.768	3.07388e-17		-1.808	1.18191e-16		-0.684	1.85767e-16		1.68	0
-5.428	9.14638e-16		-0.912	-3.84843e-17		-0.932	-3.6608e-16		-6.368	6.83755e-15		-5.408	-3.2311e-16		-0.764	-1.54334e-16		-6.676	5.13284e-16		-3.828	-1.85283e-17		-2.46	4.52445e-16		-1.664	1.45578e-15		-1.628	7.22984e-17		-0.764	3.07388e-17		-1.804	1.18191e-16		-0.68	1.85767e-16		1.72	0
-5.424	9.14638e-16		-0.908	-3.84843e-17		-0.928	-3.6608e-16		-6.364	6.83755e-15		-5.404	-3.2311e-16		-0.76	-1.54334e-16		-6.672	5.13284e-16		-3.824	-1.85283e-17		-2.456	4.52445e-16		-1.66	1.45578e-15		-1.624	7.22984e-17		-0.76	3.07388e-17		-1.8	1.18191e-16		-0.676	1.85767e-16		1.76	0
-5.42	9.14638e-16		-0.904	-3.84843e-17		-0.924	-3.6608e-16		-6.36	6.83755e-15		-5.4	-3.2311e-16		-0.756	-1.54334e-16		-6.668	5.13284e-16		-3.82	-1.85283e-17		-2.452	4.52445e-16		-1.656	1.45578e-15		-1.62	7.22984e-17		-0.756	3.07388e-17		-1.796	1.18191e-16		-0.672	1.85767e-16		1.8	0
-5.416	9.14638e-16		-0.9	-3.84843e-17		-0.92	-3.6608e-16		-6.356	6.83755e-15		-5.396	-3.2311e-16		-0.752	-1.54334e-16		-6.664	5.13284e-16		-3.816	-1.85283e-17		-2.448	4.52445e-16		-1.652	1.45578e-15		-1.616	7.22984e-17		-0.752	3.07388e-17		-1.792	1.18191e-16		-0.668	1.85767e-16		1.84	0
-5.412	9.14638e-16		-0.896	-3.84843e-17		-0.916	-3.6608e-16		-6.352	6.83755e-15		-5.392	-3.2311e-16		-0.748	-1.54334e-16		-6.66	5.13284e-16		-3.812	-1.85283e-17		-2.444	4.52445e-16		-1.648	1.45578e-15		-1.612	7.22984e-17		-0.748	3.07388e-17		-1.788	1.18191e-16		-0.664	1.85767e-16		1.88	0
-5.408	9.14638e-16		-0.892	-3.84843e-17		-0.912	-3.6608e-16		-6.348	6.83755e-15		-5.388	-3.2311e-16		-0.744	-1.54334e-16		-6.656	5.13284e-16		-3.808	-1.85283e-17		-2.44	4.52445e-16		-1.644	1.45578e-15		-1.608	7.22984e-17		-0.744	3.07388e-17		-1.784	1.18191e-16		-0.66	1.85767e-16		1.92	0
-5.404	9.14638e-16		-0.888	-3.84843e-17		-0.908	-3.6608e-16		-6.344	6.83755e-15		-5.384	-3.2311e-16		-0.74	-1.54334e-16		-6.652	5.13284e-16		-3.804	-1.85283e-17		-2.436	4.52445e-16		-1.64	1.45578e-15		-1.604	7.22984e-17		-0.74	3.07388e-17		-1.78	1.18191e-16		-0.656	1.85767e-16		1.96	0
-5.4	9.14638e-16		-0.884	-3.84843e-17		-0.904	-3.6608e-16		-6.34	6.83755e-15		-5.38	-3.2311e-16		-0.736	-1.54334e-16		-6.648	5.13284e-16		-3.8	-1.85283e-17		-2.432	4.52445e-16		-1.636	1.45578e-15		-1.6	7.22984e-17		-0.736	3.07388e-17		-1.776	1.18191e-16		-0.652	1.85767e-16		2	0
-5.396	9.14638e-16		-0.88	-3.84843e-17		-0.9	-3.6608e-16		-6.336	6.83755e-15		-5.376	-3.2311e-16		-0.732	-1.54334e-16		-6.644	5.13284e-16		-3.796	-1.85283e-17		-2.428	4.52445e-16		-1.632	1.45578e-15		-1.596	7.22984e-17		-0.732	3.07388e-17		-1.772	1.18191e-16		-0.648	1.85767e-16		2.04	0
-5.392	9.14638e-16		-0.876	-3.84843e-17		-0.896	-3.6608e-16		-6.332	6.83755e-15		-5.372	-3.2311e-16		-0.728	-1.54334e-16		-6.64	5.13284e-16		-3.792	-1.85283e-17		-2.424	4.52445e-16		-1.628	1.45578e-15		-1.592	7.22984e-17		-0.728	3.07388e-17		-1.768	1.18191e-16		-0.644	1.85767e-16		2.08	0
-5.388	9.14638e-16		-0.872	-3.84843e-17		-0.892	-3.6608e-16		-6.328	6.83755e-15		-5.368	-3.2311e-16		-0.724	-1.54334e-16		-6.636	5.13284e-16		-3.788	-1.85283e-17		-2.42	4.52445e-16		-1.624	1.45578e-15		-1.588	7.22984e-17		-0.724	3.07388e-17		-1.764	1.18191e-16		-0.64	1.85767e-16		2.12	0
-5.384	9.14638e-16		-0.868	-3.84843e-17		-0.888	-3.6608e-16		-6.324	6.83755e-15		-5.364	-3.2311e-16		-0.72	-1.54334e-16		-6.632	5.13284e-16		-3.784	-1.85283e-17		-2.416	4.52445e-16		-1.62	1.45578e-15		-1.584	7.22984e-17		-0.72	3.07388e-17		-1.76	1.18191e-16		-0.636	1.85767e-16		2.16	0
-5.38	9.14638e-16		-0.864	-3.84843e-17		-0.884	-3.6608e-16		-6.32	6.83755e-15		-5.36	-3.2311e-16		-0.716	-1.54334e-16		-6.628	5.13284e-16		-3.78	-1.85283e-17		-2.412	4.52445e-16		-1.616	1.45578e-15		-1.58	7.22984e-17		-0.716	3.07388e-17		-1.756	1.18191e-16		-0.632	1.85767e-16		2.2	0
-5.376	9.14638e-16		-0.86	-3.84843e-17		-0.88	-3.6608e-16		-6.316	6.83755e-15		-5.356	-3.2311e-16		-0.712	-1.54334e-16		-6.624	5.13284e-16		-3.776	-1.85283e-17		-2.408	4.52445e-16		-1.612	1.45578e-15		-1.576	7.22984e-17		-0.712	3.07388e-17		-1.752	1.18191e-16		-0.628	1.85767e-16		2.24	0
-5.372	9.14638e-16		-0.856	-3.84843e-17		-0.876	-3.6608e-16		-6.312	6.83755e-15		-5.352	-3.2311e-16		-0.708	-1.54334e-16		-6.62	5.13284e-16		-3.772	-1.85283e-17		-2.404	4.52445e-16		-1.608	1.45578e-15		-1.572	7.22984e-17		-0.708	3.07388e-17		-1.748	1.18191e-16		-0.624	1.85767e-16		2.28	0
-5.368	9.14638e-16		-0.852	-3.84843e-17		-0.872	-3.6608e-16		-6.308	6.83755e-15		-5.348	-3.2311e-16		-0.704	-1.54334e-16		-6.616	5.13284e-16		-3.768	-1.85283e-17		-2.4	4.52445e-16		-1.604	1.45578e-15		-1.568	7.22984e-17		-0.704	3.07388e-17		-1.744	1.18191e-16		-0.62	1.85767e-16		2.32	0
-5.364	9.14638e-16		-0.848	-3.84843e-17		-0.868	-3.6608e-16		-6.304	6.83755e-15		-5.344	-3.2311e-16		-0.7	-1.54334e-16		-6.612	5.13284e-16		-3.764	-1.85283e-17		-2.396	4.52445e-16		-1.6	1.45578e-15		-1.564	7.22984e-17		-0.7	3.07388e-17		-1.74	1.18191e-16		-0.616	1.85767e-16		2.36	0
-5.36	9.14638e-16		-0.844	-3.84843e-17		-0.864	-3.6608e-16		-6.3	6.83755e-15		-5.34	-3.2311e-16		-0.696	-1.54334e-16		-6.608	5.13284e-16		-3.76	-1.85283e-17		-2.392	4.52445e-16		-1.596	1.45578e-15		-1.56	7.22984e-17		-0.696	3.07388e-17		-1.736	1.18191e-16		-0.612	1.85767e-16		2.4	0
-5.356	9.14638e-16		-0.84	-3.84843e-17		-0.86	-3.6608e-16		-6.296	6.83755e-15		-5.336	-3.2311e-16		-0.692	-1.54334e-16		-6.604	5.13284e-16		-3.756	-1.85283e-17		-2.388	4.52445e-16		-1.592	1.45578e-15		-1.556	7.22984e-17		-0.692	3.07388e-17		-1.732	1.18191e-16		-0.608	1.85767e-16		2.44	0
-5.352	9.14638e-16		-0.836	-3.84843e-17		-0.856	-3.6608e-16		-6.292	6.83755e-15		-5.332	-3.2311e-16		-0.688	-1.54334e-16		-6.6	5.13284e-16		-3.752	-1.85283e-17		-2.384	4.52445e-16		-1.588	1.45578e-15		-1.552	7.22984e-17		-0.688	3.07388e-17		-1.728	1.18191e-16		-0.604	1.85767e-16		2.48	0
-5.348	9.14638e-16		-0.832	-3.84843e-17		-0.852	-3.6608e-16		-6.288	6.83755e-15		-5.328	-3.2311e-16		-0.684	-1.54334e-16		-6.596	5.13284e-16		-3.748	-1.85283e-17		-2.38	4.52445e-16		-1.584	1.45578e-15		-1.548	7.22984e-17		-0.684	3.07388e-17		-1.724	1.18191e-16		-0.6	1.85767e-16		2.52	0
-5.344	9.14638e-16		-0.828	-3.84843e-17		-0.848	-3.6608e-16		-6.284	6.83755e-15		-5.324	-3.2311e-16		-0.68	-1.54334e-16		-6.592	5.13284e-16		-3.744	-1.85283e-17		-2.376	4.52445e-16		-1.58	1.45578e-15		-1.544	7.22984e-17		-0.68	3.07388e-17		-1.72	1.18191e-16		-0.596	1.85767e-16		2.56	0
-5.34	9.14638e-16		-0.824	-3.84843e-17		-0.844	-3.6608e-16		-6.28	6.83755e-15		-5.32	-3.2311e-16		-0.676	-1.54334e-16		-6.588	5.13284e-16		-3.74	-1.85283e-17		-2.372	4.52445e-16		-1.576	1.45578e-15		-1.54	7.22984e-17		-0.676	3.07388e-17		-1.716	1.18191e-16		-0.592	1.85767e-16		2.6	0.00549394
-5.336	9.14638e-16		-0.82	-3.84843e-17		-0.84	-3.6608e-16		-6.276	6.83755e-15		-5.316	-3.2311e-16		-0.672	-1.54334e-16		-6.584	5.13284e-16		-3.736	-1.85283e-17		-2.368	4.52445e-16		-1.572	1.45578e-15		-1.536	7.22984e-17		-0.672	3.07388e-17		-1.712	1.18191e-16		-0.588	1.85767e-16		2.64	0.0116531
-5.332	9.14638e-16		-0.816	-3.84843e-17		-0.836	-3.6608e-16		-6.272	6.83755e-15		-5.312	-3.2311e-16		-0.668	-1.54334e-16		-6.58	5.13284e-16		-3.732	-1.85283e-17		-2.364	4.52445e-16		-1.568	1.45578e-15		-1.532	7.22984e-17		-0.668	3.07388e-17		-1.708	1.18191e-16		-0.584	1.85767e-16		2.68	0.0145085
-5.328	9.14638e-16		-0.812	-3.84843e-17		-0.832	-3.6608e-16		-6.268	6.83755e-15		-5.308	-3.2311e-16		-0.664	-1.54334e-16		-6.576	5.13284e-16		-3.728	-1.85283e-17		-2.36	4.52445e-16		-1.564	1.45578e-15		-1.528	7.22984e-17		-0.664	3.07388e-17		-1.704	1.18191e-16		-0.58	1.85767e-16		2.72	0.0161098
-5.324	9.14638e-16		-0.808	-3.84843e-17		-0.828	-3.6608e-16		-6.264	6.83755e-15		-5.304	-3.2311e-16		-0.66	-1.54334e-16		-6.572	5.13284e-16		-3.724	-1.85283e-17		-2.356	4.52445e-16		-1.56	1.45578e-15		-1.524	7.22984e-17		-0.66	3.07388e-17		-1.7	1.18191e-16		-0.576	1.85767e-16		2.76	0.0172143
-5.32	9.14638e-16		-0.804	-3.84843e-17		-0.824	-3.6608e-16		-6.26	6.83755e-15		-5.3	-3.2311e-16		-0.656	-1.54334e-16		-6.568	5.13284e-16		-3.72	-1.85283e-17		-2.352	4.52445e-16		-1.556	1.45578e-15		-1.52	7.22984e-17		-0.656	3.07388e-17		-1.696	1.18191e-16		-0.572	1.85767e-16		2.8	0.0181642
-5.316	9.14638e-16		-0.8	-3.84843e-17		-0.82	-3.6608e-16		-6.256	6.83755e-15		-5.296	-3.2311e-16		-0.652	-1.54334e-16		-6.564	5.13284e-16		-3.716	-1.85283e-17		-2.348	4.52445e-16		-1.552	1.45578e-15		-1.516	7.22984e-17		-0.652	3.07388e-17		-1.692	1.18191e-16		-0.568	1.85767e-16		2.84	0.0189723
-5.312	9.14638e-16		-0.796	-3.84843e-17		-0.816	-3.6608e-16		-6.252	6.83755e-15		-5.292	-3.2311e-16		-0.648	-1.54334e-16		-6.56	5.13284e-16		-3.712	-1.85283e-17		-2.344	4.52445e-16		-1.548	1.45578e-15		-1.512	7.22984e-17		-0.648	3.07388e-17		-1.688	1.18191e-16		-0.564	1.85767e-16		2.88	0.019761
-5.308	9.14638e-16		-0.792	-3.84843e-17		-0.812	-3.6608e-16		-6.248	6.83755e-15		-5.288	-3.2311e-16		-0.644	-1.54334e-16		-6.556	5.13284e-16		-3.708	-1.85283e-17		-2.34	4.52445e-16		-1.544	1.45578e-15		-1.508	7.22984e-17		-0.644	3.07388e-17		-1.684	1.18191e-16		-0.56	1.85767e-16		2.92	0.0205211
-5.304	9.14638e-16		-0.788	-3.84843e-17		-0.808	-3.6608e-16		-6.244	6.83755e-15		-5.284	-3.2311e-16		-0.64	-1.54334e-16		-6.552	5.13284e-16		-3.704	-1.85283e-17		-2.336	4.52445e-16		-1.54	1.45578e-15		-1.504	7.22984e-17		-0.64	3.07388e-17		-1.68	1.18191e-16		-0.556	1.85767e-16		2.96	0.021174
-5.3	9.14638e-16		-0.784	-3.84843e-17		-0.804	-3.6608e-16		-6.24	6.83755e-15		-5.28	-3.2311e-16		-0.636	-1.54334e-16		-6.548	5.13284e-16		-3.7	-1.85283e-17		-2.332	4.52445e-16		-1.536	1.45578e-15		-1.5	7.22984e-17		-0.636	3.07388e-17		-1.676	1.18191e-16		-0.552	1.85767e-16		3	0.0217965
-5.296	9.14638e-16		-0.78	-3.84843e-17		-0.8	-3.6608e-16		-6.236	6.83755e-15		-5.276	-3.2311e-16		-0.632	-1.54334e-16		-6.544	5.13284e-16		-3.696	-1.85283e-17		-2.328	4.52445e-16		-1.532	1.45578e-15		-1.496	7.22984e-17		-0.632	3.07388e-17		-1.672	1.18191e-16		-0.548	1.85767e-16		3.04	0.0223064
-5.292	9.14638e-16		-0.776	-3.84843e-17		-0.796	-3.6608e-16		-6.232	6.83755e-15		-5.272	-3.2311e-16		-0.628	-1.54334e-16		-6.54	5.13284e-16		-3.692	-1.85283e-17		-2.324	4.52445e-16		-1.528	1.45578e-15		-1.492	7.22984e-17		-0.628	3.07388e-17		-1.668	1.18191e-16		-0.544	1.85767e-16		3.08	0.0227342
-5.288	9.14638e-16		-0.772	-3.84843e-17		-0.792	-3.6608e-16		-6.228	6.83755e-15		-5.268	-3.2311e-16		-0.624	-1.54334e-16		-6.536	5.13284e-16		-3.688	-1.85283e-17		-2.32	4.52445e-16		-1.524	1.45578e-15		-1.488	7.22984e-17		-0.624	3.07388e-17		-1.664	1.18191e-16		-0.54	1.85767e-16		3.12	0.0231349
-5.284	9.14638e-16		-0.768	-3.84843e-17		-0.788	-3.6608e-16		-6.224	6.83755e-15		-5.264	-3.2311e-16		-0.62	-1.54334e-16		-6.532	5.13284e-16		-3.684	-1.85283e-17		-2.316	4.52445e-16		-1.52	1.45578e-15		-1.484	7.22984e-17		-0.62	3.07388e-17		-1.66	1.18191e-16		-0.536	1.85767e-16		3.16	0.0234145
-5.28	9.14638e-16		-0.764	-3.84843e-17		-0.784	-3.6608e-16		-6.22	6.83755e-15		-5.26	-3.2311e-16		-0.616	-1.54334e-16		-6.528	5.13284e-16		-3.68	-1.85283e-17		-2.312	4.52445e-16		-1.516	1.45578e-15		-1.48	7.22984e-17		-0.616	3.07388e-17		-1.656	1.18191e-16		-0.532	1.85767e-16		3.2	0.0236951
-5.276	9.14638e-16		-0.76	-3.84843e-17		-0.78	-3.6608e-16		-6.216	6.83755e-15		-5.256	-3.2311e-16		-0.612	-1.54334e-16		-6.524	5.13284e-16		-3.676	-1.85283e-17		-2.308	4.52445e-16		-1.512	1.45578e-15		-1.476	7.22984e-17		-0.612	3.07388e-17		-1.652	1.18191e-16		-0.528	1.85767e-16		3.24	0.024031
-5.272	9.14638e-16		-0.756	-3.84843e-17		-0.776	-3.6608e-16		-6.212	6.83755e-15		-5.252	-3.2311e-16		-0.608	-1.54334e-16		-6.52	5.13284e-16		-3.672	-1.85283e-17		-2.304	4.52445e-16		-1.508	1.45578e-15		-1.472	7.22984e-17		-0.608	3.07388e-17		-1.648	1.18191e-16		-0.524	1.85767e-16		3.28	0.0242971
-5.268	9.14638e-16		-0.752	-3.84843e-17		-0.772	-3.6608e-16		-6.208	6.83755e-15		-5.248	-3.2311e-16		-0.604	-1.54334e-16		-6.516	5.13284e-16		-3.668	-1.85283e-17		-2.3	4.52445e-16		-1.504	1.45578e-15		-1.468	7.22984e-17		-0.604	3.07388e-17		-1.644	1.18191e-16		-0.52	1.85767e-16		3.32	0.0245715
-5.264	9.14638e-16		-0.748	-3.84843e-17		-0.768	-3.6608e-16		-6.204	6.83755e-15		-5.244	-3.2311e-16		-0.6	-1.54334e-16		-6.512	5.13284e-16		-3.664	-1.85283e-17		-2.296	4.52445e-16		-1.5	1.45578e-15		-1.464	7.22984e-17		-0.6	3.07388e-17		-1.64	1.18191e-16		-0.516	1.85767e-16		3.36	0.0247955
-5.26	9.14638e-16		-0.744	-3.84843e-17		-0.764	-3.6608e-16		-6.2	6.83755e-15		-5.24	-3.2311e-16		-0.596	-1.54334e-16		-6.508	5.13284e-16		-3.66	-1.85283e-17		-2.292	4.52445e-16		-1.496	1.45578e-15		-1.46	7.22984e-17		-0.596	3.07388e-17		-1.636	1.18191e-16		-0.512	1.85767e-16		3.4	0.0250395
-5.256	9.14638e-16		-0.74	-3.84843e-17		-0.76	-3.6608e-16		-6.196	6.83755e-15		-5.236	-3.2311e-16		-0.592	-1.54334e-16		-6.504	5.13284e-16		-3.656	-1.85283e-17		-2.288	4.52445e-16		-1.492	1.45578e-15		-1.456	7.22984e-17		-0.592	3.07388e-17		-1.632	1.18191e-16		-0.508	1.85767e-16		3.44	0.0252165
-5.252	9.14638e-16		-0.736	-3.84843e-17		-0.756	-3.6608e-16		-6.192	6.83755e-15		-5.232	-3.2311e-16		-0.588	-1.54334e-16		-6.5	5.13284e-16		-3.652	-1.85283e-17		-2.284	4.52445e-16		-1.488	1.45578e-15		-1.452	7.22984e-17		-0.588	3.07388e-17		-1.628	1.18191e-16		-0.504	1.85767e-16		3.48	0.0254287
-5.248	9.14638e-16		-0.732	-3.84843e-17		-0.752	-3.6608e-16		-6.188	6.83755e-15		-5.228	-3.2311e-16		-0.584	-1.54334e-16		-6.496	5.13284e-16		-3.648	-1.85283e-17		-2.28	4.52445e-16		-1.484	1.45578e-15		-1.448	7.22984e-17		-0.584	3.07388e-17		-1.624	1.18191e-16		-0.5	1.85767e-16		3.52	0.0256845
-5.244	9.14638e-16		-0.728	-3.84843e-17		-0.748	-3.6608e-16		-6.184	6.83755e-15		-5.224	-3.2311e-16		-0.58	-1.54334e-16		-6.492	5.13284e-16		-3.644	-1.85283e-17		-2.276	4.52445e-16		-1.48	1.45578e-15		-1.444	7.22984e-17		-0.58	3.07388e-17		-1.62	1.18191e-16		-0.496	1.85767e-16		3.56	0.0258901
-5.24	9.14638e-16		-0.724	-3.84843e-17		-0.744	-3.6608e-16		-6.18	6.83755e-15		-5.22	-3.2311e-16		-0.576	-1.54334e-16		-6.488	5.13284e-16		-3.64	-1.85283e-17		-2.272	4.52445e-16		-1.476	1.45578e-15		-1.44	7.22984e-17		-0.576	3.07388e-17		-1.616	1.18191e-16		-0.492	1.85767e-16		3.6	0.0260608
-5.236	9.14638e-16		-0.72	-3.84843e-17		-0.74	-3.6608e-16		-6.176	6.83755e-15		-5.216	-3.2311e-16		-0.572	-1.54334e-16		-6.484	5.13284e-16		-3.636	-1.85283e-17		-2.268	4.52445e-16		-1.472	1.45578e-15		-1.436	7.22984e-17		-0.572	3.07388e-17		-1.612	1.18191e-16		-0.488	1.85767e-16		3.64	0.0262868
-5.232	9.14638e-16		-0.716	-3.84843e-17		-0.736	-3.6608e-16		-6.172	6.83755e-15		-5.212	-3.2311e-16		-0.568	-1.54334e-16		-6.48	5.13284e-16		-3.632	-1.85283e-17		-2.264	4.52445e-16		-1.468	1.45578e-15		-1.432	7.22984e-17		-0.568	3.07388e-17		-1.608	1.18191e-16		-0.484	1.85767e-16		3.68	0.0265484
-5.228	9.14638e-16		-0.712	-3.84843e-17		-0.732	-3.6608e-16		-6.168	6.83755e-15		-5.208	-3.2311e-16		-0.564	-1.54334e-16		-6.476	5.13284e-16		-3.628	-1.85283e-17		-2.26	4.52445e-16		-1.464	1.45578e-15		-1.428	7.22984e-17		-0.564	3.07388e-17		-1.604	1.18191e-16		-0.48	1.85767e-16		3.72	0.0267269
-5.224	9.14638e-16		-0.708	-3.84843e-17		-0.728	-3.6608e-16		-6.164	6.83755e-15		-5.204	-3.2311e-16		-0.56	-1.54334e-16		-6.472	5.13284e-16		-3.624	-1.85283e-17		-2.256	4.52445e-16		-1.46	1.45578e-15		-1.424	7.22984e-17		-0.56	3.07388e-17		-1.6	1.18191e-16		-0.476	1.85767e-16		3.76	0.0268863
-5.22	9.14638e-16		-0.704	-3.84843e-17		-0.724	-3.6608e-16		-6.16	6.83755e-15		-5.2	-3.2311e-16		-0.556	-1.54334e-16		-6.468	5.13284e-16		-3.62	-1.85283e-17		-2.252	4.52445e-16		-1.456	1.45578e-15		-1.42	7.22984e-17		-0.556	3.07388e-17		-1.596	1.18191e-16		-0.472	1.85767e-16		3.8	0.0271133
-5.216	9.14638e-16		-0.7	-3.84843e-17		-0.72	-3.6608e-16		-6.156	6.83755e-15		-5.196	-3.2311e-16		-0.552	-1.54334e-16		-6.464	5.13284e-16		-3.616	-1.85283e-17		-2.248	4.52445e-16		-1.452	1.45578e-15		-1.416	7.22984e-17		-0.552	3.07388e-17		-1.592	1.18191e-16		-0.468	1.85767e-16		3.84	0.0273458
-5.212	9.14638e-16		-0.696	-3.84843e-17		-0.716	-3.6608e-16		-6.152	6.83755e-15		-5.192	-3.2311e-16		-0.548	-1.54334e-16		-6.46	5.13284e-16		-3.612	-1.85283e-17		-2.244	4.52445e-16		-1.448	1.45578e-15		-1.412	7.22984e-17		-0.548	3.07388e-17		-1.588	1.18191e-16		-0.464	1.85767e-16		3.88	0.0274868
-5.208	9.14638e-16		-0.692	-3.84843e-17		-0.712	-3.6608e-16		-6.148	6.83755e-15		-5.188	-3.2311e-16		-0.544	-1.54334e-16		-6.456	5.13284e-16		-3.608	-1.85283e-17		-2.24	4.52445e-16		-1.444	1.45578e-15		-1.408	7.22984e-17		-0.544	3.07388e-17		-1.584	1.18191e-16		-0.46	1.85767e-16		3.92	0.0276914
-5.204	9.14638e-16		-0.688	-3.84843e-17		-0.708	-3.6608e-16		-6.144	6.83755e-15		-5.184	-3.2311e-16		-0.54	-1.54334e-16		-6.452	5.13284e-16		-3.604	-1.85283e-17		-2.236	4.52445e-16		-1.44	1.45578e-15		-1.404	7.22984e-17		-0.54	3.07388e-17		-1.58	1.18191e-16		-0.456	1.85767e-16		3.96	0.0278592
-5.2	9.14638e-16		-0.684	-3.84843e-17		-0.704	-3.6608e-16		-6.14	6.83755e-15		-5.18	-3.2311e-16		-0.536	-1.54334e-16		-6.448	5.13284e-16		-3.6	-1.85283e-17		-2.232	4.52445e-16		-1.436	1.45578e-15		-1.4	7.22984e-17		-0.536	3.07388e-17		-1.576	1.18191e-16		-0.452	1.85767e-16		4	0.0280417
-5.196	9.14638e-16		-0.68	-3.84843e-17		-0.7	-3.6608e-16		-6.136	6.83755e-15		-5.176	-3.2311e-16		-0.532	-1.54334e-16		-6.444	5.13284e-16		-3.596	-1.85283e-17		-2.228	4.52445e-16		-1.432	1.45578e-15		-1.396	7.22984e-17		-0.532	3.07388e-17		-1.572	1.18191e-16		-0.448	1.85767e-16		4.04	0.0282497
-5.192	9.14638e-16		-0.676	-3.84843e-17		-0.696	-3.6608e-16		-6.132	6.83755e-15		-5.172	-3.2311e-16		-0.528	-1.54334e-16		-6.44	5.13284e-16		-3.592	-1.85283e-17		-2.224	4.52445e-16		-1.428	1.45578e-15		-1.392	7.22984e-17		-0.528	3.07388e-17		-1.568	1.18191e-16		-0.444	1.85767e-16		4.08	0.0284945
-5.188	9.14638e-16		-0.672	-3.84843e-17		-0.692	-3.6608e-16		-6.128	6.83755e-15		-5.168	-3.2311e-16		-0.524	-1.54334e-16		-6.436	5.13284e-16		-3.588	-1.85283e-17		-2.22	4.52445e-16		-1.424	1.45578e-15		-1.388	7.22984e-17		-0.524	3.07388e-17		-1.564	1.18191e-16		-0.44	1.85767e-16		4.12	0.0286929
-5.184	9.14638e-16		-0.668	-3.84843e-17		-0.688	-3.6608e-16		-6.124	6.83755e-15		-5.164	-3.2311e-16		-0.52	-1.54334e-16		-6.432	5.13284e-16		-3.584	-1.85283e-17		-2.216	4.52445e-16		-1.42	1.45578e-15		-1.384	7.22984e-17		-0.52	3.07388e-17		-1.56	1.18191e-16		-0.436	1.85767e-16		4.16	0.0288857
-5.18	9.14638e-16		-0.664	-3.84843e-17		-0.684	-3.6608e-16		-6.12	6.83755e-15		-5.16	-3.2311e-16		-0.516	-1.54334e-16		-6.428	5.13284e-16		-3.58	-1.85283e-17		-2.212	4.52445e-16		-1.416	1.45578e-15		-1.38	7.22984e-17		-0.516	3.07388e-17		-1.556	1.18191e-16		-0.432	1.85767e-16		4.2	0.0290296
-5.176	9.14638e-16		-0.66	-3.84843e-17		-0.68	-3.6608e-16		-6.116	6.83755e-15		-5.156	-3.2311e-16		-0.512	-1.54334e-16		-6.424	5.13284e-16		-3.576	-1.85283e-17		-2.208	4.52445e-16		-1.412	1.45578e-15		-1.376	7.22984e-17		-0.512	3.07388e-17		-1.552	1.18191e-16		-0.428	1.85767e-16		4.24	0.0291522
-5.172	9.14638e-16		-0.656	-3.84843e-17		-0.676	-3.6608e-16		-6.112	6.83755e-15		-5.152	-3.2311e-16		-0.508	-1.54334e-16		-6.42	5.13284e-16		-3.572	-1.85283e-17		-2.204	4.52445e-16		-1.408	1.45578e-15		-1.372	7.22984e-17		-0.508	3.07388e-17		-1.548	1.18191e-16		-0.424	1.85767e-16		4.28	0.0293288
-5.168	9.14638e-16		-0.652	-3.84843e-17		-0.672	-3.6608e-16		-6.108	6.83755e-15		-5.148	-3.2311e-16		-0.504	-1.54334e-16		-6.416	5.13284e-16		-3.568	-1.85283e-17		-2.2	4.52445e-16		-1.404	1.45578e-15		-1.368	7.22984e-17		-0.504	3.07388e-17		-1.544	1.18191e-16		-0.42	1.85767e-16		4.32	0.0294738
-5.164	9.14638e-16		-0.648	-3.84843e-17		-0.668	-3.6608e-16		-6.104	6.83755e-15		-5.144	-3.2311e-16		-0.5	-1.54334e-16		-6.412	5.13284e-16		-3.564	-1.85283e-17		-2.196	4.52445e-16		-1.4	1.45578e-15		-1.364	7.22984e-17		-0.5	3.07388e-17		-1.54	1.18191e-16		-0.416	1.85767e-16		4.36	0.0296653
-5.16	9.14638e-16		-0.644	-3.84843e-17		-0.664	-3.6608e-16		-6.1	6.83755e-15		-5.14	-3.2311e-16		-0.496	-1.54334e-16		-6.408	5.13284e-16		-3.56	-1.85283e-17		-2.192	4.52445e-16		-1.396	1.45578e-15		-1.36	7.22984e-17		-0.496	3.07388e-17		-1.536	1.18191e-16		-0.412	1.85767e-16		4.4	0.0297499
-5.156	9.14638e-16		-0.64	-3.84843e-17		-0.66	-3.6608e-16		-6.096	6.83755e-15		-5.136	-3.2311e-16		-0.492	-1.54334e-16		-6.404	5.13284e-16		-3.556	-1.85283e-17		-2.188	4.52445e-16		-1.392	1.45578e-15		-1.356	7.22984e-17		-0.492	3.07388e-17		-1.532	1.18191e-16		-0.408	1.85767e-16		4.44	0.0298826
-5.152	9.14638e-16		-0.636	-3.84843e-17		-0.656	-3.6608e-16		-6.092	6.83755e-15		-5.132	-3.2311e-16		-0.488	-1.54334e-16		-6.4	5.13284e-16		-3.552	-1.85283e-17		-2.184	4.52445e-16		-1.388	1.45578e-15		-1.352	7.22984e-17		-0.488	3.07388e-17		-1.528	1.18191e-16		-0.404	1.85767e-16		4.48	0.0299911
-5.148	9.14638e-16		-0.632	-3.84843e-17		-0.652	-3.6608e-16		-6.088	6.83755e-15		-5.128	-3.2311e-16		-0.484	-1.54334e-16		-6.396	5.13284e-16		-3.548	-1.85283e-17		-2.18	4.52445e-16		-1.384	1.45578e-15		-1.348	7.22984e-17		-0.484	3.07388e-17		-1.524	1.18191e-16		-0.4	1.85767e-16		4.52	0.0301158
-5.144	9.14638e-16		-0.628	-3.84843e-17		-0.648	-3.6608e-16		-6.084	6.83755e-15		-5.124	-3.2311e-16		-0.48	-1.54334e-16		-6.392	5.13284e-16		-3.544	-1.85283e-17		-2.176	4.52445e-16		-1.38	1.45578e-15		-1.344	7.22984e-17		-0.48	3.07388e-17		-1.52	1.18191e-16		-0.396	1.85767e-16		4.56	0.0302451
-5.14	9.14638e-16		-0.624	-3.84843e-17		-0.644	-3.6608e-16		-6.08	6.83755e-15		-5.12	-3.2311e-16		-0.476	-1.54334e-16		-6.388	5.13284e-16		-3.54	-1.85283e-17		-2.172	4.52445e-16		-1.376	1.45578e-15		-1.34	7.22984e-17		-0.476	3.07388e-17		-1.516	1.18191e-16		-0.392	1.85767e-16		4.6	0.0303655
-5.136	9.14638e-16		-0.62	-3.84843e-17		-0.64	-3.6608e-16		-6.076	6.83755e-15		-5.116	-3.2311e-16		-0.472	-1.54334e-16		-6.384	5.13284e-16		-3.536	-1.85283e-17		-2.168	4.52445e-16		-1.372	1.45578e-15		-1.336	7.22984e-17		-0.472	3.07388e-17		-1.512	1.18191e-16		-0.388	1.85767e-16		4.64	0.0304826
-5.132	9.14638e-16		-0.616	-3.84843e-17		-0.636	-3.6608e-16		-6.072	6.83755e-15		-5.112	-3.2311e-16		-0.468	-1.54334e-16		-6.38	5.13284e-16		-3.532	-1.85283e-17		-2.164	4.52445e-16		-1.368	1.45578e-15		-1.332	7.22984e-17		-0.468	3.07388e-17		-1.508	1.18191e-16		-0.384	1.85767e-16		4.68	0.0305555
-5.128	9.14638e-16		-0.612	-3.84843e-17		-0.632	-3.6608e-16		-6.068	6.83755e-15		-5.108	-3.2311e-16		-0.464	-1.54334e-16		-6.376	5.13284e-16		-3.528	-1.85283e-17		-2.16	4.52445e-16		-1.364	1.45578e-15		-1.328	7.22984e-17		-0.464	3.07388e-17		-1.504	1.18191e-16		-0.38	1.85767e-16		4.72	0.0306267
-5.124	9.14638e-16		-0.608	-3.84843e-17		-0.628	-3.6608e-16		-6.064	6.83755e-15		-5.104	-3.2311e-16		-0.46	-1.54334e-16		-6.372	5.13284e-16		-3.524	-1.85283e-17		-2.156	4.52445e-16		-1.36	1.45578e-15		-1.324	7.22984e-17		-0.46	3.07388e-17		-1.5	1.18191e-16		-0.376	1.85767e-16		4.76	0.0306827
-5.12	9.14638e-16		-0.604	-3.84843e-17		-0.624	-3.6608e-16		-6.06	6.83755e-15		-5.1	-3.2311e-16		-0.456	-1.54334e-16		-6.368	5.13284e-16		-3.52	-1.85283e-17		-2.152	4.52445e-16		-1.356	1.45578e-15		-1.32	7.22984e-17		-0.456	3.07388e-17		-1.496	1.18191e-16		-0.372	1.85767e-16		4.8	0.0307992
-5.116	9.14638e-16		-0.6	-3.84843e-17		-0.62	-3.6608e-16		-6.056	6.83755e-15		-5.096	-3.2311e-16		-0.452	-1.54334e-16		-6.364	5.13284e-16		-3.516	-1.85283e-17		-2.148	4.52445e-16		-1.352	1.45578e-15		-1.316	7.22984e-17		-0.452	3.07388e-17		-1.492	1.18191e-16		-0.368	1.85767e-16		4.84	0.0309089
-5.112	9.14638e-16		-0.596	-3.84843e-17		-0.616	-3.6608e-16		-6.052	6.83755e-15		-5.092	-3.2311e-16		-0.448	-1.54334e-16		-6.36	5.13284e-16		-3.512	-1.85283e-17		-2.144	4.52445e-16		-1.348	1.45578e-15		-1.312	7.22984e-17		-0.448	3.07388e-17		-1.488	1.18191e-16		-0.364	1.85767e-16		4.88	0.0309387
-5.108	9.14638e-16		-0.592	-3.84843e-17		-0.612	-3.6608e-16		-6.048	6.83755e-15		-5.088	-3.2311e-16		-0.444	-1.54334e-16		-6.356	5.13284e-16		-3.508	-1.85283e-17		-2.14	4.52445e-16		-1.344	1.45578e-15		-1.308	7.22984e-17		-0.444	3.07388e-17		-1.484	1.18191e-16		-0.36	1.85767e-16		4.92	0.0309813
-5.104	9.14638e-16		-0.588	-3.84843e-17		-0.608	-3.6608e-16		-6.044	6.83755e-15		-5.084	-3.2311e-16		-0.44	-1.54334e-16		-6.352	5.13284e-16		-3.504	-1.85283e-17		-2.136	4.52445e-16		-1.34	1.45578e-15		-1.304	7.22984e-17		-0.44	3.07388e-17		-1.48	1.18191e-16		-0.356	1.85767e-16		4.96	0.0310667
-5.1	9.14638e-16		-0.584	-3.84843e-17		-0.604	-3.6608e-16		-6.04	6.83755e-15		-5.08	-3.2311e-16		-0.436	-1.54334e-16		-6.348	5.13284e-16		-3.5	-1.85283e-17		-2.132	4.52445e-16		-1.336	1.45578e-15		-1.3	7.22984e-17		-0.436	3.07388e-17		-1.476	1.18191e-16		-0.352	1.85767e-16		5	0.0311726
-5.096	9.14638e-16		-0.58	-3.84843e-17		-0.6	-3.6608e-16		-6.036	6.83755e-15		-5.076	-3.2311e-16		-0.432	-1.54334e-16		-6.344	5.13284e-16		-3.496	-1.85283e-17		-2.128	4.52445e-16		-1.332	1.45578e-15		-1.296	7.22984e-17		-0.432	3.07388e-17		-1.472	1.18191e-16		-0.348	1.85767e-16		5.04	0.0311991
-5.092	9.14638e-16		-0.576	-3.84843e-17		-0.596	-3.6608e-16		-6.032	6.83755e-15		-5.072	-3.2311e-16		-0.428	-1.54334e-16		-6.34	5.13284e-16		-3.492	-1.85283e-17		-2.124	4.52445e-16		-1.328	1.45578e-15		-1.292	7.22984e-17		-0.428	3.07388e-17		-1.468	1.18191e-16		-0.344	1.85767e-16		5.08	0.0312881
-5.088	9.14638e-16		-0.572	-3.84843e-17		-0.592	-3.6608e-16		-6.028	6.83755e-15		-5.068	-3.2311e-16		-0.424	-1.54334e-16		-6.336	5.13284e-16		-3.488	-1.85283e-17		-2.12	4.52445e-16		-1.324	1.45578e-15		-1.288	7.22984e-17		-0.424	3.07388e-17		-1.464	1.18191e-16		-0.34	1.85767e-16		5.12	0.0313359
-5.084	9.14638e-16		-0.568	-3.84843e-17		-0.588	-3.6608e-16		-6.024	6.83755e-15		-5.064	-3.2311e-16		-0.42	-1.54334e-16		-6.332	5.13284e-16		-3.484	-1.85283e-17		-2.116	4.52445e-16		-1.32	1.45578e-15		-1.284	7.22984e-17		-0.42	3.07388e-17		-1.46	1.18191e-16		-0.336	1.85767e-16		5.16	0.0314323
-5.08	9.14638e-16		-0.564	-3.84843e-17		-0.584	-3.6608e-16		-6.02	6.83755e-15		-5.06	-3.2311e-16		-0.416	-1.54334e-16		-6.328	5.13284e-16		-3.48	-1.85283e-17		-2.112	4.52445e-16		-1.316	1.45578e-15		-1.28	7.22984e-17		-0.416	3.07388e-17		-1.456	1.18191e-16		-0.332	1.85767e-16		5.2	0.0315434
-5.076	9.14638e-16		-0.56	-3.84843e-17		-0.58	-3.6608e-16		-6.016	6.83755e-15		-5.056	-3.2311e-16		-0.412	-1.54334e-16		-6.324	5.13284e-16		-3.476	-1.85283e-17		-2.108	4.52445e-16		-1.312	1.45578e-15		-1.276	7.22984e-17		-0.412	3.07388e-17		-1.452	1.18191e-16		-0.328	1.85767e-16		5.24	0.0315953
-5.072	9.14638e-16		-0.556	-3.84843e-17		-0.576	-3.6608e-16		-6.012	6.83755e-15		-5.052	-3.2311e-16		-0.408	-1.54334e-16		-6.32	5.13284e-16		-3.472	-1.85283e-17		-2.104	4.52445e-16		-1.308	1.45578e-15		-1.272	7.22984e-17		-0.408	3.07388e-17		-1.448	1.18191e-16		-0.324	1.85767e-16		5.28	0.0316582
-5.068	9.14638e-16		-0.552	-3.84843e-17		-0.572	-3.6608e-16		-6.008	6.83755e-15		-5.048	-3.2311e-16		-0.404	-1.54334e-16		-6.316	5.13284e-16		-3.468	-1.85283e-17		-2.1	4.52445e-16		-1.304	1.45578e-15		-1.268	7.22984e-17		-0.404	3.07388e-17		-1.444	1.18191e-16		-0.32	1.85767e-16		5.32	0.031658
-5.064	9.14638e-16		-0.548	-3.84843e-17		-0.568	-3.6608e-16		-6.004	6.83755e-15		-5.044	-3.2311e-16		-0.4	-1.54334e-16		-6.312	5.13284e-16		-3.464	-1.85283e-17		-2.096	4.52445e-16		-1.3	1.45578e-15		-1.264	7.22984e-17		-0.4	3.07388e-17		-1.44	1.18191e-16		-0.316	1.85767e-16		5.36	0.0316811
-5.06	9.14638e-16		-0.544	-3.84843e-17		-0.564	-3.6608e-16		-6	6.83755e-15		-5.04	-3.2311e-16		-0.396	-1.54334e-16		-6.308	5.13284e-16		-3.46	-1.85283e-17		-2.092	4.52445e-16		-1.296	1.45578e-15		-1.26	7.22984e-17		-0.396	3.07388e-17		-1.436	1.18191e-16		-0.312	1.85767e-16		5.4	0.0317247
-5.056	9.14638e-16		-0.54	-3.84843e-17		-0.56	-3.6608e-16		-5.996	6.83755e-15		-5.036	-3.2311e-16		-0.392	-1.54334e-16		-6.304	5.13284e-16		-3.456	-1.85283e-17		-2.088	4.52445e-16		-1.292	1.45578e-15		-1.256	7.22984e-17		-0.392	3.07388e-17		-1.432	1.18191e-16		-0.308	1.85767e-16		5.44	0.0318551
-5.052	9.14638e-16		-0.536	-3.84843e-17		-0.556	-3.6608e-16		-5.992	6.83755e-15		-5.032	-3.2311e-16		-0.388	-1.54334e-16		-6.3	5.13284e-16		-3.452	-1.85283e-17		-2.084	4.52445e-16		-1.288	1.45578e-15		-1.252	7.22984e-17		-0.388	3.07388e-17		-1.428	1.18191e-16		-0.304	1.85767e-16		5.48	0.0319028
-5.048	9.14638e-16		-0.532	-3.84843e-17		-0.552	-3.6608e-16		-5.988	6.83755e-15		-5.028	-3.2311e-16		-0.384	-1.54334e-16		-6.296	5.13284e-16		-3.448	-1.85283e-17		-2.08	4.52445e-16		-1.284	1.45578e-15		-1.248	7.22984e-17		-0.384	3.07388e-17		-1.424	1.18191e-16		-0.3	1.85767e-16		5.52	0.0319608
-5.044	9.14638e-16		-0.528	-3.84843e-17		-0.548	-3.6608e-16		-5.984	6.83755e-15		-5.024	-3.2311e-16		-0.38	-1.54334e-16		-6.292	5.13284e-16		-3.444	-1.85283e-17		-2.076	4.52445e-16		-1.28	1.45578e-15		-1.244	7.22984e-17		-0.38	3.07388e-17		-1.42	1.18191e-16		-0.296	1.85767e-16		5.56	0.0320501
-5.04	9.14638e-16		-0.524	-3.84843e-17		-0.544	-3.6608e-16		-5.98	6.83755e-15		-5.02	-3.2311e-16		-0.376	-1.54334e-16		-6.288	5.13284e-16		-3.44	-1.85283e-17		-2.072	4.52445e-16		-1.276	1.45578e-15		-1.24	7.22984e-17		-0.376	3.07388e-17		-1.416	1.18191e-16		-0.292	1.85767e-16		5.6	0.0321088
-5.036	9.14638e-16		-0.52	-3.84843e-17		-0.54	-3.6608e-16		-5.976	6.83755e-15		-5.016	-3.2311e-16		-0.372	-1.54334e-16		-6.284	5.13284e-16		-3.436	-1.85283e-17		-2.068	4.52445e-16		-1.272	1.45578e-15		-1.236	7.22984e-17		-0.372	3.07388e-17		-1.412	1.18191e-16		-0.288	1.85767e-16		5.64	0.0321551
-5.032	9.14638e-16		-0.516	-3.84843e-17		-0.536	-3.6608e-16		-5.972	6.83755e-15		-5.012	-3.2311e-16		-0.368	-1.54334e-16		-6.28	5.13284e-16		-3.432	-1.85283e-17		-2.064	4.52445e-16		-1.268	1.45578e-15		-1.232	7.22984e-17		-0.368	3.07388e-17		-1.408	1.18191e-16		-0.284	1.85767e-16		5.68	0.0321598
-5.028	9.14638e-16		-0.512	-3.84843e-17		-0.532	-3.6608e-16		-5.968	6.83755e-15		-5.008	-3.2311e-16		-0.364	-1.54334e-16		-6.276	5.13284e-16		-3.428	-1.85283e-17		-2.06	4.52445e-16		-1.264	1.45578e-15		-1.228	7.22984e-17		-0.364	3.07388e-17		-1.404	1.18191e-16		-0.28	1.85767e-16		5.72	0.0322501
-5.024	9.14638e-16		-0.508	-3.84843e-17		-0.528	-3.6608e-16		-5.964	6.83755e-15		-5.004	-3.2311e-16		-0.36	-1.54334e-16		-6.272	5.13284e-16		-3.424	-1.85283e-17		-2.056	4.52445e-16		-1.26	1.45578e-15		-1.224	7.22984e-17		-0.36	3.07388e-17		-1.4	1.18191e-16		-0.276	1.85767e-16		5.76	0.0323171
-5.02	9.14638e-16		-0.504	-3.84843e-17		-0.524	-3.6608e-16		-5.96	6.83755e-15		-5	-3.2311e-16		-0.356	-1.54334e-16		-6.268	5.13284e-16		-3.42	-1.85283e-17		-2.052	4.52445e-16		-1.256	1.45578e-15		-1.22	7.22984e-17		-0.356	3.07388e-17		-1.396	1.18191e-16		-0.272	1.85767e-16		5.8	0.0324313
-5.016	9.14638e-16		-0.5	-3.84843e-17		-0.52	-3.6608e-16		-5.956	6.83755e-15		-4.996	-3.2311e-16		-0.352	-1.54334e-16		-6.264	5.13284e-16		-3.416	-1.85283e-17		-2.048	4.52445e-16		-1.252	1.45578e-15		-1.216	7.22984e-17		-0.352	3.07388e-17		-1.392	1.18191e-16		-0.268	1.85767e-16		5.84	0.0325615
-5.012	9.14638e-16		-0.496	-3.84843e-17		-0.516	-3.6608e-16		-5.952	6.83755e-15		-4.992	-3.2311e-16		-0.348	-1.54334e-16		-6.26	5.13284e-16		-3.412	-1.85283e-17		-2.044	4.52445e-16		-1.248	1.45578e-15		-1.212	7.22984e-17		-0.348	3.07388e-17		-1.388	1.18191e-16		-0.264	1.85767e-16		5.88	0.0326318
-5.008	9.14638e-16		-0.492	-3.84843e-17		-0.512	-3.6608e-16		-5.948	6.83755e-15		-4.988	-3.2311e-16		-0.344	-1.54334e-16		-6.256	5.13284e-16		-3.408	-1.85283e-17		-2.04	4.52445e-16		-1.244	1.45578e-15		-1.208	7.22984e-17		-0.344	3.07388e-17		-1.384	1.18191e-16		-0.26	1.85767e-16		5.92	0.0326594
-5.004	9.14638e-16		-0.488	-3.84843e-17		-0.508	-3.6608e-16		-5.944	6.83755e-15		-4.984	-3.2311e-16		-0.34	-1.54334e-16		-6.252	5.13284e-16		-3.404	-1.85283e-17		-2.036	4.52445e-16		-1.24	1.45578e-15		-1.204	7.22984e-17		-0.34	3.07388e-17		-1.38	1.18191e-16		-0.256	1.85767e-16		5.96	0.0327389
-5	9.14638e-16		-0.484	-3.84843e-17		-0.504	-3.6608e-16		-5.94	6.83755e-15		-4.98	-3.2311e-16		-0.336	-1.54334e-16		-6.248	5.13284e-16		-3.4	-1.85283e-17		-2.032	4.52445e-16		-1.236	1.45578e-15		-1.2	7.22984e-17		-0.336	3.07388e-17		-1.376	1.18191e-16		-0.252	1.85767e-16		6	0.0327907
-4.996	9.14638e-16		-0.48	-3.84843e-17		-0.5	-3.6608e-16		-5.936	6.83755e-15		-4.976	-3.2311e-16		-0.332	-1.54334e-16		-6.244	5.13284e-16		-3.396	-1.85283e-17		-2.028	4.52445e-16		-1.232	1.45578e-15		-1.196	7.22984e-17		-0.332	3.07388e-17		-1.372	1.18191e-16		-0.248	1.85767e-16		6.04	0.0328498
-4.992	9.14638e-16		-0.476	-3.84843e-17		-0.496	-3.6608e-16		-5.932	6.83755e-15		-4.972	-3.2311e-16		-0.328	-1.54334e-16		-6.24	5.13284e-16		-3.392	-1.85283e-17		-2.024	4.52445e-16		-1.228	1.45578e-15		-1.192	7.22984e-17		-0.328	3.07388e-17		-1.368	1.18191e-16		-0.244	1.85767e-16		6.08	0.0329405
-4.988	9.14638e-16		-0.472	-3.84843e-17		-0.492	-3.6608e-16		-5.928	6.83755e-15		-4.968	-3.2311e-16		-0.324	-1.54334e-16		-6.236	5.13284e-16		-3.388	-1.85283e-17		-2.02	4.52445e-16		-1.224	1.45578e-15		-1.188	7.22984e-17		-0.324	3.07388e-17		-1.364	1.18191e-16		-0.24	1.85767e-16		6.12	0.0329668
-4.984	9.14638e-16		-0.468	-3.84843e-17		-0.488	-3.6608e-16		-5.924	6.83755e-15		-4.964	-3.2311e-16		-0.32	-1.54334e-16		-6.232	5.13284e-16		-3.384	-1.85283e-17		-2.016	4.52445e-16		-1.22	1.45578e-15		-1.184	7.22984e-17		-0.32	3.07388e-17		-1.36	1.18191e-16		-0.236	1.85767e-16		6.16	0.0330207
-4.98	9.14638e-16		-0.464	-3.84843e-17		-0.484	-3.6608e-16		-5.92	6.83755e-15		-4.96	-3.2311e-16		-0.316	-1.54334e-16		-6.228	5.13284e-16		-3.38	-1.85283e-17		-2.012	4.52445e-16		-1.216	1.45578e-15		-1.18	7.22984e-17		-0.316	3.07388e-17		-1.356	1.18191e-16		-0.232	1.85767e-16		6.2	0.0330153
-4.976	9.14638e-16		-0.46	-3.84843e-17		-0.48	-3.6608e-16		-5.916	6.83755e-15		-4.956	-3.2311e-16		-0.312	-1.54334e-16		-6.224	5.13284e-16		-3.376	-1.85283e-17		-2.008	4.52445e-16		-1.212	1.45578e-15		-1.176	7.22984e-17		-0.312	3.07388e-17		-1.352	1.18191e-16		-0.228	1.85767e-16		6.24	0.0330229
-4.972	9.14638e-16		-0.456	-3.84843e-17		-0.476	-3.6608e-16		-5.912	6.83755e-15		-4.952	-3.2311e-16		-0.308	-1.54334e-16		-6.22	5.13284e-16		-3.372	-1.85283e-17		-2.004	4.52445e-16		-1.208	1.45578e-15		-1.172	7.22984e-17		-0.308	3.07388e-17		-1.348	1.18191e-16		-0.224	1.85767e-16		6.28	0.0331428
-4.968	9.14638e-16		-0.452	-3.84843e-17		-0.472	-3.6608e-16		-5.908	6.83755e-15		-4.948	-3.2311e-16		-0.304	-1.54334e-16		-6.216	5.13284e-16		-3.368	-1.85283e-17		-2	4.52445e-16		-1.204	1.45578e-15		-1.168	7.22984e-17		-0.304	3.07388e-17		-1.344	1.18191e-16		-0.22	1.85767e-16		6.32	0.0332251
-4.964	9.14638e-16		-0.448	-3.84843e-17		-0.468	-3.6608e-16		-5.904	6.83755e-15		-4.944	-3.2311e-16		-0.3	-1.54334e-16		-6.212	5.13284e-16		-3.364	-1.85283e-17		-1.996	4.52445e-16		-1.2	1.45578e-15		-1.164	7.22984e-17		-0.3	3.07388e-17		-1.34	1.18191e-16		-0.216	1.85767e-16		6.36	0.0332938
-4.96	9.14638e-16		-0.444	-3.84843e-17		-0.464	-3.6608e-16		-5.9	6.83755e-15		-4.94	-3.2311e-16		-0.296	-1.54334e-16		-6.208	5.13284e-16		-3.36	-1.85283e-17		-1.992	4.52445e-16		-1.196	1.45578e-15		-1.16	7.22984e-17		-0.296	3.07388e-17		-1.336	1.18191e-16		-0.212	1.85767e-16		6.4	0.0333168
-4.956	9.14638e-16		-0.44	-3.84843e-17		-0.46	-3.6608e-16		-5.896	6.83755e-15		-4.936	-3.2311e-16		-0.292	-1.54334e-16		-6.204	5.13284e-16		-3.356	-1.85283e-17		-1.988	4.52445e-16		-1.192	1.45578e-15		-1.156	7.22984e-17		-0.292	3.07388e-17		-1.332	1.18191e-16		-0.208	1.85767e-16		6.44	0.033316
-4.952	9.14638e-16		-0.436	-3.84843e-17		-0.456	-3.6608e-16		-5.892	6.83755e-15		-4.932	-3.2311e-16		-0.288	-1.54334e-16		-6.2	5.13284e-16		-3.352	-1.85283e-17		-1.984	4.52445e-16		-1.188	1.45578e-15		-1.152	7.22984e-17		-0.288	3.07388e-17		-1.328	1.18191e-16		-0.204	1.85767e-16		6.48	0.0333867
-4.948	9.14638e-16		-0.432	-3.84843e-17		-0.452	-3.6608e-16		-5.888	6.83755e-15		-4.928	-3.2311e-16		-0.284	-1.54334e-16		-6.196	5.13284e-16		-3.348	-1.85283e-17		-1.98	4.52445e-16		-1.184	1.45578e-15		-1.148	7.22984e-17		-0.284	3.07388e-17		-1.324	1.18191e-16		-0.2	1.85767e-16		6.52	0.0334247
-4.944	9.14638e-16		-0.428	-3.84843e-17		-0.448	-3.6608e-16		-5.884	6.83755e-15		-4.924	-3.2311e-16		-0.28	-1.54334e-16		-6.192	5.13284e-16		-3.344	-1.85283e-17		-1.976	4.52445e-16		-1.18	1.45578e-15		-1.144	7.22984e-17		-0.28	3.07388e-17		-1.32	1.18191e-16		-0.196	1.85767e-16		6.56	0.0334516
-4.94	9.14638e-16		-0.424	-3.84843e-17		-0.444	-3.6608e-16		-5.88	6.83755e-15		-4.92	-3.2311e-16		-0.276	-1.54334e-16		-6.188	5.13284e-16		-3.34	-1.85283e-17		-1.972	4.52445e-16		-1.176	1.45578e-15		-1.14	7.22984e-17		-0.276	3.07388e-17		-1.316	1.18191e-16		-0.192	1.85767e-16		6.6	0.0335018
-4.936	9.14638e-16		-0.42	-3.84843e-17		-0.44	-3.6608e-16		-5.876	6.83755e-15		-4.916	-3.2311e-16		-0.272	-1.54334e-16		-6.184	5.13284e-16		-3.336	-1.85283e-17		-1.968	4.52445e-16		-1.172	1.45578e-15		-1.136	7.22984e-17		-0.272	3.07388e-17		-1.312	1.18191e-16		-0.188	1.85767e-16		6.64	0.0335507
-4.932	9.14638e-16		-0.416	-3.84843e-17		-0.436	-3.6608e-16		-5.872	6.83755e-15		-4.912	-3.2311e-16		-0.268	-1.54334e-16		-6.18	5.13284e-16		-3.332	-1.85283e-17		-1.964	4.52445e-16		-1.168	1.45578e-15		-1.132	7.22984e-17		-0.268	3.07388e-17		-1.308	1.18191e-16		-0.184	1.85767e-16		6.68	0.0335828
-4.928	9.14638e-16		-0.412	-3.84843e-17		-0.432	-3.6608e-16		-5.868	6.83755e-15		-4.908	-3.2311e-16		-0.264	-1.54334e-16		-6.176	5.13284e-16		-3.328	-1.85283e-17		-1.96	4.52445e-16		-1.164	1.45578e-15		-1.128	7.22984e-17		-0.264	3.07388e-17		-1.304	1.18191e-16		-0.18	1.85767e-16		6.72	0.0336105
-4.924	9.14638e-16		-0.408	-3.84843e-17		-0.428	-3.6608e-16		-5.864	6.83755e-15		-4.904	-3.2311e-16		-0.26	-1.54334e-16		-6.172	5.13284e-16		-3.324	-1.85283e-17		-1.956	4.52445e-16		-1.16	1.45578e-15		-1.124	7.22984e-17		-0.26	3.07388e-17		-1.3	1.18191e-16		-0.176	1.85767e-16		6.76	0.0336351
-4.92	9.14638e-16		-0.404	-3.84843e-17		-0.424	-3.6608e-16		-5.86	6.83755e-15		-4.9	-3.2311e-16		-0.256	-1.54334e-16		-6.168	5.13284e-16		-3.32	-1.85283e-17		-1.952	4.52445e-16		-1.156	1.45578e-15		-1.12	7.22984e-17		-0.256	3.07388e-17		-1.296	1.18191e-16		-0.172	1.85767e-16		6.8	0.0336594
-4.916	9.14638e-16		-0.4	-3.84843e-17		-0.42	-3.6608e-16		-5.856	6.83755e-15		-4.896	-3.2311e-16		-0.252	-1.54334e-16		-6.164	5.13284e-16		-3.316	-1.85283e-17		-1.948	4.52445e-16		-1.152	1.45578e-15		-1.116	7.22984e-17		-0.252	3.07388e-17		-1.292	1.18191e-16		-0.168	1.85767e-16		6.84	0.0336902
-4.912	9.14638e-16		-0.396	-3.84843e-17		-0.416	-3.6608e-16		-5.852	6.83755e-15		-4.892	-3.2311e-16		-0.248	-1.54334e-16		-6.16	5.13284e-16		-3.312	-1.85283e-17		-1.944	4.52445e-16		-1.148	1.45578e-15		-1.112	7.22984e-17		-0.248	3.07388e-17		-1.288	1.18191e-16		-0.164	1.85767e-16		6.88	0.0337033
-4.908	9.14638e-16		-0.392	-3.84843e-17		-0.412	-3.6608e-16		-5.848	6.83755e-15		-4.888	-3.2311e-16		-0.244	-1.54334e-16		-6.156	5.13284e-16		-3.308	-1.85283e-17		-1.94	4.52445e-16		-1.144	1.45578e-15		-1.108	7.22984e-17		-0.244	3.07388e-17		-1.284	1.18191e-16		-0.16	1.85767e-16		6.92	0.033779
-4.904	9.14638e-16		-0.388	-3.84843e-17		-0.408	-3.6608e-16		-5.844	6.83755e-15		-4.884	-3.2311e-16		-0.24	-1.54334e-16		-6.152	5.13284e-16		-3.304	-1.85283e-17		-1.936	4.52445e-16		-1.14	1.45578e-15		-1.104	7.22984e-17		-0.24	3.07388e-17		-1.28	1.18191e-16		-0.156	1.85767e-16		6.96	0.0338659
-4.9	9.14638e-16		-0.384	-3.84843e-17		-0.404	-3.6608e-16		-5.84	6.83755e-15		-4.88	-3.2311e-16		-0.236	-1.54334e-16		-6.148	5.13284e-16		-3.3	-1.85283e-17		-1.932	4.52445e-16		-1.136	1.45578e-15		-1.1	7.22984e-17		-0.236	3.07388e-17		-1.276	1.18191e-16		-0.152	1.85767e-16		7	0.0339851
-4.896	9.14638e-16		-0.38	-3.84843e-17		-0.4	-3.6608e-16		-5.836	6.83755e-15		-4.876	-3.2311e-16		-0.232	-1.54334e-16		-6.144	5.13284e-16		-3.296	-1.85283e-17		-1.928	4.52445e-16		-1.132	1.45578e-15		-1.096	7.22984e-17		-0.232	3.07388e-17		-1.272	1.18191e-16		-0.148	1.85767e-16		7.04	0.0340422
-4.892	9.14638e-16		-0.376	-3.84843e-17		-0.396	-3.6608e-16		-5.832	6.83755e-15		-4.872	-3.2311e-16		-0.228	-1.54334e-16		-6.14	5.13284e-16		-3.292	-1.85283e-17		-1.924	4.52445e-16		-1.128	1.45578e-15		-1.092	7.22984e-17		-0.228	3.07388e-17		-1.268	1.18191e-16		-0.144	1.85767e-16		7.08	0.0340702
-4.888	9.14638e-16		-0.372	-3.84843e-17		-0.392	-3.6608e-16		-5.828	6.83755e-15		-4.868	-3.2311e-16		-0.224	-1.54334e-16		-6.136	5.13284e-16		-3.288	-1.85283e-17		-1.92	4.52445e-16		-1.124	1.45578e-15		-1.088	7.22984e-17		-0.224	3.07388e-17		-1.264	1.18191e-16		-0.14	1.85767e-16		7.12	0.0341298
-4.884	9.14638e-16		-0.368	-3.84843e-17		-0.388	-3.6608e-16		-5.824	6.83755e-15		-4.864	-3.2311e-16		-0.22	-1.54334e-16		-6.132	5.13284e-16		-3.284	-1.85283e-17		-1.916	4.52445e-16		-1.12	1.45578e-15		-1.084	7.22984e-17		-0.22	3.07388e-17		-1.26	1.18191e-16		-0.136	1.85767e-16		7.16	0.0342108
-4.88	9.14638e-16		-0.364	-3.84843e-17		-0.384	-3.6608e-16		-5.82	6.83755e-15		-4.86	-3.2311e-16		-0.216	-1.54334e-16		-6.128	5.13284e-16		-3.28	-1.85283e-17		-1.912	4.52445e-16		-1.116	1.45578e-15		-1.08	7.22984e-17		-0.216	3.07388e-17		-1.256	1.18191e-16		-0.132	1.85767e-16		7.2	0.034224
-4.876	9.14638e-16		-0.36	-3.84843e-17		-0.38	-3.6608e-16		-5.816	6.83755e-15		-4.856	-3.2311e-16		-0.212	-1.54334e-16		-6.124	5.13284e-16		-3.276	-1.85283e-17		-1.908	4.52445e-16		-1.112	1.45578e-15		-1.076	7.22984e-17		-0.212	3.07388e-17		-1.252	1.18191e-16		-0.128	1.85767e-16		7.24	0.0342985
-4.872	9.14638e-16		-0.356	-3.84843e-17		-0.376	-3.6608e-16		-5.812	6.83755e-15		-4.852	-3.2311e-16		-0.208	-1.54334e-16		-6.12	5.13284e-16		-3.272	-1.85283e-17		-1.904	4.52445e-16		-1.108	1.45578e-15		-1.072	7.22984e-17		-0.208	3.07388e-17		-1.248	1.18191e-16		-0.124	1.85767e-16		7.28	0.0343925
-4.868	9.14638e-16		-0.352	-3.84843e-17		-0.372	-3.6608e-16		-5.808	6.83755e-15		-4.848	-3.2311e-16		-0.204	-1.54334e-16		-6.116	5.13284e-16		-3.268	-1.85283e-17		-1.9	4.52445e-16		-1.104	1.45578e-15		-1.068	7.22984e-17		-0.204	3.07388e-17		-1.244	1.18191e-16		-0.12	1.85767e-16		7.32	0.0344162
-4.864	9.14638e-16		-0.348	-3.84843e-17		-0.368	-3.6608e-16		-5.804	6.83755e-15		-4.844	-3.2311e-16		-0.2	-1.54334e-16		-6.112	5.13284e-16		-3.264	-1.85283e-17		-1.896	4.52445e-16		-1.1	1.45578e-15		-1.064	7.22984e-17		-0.2	3.07388e-17		-1.24	1.18191e-16		-0.116	1.85767e-16		7.36	0.0345026
-4.86	9.14638e-16		-0.344	-3.84843e-17		-0.364	-3.6608e-16		-5.8	6.83755e-15		-4.84	-3.2311e-16		-0.196	-1.54334e-16		-6.108	5.13284e-16		-3.26	-1.85283e-17		-1.892	4.52445e-16		-1.096	1.45578e-15		-1.06	7.22984e-17		-0.196	3.07388e-17		-1.236	1.18191e-16		-0.112	1.85767e-16		7.4	0.0345404
-4.856	9.14638e-16		-0.34	-3.84843e-17		-0.36	-3.6608e-16		-5.796	6.83755e-15		-4.836	-3.2311e-16		-0.192	-1.54334e-16		-6.104	5.13284e-16		-3.256	-1.85283e-17		-1.888	4.52445e-16		-1.092	1.45578e-15		-1.056	7.22984e-17		-0.192	3.07388e-17		-1.232	1.18191e-16		-0.108	1.85767e-16		7.44	0.0346368
-4.852	9.14638e-16		-0.336	-3.84843e-17		-0.356	-3.6608e-16		-5.792	6.83755e-15		-4.832	-3.2311e-16		-0.188	-1.54334e-16		-6.1	5.13284e-16		-3.252	-1.85283e-17		-1.884	4.52445e-16		-1.088	1.45578e-15		-1.052	7.22984e-17		-0.188	3.07388e-17		-1.228	1.18191e-16		-0.104	1.85767e-16		7.48	0.0346829
-4.848	9.14638e-16		-0.332	-3.84843e-17		-0.352	-3.6608e-16		-5.788	6.83755e-15		-4.828	-3.2311e-16		-0.184	-1.54334e-16		-6.096	5.13284e-16		-3.248	-1.85283e-17		-1.88	4.52445e-16		-1.084	1.45578e-15		-1.048	7.22984e-17		-0.184	3.07388e-17		-1.224	1.18191e-16		-0.1	1.85767e-16		7.52	0.0347269
-4.844	9.14638e-16		-0.328	-3.84843e-17		-0.348	-3.6608e-16		-5.784	6.83755e-15		-4.824	-3.2311e-16		-0.18	-1.54334e-16		-6.092	5.13284e-16		-3.244	-1.85283e-17		-1.876	4.52445e-16		-1.08	1.45578e-15		-1.044	7.22984e-17		-0.18	3.07388e-17		-1.22	1.18191e-16		-0.096	1.85767e-16		7.56	0.0347973
-4.84	9.14638e-16		-0.324	-3.84843e-17		-0.344	-3.6608e-16		-5.78	6.83755e-15		-4.82	-3.2311e-16		-0.176	-1.54334e-16		-6.088	5.13284e-16		-3.24	-1.85283e-17		-1.872	4.52445e-16		-1.076	1.45578e-15		-1.04	7.22984e-17		-0.176	3.07388e-17		-1.216	1.18191e-16		-0.092	1.85767e-16		7.6	0.0349078
-4.836	9.14638e-16		-0.32	-3.84843e-17		-0.34	-3.6608e-16		-5.776	6.83755e-15		-4.816	-3.2311e-16		-0.172	-1.54334e-16		-6.084	5.13284e-16		-3.236	-1.85283e-17		-1.868	4.52445e-16		-1.072	1.45578e-15		-1.036	7.22984e-17		-0.172	3.07388e-17		-1.212	1.18191e-16		-0.088	1.85767e-16		7.64	0.0350435
-4.832	9.14638e-16		-0.316	-3.84843e-17		-0.336	-3.6608e-16		-5.772	6.83755e-15		-4.812	-3.2311e-16		-0.168	-1.54334e-16		-6.08	5.13284e-16		-3.232	-1.85283e-17		-1.864	4.52445e-16		-1.068	1.45578e-15		-1.032	7.22984e-17		-0.168	3.07388e-17		-1.208	1.18191e-16		-0.084	1.85767e-16		7.68	0.0351294
-4.828	9.14638e-16		-0.312	-3.84843e-17		-0.332	-3.6608e-16		-5.768	6.83755e-15		-4.808	-3.2311e-16		-0.164	-1.54334e-16		-6.076	5.13284e-16		-3.228	-1.85283e-17		-1.86	4.52445e-16		-1.064	1.45578e-15		-1.028	7.22984e-17		-0.164	3.07388e-17		-1.204	1.18191e-16		-0.08	1.85767e-16		7.72	0.0351462
-4.824	9.14638e-16		-0.308	-3.84843e-17		-0.328	-3.6608e-16		-5.764	6.83755e-15		-4.804	-3.2311e-16		-0.16	-1.54334e-16		-6.072	5.13284e-16		-3.224	-1.85283e-17		-1.856	4.52445e-16		-1.06	1.45578e-15		-1.024	7.22984e-17		-0.16	3.07388e-17		-1.2	1.18191e-16		-0.076	1.85767e-16		7.76	0.0352643
-4.82	9.14638e-16		-0.304	-3.84843e-17		-0.324	-3.6608e-16		-5.76	6.83755e-15		-4.8	-3.2311e-16		-0.156	-1.54334e-16		-6.068	5.13284e-16		-3.22	-1.85283e-17		-1.852	4.52445e-16		-1.056	1.45578e-15		-1.02	7.22984e-17		-0.156	3.07388e-17		-1.196	1.18191e-16		-0.072	1.85767e-16		7.8	0.0352841
-4.816	9.14638e-16		-0.3	-3.84843e-17		-0.32	-3.6608e-16		-5.756	6.83755e-15		-4.796	-3.2311e-16		-0.152	-1.54334e-16		-6.064	5.13284e-16		-3.216	-1.85283e-17		-1.848	4.52445e-16		-1.052	1.45578e-15		-1.016	7.22984e-17		-0.152	3.07388e-17		-1.192	1.18191e-16		-0.068	1.85767e-16		7.84	0.0353455
-4.812	9.14638e-16		-0.296	-3.84843e-17		-0.316	-3.6608e-16		-5.752	6.83755e-15		-4.792	-3.2311e-16		-0.148	-1.54334e-16		-6.06	5.13284e-16		-3.212	-1.85283e-17		-1.844	4.52445e-16		-1.048	1.45578e-15		-1.012	7.22984e-17		-0.148	3.07388e-17		-1.188	1.18191e-16		-0.064	1.85767e-16		7.88	0.0353966
-4.808	9.14638e-16		-0.292	-3.84843e-17		-0.312	-3.6608e-16		-5.748	6.83755e-15		-4.788	-3.2311e-16		-0.144	-1.54334e-16		-6.056	5.13284e-16		-3.208	-1.85283e-17		-1.84	4.52445e-16		-1.044	1.45578e-15		-1.008	7.22984e-17		-0.144	3.07388e-17		-1.184	1.18191e-16		-0.06	1.85767e-16		7.92	0.0354818
-4.804	9.14638e-16		-0.288	-3.84843e-17		-0.308	-3.6608e-16		-5.744	6.83755e-15		-4.784	-3.2311e-16		-0.14	-1.54334e-16		-6.052	5.13284e-16		-3.204	-1.85283e-17		-1.836	4.52445e-16		-1.04	1.45578e-15		-1.004	7.22984e-17		-0.14	3.07388e-17		-1.18	1.18191e-16		-0.056	1.85767e-16		7.96	0.0354956
-4.8	9.14638e-16		-0.284	-3.84843e-17		-0.304	-3.6608e-16		-5.74	6.83755e-15		-4.78	-3.2311e-16		-0.136	-1.54334e-16		-6.048	5.13284e-16		-3.2	-1.85283e-17		-1.832	4.52445e-16		-1.036	1.45578e-15		-1	7.22984e-17		-0.136	3.07388e-17		-1.176	1.18191e-16		-0.052	1.85767e-16		8	0.0355038
-4.796	9.14638e-16		-0.28	-3.84843e-17		-0.3	-3.6608e-16		-5.736	6.83755e-15		-4.776	-3.2311e-16		-0.132	-1.54334e-16		-6.044	5.13284e-16		-3.196	-1.85283e-17		-1.828	4.52445e-16		-1.032	1.45578e-15		-0.996	7.22984e-17		-0.132	3.07388e-17		-1.172	1.18191e-16		-0.048	1.85767e-16		8.04	0.0355228
-4.792	9.14638e-16		-0.276	-3.84843e-17		-0.296	-3.6608e-16		-5.732	6.83755e-15		-4.772	-3.2311e-16		-0.128	-1.54334e-16		-6.04	5.13284e-16		-3.192	-1.85283e-17		-1.824	4.52445e-16		-1.028	1.45578e-15		-0.992	7.22984e-17		-0.128	3.07388e-17		-1.168	1.18191e-16		-0.044	1.85767e-16		8.08	0.0356097
-4.788	9.14638e-16		-0.272	-3.84843e-17		-0.292	-3.6608e-16		-5.728	6.83755e-15		-4.768	-3.2311e-16		-0.124	-1.54334e-16		-6.036	5.13284e-16		-3.188	-1.85283e-17		-1.82	4.52445e-16		-1.024	1.45578e-15		-0.988	7.22984e-17		-0.124	3.07388e-17		-1.164	1.18191e-16		-0.04	1.85767e-16		8.12	0.0356704
-4.784	9.14638e-16		-0.268	-3.84843e-17		-0.288	-3.6608e-16		-5.724	6.83755e-15		-4.764	-3.2311e-16		-0.12	-1.54334e-16		-6.032	5.13284e-16		-3.184	-1.85283e-17		-1.816	4.52445e-16		-1.02	1.45578e-15		-0.984	7.22984e-17		-0.12	3.07388e-17		-1.16	1.18191e-16		-0.036	1.85767e-16		8.16	0.0356649
-4.78	9.14638e-16		-0.264	-3.84843e-17		-0.284	-3.6608e-16		-5.72	6.83755e-15		-4.76	-3.2311e-16		-0.116	-1.54334e-16		-6.028	5.13284e-16		-3.18	-1.85283e-17		-1.812	4.52445e-16		-1.016	1.45578e-15		-0.98	7.22984e-17		-0.116	3.07388e-17		-1.156	1.18191e-16		-0.032	1.85767e-16		8.2	0.035656
-4.776	9.14638e-16		-0.26	-3.84843e-17		-0.28	-3.6608e-16		-5.716	6.83755e-15		-4.756	-3.2311e-16		-0.112	-1.54334e-16		-6.024	5.13284e-16		-3.176	-1.85283e-17		-1.808	4.52445e-16		-1.012	1.45578e-15		-0.976	7.22984e-17		-0.112	3.07388e-17		-1.152	1.18191e-16		-0.028	1.85767e-16		8.24	0.035638
-4.772	9.14638e-16		-0.256	-3.84843e-17		-0.276	-3.6608e-16		-5.712	6.83755e-15		-4.752	-3.2311e-16		-0.108	-1.54334e-16		-6.02	5.13284e-16		-3.172	-1.85283e-17		-1.804	4.52445e-16		-1.008	1.45578e-15		-0.972	7.22984e-17		-0.108	3.07388e-17		-1.148	1.18191e-16		-0.024	1.85767e-16		8.28	0.0356264
-4.768	9.14638e-16		-0.252	-3.84843e-17		-0.272	-3.6608e-16		-5.708	6.83755e-15		-4.748	-3.2311e-16		-0.104	-1.54334e-16		-6.016	5.13284e-16		-3.168	-1.85283e-17		-1.8	4.52445e-16		-1.004	1.45578e-15		-0.968	7.22984e-17		-0.104	3.07388e-17		-1.144	1.18191e-16		-0.02	1.85767e-16		8.32	0.0356362
-4.764	9.14638e-16		-0.248	-3.84843e-17		-0.268	-3.6608e-16		-5.704	6.83755e-15		-4.744	-3.2311e-16		-0.1	-1.54334e-16		-6.012	5.13284e-16		-3.164	-1.85283e-17		-1.796	4.52445e-16		-1	1.45578e-15		-0.964	7.22984e-17		-0.1	3.07388e-17		-1.14	1.18191e-16		-0.016	1.85767e-16		8.36	0.0356403
-4.76	9.14638e-16		-0.244	-3.84843e-17		-0.264	-3.6608e-16		-5.7	6.83755e-15		-4.74	-3.2311e-16		-0.096	-1.54334e-16		-6.008	5.13284e-16		-3.16	-1.85283e-17		-1.792	4.52445e-16		-0.996	1.45578e-15		-0.96	7.22984e-17		-0.096	3.07388e-17		-1.136	1.18191e-16		-0.012	1.85767e-16		8.4	0.0356338
-4.756	9.14638e-16		-0.24	-3.84843e-17		-0.26	-3.6608e-16		-5.696	6.83755e-15		-4.736	-3.2311e-16		-0.092	-1.54334e-16		-6.004	5.13284e-16		-3.156	-1.85283e-17		-1.788	4.52445e-16		-0.992	1.45578e-15		-0.956	7.22984e-17		-0.092	3.07388e-17		-1.132	1.18191e-16		-0.008	1.85767e-16		8.44	0.0356221
-4.752	9.14638e-16		-0.236	-3.84843e-17		-0.256	-3.6608e-16		-5.692	6.83755e-15		-4.732	-3.2311e-16		-0.088	-1.54334e-16		-6	5.13284e-16		-3.152	-1.85283e-17		-1.784	4.52445e-16		-0.988	1.45578e-15		-0.952	7.22984e-17		-0.088	3.07388e-17		-1.128	1.18191e-16		-0.004	1.85767e-16		8.48	0.0356519
-4.748	9.14638e-16		-0.232	-3.84843e-17		-0.252	-3.6608e-16		-5.688	6.83755e-15		-4.728	-3.2311e-16		-0.084	-1.54334e-16		-5.996	5.13284e-16		-3.148	-1.85283e-17		-1.78	4.52445e-16		-0.984	1.45578e-15		-0.948	7.22984e-17		-0.084	3.07388e-17		-1.124	1.18191e-16		0	1.85767e-16		8.52	0.0356581
-4.744	9.14638e-16		-0.228	-3.84843e-17		-0.248	-3.6608e-16		-5.684	6.83755e-15		-4.724	-3.2311e-16		-0.08	-1.54334e-16		-5.992	5.13284e-16		-3.144	-1.85283e-17		-1.776	4.52445e-16		-0.98	1.45578e-15		-0.944	7.22984e-17		-0.08	3.07388e-17		-1.12	1.18191e-16		0.004	0.001075		8.56	0.0356756
-4.74	9.14638e-16		-0.224	-3.84843e-17		-0.244	-3.6608e-16		-5.68	6.83755e-15		-4.72	-3.2311e-16		-0.076	-1.54334e-16		-5.988	5.13284e-16		-3.14	-1.85283e-17		-1.772	4.52445e-16		-0.976	1.45578e-15		-0.94	7.22984e-17		-0.076	3.07388e-17		-1.116	1.18191e-16		0.008	0.00451825		8.6	0.0356816
-4.736	9.14638e-16		-0.22	-3.84843e-17		-0.24	-3.6608e-16		-5.676	6.83755e-15		-4.716	-3.2311e-16		-0.072	-1.54334e-16		-5.984	5.13284e-16		-3.136	-1.85283e-17		-1.768	4.52445e-16		-0.972	1.45578e-15		-0.936	7.22984e-17		-0.072	3.07388e-17		-1.112	1.18191e-16		0.012	0.00698792		8.64	0.0356607
-4.732	9.14638e-16		-0.216	-3.84843e-17		-0.236	-3.6608e-16		-5.672	6.83755e-15		-4.712	-3.2311e-16		-0.068	-1.54334e-16		-5.98	5.13284e-16		-3.132	-1.85283e-17		-1.764	4.52445e-16		-0.968	1.45578e-15		-0.932	7.22984e-17		-0.068	3.07388e-17		-1.108	1.18191e-16		0.016	0.00897637		8.68	0.0356649
-4.728	9.14638e-16		-0.212	-3.84843e-17		-0.232	-3.6608e-16		-5.668	6.83755e-15		-4.708	-3.2311e-16		-0.064	-1.54334e-16		-5.976	5.13284e-16		-3.128	-1.85283e-17		-1.76	4.52445e-16		-0.964	1.45578e-15		-0.928	7.22984e-17		-0.064	3.07388e-17		-1.104	1.18191e-16		0.02	0.0106296		8.72	0.0356439
-4.724	9.14638e-16		-0.208	-3.84843e-17		-0.228	-3.6608e-16		-5.664	6.83755e-15		-4.704	-3.2311e-16		-0.06	-1.54334e-16		-5.972	5.13284e-16		-3.124	-1.85283e-17		-1.756	4.52445e-16		-0.96	1.45578e-15		-0.924	7.22984e-17		-0.06	3.07388e-17		-1.1	1.18191e-16		0.024	0.012023		8.76	0.0356251
-4.72	9.14638e-16		-0.204	-3.84843e-17		-0.224	-3.6608e-16		-5.66	6.83755e-15		-4.7	-3.2311e-16		-0.056	-1.54334e-16		-5.968	5.13284e-16		-3.12	-1.85283e-17		-1.752	4.52445e-16		-0.956	1.45578e-15		-0.92	7.22984e-17		-0.056	3.07388e-17		-1.096	1.18191e-16		0.028	0.0132915		8.8	0.035628
-4.716	9.14638e-16		-0.2	-3.84843e-17		-0.22	-3.6608e-16		-5.656	6.83755e-15		-4.696	-3.2311e-16		-0.052	-1.54334e-16		-5.964	5.13284e-16		-3.116	-1.85283e-17		-1.748	4.52445e-16		-0.952	1.45578e-15		-0.916	7.22984e-17		-0.052	3.07388e-17		-1.092	1.18191e-16		0.032	0.0142469		8.84	0.0356242
-4.712	9.14638e-16		-0.196	-3.84843e-17		-0.216	-3.6608e-16		-5.652	6.83755e-15		-4.692	-3.2311e-16		-0.048	-1.54334e-16		-5.96	5.13284e-16		-3.112	-1.85283e-17		-1.744	4.52445e-16		-0.948	1.45578e-15		-0.912	7.22984e-17		-0.048	3.07388e-17		-1.088	1.18191e-16		0.036	0.0151958		8.88	0.0356532
-4.708	9.14638e-16		-0.192	-3.84843e-17		-0.212	-3.6608e-16		-5.648	6.83755e-15		-4.688	-3.2311e-16		-0.044	-1.54334e-16		-5.956	5.13284e-16		-3.108	-1.85283e-17		-1.74	4.52445e-16		-0.944	1.45578e-15		-0.908	7.22984e-17		-0.044	3.07388e-17		-1.084	1.18191e-16		0.04	0.0160084		8.92	0.035702
-4.704	9.14638e-16		-0.188	-3.84843e-17		-0.208	-3.6608e-16		-5.644	6.83755e-15		-4.684	-3.2311e-16		-0.04	-1.54334e-16		-5.952	5.13284e-16		-3.104	-1.85283e-17		-1.736	4.52445e-16		-0.94	1.45578e-15		-0.904	7.22984e-17		-0.04	3.07388e-17		-1.08	1.18191e-16		0.044	0.0167711		8.96	0.0356842
-4.7	9.14638e-16		-0.184	-3.84843e-17		-0.204	-3.6608e-16		-5.64	6.83755e-15		-4.68	-3.2311e-16		-0.036	-1.54334e-16		-5.948	5.13284e-16		-3.1	-1.85283e-17		-1.732	4.52445e-16		-0.936	1.45578e-15		-0.9	7.22984e-17		-0.036	3.07388e-17		-1.076	1.18191e-16		0.048	0.0174917		9	0.0356792
-4.696	9.14638e-16		-0.18	-3.84843e-17		-0.2	-3.6608e-16		-5.636	6.83755e-15		-4.676	-3.2311e-16		-0.032	-1.54334e-16		-5.944	5.13284e-16		-3.096	-1.85283e-17		-1.728	4.52445e-16		-0.932	1.45578e-15		-0.896	7.22984e-17		-0.032	3.07388e-17		-1.072	1.18191e-16		0.052	0.0180863		9.04	0.0357017
-4.692	9.14638e-16		-0.176	-3.84843e-17		-0.196	-3.6608e-16		-5.632	6.83755e-15		-4.672	-3.2311e-16		-0.028	-1.54334e-16		-5.94	5.13284e-16		-3.092	-1.85283e-17		-1.724	4.52445e-16		-0.928	1.45578e-15		-0.892	7.22984e-17		-0.028	3.07388e-17		-1.068	1.18191e-16		0.056	0.0186613		9.08	0.035739
-4.688	9.14638e-16		-0.172	-3.84843e-17		-0.192	-3.6608e-16		-5.628	6.83755e-15		-4.668	-3.2311e-16		-0.024	-1.54334e-16		-5.936	5.13284e-16		-3.088	-1.85283e-17		-1.72	4.52445e-16		-0.924	1.45578e-15		-0.888	7.22984e-17		-0.024	3.07388e-17		-1.064	1.18191e-16		0.06	0.0192172		9.12	0.0357885
-4.684	9.14638e-16		-0.168	-3.84843e-17		-0.188	-3.6608e-16		-5.624	6.83755e-15		-4.664	-3.2311e-16		-0.02	-1.54334e-16		-5.932	5.13284e-16		-3.084	-1.85283e-17		-1.716	4.52445e-16		-0.92	1.45578e-15		-0.884	7.22984e-17		-0.02	3.07388e-17		-1.06	1.18191e-16		0.064	0.0197491		9.16	0.0358047
-4.68	9.14638e-16		-0.164	-3.84843e-17		-0.184	-3.6608e-16		-5.62	6.83755e-15		-4.66	-3.2311e-16		-0.016	-1.54334e-16		-5.928	5.13284e-16		-3.08	-1.85283e-17		-1.712	4.52445e-16		-0.916	1.45578e-15		-0.88	7.22984e-17		-0.016	3.07388e-17		-1.056	1.18191e-16		0.068	0.0202087		9.2	0.0358329
-4.676	9.14638e-16		-0.16	-3.84843e-17		-0.18	-3.6608e-16		-5.616	6.83755e-15		-4.656	-3.2311e-16		-0.012	-1.54334e-16		-5.924	5.13284e-16		-3.076	-1.85283e-17		-1.708	4.52445e-16		-0.912	1.45578e-15		-0.876	7.22984e-17		-0.012	3.07388e-17		-1.052	1.18191e-16		0.072	0.0206573		9.24	0.0359138
-4.672	9.14638e-16		-0.156	-3.84843e-17		-0.176	-3.6608e-16		-5.612	6.83755e-15		-4.652	-3.2311e-16		-0.008	-1.54334e-16		-5.92	5.13284e-16		-3.072	-1.85283e-17		-1.704	4.52445e-16		-0.908	1.45578e-15		-0.872	7.22984e-17		-0.008	3.07388e-17		-1.048	1.18191e-16		0.076	0.0210962		9.28	0.0360072
-4.668	9.14638e-16		-0.152	-3.84843e-17		-0.172	-3.6608e-16		-5.608	6.83755e-15		-4.648	-3.2311e-16		-0.004	-1.54334e-16		-5.916	5.13284e-16		-3.068	-1.85283e-17		-1.7	4.52445e-16		-0.904	1.45578e-15		-0.868	7.22984e-17		-0.004	3.07388e-17		-1.044	1.18191e-16		0.08	0.0215257		9.32	0.0360725
-4.664	9.14638e-16		-0.148	-3.84843e-17		-0.168	-3.6608e-16		-5.604	6.83755e-15		-4.644	-3.2311e-16		0	-1.54334e-16		-5.912	5.13284e-16		-3.064	-1.85283e-17		-1.696	4.52445e-16		-0.9	1.45578e-15		-0.864	7.22984e-17		0	3.07388e-17		-1.04	1.18191e-16		0.084	0.0219061		9.36	0.0361075
-4.66	9.14638e-16		-0.144	-3.84843e-17		-0.164	-3.6608e-16		-5.6	6.83755e-15		-4.64	-3.2311e-16		0.004	0.000316204		-5.908	5.13284e-16		-3.06	-1.85283e-17		-1.692	4.52445e-16		-0.896	1.45578e-15		-0.86	7.22984e-17		0.004	0.000873423		-1.036	1.18191e-16		0.088	0.0222878		9.4	0.0361443
-4.656	9.14638e-16		-0.14	-3.84843e-17		-0.16	-3.6608e-16		-5.596	6.83755e-15		-4.636	-3.2311e-16		0.008	0.00284441		-5.904	5.13284e-16		-3.056	-1.85283e-17		-1.688	4.52445e-16		-0.892	1.45578e-15		-0.856	7.22984e-17		0.008	0.00423939		-1.032	1.18191e-16		0.092	0.022626		9.44	0.0361957
-4.652	9.14638e-16		-0.136	-3.84843e-17		-0.156	-3.6608e-16		-5.592	6.83755e-15		-4.632	-3.2311e-16		0.012	0.00492202		-5.9	5.13284e-16		-3.052	-1.85283e-17		-1.684	4.52445e-16		-0.888	1.45578e-15		-0.852	7.22984e-17		0.012	0.00641464		-1.028	1.18191e-16		0.096	0.023025		9.48	0.0362434
-4.648	9.14638e-16		-0.132	-3.84843e-17		-0.152	-3.6608e-16		-5.588	6.83755e-15		-4.628	-3.2311e-16		0.016	0.00626888		-5.896	5.13284e-16		-3.048	-1.85283e-17		-1.68	4.52445e-16		-0.884	1.45578e-15		-0.848	7.22984e-17		0.016	0.00791469		-1.024	1.18191e-16		0.1	0.0233229		9.52	0.0362902
-4.644	9.14638e-16		-0.128	-3.84843e-17		-0.148	-3.6608e-16		-5.584	6.83755e-15		-4.624	-3.2311e-16		0.02	0.00746047		-5.892	5.13284e-16		-3.044	-1.85283e-17		-1.676	4.52445e-16		-0.88	1.45578e-15		-0.844	7.22984e-17		0.02	0.00905586		-1.02	1.18191e-16		0.104	0.023678		9.56	0.0363678
-4.64	9.14638e-16		-0.124	-3.84843e-17		-0.144	-3.6608e-16		-5.58	6.83755e-15		-4.62	-3.2311e-16		0.024	0.0082235		-5.888	5.13284e-16		-3.04	-1.85283e-17		-1.672	4.52445e-16		-0.876	1.45578e-15		-0.84	7.22984e-17		0.024	0.00997173		-1.016	1.18191e-16		0.108	0.0240268		9.6	0.0364022
-4.636	9.14638e-16		-0.12	-3.84843e-17		-0.14	-3.6608e-16		-5.576	6.83755e-15		-4.616	-3.2311e-16		0.028	0.00905532		-5.884	5.13284e-16		-3.036	-1.85283e-17		-1.668	4.52445e-16		-0.872	1.45578e-15		-0.836	7.22984e-17		0.028	0.0106866		-1.012	1.18191e-16		0.112	0.0242767		9.64	0.0364693
-4.632	9.14638e-16		-0.116	-3.84843e-17		-0.136	-3.6608e-16		-5.572	6.83755e-15		-4.612	-3.2311e-16		0.032	0.00960146		-5.88	5.13284e-16		-3.032	-1.85283e-17		-1.664	4.52445e-16		-0.868	1.45578e-15		-0.832	7.22984e-17		0.032	0.0112772		-1.008	1.18191e-16		0.116	0.0245778		9.68	0.0364883
-4.628	9.14638e-16		-0.112	-3.84843e-17		-0.132	-3.6608e-16		-5.568	6.83755e-15		-4.608	-3.2311e-16		0.036	0.0102387		-5.876	5.13284e-16		-3.028	-1.85283e-17		-1.66	4.52445e-16		-0.864	1.45578e-15		-0.828	7.22984e-17		0.036	0.0117003		-1.004	1.18191e-16		0.12	0.0248257		9.72	0.0364754
-4.624	9.14638e-16		-0.108	-3.84843e-17		-0.128	-3.6608e-16		-5.564	6.83755e-15		-4.604	-3.2311e-16		0.04	0.0106522		-5.872	5.13284e-16		-3.024	-1.85283e-17		-1.656	4.52445e-16		-0.86	1.45578e-15		-0.824	7.22984e-17		0.04	0.0121706		-1	1.18191e-16		0.124	0.0251364		9.76	0.0364934
-4.62	9.14638e-16		-0.104	-3.84843e-17		-0.124	-3.6608e-16		-5.56	6.83755e-15		-4.6	-3.2311e-16		0.044	0.0111009		-5.868	5.13284e-16		-3.02	-1.85283e-17		-1.652	4.52445e-16		-0.856	1.45578e-15		-0.82	7.22984e-17		0.044	0.0125378		-0.996	1.18191e-16		0.128	0.0253996		9.8	0.0365251
-4.616	9.14638e-16		-0.1	-3.84843e-17		-0.12	-3.6608e-16		-5.556	6.83755e-15		-4.596	-3.2311e-16		0.048	0.0114587		-5.864	5.13284e-16		-3.016	-1.85283e-17		-1.648	4.52445e-16		-0.852	1.45578e-15		-0.816	7.22984e-17		0.048	0.0128961		-0.992	1.18191e-16		0.132	0.0256782		9.84	0.0365286
-4.612	9.14638e-16		-0.096	-3.84843e-17		-0.116	-3.6608e-16		-5.552	6.83755e-15		-4.592	-3.2311e-16		0.052	0.0119156		-5.86	5.13284e-16		-3.012	-1.85283e-17		-1.644	4.52445e-16		-0.848	1.45578e-15		-0.812	7.22984e-17		0.052	0.0132954		-0.988	1.18191e-16		0.136	0.0259501		9.88	0.036504
-4.608	9.14638e-16		-0.092	-3.84843e-17		-0.112	-3.6608e-16		-5.548	6.83755e-15		-4.588	-3.2311e-16		0.056	0.0122364		-5.856	5.13284e-16		-3.008	-1.85283e-17		-1.64	4.52445e-16		-0.844	1.45578e-15		-0.808	7.22984e-17		0.056	0.0135458		-0.984	1.18191e-16		0.14	0.0262312		9.92	0.0365441
-4.604	9.14638e-16		-0.088	-3.84843e-17		-0.108	-3.6608e-16		-5.544	6.83755e-15		-4.584	-3.2311e-16		0.06	0.0124413		-5.852	5.13284e-16		-3.004	-1.85283e-17		-1.636	4.52445e-16		-0.84	1.45578e-15		-0.804	7.22984e-17		0.06	0.0138013		-0.98	1.18191e-16		0.144	0.0265106		9.96	0.0365637
-4.6	9.14638e-16		-0.084	-3.84843e-17		-0.104	-3.6608e-16		-5.54	6.83755e-15		-4.58	-3.2311e-16		0.064	0.0129168		-5.848	5.13284e-16		-3	-1.85283e-17		-1.632	4.52445e-16		-0.836	1.45578e-15		-0.8	7.22984e-17		0.064	0.0140349		-0.976	1.18191e-16		0.148	0.0267475		10	0.0365925
-4.596	9.14638e-16		-0.08	-3.84843e-17		-0.1	-3.6608e-16		-5.536	6.83755e-15		-4.576	-3.2311e-16		0.068	0.013052		-5.844	5.13284e-16		-2.996	-1.85283e-17		-1.628	4.52445e-16		-0.832	1.45578e-15		-0.796	7.22984e-17		0.068	0.0142879		-0.972	1.18191e-16		0.152	0.0269653		10.04	0.0365975
-4.592	9.14638e-16		-0.076	-3.84843e-17		-0.096	-3.6608e-16		-5.532	6.83755e-15		-4.572	-3.2311e-16		0.072	0.0135634		-5.84	5.13284e-16		-2.992	-1.85283e-17		-1.624	4.52445e-16		-0.828	1.45578e-15		-0.792	7.22984e-17		0.072	0.0145079		-0.968	1.18191e-16		0.156	0.027176		10.08	0.0365795
-4.588	9.14638e-16		-0.072	-3.84843e-17		-0.092	-3.6608e-16		-5.528	6.83755e-15		-4.568	-3.2311e-16		0.076	0.0138219		-5.836	5.13284e-16		-2.988	-1.85283e-17		-1.62	4.52445e-16		-0.824	1.45578e-15		-0.788	7.22984e-17		0.076	0.0147024		-0.964	1.18191e-16		0.16	0.0274822		10.12	0.0366234
-4.584	9.14638e-16		-0.068	-3.84843e-17		-0.088	-3.6608e-16		-5.524	6.83755e-15		-4.564	-3.2311e-16		0.08	0.0142277		-5.832	5.13284e-16		-2.984	-1.85283e-17		-1.616	4.52445e-16		-0.82	1.45578e-15		-0.784	7.22984e-17		0.08	0.0149008		-0.96	1.18191e-16		0.164	0.0277254		10.16	0.0366632
-4.58	9.14638e-16		-0.064	-3.84843e-17		-0.084	-3.6608e-16		-5.52	6.83755e-15		-4.56	-3.2311e-16		0.084	0.0144159		-5.828	5.13284e-16		-2.98	-1.85283e-17		-1.612	4.52445e-16		-0.816	1.45578e-15		-0.78	7.22984e-17		0.084	0.015132		-0.956	1.18191e-16		0.168	0.0280453		10.2	0.0367172
-4.576	9.14638e-16		-0.06	-3.84843e-17		-0.08	-3.6608e-16		-5.516	6.83755e-15		-4.556	-3.2311e-16		0.088	0.0147938		-5.824	5.13284e-16		-2.976	-1.85283e-17		-1.608	4.52445e-16		-0.812	1.45578e-15		-0.776	7.22984e-17		0.088	0.0152673		-0.952	1.18191e-16		0.172	0.0282043		10.24	0.0367554
-4.572	9.14638e-16		-0.056	-3.84843e-17		-0.076	-3.6608e-16		-5.512	6.83755e-15		-4.552	-3.2311e-16		0.092	0.0150076		-5.82	5.13284e-16		-2.972	-1.85283e-17		-1.604	4.52445e-16		-0.808	1.45578e-15		-0.772	7.22984e-17		0.092	0.0154339		-0.948	1.18191e-16		0.176	0.0284227		10.28	0.0368167
-4.568	9.14638e-16		-0.052	-3.84843e-17		-0.072	-3.6608e-16		-5.508	6.83755e-15		-4.548	-3.2311e-16		0.096	0.0154014		-5.816	5.13284e-16		-2.968	-1.85283e-17		-1.6	4.52445e-16		-0.804	1.45578e-15		-0.768	7.22984e-17		0.096	0.0156151		-0.944	1.18191e-16		0.18	0.0287001		10.32	0.0368863
-4.564	9.14638e-16		-0.048	-3.84843e-17		-0.068	-3.6608e-16		-5.504	6.83755e-15		-4.544	-3.2311e-16		0.1	0.0156978		-5.812	5.13284e-16		-2.964	-1.85283e-17		-1.596	4.52445e-16		-0.8	1.45578e-15		-0.764	7.22984e-17		0.1	0.0157647		-0.94	1.18191e-16		0.184	0.028982		10.36	0.0369415
-4.56	9.14638e-16		-0.044	-3.84843e-17		-0.064	-3.6608e-16		-5.5	6.83755e-15		-4.54	-3.2311e-16		0.104	0.0159676		-5.808	5.13284e-16		-2.96	-1.85283e-17		-1.592	4.52445e-16		-0.796	1.45578e-15		-0.76	7.22984e-17		0.104	0.0159706		-0.936	1.18191e-16		0.188	0.0291771		10.4	0.0370431
-4.556	9.14638e-16		-0.04	-3.84843e-17		-0.06	-3.6608e-16		-5.496	6.83755e-15		-4.536	-3.2311e-16		0.108	0.0163266		-5.804	5.13284e-16		-2.956	-1.85283e-17		-1.588	4.52445e-16		-0.792	1.45578e-15		-0.756	7.22984e-17		0.108	0.0161702		-0.932	1.18191e-16		0.192	0.0294121		10.44	0.0371089
-4.552	9.14638e-16		-0.036	-3.84843e-17		-0.056	-3.6608e-16		-5.492	6.83755e-15		-4.532	-3.2311e-16		0.112	0.0165772		-5.8	5.13284e-16		-2.952	-1.85283e-17		-1.584	4.52445e-16		-0.788	1.45578e-15		-0.752	7.22984e-17		0.112	0.0163442		-0.928	1.18191e-16		0.196	0.0296971		10.48	0.037178
-4.548	9.14638e-16		-0.032	-3.84843e-17		-0.052	-3.6608e-16		-5.488	6.83755e-15		-4.528	-3.2311e-16		0.116	0.0168579		-5.796	5.13284e-16		-2.948	-1.85283e-17		-1.58	4.52445e-16		-0.784	1.45578e-15		-0.748	7.22984e-17		0.116	0.0164671		-0.924	1.18191e-16		0.2	0.0299716		10.52	0.0372218
-4.544	9.14638e-16		-0.028	-3.84843e-17		-0.048	-3.6608e-16		-5.484	6.83755e-15		-4.524	-3.2311e-16		0.12	0.0171072		-5.792	5.13284e-16		-2.944	-1.85283e-17		-1.576	4.52445e-16		-0.78	1.45578e-15		-0.744	7.22984e-17		0.12	0.0165925		-0.92	1.18191e-16		0.204	0.0302267		10.56	0.0373042
-4.54	9.14638e-16		-0.024	-3.84843e-17		-0.044	-3.6608e-16		-5.48	6.83755e-15		-4.52	-3.2311e-16		0.124	0.0173195		-5.788	5.13284e-16		-2.94	-1.85283e-17		-1.572	4.52445e-16		-0.776	1.45578e-15		-0.74	7.22984e-17		0.124	0.0167406		-0.916	1.18191e-16		0.208	0.0304559		10.6	0.0373793
-4.536	9.14638e-16		-0.02	-3.84843e-17		-0.04	-3.6608e-16		-5.476	6.83755e-15		-4.516	-3.2311e-16		0.128	0.0175578		-5.784	5.13284e-16		-2.936	-1.85283e-17		-1.568	4.52445e-16		-0.772	1.45578e-15		-0.736	7.22984e-17		0.128	0.016911		-0.912	1.18191e-16		0.212	0.0306102		10.64	0.0374499
-4.532	9.14638e-16		-0.016	-3.84843e-17		-0.036	-3.6608e-16		-5.472	6.83755e-15		-4.512	-3.2311e-16		0.132	0.0178455		-5.78	5.13284e-16		-2.932	-1.85283e-17		-1.564	4.52445e-16		-0.768	1.45578e-15		-0.732	7.22984e-17		0.132	0.0170897		-0.908	1.18191e-16		0.216	0.0308444		10.68	0.0374811
-4.528	9.14638e-16		-0.012	-3.84843e-17		-0.032	-3.6608e-16		-5.468	6.83755e-15		-4.508	-3.2311e-16		0.136	0.0181069		-5.776	5.13284e-16		-2.928	-1.85283e-17		-1.56	4.52445e-16		-0.764	1.45578e-15		-0.728	7.22984e-17		0.136	0.0171824		-0.904	1.18191e-16		0.22	0.0310525		10.72	0.0375419
-4.524	9.14638e-16		-0.008	-3.84843e-17		-0.028	-3.6608e-16		-5.464	6.83755e-15		-4.504	-3.2311e-16		0.14	0.0183613		-5.772	5.13284e-16		-2.924	-1.85283e-17		-1.556	4.52445e-16		-0.76	1.45578e-15		-0.724	7.22984e-17		0.14	0.0172975		-0.9	1.18191e-16		0.224	0.0312495		10.76	0.0376233
-4.52	9.14638e-16		-0.004	-3.84843e-17		-0.024	-3.6608e-16		-5.46	6.83755e-15		-4.5	-3.2311e-16		0.144	0.0186661		-5.768	5.13284e-16		-2.92	-1.85283e-17		-1.552	4.52445e-16		-0.756	1.45578e-15		-0.72	7.22984e-17		0.144	0.017392		-0.896	1.18191e-16		0.228	0.0314222		10.8	0.0376687
-4.516	9.14638e-16		0	-3.84843e-17		-0.02	-3.6608e-16		-5.456	6.83755e-15		-4.496	-3.2311e-16		0.148	0.0187631		-5.764	5.13284e-16		-2.916	-1.85283e-17		-1.548	4.52445e-16		-0.752	1.45578e-15		-0.716	7.22984e-17		0.148	0.0174703		-0.892	1.18191e-16		0.232	0.0316666		10.84	0.0377452
-4.512	9.14638e-16		0.004	5.9188e-05		-0.016	-3.6608e-16		-5.452	6.83755e-15		-4.492	-3.2311e-16		0.152	0.019086		-5.76	5.13284e-16		-2.912	-1.85283e-17		-1.544	4.52445e-16		-0.748	1.45578e-15		-0.712	7.22984e-17		0.152	0.0176232		-0.888	1.18191e-16		0.236	0.0318416		10.88	0.0377781
-4.508	9.14638e-16		0.008	0.00238082		-0.012	-3.6608e-16		-5.448	6.83755e-15		-4.488	-3.2311e-16		0.156	0.0192141		-5.756	5.13284e-16		-2.908	-1.85283e-17		-1.54	4.52445e-16		-0.744	1.45578e-15		-0.708	7.22984e-17		0.156	0.0177955		-0.884	1.18191e-16		0.24	0.0321729		10.92	0.0377792
-4.504	9.14638e-16		0.012	0.00398343		-0.008	-3.6608e-16		-5.444	6.83755e-15		-4.484	-3.2311e-16		0.16	0.0194631		-5.752	5.13284e-16		-2.904	-1.85283e-17		-1.536	4.52445e-16		-0.74	1.45578e-15		-0.704	7.22984e-17		0.16	0.0178639		-0.88	1.18191e-16		0.244	0.0323018		10.96	0.0378243
-4.5	9.14638e-16		0.016	0.00501294		-0.004	-3.6608e-16		-5.44	6.83755e-15		-4.48	-3.2311e-16		0.164	0.0195853		-5.748	5.13284e-16		-2.9	-1.85283e-17		-1.532	4.52445e-16		-0.736	1.45578e-15		-0.7	7.22984e-17		0.164	0.0179906		-0.876	1.18191e-16		0.248	0.0325925		11	0.0378486
-4.496	9.14638e-16		0.02	0.0058119		0	-3.6608e-16		-5.436	6.83755e-15		-4.476	-3.2311e-16		0.168	0.0198331		-5.744	5.13284e-16		-2.896	-1.85283e-17		-1.528	4.52445e-16		-0.732	1.45578e-15		-0.696	7.22984e-17		0.168	0.0181158		-0.872	1.18191e-16		0.252	0.0327334		11.04	0.0378615
-4.492	9.14638e-16		0.024	0.00643632		0.004	0.000549076		-5.432	6.83755e-15		-4.472	-3.2311e-16		0.172	0.0199604		-5.74	5.13284e-16		-2.892	-1.85283e-17		-1.524	4.52445e-16		-0.728	1.45578e-15		-0.692	7.22984e-17		0.172	0.01822		-0.868	1.18191e-16		0.256	0.0330285		11.08	0.0378971
-4.488	9.14638e-16		0.028	0.00705554		0.008	0.00333074		-5.428	6.83755e-15		-4.468	-3.2311e-16		0.176	0.0202077		-5.736	5.13284e-16		-2.888	-1.85283e-17		-1.52	4.52445e-16		-0.724	1.45578e-15		-0.688	7.22984e-17		0.176	0.0183052		-0.864	1.18191e-16		0.26	0.0332154		11.12	0.0379473
-4.484	9.14638e-16		0.032	0.0074979		0.012	0.00539282		-5.424	6.83755e-15		-4.464	-3.2311e-16		0.18	0.0203834		-5.732	5.13284e-16		-2.884	-1.85283e-17		-1.516	4.52445e-16		-0.72	1.45578e-15		-0.684	7.22984e-17		0.18	0.0184404		-0.86	1.18191e-16		0.264	0.0334604		11.16	0.0379633
-4.48	9.14638e-16		0.036	0.00794707		0.016	0.00693337		-5.42	6.83755e-15		-4.46	-3.2311e-16		0.184	0.0205733		-5.728	5.13284e-16		-2.88	-1.85283e-17		-1.512	4.52445e-16		-0.716	1.45578e-15		-0.68	7.22984e-17		0.184	0.0185801		-0.856	1.18191e-16		0.268	0.0336088		11.2	0.0380032
-4.476	9.14638e-16		0.04	0.00831745		0.02	0.00816323		-5.416	6.83755e-15		-4.456	-3.2311e-16		0.188	0.0207542		-5.724	5.13284e-16		-2.876	-1.85283e-17		-1.508	4.52445e-16		-0.712	1.45578e-15		-0.676	7.22984e-17		0.188	0.018638		-0.852	1.18191e-16		0.272	0.0337794		11.24	0.0380658
-4.472	9.14638e-16		0.044	0.0086721		0.024	0.00926139		-5.412	6.83755e-15		-4.452	-3.2311e-16		0.192	0.0208561		-5.72	5.13284e-16		-2.872	-1.85283e-17		-1.504	4.52445e-16		-0.708	1.45578e-15		-0.672	7.22984e-17		0.192	0.0187394		-0.848	1.18191e-16		0.276	0.0339477		11.28	0.0381175
-4.468	9.14638e-16		0.048	0.00903073		0.028	0.0101211		-5.408	6.83755e-15		-4.448	-3.2311e-16		0.196	0.0210362		-5.716	5.13284e-16		-2.868	-1.85283e-17		-1.5	4.52445e-16		-0.704	1.45578e-15		-0.668	7.22984e-17		0.196	0.0188697		-0.844	1.18191e-16		0.28	0.0341353		11.32	0.0381279
-4.464	9.14638e-16		0.052	0.00931932		0.032	0.0108867		-5.404	6.83755e-15		-4.444	-3.2311e-16		0.2	0.0211678		-5.712	5.13284e-16		-2.864	-1.85283e-17		-1.496	4.52445e-16		-0.7	1.45578e-15		-0.664	7.22984e-17		0.2	0.0189848		-0.84	1.18191e-16		0.284	0.0343499		11.36	0.0381502
-4.46	9.14638e-16		0.056	0.00964491		0.036	0.0115452		-5.4	6.83755e-15		-4.44	-3.2311e-16		0.204	0.0212958		-5.708	5.13284e-16		-2.86	-1.85283e-17		-1.492	4.52445e-16		-0.696	1.45578e-15		-0.66	7.22984e-17		0.204	0.0190509		-0.836	1.18191e-16		0.288	0.0345079		11.4	0.0381752
-4.456	9.14638e-16		0.06	0.00991785		0.04	0.0121149		-5.396	6.83755e-15		-4.436	-3.2311e-16		0.208	0.0214082		-5.704	5.13284e-16		-2.856	-1.85283e-17		-1.488	4.52445e-16		-0.692	1.45578e-15		-0.656	7.22984e-17		0.208	0.0191996		-0.832	1.18191e-16		0.292	0.0346445		11.44	0.0382052
-4.452	9.14638e-16		0.064	0.0101623		0.044	0.0127025		-5.392	6.83755e-15		-4.432	-3.2311e-16		0.212	0.021591		-5.7	5.13284e-16		-2.852	-1.85283e-17		-1.484	4.52445e-16		-0.688	1.45578e-15		-0.652	7.22984e-17		0.212	0.0193673		-0.828	1.18191e-16		0.296	0.0347663		11.48	0.0382493
-4.448	9.14638e-16		0.068	0.0103943		0.048	0.0132089		-5.388	6.83755e-15		-4.428	-3.2311e-16		0.216	0.021713		-5.696	5.13284e-16		-2.848	-1.85283e-17		-1.48	4.52445e-16		-0.684	1.45578e-15		-0.648	7.22984e-17		0.216	0.0194744		-0.824	1.18191e-16		0.3	0.0349894		11.52	0.0382923
-4.444	9.14638e-16		0.072	0.010666		0.052	0.0136634		-5.384	6.83755e-15		-4.424	-3.2311e-16		0.22	0.0219162		-5.692	5.13284e-16		-2.844	-1.85283e-17		-1.476	4.52445e-16		-0.68	1.45578e-15		-0.644	7.22984e-17		0.22	0.0196111		-0.82	1.18191e-16		0.304	0.0351457		11.56	0.0383249
-4.44	9.14638e-16		0.076	0.0108424		0.056	0.014121		-5.38	6.83755e-15		-4.42	-3.2311e-16		0.224	0.0220622		-5.688	5.13284e-16		-2.84	-1.85283e-17		-1.472	4.52445e-16		-0.676	1.45578e-15		-0.64	7.22984e-17		0.224	0.0196813		-0.816	1.18191e-16		0.308	0.0353471		11.6	0.0383324
-4.436	9.14638e-16		0.08	0.0110801		0.06	0.0144781		-5.376	6.83755e-15		-4.416	-3.2311e-16		0.228	0.0221633		-5.684	5.13284e-16		-2.836	-1.85283e-17		-1.468	4.52445e-16		-0.672	1.45578e-15		-0.636	7.22984e-17		0.228	0.0198212		-0.812	1.18191e-16		0.312	0.0355356		11.64	0.0383696
-4.432	9.14638e-16		0.084	0.011332		0.064	0.0149138		-5.372	6.83755e-15		-4.412	-3.2311e-16		0.232	0.0223295		-5.68	5.13284e-16		-2.832	-1.85283e-17		-1.464	4.52445e-16		-0.668	1.45578e-15		-0.632	7.22984e-17		0.232	0.0198829		-0.808	1.18191e-16		0.316	0.0356566		11.68	0.0384035
-4.428	9.14638e-16		0.088	0.0115387		0.068	0.0152827		-5.368	6.83755e-15		-4.408	-3.2311e-16		0.236	0.0224858		-5.676	5.13284e-16		-2.828	-1.85283e-17		-1.46	4.52445e-16		-0.664	1.45578e-15		-0.628	7.22984e-17		0.236	0.0199397		-0.804	1.18191e-16		0.32	0.0358023		11.72	0.0383962
-4.424	9.14638e-16		0.092	0.0117479		0.072	0.015623		-5.364	6.83755e-15		-4.404	-3.2311e-16		0.24	0.0226601		-5.672	5.13284e-16		-2.824	-1.85283e-17		-1.456	4.52445e-16		-0.66	1.45578e-15		-0.624	7.22984e-17		0.24	0.0200825		-0.8	1.18191e-16		0.324	0.0358596		11.76	0.0384162
-4.42	9.14638e-16		0.096	0.0119271		0.076	0.0159902		-5.36	6.83755e-15		-4.4	-3.2311e-16		0.244	0.0227984		-5.668	5.13284e-16		-2.82	-1.85283e-17		-1.452	4.52445e-16		-0.656	1.45578e-15		-0.62	7.22984e-17		0.244	0.0201816		-0.796	1.18191e-16		0.328	0.0360651		11.8	0.038428
-4.416	9.14638e-16		0.1	0.0121107		0.08	0.0162652		-5.356	6.83755e-15		-4.396	-3.2311e-16		0.248	0.0228998		-5.664	5.13284e-16		-2.816	-1.85283e-17		-1.448	4.52445e-16		-0.652	1.45578e-15		-0.616	7.22984e-17		0.248	0.0202648		-0.792	1.18191e-16		0.332	0.0362264		11.84	0.0384651
-4.412	9.14638e-16		0.104	0.0123024		0.084	0.0165957		-5.352	6.83755e-15		-4.392	-3.2311e-16		0.252	0.0230734		-5.66	5.13284e-16		-2.812	-1.85283e-17		-1.444	4.52445e-16		-0.648	1.45578e-15		-0.612	7.22984e-17		0.252	0.0204211		-0.788	1.18191e-16		0.336	0.0363856		11.88	0.0384814
-4.408	9.14638e-16		0.108	0.012452		0.088	0.0168881		-5.348	6.83755e-15		-4.388	-3.2311e-16		0.256	0.0232606		-5.656	5.13284e-16		-2.808	-1.85283e-17		-1.44	4.52445e-16		-0.644	1.45578e-15		-0.608	7.22984e-17		0.256	0.0206038		-0.784	1.18191e-16		0.34	0.0364931		11.92	0.038478
-4.404	9.14638e-16		0.112	0.0126162		0.092	0.0171912		-5.344	6.83755e-15		-4.384	-3.2311e-16		0.26	0.0234028		-5.652	5.13284e-16		-2.804	-1.85283e-17		-1.436	4.52445e-16		-0.64	1.45578e-15		-0.604	7.22984e-17		0.26	0.0207184		-0.78	1.18191e-16		0.344	0.0366574		11.96	0.0384696
-4.4	9.14638e-16		0.116	0.0128295		0.096	0.0175284		-5.34	6.83755e-15		-4.38	-3.2311e-16		0.264	0.0235117		-5.648	5.13284e-16		-2.8	-1.85283e-17		-1.432	4.52445e-16		-0.636	1.45578e-15		-0.6	7.22984e-17		0.264	0.0208308		-0.776	1.18191e-16		0.348	0.0367807		12	0.0384857
-4.396	9.14638e-16		0.12	0.0129023		0.1	0.0178312		-5.336	6.83755e-15		-4.376	-3.2311e-16		0.268	0.0237009		-5.644	5.13284e-16		-2.796	-1.85283e-17		-1.428	4.52445e-16		-0.632	1.45578e-15		-0.596	7.22984e-17		0.268	0.0209934		-0.772	1.18191e-16		0.352	0.0369066		12.04	0.0385052
-4.392	9.14638e-16		0.124	0.0131157		0.104	0.0181088		-5.332	6.83755e-15		-4.372	-3.2311e-16		0.272	0.0238227		-5.64	5.13284e-16		-2.792	-1.85283e-17		-1.424	4.52445e-16		-0.628	1.45578e-15		-0.592	7.22984e-17		0.272	0.0212195		-0.768	1.18191e-16		0.356	0.0370768		12.08	0.0385298
-4.388	9.14638e-16		0.128	0.0132671		0.108	0.0184376		-5.328	6.83755e-15		-4.368	-3.2311e-16		0.276	0.0240209		-5.636	5.13284e-16		-2.788	-1.85283e-17		-1.42	4.52445e-16		-0.624	1.45578e-15		-0.588	7.22984e-17		0.276	0.0213258		-0.764	1.18191e-16		0.36	0.0372142		12.12	0.038525
-4.384	9.14638e-16		0.132	0.0133971		0.112	0.0186141		-5.324	6.83755e-15		-4.364	-3.2311e-16		0.28	0.024161		-5.632	5.13284e-16		-2.784	-1.85283e-17		-1.416	4.52445e-16		-0.62	1.45578e-15		-0.584	7.22984e-17		0.28	0.021507		-0.76	1.18191e-16		0.364	0.0373609		12.16	0.0385485
-4.38	9.14638e-16		0.136	0.0135401		0.116	0.0189361		-5.32	6.83755e-15		-4.36	-3.2311e-16		0.284	0.0243644		-5.628	5.13284e-16		-2.78	-1.85283e-17		-1.412	4.52445e-16		-0.616	1.45578e-15		-0.58	7.22984e-17		0.284	0.021632		-0.756	1.18191e-16		0.368	0.0374773		12.2	0.0386174
-4.376	9.14638e-16		0.14	0.0136236		0.12	0.0191546		-5.316	6.83755e-15		-4.356	-3.2311e-16		0.288	0.0244283		-5.624	5.13284e-16		-2.776	-1.85283e-17		-1.408	4.52445e-16		-0.612	1.45578e-15		-0.576	7.22984e-17		0.288	0.02181		-0.752	1.18191e-16		0.372	0.0376347		12.24	0.0386798
-4.372	9.14638e-16		0.144	0.0137456		0.124	0.0194267		-5.312	6.83755e-15		-4.352	-3.2311e-16		0.292	0.0246927		-5.62	5.13284e-16		-2.772	-1.85283e-17		-1.404	4.52445e-16		-0.608	1.45578e-15		-0.572	7.22984e-17		0.292	0.0219679		-0.748	1.18191e-16		0.376	0.0376825		12.28	0.0387235
-4.368	9.14638e-16		0.148	0.0138802		0.128	0.0196505		-5.308	6.83755e-15		-4.348	-3.2311e-16		0.296	0.0246546		-5.616	5.13284e-16		-2.768	-1.85283e-17		-1.4	4.52445e-16		-0.604	1.45578e-15		-0.568	7.22984e-17		0.296	0.0220634		-0.744	1.18191e-16		0.38	0.0378195		12.32	0.0387673
-4.364	9.14638e-16		0.152	0.0140193		0.132	0.0198828		-5.304	6.83755e-15		-4.344	-3.2311e-16		0.3	0.0249143		-5.612	5.13284e-16		-2.764	-1.85283e-17		-1.396	4.52445e-16		-0.6	1.45578e-15		-0.564	7.22984e-17		0.3	0.0222268		-0.74	1.18191e-16		0.384	0.0379528		12.36	0.0388361
-4.36	9.14638e-16		0.156	0.0141273		0.136	0.0200811		-5.3	6.83755e-15		-4.34	-3.2311e-16		0.304	0.025013		-5.608	5.13284e-16		-2.76	-1.85283e-17		-1.392	4.52445e-16		-0.596	1.45578e-15		-0.56	7.22984e-17		0.304	0.0223949		-0.736	1.18191e-16		0.388	0.0380863		12.4	0.0388781
-4.356	9.14638e-16		0.16	0.0142766		0.14	0.0203205		-5.296	6.83755e-15		-4.336	-3.2311e-16		0.308	0.025126		-5.604	5.13284e-16		-2.756	-1.85283e-17		-1.388	4.52445e-16		-0.592	1.45578e-15		-0.556	7.22984e-17		0.308	0.0225182		-0.732	1.18191e-16		0.392	0.0381908		12.44	0.038932
-4.352	9.14638e-16		0.164	0.0143428		0.144	0.0204575		-5.292	6.83755e-15		-4.332	-3.2311e-16		0.312	0.0252155		-5.6	5.13284e-16		-2.752	-1.85283e-17		-1.384	4.52445e-16		-0.588	1.45578e-15		-0.552	7.22984e-17		0.312	0.0226889		-0.728	1.18191e-16		0.396	0.0382751		12.48	0.0389856
-4.348	9.14638e-16		0.168	0.014523		0.148	0.0206697		-5.288	6.83755e-15		-4.328	-3.2311e-16		0.316	0.0255001		-5.596	5.13284e-16		-2.748	-1.85283e-17		-1.38	4.52445e-16		-0.584	1.45578e-15		-0.548	7.22984e-17		0.316	0.0228596		-0.724	1.18191e-16		0.4	0.0385377		12.52	0.0389968
-4.344	9.14638e-16		0.172	0.0146329		0.152	0.0208391		-5.284	6.83755e-15		-4.324	-3.2311e-16		0.32	0.025544		-5.592	5.13284e-16		-2.744	-1.85283e-17		-1.376	4.52445e-16		-0.58	1.45578e-15		-0.544	7.22984e-17		0.32	0.0229679		-0.72	1.18191e-16		0.404	0.0385764		12.56	0.0390207
-4.34	9.14638e-16		0.176	0.0147598		0.156	0.0210254		-5.28	6.83755e-15		-4.32	-3.2311e-16		0.324	0.0257158		-5.588	5.13284e-16		-2.74	-1.85283e-17		-1.372	4.52445e-16		-0.576	1.45578e-15		-0.54	7.22984e-17		0.324	0.023115		-0.716	1.18191e-16		0.408	0.0387148		12.6	0.0390608
-4.336	9.14638e-16		0.18	0.0149011		0.16	0.02126		-5.276	6.83755e-15		-4.316	-3.2311e-16		0.328	0.0258887		-5.584	5.13284e-16		-2.736	-1.85283e-17		-1.368	4.52445e-16		-0.572	1.45578e-15		-0.536	7.22984e-17		0.328	0.023239		-0.712	1.18191e-16		0.412	0.0388474		12.64	0.0391353
-4.332	9.14638e-16		0.184	0.0149313		0.164	0.0214727		-5.272	6.83755e-15		-4.312	-3.2311e-16		0.332	0.0259674		-5.58	5.13284e-16		-2.732	-1.85283e-17		-1.364	4.52445e-16		-0.568	1.45578e-15		-0.532	7.22984e-17		0.332	0.0234251		-0.708	1.18191e-16		0.416	0.0390383		12.68	0.0391963
-4.328	9.14638e-16		0.188	0.0151032		0.168	0.0216536		-5.268	6.83755e-15		-4.308	-3.2311e-16		0.336	0.0261987		-5.576	5.13284e-16		-2.728	-1.85283e-17		-1.36	4.52445e-16		-0.564	1.45578e-15		-0.528	7.22984e-17		0.336	0.0235544		-0.704	1.18191e-16		0.42	0.039124		12.72	0.0392505
-4.324	9.14638e-16		0.192	0.0151272		0.172	0.0218568		-5.264	6.83755e-15		-4.304	-3.2311e-16		0.34	0.0263542		-5.572	5.13284e-16		-2.724	-1.85283e-17		-1.356	4.52445e-16		-0.56	1.45578e-15		-0.524	7.22984e-17		0.34	0.0236927		-0.7	1.18191e-16		0.424	0.0392623		12.76	0.0393042
-4.32	9.14638e-16		0.196	0.0152415		0.176	0.0219959		-5.26	6.83755e-15		-4.3	-3.2311e-16		0.344	0.0264701		-5.568	5.13284e-16		-2.72	-1.85283e-17		-1.352	4.52445e-16		-0.556	1.45578e-15		-0.52	7.22984e-17		0.344	0.0237722		-0.696	1.18191e-16		0.428	0.0393298		12.8	0.039317
-4.316	9.14638e-16		0.2	0.0152871		0.18	0.0221424		-5.256	6.83755e-15		-4.296	-3.2311e-16		0.348	0.0265923		-5.564	5.13284e-16		-2.716	-1.85283e-17		-1.348	4.52445e-16		-0.552	1.45578e-15		-0.516	7.22984e-17		0.348	0.0239092		-0.692	1.18191e-16		0.432	0.0395006		12.84	0.039307
-4.312	9.14638e-16		0.204	0.0154713		0.184	0.0223112		-5.252	6.83755e-15		-4.292	-3.2311e-16		0.352	0.0267283		-5.56	5.13284e-16		-2.712	-1.85283e-17		-1.344	4.52445e-16		-0.548	1.45578e-15		-0.512	7.22984e-17		0.352	0.0240437		-0.688	1.18191e-16		0.436	0.0395662		12.88	0.0393262
-4.308	9.14638e-16		0.208	0.0155066		0.188	0.022454		-5.248	6.83755e-15		-4.288	-3.2311e-16		0.356	0.0268285		-5.556	5.13284e-16		-2.708	-1.85283e-17		-1.34	4.52445e-16		-0.544	1.45578e-15		-0.508	7.22984e-17		0.356	0.0241894		-0.684	1.18191e-16		0.44	0.0396753		12.92	0.0393306
-4.304	9.14638e-16		0.212	0.0156433		0.192	0.0226368		-5.244	6.83755e-15		-4.284	-3.2311e-16		0.36	0.0269354		-5.552	5.13284e-16		-2.704	-1.85283e-17		-1.336	4.52445e-16		-0.54	1.45578e-15		-0.504	7.22984e-17		0.36	0.0243666		-0.68	1.18191e-16		0.444	0.039815		12.96	0.0393695
-4.3	9.14638e-16		0.216	0.0157		0.196	0.0227848		-5.24	6.83755e-15		-4.28	-3.2311e-16		0.364	0.0271186		-5.548	5.13284e-16		-2.7	-1.85283e-17		-1.332	4.52445e-16		-0.536	1.45578e-15		-0.5	7.22984e-17		0.364	0.0244608		-0.676	1.18191e-16		0.448	0.0399682		13	0.0394231
-4.296	9.14638e-16		0.22	0.0157762		0.2	0.0228823		-5.236	6.83755e-15		-4.276	-3.2311e-16		0.368	0.0270952		-5.544	5.13284e-16		-2.696	-1.85283e-17		-1.328	4.52445e-16		-0.532	1.45578e-15		-0.496	7.22984e-17		0.368	0.0246072		-0.672	1.18191e-16		0.452	0.0400657		13.04	0.039422
-4.292	9.14638e-16		0.224	0.0159001		0.204	0.0230247		-5.232	6.83755e-15		-4.272	-3.2311e-16		0.372	0.0273587		-5.54	5.13284e-16		-2.692	-1.85283e-17		-1.324	4.52445e-16		-0.528	1.45578e-15		-0.492	7.22984e-17		0.372	0.0247513		-0.668	1.18191e-16		0.456	0.0401781		13.08	0.0394609
-4.288	9.14638e-16		0.228	0.0159551		0.208	0.0231803		-5.228	6.83755e-15		-4.268	-3.2311e-16		0.376	0.0273005		-5.536	5.13284e-16		-2.688	-1.85283e-17		-1.32	4.52445e-16		-0.524	1.45578e-15		-0.488	7.22984e-17		0.376	0.0248699		-0.664	1.18191e-16		0.46	0.0402997		13.12	0.039464
-4.284	9.14638e-16		0.232	0.0160539		0.212	0.0233273		-5.224	6.83755e-15		-4.264	-3.2311e-16		0.38	0.0275549		-5.532	5.13284e-16		-2.684	-1.85283e-17		-1.316	4.52445e-16		-0.52	1.45578e-15		-0.484	7.22984e-17		0.38	0.0249632		-0.66	1.18191e-16		0.464	0.0404138		13.16	0.0394843
-4.28	9.14638e-16		0.236	0.0161335		0.216	0.0234373		-5.22	6.83755e-15		-4.26	-3.2311e-16		0.384	0.0275754		-5.528	5.13284e-16		-2.68	-1.85283e-17		-1.312	4.52445e-16		-0.516	1.45578e-15		-0.48	7.22984e-17		0.384	0.0250648		-0.656	1.18191e-16		0.468	0.0405451		13.2	0.0394659
-4.276	9.14638e-16		0.24	0.0162063		0.22	0.0235399		-5.216	6.83755e-15		-4.256	-3.2311e-16		0.388	0.0277343		-5.524	5.13284e-16		-2.676	-1.85283e-17		-1.308	4.52445e-16		-0.512	1.45578e-15		-0.476	7.22984e-17		0.388	0.0252331		-0.652	1.18191e-16		0.472	0.0406458		13.24	0.0394591
-4.272	9.14638e-16		0.244	0.0162972		0.224	0.0236793		-5.212	6.83755e-15		-4.252	-3.2311e-16		0.392	0.0277855		-5.52	5.13284e-16		-2.672	-1.85283e-17		-1.304	4.52445e-16		-0.508	1.45578e-15		-0.472	7.22984e-17		0.392	0.0253763		-0.648	1.18191e-16		0.476	0.0407488		13.28	0.039432
-4.268	9.14638e-16		0.248	0.0163985		0.228	0.0238009		-5.208	6.83755e-15		-4.248	-3.2311e-16		0.396	0.0279504		-5.516	5.13284e-16		-2.668	-1.85283e-17		-1.3	4.52445e-16		-0.504	1.45578e-15		-0.468	7.22984e-17		0.396	0.025495		-0.644	1.18191e-16		0.48	0.0408862		13.32	0.039475
-4.264	9.14638e-16		0.252	0.0164347		0.232	0.0238989		-5.204	6.83755e-15		-4.244	-3.2311e-16		0.4	0.0280263		-5.512	5.13284e-16		-2.664	-1.85283e-17		-1.296	4.52445e-16		-0.5	1.45578e-15		-0.464	7.22984e-17		0.4	0.0257155		-0.64	1.18191e-16		0.484	0.0409579		13.36	0.0395163
-4.26	9.14638e-16		0.256	0.0165396		0.236	0.024003		-5.2	6.83755e-15		-4.24	-3.2311e-16		0.404	0.0281765		-5.508	5.13284e-16		-2.66	-1.85283e-17		-1.292	4.52445e-16		-0.496	1.45578e-15		-0.46	7.22984e-17		0.404	0.0258707		-0.636	1.18191e-16		0.488	0.0411286		13.4	0.0395354
-4.256	9.14638e-16		0.26	0.0166089		0.24	0.0241339		-5.196	6.83755e-15		-4.236	-3.2311e-16		0.408	0.0282393		-5.504	5.13284e-16		-2.656	-1.85283e-17		-1.288	4.52445e-16		-0.492	1.45578e-15		-0.456	7.22984e-17		0.408	0.0259303		-0.632	1.18191e-16		0.492	0.0411842		13.44	0.0395717
-4.252	9.14638e-16		0.264	0.0166477		0.244	0.0242758		-5.192	6.83755e-15		-4.232	-3.2311e-16		0.412	0.0283857		-5.5	5.13284e-16		-2.652	-1.85283e-17		-1.284	4.52445e-16		-0.488	1.45578e-15		-0.452	7.22984e-17		0.412	0.0260612		-0.628	1.18191e-16		0.496	0.0412469		13.48	0.0396222
-4.248	9.14638e-16		0.268	0.0167651		0.248	0.0243752		-5.188	6.83755e-15		-4.228	-3.2311e-16		0.416	0.0284537		-5.496	5.13284e-16		-2.648	-1.85283e-17		-1.28	4.52445e-16		-0.484	1.45578e-15		-0.448	7.22984e-17		0.416	0.0261927		-0.624	1.18191e-16		0.5	0.0414028		13.52	0.0397202
-4.244	9.14638e-16		0.272	0.016787		0.252	0.0244872		-5.184	6.83755e-15		-4.224	-3.2311e-16		0.42	0.0285623		-5.492	5.13284e-16		-2.644	-1.85283e-17		-1.276	4.52445e-16		-0.48	1.45578e-15		-0.444	7.22984e-17		0.42	0.0263375		-0.62	1.18191e-16		0.504	0.0415376		13.56	0.0397374
-4.24	9.14638e-16		0.276	0.0168666		0.256	0.0246128		-5.18	6.83755e-15		-4.22	-3.2311e-16		0.424	0.0286542		-5.488	5.13284e-16		-2.64	-1.85283e-17		-1.272	4.52445e-16		-0.476	1.45578e-15		-0.44	7.22984e-17		0.424	0.0264671		-0.616	1.18191e-16		0.508	0.0416236		13.6	0.039767
-4.236	9.14638e-16		0.28	0.0169029		0.26	0.0247507		-5.176	6.83755e-15		-4.216	-3.2311e-16		0.428	0.028727		-5.484	5.13284e-16		-2.636	-1.85283e-17		-1.268	4.52445e-16		-0.472	1.45578e-15		-0.436	7.22984e-17		0.428	0.0266212		-0.612	1.18191e-16		0.512	0.0417533		13.64	0.0398487
-4.232	9.14638e-16		0.284	0.0169862		0.264	0.0248274		-5.172	6.83755e-15		-4.212	-3.2311e-16		0.432	0.0288327		-5.48	5.13284e-16		-2.632	-1.85283e-17		-1.264	4.52445e-16		-0.468	1.45578e-15		-0.432	7.22984e-17		0.432	0.0267757		-0.608	1.18191e-16		0.516	0.0417621		13.68	0.039879
-4.228	9.14638e-16		0.288	0.0170713		0.268	0.0249165		-5.168	6.83755e-15		-4.208	-3.2311e-16		0.436	0.0288675		-5.476	5.13284e-16		-2.628	-1.85283e-17		-1.26	4.52445e-16		-0.464	1.45578e-15		-0.428	7.22984e-17		0.436	0.0269557		-0.604	1.18191e-16		0.52	0.0419493		13.72	0.0399152
-4.224	9.14638e-16		0.292	0.0171174		0.272	0.0250206		-5.164	6.83755e-15		-4.204	-3.2311e-16		0.44	0.0290389		-5.472	5.13284e-16		-2.624	-1.85283e-17		-1.256	4.52445e-16		-0.46	1.45578e-15		-0.424	7.22984e-17		0.44	0.027088		-0.6	1.18191e-16		0.524	0.0420127		13.76	0.0399404
-4.22	9.14638e-16		0.296	0.017178		0.276	0.0251049		-5.16	6.83755e-15		-4.2	-3.2311e-16		0.444	0.0290891		-5.468	5.13284e-16		-2.62	-1.85283e-17		-1.252	4.52445e-16		-0.456	1.45578e-15		-0.42	7.22984e-17		0.444	0.0272003		-0.596	1.18191e-16		0.528	0.0421198		13.8	0.0399889
-4.216	9.14638e-16		0.3	0.0172363		0.28	0.0251783		-5.156	6.83755e-15		-4.196	-3.2311e-16		0.448	0.0291745		-5.464	5.13284e-16		-2.616	-1.85283e-17		-1.248	4.52445e-16		-0.452	1.45578e-15		-0.416	7.22984e-17		0.448	0.0273459		-0.592	1.18191e-16		0.532	0.0422555		13.84	0.040022
-4.212	9.14638e-16		0.304	0.0173517		0.284	0.0252419		-5.152	6.83755e-15		-4.192	-3.2311e-16		0.452	0.0292332		-5.46	5.13284e-16		-2.612	-1.85283e-17		-1.244	4.52445e-16		-0.448	1.45578e-15		-0.412	7.22984e-17		0.452	0.027503		-0.588	1.18191e-16		0.536	0.04231		13.88	0.0400795
-4.208	9.14638e-16		0.308	0.0173895		0.288	0.0253398		-5.148	6.83755e-15		-4.188	-3.2311e-16		0.456	0.029251		-5.456	5.13284e-16		-2.608	-1.85283e-17		-1.24	4.52445e-16		-0.444	1.45578e-15		-0.408	7.22984e-17		0.456	0.0276197		-0.584	1.18191e-16		0.54	0.0423357		13.92	0.0401133
-4.204	9.14638e-16		0.312	0.0174561		0.292	0.0254362		-5.144	6.83755e-15		-4.184	-3.2311e-16		0.46	0.0293866		-5.452	5.13284e-16		-2.604	-1.85283e-17		-1.236	4.52445e-16		-0.44	1.45578e-15		-0.404	7.22984e-17		0.46	0.0277523		-0.58	1.18191e-16		0.544	0.042447		13.96	0.0401528
-4.2	9.14638e-16		0.316	0.0174883		0.296	0.0255538		-5.14	6.83755e-15		-4.18	-3.2311e-16		0.464	0.029436		-5.448	5.13284e-16		-2.6	-1.85283e-17		-1.232	4.52445e-16		-0.436	1.45578e-15		-0.4	7.22984e-17		0.464	0.0279418		-0.576	1.18191e-16		0.548	0.042555		14	0.0402017
-4.196	9.14638e-16		0.32	0.0175516		0.3	0.025628		-5.136	6.83755e-15		-4.176	-3.2311e-16		0.468	0.0295549		-5.444	5.13284e-16		-2.596	-1.85283e-17		-1.228	4.52445e-16		-0.432	1.45578e-15		-0.396	7.22984e-17		0.468	0.0280576		-0.572	1.18191e-16		0.552	0.0426407		14.04	0.0402607
-4.192	9.14638e-16		0.324	0.0176065		0.304	0.0257306		-5.132	6.83755e-15		-4.172	-3.2311e-16		0.472	0.0295662		-5.44	5.13284e-16		-2.592	-1.85283e-17		-1.224	4.52445e-16		-0.428	1.45578e-15		-0.392	7.22984e-17		0.472	0.0282225		-0.568	1.18191e-16		0.556	0.0426887		14.08	0.0403695
-4.188	9.14638e-16		0.328	0.0176857		0.308	0.0258225		-5.128	6.83755e-15		-4.168	-3.2311e-16		0.476	0.0296888		-5.436	5.13284e-16		-2.588	-1.85283e-17		-1.22	4.52445e-16		-0.424	1.45578e-15		-0.388	7.22984e-17		0.476	0.0283934		-0.564	1.18191e-16		0.56	0.0428092		14.12	0.0404577
-4.184	9.14638e-16		0.332	0.0176752		0.312	0.0259787		-5.124	6.83755e-15		-4.164	-3.2311e-16		0.48	0.0297092		-5.432	5.13284e-16		-2.584	-1.85283e-17		-1.216	4.52445e-16		-0.42	1.45578e-15		-0.384	7.22984e-17		0.48	0.0285604		-0.56	1.18191e-16		0.564	0.0428976		14.16	0.0404998
-4.18	9.14638e-16		0.336	0.0177293		0.316	0.0260213		-5.12	6.83755e-15		-4.16	-3.2311e-16		0.484	0.0298016		-5.428	5.13284e-16		-2.58	-1.85283e-17		-1.212	4.52445e-16		-0.416	1.45578e-15		-0.38	7.22984e-17		0.484	0.0286599		-0.556	1.18191e-16		0.568	0.0430625		14.2	0.0405503
-4.176	9.14638e-16		0.34	0.0177406		0.32	0.0261382		-5.116	6.83755e-15		-4.156	-3.2311e-16		0.488	0.0298774		-5.424	5.13284e-16		-2.576	-1.85283e-17		-1.208	4.52445e-16		-0.412	1.45578e-15		-0.376	7.22984e-17		0.488	0.0288		-0.552	1.18191e-16		0.572	0.0431171		14.24	0.0405443
-4.172	9.14638e-16		0.344	0.0178124		0.324	0.0262177		-5.112	6.83755e-15		-4.152	-3.2311e-16		0.492	0.0299947		-5.42	5.13284e-16		-2.572	-1.85283e-17		-1.204	4.52445e-16		-0.408	1.45578e-15		-0.372	7.22984e-17		0.492	0.0289584		-0.548	1.18191e-16		0.576	0.0432223		14.28	0.0405967
-4.168	9.14638e-16		0.348	0.0178997		0.328	0.0263302		-5.108	6.83755e-15		-4.148	-3.2311e-16		0.496	0.0300463		-5.416	5.13284e-16		-2.568	-1.85283e-17		-1.2	4.52445e-16		-0.404	1.45578e-15		-0.368	7.22984e-17		0.496	0.029106		-0.544	1.18191e-16		0.58	0.0433531		14.32	0.0406773
-4.164	9.14638e-16		0.352	0.0178815		0.332	0.0263958		-5.104	6.83755e-15		-4.144	-3.2311e-16		0.5	0.0301922		-5.412	5.13284e-16		-2.564	-1.85283e-17		-1.196	4.52445e-16		-0.4	1.45578e-15		-0.364	7.22984e-17		0.5	0.0292642		-0.54	1.18191e-16		0.584	0.0433929		14.36	0.0407248
-4.16	9.14638e-16		0.356	0.0180295		0.336	0.0265122		-5.1	6.83755e-15		-4.14	-3.2311e-16		0.504	0.0302616		-5.408	5.13284e-16		-2.56	-1.85283e-17		-1.192	4.52445e-16		-0.396	1.45578e-15		-0.36	7.22984e-17		0.504	0.0294276		-0.536	1.18191e-16		0.588	0.0434915		14.4	0.0407432
-4.156	9.14638e-16		0.36	0.0180174		0.34	0.0265506		-5.096	6.83755e-15		-4.136	-3.2311e-16		0.508	0.0303408		-5.404	5.13284e-16		-2.556	-1.85283e-17		-1.188	4.52445e-16		-0.392	1.45578e-15		-0.356	7.22984e-17		0.508	0.029531		-0.532	1.18191e-16		0.592	0.0436268		14.44	0.0407597
-4.152	9.14638e-16		0.364	0.0181157		0.344	0.026662		-5.092	6.83755e-15		-4.132	-3.2311e-16		0.512	0.030424		-5.4	5.13284e-16		-2.552	-1.85283e-17		-1.184	4.52445e-16		-0.388	1.45578e-15		-0.352	7.22984e-17		0.512	0.0296185		-0.528	1.18191e-16		0.596	0.0436825		14.48	0.0407973
-4.148	9.14638e-16		0.368	0.0181121		0.348	0.0267121		-5.088	6.83755e-15		-4.128	-3.2311e-16		0.516	0.0304702		-5.396	5.13284e-16		-2.548	-1.85283e-17		-1.18	4.52445e-16		-0.384	1.45578e-15		-0.348	7.22984e-17		0.516	0.0297609		-0.524	1.18191e-16		0.6	0.0437932		14.52	0.0408764
-4.144	9.14638e-16		0.372	0.0181663		0.352	0.0267863		-5.084	6.83755e-15		-4.124	-3.2311e-16		0.52	0.0305645		-5.392	5.13284e-16		-2.544	-1.85283e-17		-1.176	4.52445e-16		-0.38	1.45578e-15		-0.344	7.22984e-17		0.52	0.0299104		-0.52	1.18191e-16		0.604	0.0438895		14.56	0.0409418
-4.14	9.14638e-16		0.376	0.0181861		0.356	0.0268574		-5.08	6.83755e-15		-4.12	-3.2311e-16		0.524	0.0306385		-5.388	5.13284e-16		-2.54	-1.85283e-17		-1.172	4.52445e-16		-0.376	1.45578e-15		-0.34	7.22984e-17		0.524	0.0300329		-0.516	1.18191e-16		0.608	0.0439738		14.6	0.040974
-4.136	9.14638e-16		0.38	0.0182484		0.36	0.0269116		-5.076	6.83755e-15		-4.116	-3.2311e-16		0.528	0.0307085		-5.384	5.13284e-16		-2.536	-1.85283e-17		-1.168	4.52445e-16		-0.372	1.45578e-15		-0.336	7.22984e-17		0.528	0.0301695		-0.512	1.18191e-16		0.612	0.0440527		14.64	0.0410026
-4.132	9.14638e-16		0.384	0.0182607		0.364	0.0270385		-5.072	6.83755e-15		-4.112	-3.2311e-16		0.532	0.0307591		-5.38	5.13284e-16		-2.532	-1.85283e-17		-1.164	4.52445e-16		-0.368	1.45578e-15		-0.332	7.22984e-17		0.532	0.0302909		-0.508	1.18191e-16		0.616	0.0440894		14.68	0.0410204
-4.128	9.14638e-16		0.388	0.0183106		0.368	0.0271022		-5.068	6.83755e-15		-4.108	-3.2311e-16		0.536	0.0308098		-5.376	5.13284e-16		-2.528	-1.85283e-17		-1.16	4.52445e-16		-0.364	1.45578e-15		-0.328	7.22984e-17		0.536	0.0303909		-0.504	1.18191e-16		0.62	0.0441628		14.72	0.0410776
-4.124	9.14638e-16		0.392	0.018364		0.372	0.0271649		-5.064	6.83755e-15		-4.104	-3.2311e-16		0.54	0.0308213		-5.372	5.13284e-16		-2.524	-1.85283e-17		-1.156	4.52445e-16		-0.36	1.45578e-15		-0.324	7.22984e-17		0.54	0.0305348		-0.5	1.18191e-16		0.624	0.0442462		14.76	0.041107
-4.12	9.14638e-16		0.396	0.0183475		0.376	0.0272516		-5.06	6.83755e-15		-4.1	-3.2311e-16		0.544	0.0309086		-5.368	5.13284e-16		-2.52	-1.85283e-17		-1.152	4.52445e-16		-0.356	1.45578e-15		-0.32	7.22984e-17		0.544	0.0306367		-0.496	1.18191e-16		0.628	0.0442721		14.8	0.0411368
-4.116	9.14638e-16		0.4	0.0184562		0.38	0.0273304		-5.056	6.83755e-15		-4.096	-3.2311e-16		0.548	0.030952		-5.364	5.13284e-16		-2.516	-1.85283e-17		-1.148	4.52445e-16		-0.352	1.45578e-15		-0.316	7.22984e-17		0.548	0.0307619		-0.492	1.18191e-16		0.632	0.0444038		14.84	0.0411671
-4.112	9.14638e-16		0.404	0.0184213		0.384	0.0273706		-5.052	6.83755e-15		-4.092	-3.2311e-16		0.552	0.0310065		-5.36	5.13284e-16		-2.512	-1.85283e-17		-1.144	4.52445e-16		-0.348	1.45578e-15		-0.312	7.22984e-17		0.552	0.0308864		-0.488	1.18191e-16		0.636	0.0445206		14.88	0.0412294
-4.108	9.14638e-16		0.408	0.0185325		0.388	0.0274718		-5.048	6.83755e-15		-4.088	-3.2311e-16		0.556	0.0309699		-5.356	5.13284e-16		-2.508	-1.85283e-17		-1.14	4.52445e-16		-0.344	1.45578e-15		-0.308	7.22984e-17		0.556	0.0310417		-0.484	1.18191e-16		0.64	0.0445664		14.92	0.0413297
-4.104	9.14638e-16		0.412	0.0185328		0.392	0.0275159		-5.044	6.83755e-15		-4.084	-3.2311e-16		0.56	0.0310491		-5.352	5.13284e-16		-2.504	-1.85283e-17		-1.136	4.52445e-16		-0.34	1.45578e-15		-0.304	7.22984e-17		0.56	0.0310954		-0.48	1.18191e-16		0.644	0.0445932		14.96	0.0413784
-4.1	9.14638e-16		0.416	0.0186099		0.396	0.0276617		-5.04	6.83755e-15		-4.08	-3.2311e-16		0.564	0.0311053		-5.348	5.13284e-16		-2.5	-1.85283e-17		-1.132	4.52445e-16		-0.336	1.45578e-15		-0.3	7.22984e-17		0.564	0.0311988		-0.476	1.18191e-16		0.648	0.0446871		15	0.0414433
-4.096	9.14638e-16		0.42	0.0186532		0.4	0.0277727		-5.036	6.83755e-15		-4.076	-3.2311e-16		0.568	0.0311776		-5.344	5.13284e-16		-2.496	-1.85283e-17		-1.128	4.52445e-16		-0.332	1.45578e-15		-0.296	7.22984e-17		0.568	0.0313005		-0.472	1.18191e-16		0.652	0.0446807		15.04	0.041529
-4.092	9.14638e-16		0.424	0.0186945		0.404	0.0278355		-5.032	6.83755e-15		-4.072	-3.2311e-16		0.572	0.0312073		-5.34	5.13284e-16		-2.492	-1.85283e-17		-1.124	4.52445e-16		-0.328	1.45578e-15		-0.292	7.22984e-17		0.572	0.0314141		-0.468	1.18191e-16		0.656	0.0447872		15.08	0.0415886
-4.088	9.14638e-16		0.428	0.0187352		0.408	0.0279472		-5.028	6.83755e-15		-4.068	-3.2311e-16		0.576	0.0312587		-5.336	5.13284e-16		-2.488	-1.85283e-17		-1.12	4.52445e-16		-0.324	1.45578e-15		-0.288	7.22984e-17		0.576	0.0315308		-0.464	1.18191e-16		0.66	0.0448825		15.12	0.0416425
-4.084	9.14638e-16		0.432	0.0187646		0.412	0.028034		-5.024	6.83755e-15		-4.064	-3.2311e-16		0.58	0.0313163		-5.332	5.13284e-16		-2.484	-1.85283e-17		-1.116	4.52445e-16		-0.32	1.45578e-15		-0.284	7.22984e-17		0.58	0.0316306		-0.46	1.18191e-16		0.664	0.0450122		15.16	0.0416811
-4.08	9.14638e-16		0.436	0.0188216		0.416	0.0281272		-5.02	6.83755e-15		-4.06	-3.2311e-16		0.584	0.0314097		-5.328	5.13284e-16		-2.48	-1.85283e-17		-1.112	4.52445e-16		-0.316	1.45578e-15		-0.28	7.22984e-17		0.584	0.0317178		-0.456	1.18191e-16		0.668	0.0450306		15.2	0.0417305
-4.076	9.14638e-16		0.44	0.0188564		0.42	0.028194		-5.016	6.83755e-15		-4.056	-3.2311e-16		0.588	0.0314489		-5.324	5.13284e-16		-2.476	-1.85283e-17		-1.108	4.52445e-16		-0.312	1.45578e-15		-0.276	7.22984e-17		0.588	0.0318219		-0.452	1.18191e-16		0.672	0.0451689		15.24	0.0417986
-4.072	9.14638e-16		0.444	0.0189213		0.424	0.0282695		-5.012	6.83755e-15		-4.052	-3.2311e-16		0.592	0.0315306		-5.32	5.13284e-16		-2.472	-1.85283e-17		-1.104	4.52445e-16		-0.308	1.45578e-15		-0.272	7.22984e-17		0.592	0.0319282		-0.448	1.18191e-16		0.676	0.0451781		15.28	0.0418624
-4.068	9.14638e-16		0.448	0.0189095		0.428	0.028324		-5.008	6.83755e-15		-4.048	-3.2311e-16		0.596	0.0315374		-5.316	5.13284e-16		-2.468	-1.85283e-17		-1.1	4.52445e-16		-0.304	1.45578e-15		-0.268	7.22984e-17		0.596	0.0320398		-0.444	1.18191e-16		0.68	0.0453041		15.32	0.0419223
-4.064	9.14638e-16		0.452	0.0189564		0.432	0.0284079		-5.004	6.83755e-15		-4.044	-3.2311e-16		0.6	0.0315704		-5.312	5.13284e-16		-2.464	-1.85283e-17		-1.096	4.52445e-16		-0.3	1.45578e-15		-0.264	7.22984e-17		0.6	0.0321214		-0.44	1.18191e-16		0.684	0.0453358		15.36	0.0419884
-4.06	9.14638e-16		0.456	0.0190085		0.436	0.0285071		-5	6.83755e-15		-4.04	-3.2311e-16		0.604	0.0316285		-5.308	5.13284e-16		-2.46	-1.85283e-17		-1.092	4.52445e-16		-0.296	1.45578e-15		-0.26	7.22984e-17		0.604	0.0321711		-0.436	1.18191e-16		0.688	0.0454524		15.4	0.0420625
-4.056	9.14638e-16		0.46	0.0190294		0.44	0.0286038		-4.996	6.83755e-15		-4.036	-3.2311e-16		0.608	0.03169		-5.304	5.13284e-16		-2.456	-1.85283e-17		-1.088	4.52445e-16		-0.292	1.45578e-15		-0.256	7.22984e-17		0.608	0.0322733		-0.432	1.18191e-16		0.692	0.0455832		15.44	0.0421896
-4.052	9.14638e-16		0.464	0.0191121		0.444	0.0286894		-4.992	6.83755e-15		-4.032	-3.2311e-16		0.612	0.0317537		-5.3	5.13284e-16		-2.452	-1.85283e-17		-1.084	4.52445e-16		-0.288	1.45578e-15		-0.252	7.22984e-17		0.612	0.0323529		-0.428	1.18191e-16		0.696	0.045596		15.48	0.0423626
-4.048	9.14638e-16		0.468	0.0191413		0.448	0.0287788		-4.988	6.83755e-15		-4.028	-3.2311e-16		0.616	0.0318056		-5.296	5.13284e-16		-2.448	-1.85283e-17		-1.08	4.52445e-16		-0.284	1.45578e-15		-0.248	7.22984e-17		0.616	0.0324385		-0.424	1.18191e-16		0.7	0.0456694		15.52	0.0424583
-4.044	9.14638e-16		0.472	0.019166		0.452	0.0288286		-4.984	6.83755e-15		-4.024	-3.2311e-16		0.62	0.031884		-5.292	5.13284e-16		-2.444	-1.85283e-17		-1.076	4.52445e-16		-0.28	1.45578e-15		-0.244	7.22984e-17		0.62	0.0325437		-0.42	1.18191e-16		0.704	0.0457135		15.56	0.0425181
-4.04	9.14638e-16		0.476	0.0192447		0.456	0.0289307		-4.98	6.83755e-15		-4.02	-3.2311e-16		0.624	0.0319521		-5.288	5.13284e-16		-2.44	-1.85283e-17		-1.072	4.52445e-16		-0.276	1.45578e-15		-0.24	7.22984e-17		0.624	0.0326688		-0.416	1.18191e-16		0.708	0.0457627		15.6	0.0426223
-4.036	9.14638e-16		0.48	0.0192807		0.46	0.0290163		-4.976	6.83755e-15		-4.016	-3.2311e-16		0.628	0.0319721		-5.284	5.13284e-16		-2.436	-1.85283e-17		-1.068	4.52445e-16		-0.272	1.45578e-15		-0.236	7.22984e-17		0.628	0.0327332		-0.412	1.18191e-16		0.712	0.0458389		15.64	0.0427263
-4.032	9.14638e-16		0.484	0.0192938		0.464	0.0290354		-4.972	6.83755e-15		-4.012	-3.2311e-16		0.632	0.0320687		-5.28	5.13284e-16		-2.432	-1.85283e-17		-1.064	4.52445e-16		-0.268	1.45578e-15		-0.232	7.22984e-17		0.632	0.0328675		-0.408	1.18191e-16		0.716	0.0459272		15.68	0.0427505
-4.028	9.14638e-16		0.488	0.0193788		0.468	0.0291535		-4.968	6.83755e-15		-4.008	-3.2311e-16		0.636	0.0320957		-5.276	5.13284e-16		-2.428	-1.85283e-17		-1.06	4.52445e-16		-0.264	1.45578e-15		-0.228	7.22984e-17		0.636	0.0329276		-0.404	1.18191e-16		0.72	0.0459827		15.72	0.0427888
-4.024	9.14638e-16		0.492	0.0193768		0.472	0.0292141		-4.964	6.83755e-15		-4.004	-3.2311e-16		0.64	0.0321431		-5.272	5.13284e-16		-2.424	-1.85283e-17		-1.056	4.52445e-16		-0.26	1.45578e-15		-0.224	7.22984e-17		0.64	0.0330637		-0.4	1.18191e-16		0.724	0.0460396		15.76	0.0428449
-4.02	9.14638e-16		0.496	0.0194651		0.476	0.0293141		-4.96	6.83755e-15		-4	-3.2311e-16		0.644	0.0321569		-5.268	5.13284e-16		-2.42	-1.85283e-17		-1.052	4.52445e-16		-0.256	1.45578e-15		-0.22	7.22984e-17		0.644	0.0331562		-0.396	1.18191e-16		0.728	0.0461065		15.8	0.0428989
-4.016	9.14638e-16		0.5	0.0194794		0.48	0.0294272		-4.956	6.83755e-15		-3.996	-3.2311e-16		0.648	0.0322068		-5.264	5.13284e-16		-2.416	-1.85283e-17		-1.048	4.52445e-16		-0.252	1.45578e-15		-0.216	7.22984e-17		0.648	0.033228		-0.392	1.18191e-16		0.732	0.0461693		15.84	0.0429951
-4.012	9.14638e-16		0.504	0.0195623		0.484	0.0294931		-4.952	6.83755e-15		-3.992	-3.2311e-16		0.652	0.0323015		-5.26	5.13284e-16		-2.412	-1.85283e-17		-1.044	4.52445e-16		-0.248	1.45578e-15		-0.212	7.22984e-17		0.652	0.0333406		-0.388	1.18191e-16		0.736	0.0463011		15.88	0.0430204
-4.008	9.14638e-16		0.508	0.0195898		0.488	0.0295473		-4.948	6.83755e-15		-3.988	-3.2311e-16		0.656	0.0323135		-5.256	5.13284e-16		-2.408	-1.85283e-17		-1.04	4.52445e-16		-0.244	1.45578e-15		-0.208	7.22984e-17		0.656	0.0334555		-0.384	1.18191e-16		0.74	0.0463514		15.92	0.0430717
-4.004	9.14638e-16		0.512	0.0196025		0.492	0.0296377		-4.944	6.83755e-15		-3.984	-3.2311e-16		0.66	0.0323598		-5.252	5.13284e-16		-2.404	-1.85283e-17		-1.036	4.52445e-16		-0.24	1.45578e-15		-0.204	7.22984e-17		0.66	0.0334946		-0.38	1.18191e-16		0.744	0.0464225		15.96	0.0430725
-4	9.14638e-16		0.516	0.0196422		0.496	0.0297052		-4.94	6.83755e-15		-3.98	-3.2311e-16		0.664	0.0323748		-5.248	5.13284e-16		-2.4	-1.85283e-17		-1.032	4.52445e-16		-0.236	1.45578e-15		-0.2	7.22984e-17		0.664	0.0335596		-0.376	1.18191e-16		0.748	0.0465354		16	0.0431018
-3.996	9.14638e-16		0.52	0.0196541		0.5	0.0297838		-4.936	6.83755e-15		-3.976	-3.2311e-16		0.668	0.0324678		-5.244	5.13284e-16		-2.396	-1.85283e-17		-1.028	4.52445e-16		-0.232	1.45578e-15		-0.196	7.22984e-17		0.668	0.0336408		-0.372	1.18191e-16		0.752	0.0466773		16.04	0.043151
-3.992	9.14638e-16		0.524	0.0196644		0.504	0.0298457		-4.932	6.83755e-15		-3.972	-3.2311e-16		0.672	0.0325027		-5.24	5.13284e-16		-2.392	-1.85283e-17		-1.024	4.52445e-16		-0.228	1.45578e-15		-0.192	7.22984e-17		0.672	0.0337591		-0.368	1.18191e-16		0.756	0.046676		16.08	0.0432073
-3.988	9.14638e-16		0.528	0.0196822		0.508	0.0299332		-4.928	6.83755e-15		-3.968	-3.2311e-16		0.676	0.0325356		-5.236	5.13284e-16		-2.388	-1.85283e-17		-1.02	4.52445e-16		-0.224	1.45578e-15		-0.188	7.22984e-17		0.676	0.0338592		-0.364	1.18191e-16		0.76	0.0467957		16.12	0.0432875
-3.984	9.14638e-16		0.532	0.019757		0.512	0.0300159		-4.924	6.83755e-15		-3.964	-3.2311e-16		0.68	0.0326077		-5.232	5.13284e-16		-2.384	-1.85283e-17		-1.016	4.52445e-16		-0.22	1.45578e-15		-0.184	7.22984e-17		0.68	0.0339669		-0.36	1.18191e-16		0.764	0.0468648		16.16	0.0435042
-3.98	9.14638e-16		0.536	0.0197528		0.516	0.0300907		-4.92	6.83755e-15		-3.96	-3.2311e-16		0.684	0.0326665		-5.228	5.13284e-16		-2.38	-1.85283e-17		-1.012	4.52445e-16		-0.216	1.45578e-15		-0.18	7.22984e-17		0.684	0.0341054		-0.356	1.18191e-16		0.768	0.0469931		16.2	0.0436692
-3.976	9.14638e-16		0.54	0.0198131		0.52	0.0301223		-4.916	6.83755e-15		-3.956	-3.2311e-16		0.688	0.0327214		-5.224	5.13284e-16		-2.376	-1.85283e-17		-1.008	4.52445e-16		-0.212	1.45578e-15		-0.176	7.22984e-17		0.688	0.0341807		-0.352	1.18191e-16		0.772	0.047019		16.24	0.0437628
-3.972	9.14638e-16		0.544	0.019783		0.524	0.0302044		-4.912	6.83755e-15		-3.952	-3.2311e-16		0.692	0.0327502		-5.22	5.13284e-16		-2.372	-1.85283e-17		-1.004	4.52445e-16		-0.208	1.45578e-15		-0.172	7.22984e-17		0.692	0.0342592		-0.348	1.18191e-16		0.776	0.0471181		16.28	0.0438178
-3.968	9.14638e-16		0.548	0.0198392		0.528	0.0302554		-4.908	6.83755e-15		-3.948	-3.2311e-16		0.696	0.0327776		-5.216	5.13284e-16		-2.368	-1.85283e-17		-1	4.52445e-16		-0.204	1.45578e-15		-0.168	7.22984e-17		0.696	0.0343128		-0.344	1.18191e-16		0.78	0.0472449		16.32	0.0438336
-3.964	9.14638e-16		0.552	0.0198418		0.532	0.0303386		-4.904	6.83755e-15		-3.944	-3.2311e-16		0.7	0.0327759		-5.212	5.13284e-16		-2.364	-1.85283e-17		-0.996	4.52445e-16		-0.2	1.45578e-15		-0.164	7.22984e-17		0.7	0.0344207		-0.34	1.18191e-16		0.784	0.04737		16.36	0.0438766
-3.96	9.14638e-16		0.556	0.0198745		0.536	0.0304389		-4.9	6.83755e-15		-3.94	-3.2311e-16		0.704	0.0328228		-5.208	5.13284e-16		-2.36	-1.85283e-17		-0.992	4.52445e-16		-0.196	1.45578e-15		-0.16	7.22984e-17		0.704	0.034449		-0.336	1.18191e-16		0.788	0.0474348		16.4	0.0439443
-3.956	9.14638e-16		0.56	0.0199217		0.54	0.0304908		-4.896	6.83755e-15		-3.936	-3.2311e-16		0.708	0.0328489		-5.204	5.13284e-16		-2.356	-1.85283e-17		-0.988	4.52445e-16		-0.192	1.45578e-15		-0.156	7.22984e-17		0.708	0.0345608		-0.332	1.18191e-16		0.792	0.0475613		16.44	0.044004
-3.952	9.14638e-16		0.564	0.0199232		0.544	0.030558		-4.892	6.83755e-15		-3.932	-3.2311e-16		0.712	0.0329869		-5.2	5.13284e-16		-2.352	-1.85283e-17		-0.984	4.52445e-16		-0.188	1.45578e-15		-0.152	7.22984e-17		0.712	0.0346688		-0.328	1.18191e-16		0.796	0.0476901		16.48	0.0440346
-3.948	9.14638e-16		0.568	0.0199425		0.548	0.0306637		-4.888	6.83755e-15		-3.928	-3.2311e-16		0.716	0.0329825		-5.196	5.13284e-16		-2.348	-1.85283e-17		-0.98	4.52445e-16		-0.184	1.45578e-15		-0.148	7.22984e-17		0.716	0.0347532		-0.324	1.18191e-16		0.8	0.0477298		16.52	0.0440653
-3.944	9.14638e-16		0.572	0.0199095		0.552	0.0307041		-4.884	6.83755e-15		-3.924	-3.2311e-16		0.72	0.0330837		-5.192	5.13284e-16		-2.344	-1.85283e-17		-0.976	4.52445e-16		-0.18	1.45578e-15		-0.144	7.22984e-17		0.72	0.0348268		-0.32	1.18191e-16		0.804	0.047815		16.56	0.0441234
-3.94	9.14638e-16		0.576	0.019965		0.556	0.0308104		-4.88	6.83755e-15		-3.92	-3.2311e-16		0.724	0.0330574		-5.188	5.13284e-16		-2.34	-1.85283e-17		-0.972	4.52445e-16		-0.176	1.45578e-15		-0.14	7.22984e-17		0.724	0.0349199		-0.316	1.18191e-16		0.808	0.0478663		16.6	0.0441794
-3.936	9.14638e-16		0.58	0.0199921		0.56	0.0308733		-4.876	6.83755e-15		-3.916	-3.2311e-16		0.728	0.0331506		-5.184	5.13284e-16		-2.336	-1.85283e-17		-0.968	4.52445e-16		-0.172	1.45578e-15		-0.136	7.22984e-17		0.728	0.0349719		-0.312	1.18191e-16		0.812	0.0480479		16.64	0.04425
-3.932	9.14638e-16		0.584	0.0200293		0.564	0.0309101		-4.872	6.83755e-15		-3.912	-3.2311e-16		0.732	0.0331598		-5.18	5.13284e-16		-2.332	-1.85283e-17		-0.964	4.52445e-16		-0.168	1.45578e-15		-0.132	7.22984e-17		0.732	0.0351007		-0.308	1.18191e-16		0.816	0.0480767		16.68	0.0443516
-3.928	9.14638e-16		0.588	0.0200936		0.568	0.0310156		-4.868	6.83755e-15		-3.908	-3.2311e-16		0.736	0.0332386		-5.176	5.13284e-16		-2.328	-1.85283e-17		-0.96	4.52445e-16		-0.164	1.45578e-15		-0.128	7.22984e-17		0.736	0.0351426		-0.304	1.18191e-16		0.82	0.0481737		16.72	0.0443502
-3.924	9.14638e-16		0.592	0.0200775		0.572	0.03104		-4.864	6.83755e-15		-3.904	-3.2311e-16		0.74	0.0332232		-5.172	5.13284e-16		-2.324	-1.85283e-17		-0.956	4.52445e-16		-0.16	1.45578e-15		-0.124	7.22984e-17		0.74	0.0352051		-0.3	1.18191e-16		0.824	0.0482125		16.76	0.044375
-3.92	9.14638e-16		0.596	0.0201226		0.576	0.0311204		-4.86	6.83755e-15		-3.9	-3.2311e-16		0.744	0.0332708		-5.168	5.13284e-16		-2.32	-1.85283e-17		-0.952	4.52445e-16		-0.156	1.45578e-15		-0.12	7.22984e-17		0.744	0.0353163		-0.296	1.18191e-16		0.828	0.0482866		16.8	0.0443908
-3.916	9.14638e-16		0.6	0.0201252		0.58	0.0312124		-4.856	6.83755e-15		-3.896	-3.2311e-16		0.748	0.0333632		-5.164	5.13284e-16		-2.316	-1.85283e-17		-0.948	4.52445e-16		-0.152	1.45578e-15		-0.116	7.22984e-17		0.748	0.0354001		-0.292	1.18191e-16		0.832	0.0484006		16.84	0.044405
-3.912	9.14638e-16		0.604	0.0201574		0.584	0.0312554		-4.852	6.83755e-15		-3.892	-3.2311e-16		0.752	0.033356		-5.16	5.13284e-16		-2.312	-1.85283e-17		-0.944	4.52445e-16		-0.148	1.45578e-15		-0.112	7.22984e-17		0.752	0.0354493		-0.288	1.18191e-16		0.836	0.0484931		16.88	0.0444305
-3.908	9.14638e-16		0.608	0.0201704		0.588	0.0313227		-4.848	6.83755e-15		-3.888	-3.2311e-16		0.756	0.0334944		-5.156	5.13284e-16		-2.308	-1.85283e-17		-0.94	4.52445e-16		-0.144	1.45578e-15		-0.108	7.22984e-17		0.756	0.0355578		-0.284	1.18191e-16		0.84	0.0486123		16.92	0.0444154
-3.904	9.14638e-16		0.612	0.0202055		0.592	0.031406		-4.844	6.83755e-15		-3.884	-3.2311e-16		0.76	0.0334209		-5.152	5.13284e-16		-2.304	-1.85283e-17		-0.936	4.52445e-16		-0.14	1.45578e-15		-0.104	7.22984e-17		0.76	0.0356467		-0.28	1.18191e-16		0.844	0.0486473		16.96	0.0444489
-3.9	9.14638e-16		0.616	0.020204		0.596	0.0314374		-4.84	6.83755e-15		-3.88	-3.2311e-16		0.764	0.0335426		-5.148	5.13284e-16		-2.3	-1.85283e-17		-0.932	4.52445e-16		-0.136	1.45578e-15		-0.1	7.22984e-17		0.764	0.0357164		-0.276	1.18191e-16		0.848	0.048735		17	0.0444907
-3.896	9.14638e-16		0.62	0.0202742		0.6	0.0315413		-4.836	6.83755e-15		-3.876	-3.2311e-16		0.768	0.0335825		-5.144	5.13284e-16		-2.296	-1.85283e-17		-0.928	4.52445e-16		-0.132	1.45578e-15		-0.096	7.22984e-17		0.768	0.0357937		-0.272	1.18191e-16		0.852	0.0488771		17.04	0.0445293
-3.892	9.14638e-16		0.624	0.0202834		0.604	0.0315955		-4.832	6.83755e-15		-3.872	-3.2311e-16		0.772	0.0336801		-5.14	5.13284e-16		-2.292	-1.85283e-17		-0.924	4.52445e-16		-0.128	1.45578e-15		-0.092	7.22984e-17		0.772	0.035845		-0.268	1.18191e-16		0.856	0.0489697		17.08	0.0445286
-3.888	9.14638e-16		0.628	0.0203388		0.608	0.0316344		-4.828	6.83755e-15		-3.868	-3.2311e-16		0.776	0.0335731		-5.136	5.13284e-16		-2.288	-1.85283e-17		-0.92	4.52445e-16		-0.124	1.45578e-15		-0.088	7.22984e-17		0.776	0.0359381		-0.264	1.18191e-16		0.86	0.0490641		17.12	0.0445502
-3.884	9.14638e-16		0.632	0.0203527		0.612	0.0317075		-4.824	6.83755e-15		-3.864	-3.2311e-16		0.78	0.033716		-5.132	5.13284e-16		-2.284	-1.85283e-17		-0.916	4.52445e-16		-0.12	1.45578e-15		-0.084	7.22984e-17		0.78	0.0359992		-0.26	1.18191e-16		0.864	0.0491653		17.16	0.0445822
-3.88	9.14638e-16		0.636	0.0203966		0.616	0.0317795		-4.82	6.83755e-15		-3.86	-3.2311e-16		0.784	0.033652		-5.128	5.13284e-16		-2.28	-1.85283e-17		-0.912	4.52445e-16		-0.116	1.45578e-15		-0.08	7.22984e-17		0.784	0.0361272		-0.256	1.18191e-16		0.868	0.0492407		17.2	0.0446754
-3.876	9.14638e-16		0.64	0.0203985		0.62	0.0318362		-4.816	6.83755e-15		-3.856	-3.2311e-16		0.788	0.033729		-5.124	5.13284e-16		-2.276	-1.85283e-17		-0.908	4.52445e-16		-0.112	1.45578e-15		-0.076	7.22984e-17		0.788	0.0361717		-0.252	1.18191e-16		0.872	0.0493339		17.24	0.0447494
-3.872	9.14638e-16		0.644	0.0204325		0.624	0.0319539		-4.812	6.83755e-15		-3.852	-3.2311e-16		0.792	0.0338391		-5.12	5.13284e-16		-2.272	-1.85283e-17		-0.904	4.52445e-16		-0.108	1.45578e-15		-0.072	7.22984e-17		0.792	0.0363169		-0.248	1.18191e-16		0.876	0.0494298		17.28	0.0447977
-3.868	9.14638e-16		0.648	0.020481		0.628	0.032012		-4.808	6.83755e-15		-3.848	-3.2311e-16		0.796	0.0338359		-5.116	5.13284e-16		-2.268	-1.85283e-17		-0.9	4.52445e-16		-0.104	1.45578e-15		-0.068	7.22984e-17		0.796	0.0363523		-0.244	1.18191e-16		0.88	0.049465		17.32	0.0448494
-3.864	9.14638e-16		0.652	0.0204798		0.632	0.0321008		-4.804	6.83755e-15		-3.844	-3.2311e-16		0.8	0.0338745		-5.112	5.13284e-16		-2.264	-1.85283e-17		-0.896	4.52445e-16		-0.1	1.45578e-15		-0.064	7.22984e-17		0.8	0.0364347		-0.24	1.18191e-16		0.884	0.0495732		17.36	0.0448811
-3.86	9.14638e-16		0.656	0.0205797		0.636	0.0321743		-4.8	6.83755e-15		-3.84	-3.2311e-16		0.804	0.0339169		-5.108	5.13284e-16		-2.26	-1.85283e-17		-0.892	4.52445e-16		-0.096	1.45578e-15		-0.06	7.22984e-17		0.804	0.036495		-0.236	1.18191e-16		0.888	0.0495442		17.4	0.0449911
-3.856	9.14638e-16		0.66	0.0205208		0.64	0.0321931		-4.796	6.83755e-15		-3.836	-3.2311e-16		0.808	0.0339854		-5.104	5.13284e-16		-2.256	-1.85283e-17		-0.888	4.52445e-16		-0.092	1.45578e-15		-0.056	7.22984e-17		0.808	0.0366033		-0.232	1.18191e-16		0.892	0.0497634		17.44	0.0450684
-3.852	9.14638e-16		0.664	0.0206189		0.644	0.0322914		-4.792	6.83755e-15		-3.832	-3.2311e-16		0.812	0.0339576		-5.1	5.13284e-16		-2.252	-1.85283e-17		-0.884	4.52445e-16		-0.088	1.45578e-15		-0.052	7.22984e-17		0.812	0.036631		-0.228	1.18191e-16		0.896	0.0497035		17.48	0.0451261
-3.848	9.14638e-16		0.668	0.0206224		0.648	0.0323177		-4.788	6.83755e-15		-3.828	-3.2311e-16		0.816	0.0339902		-5.096	5.13284e-16		-2.248	-1.85283e-17		-0.88	4.52445e-16		-0.084	1.45578e-15		-0.048	7.22984e-17		0.816	0.0367647		-0.224	1.18191e-16		0.9	0.0498294		17.52	0.0451607
-3.844	9.14638e-16		0.672	0.0206572		0.652	0.0323738		-4.784	6.83755e-15		-3.824	-3.2311e-16		0.82	0.034009		-5.092	5.13284e-16		-2.244	-1.85283e-17		-0.876	4.52445e-16		-0.08	1.45578e-15		-0.044	7.22984e-17		0.82	0.0367902		-0.22	1.18191e-16		0.904	0.0498075		17.56	0.0452438
-3.84	9.14638e-16		0.676	0.0206725		0.656	0.0324103		-4.78	6.83755e-15		-3.82	-3.2311e-16		0.824	0.0340523		-5.088	5.13284e-16		-2.24	-1.85283e-17		-0.872	4.52445e-16		-0.076	1.45578e-15		-0.04	7.22984e-17		0.824	0.0368676		-0.216	1.18191e-16		0.908	0.04989		17.6	0.0453269
-3.836	9.14638e-16		0.68	0.0207115		0.66	0.0324233		-4.776	6.83755e-15		-3.816	-3.2311e-16		0.828	0.0341037		-5.084	5.13284e-16		-2.236	-1.85283e-17		-0.868	4.52445e-16		-0.072	1.45578e-15		-0.036	7.22984e-17		0.828	0.036947		-0.212	1.18191e-16		0.912	0.0499885		17.64	0.0453527
-3.832	9.14638e-16		0.684	0.0207311		0.664	0.0324821		-4.772	6.83755e-15		-3.812	-3.2311e-16		0.832	0.0341939		-5.08	5.13284e-16		-2.232	-1.85283e-17		-0.864	4.52445e-16		-0.068	1.45578e-15		-0.032	7.22984e-17		0.832	0.0369946		-0.208	1.18191e-16		0.916	0.0500087		17.68	0.0453446
-3.828	9.14638e-16		0.688	0.020782		0.668	0.0325854		-4.768	6.83755e-15		-3.808	-3.2311e-16		0.836	0.0341411		-5.076	5.13284e-16		-2.228	-1.85283e-17		-0.86	4.52445e-16		-0.064	1.45578e-15		-0.028	7.22984e-17		0.836	0.0370461		-0.204	1.18191e-16		0.92	0.0501249		17.72	0.0454057
-3.824	9.14638e-16		0.692	0.0207675		0.672	0.0326322		-4.764	6.83755e-15		-3.804	-3.2311e-16		0.84	0.0342093		-5.072	5.13284e-16		-2.224	-1.85283e-17		-0.856	4.52445e-16		-0.06	1.45578e-15		-0.024	7.22984e-17		0.84	0.0371135		-0.2	1.18191e-16		0.924	0.0501148		17.76	0.0454925
-3.82	9.14638e-16		0.696	0.0207824		0.676	0.0327692		-4.76	6.83755e-15		-3.8	-3.2311e-16		0.844	0.0342507		-5.068	5.13284e-16		-2.22	-1.85283e-17		-0.852	4.52445e-16		-0.056	1.45578e-15		-0.02	7.22984e-17		0.844	0.0372217		-0.196	1.18191e-16		0.928	0.0502513		17.8	0.0455686
-3.816	9.14638e-16		0.7	0.0207874		0.68	0.0328043		-4.756	6.83755e-15		-3.796	-3.2311e-16		0.848	0.034275		-5.064	5.13284e-16		-2.216	-1.85283e-17		-0.848	4.52445e-16		-0.052	1.45578e-15		-0.016	7.22984e-17		0.848	0.0372707		-0.192	1.18191e-16		0.932	0.0502395		17.84	0.0456237
-3.812	9.14638e-16		0.704	0.0207885		0.684	0.0329002		-4.752	6.83755e-15		-3.792	-3.2311e-16		0.852	0.0343977		-5.06	5.13284e-16		-2.212	-1.85283e-17		-0.844	4.52445e-16		-0.048	1.45578e-15		-0.012	7.22984e-17		0.852	0.0373816		-0.188	1.18191e-16		0.936	0.0503051		17.88	0.0456634
-3.808	9.14638e-16		0.708	0.0208486		0.688	0.0329865		-4.748	6.83755e-15		-3.788	-3.2311e-16		0.856	0.0343336		-5.056	5.13284e-16		-2.208	-1.85283e-17		-0.84	4.52445e-16		-0.044	1.45578e-15		-0.008	7.22984e-17		0.856	0.0374515		-0.184	1.18191e-16		0.94	0.0503453		17.92	0.04567
-3.804	9.14638e-16		0.712	0.0208038		0.692	0.0329852		-4.744	6.83755e-15		-3.784	-3.2311e-16		0.86	0.0343783		-5.052	5.13284e-16		-2.204	-1.85283e-17		-0.836	4.52445e-16		-0.04	1.45578e-15		-0.004	7.22984e-17		0.86	0.0375277		-0.18	1.18191e-16		0.944	0.0504426		17.96	0.0457072
-3.8	9.14638e-16		0.716	0.0208662		0.696	0.0330926		-4.74	6.83755e-15		-3.78	-3.2311e-16		0.864	0.0343785		-5.048	5.13284e-16		-2.2	-1.85283e-17		-0.832	4.52445e-16		-0.036	1.45578e-15		0	7.22984e-17		0.864	0.0375862		-0.176	1.18191e-16		0.948	0.0504697		18	0.0457627
-3.796	9.14638e-16		0.72	0.0208656		0.7	0.0331576		-4.736	6.83755e-15		-3.776	-3.2311e-16		0.868	0.0344973		-5.044	5.13284e-16		-2.196	-1.85283e-17		-0.828	4.52445e-16		-0.032	1.45578e-15		0.004	0.00239757		0.868	0.037664		-0.172	1.18191e-16		0.952	0.0505709		18.04	0.0457813
-3.792	9.14638e-16		0.724	0.0209226		0.704	0.0332201		-4.732	6.83755e-15		-3.772	-3.2311e-16		0.872	0.0344419		-5.04	5.13284e-16		-2.192	-1.85283e-17		-0.824	4.52445e-16		-0.028	1.45578e-15		0.008	0.00571252		0.872	0.0377049		-0.168	1.18191e-16		0.956	0.0505956		18.08	0.0458083
-3.788	9.14638e-16		0.728	0.0209404		0.708	0.0333087		-4.728	6.83755e-15		-3.768	-3.2311e-16		0.876	0.0345464		-5.036	5.13284e-16		-2.188	-1.85283e-17		-0.82	4.52445e-16		-0.024	1.45578e-15		0.012	0.00805073		0.876	0.0377587		-0.164	1.18191e-16		0.96	0.0505974		18.12	0.0458695
-3.784	9.14638e-16		0.732	0.0209358		0.712	0.0333825		-4.724	6.83755e-15		-3.764	-3.2311e-16		0.88	0.0345733		-5.032	5.13284e-16		-2.184	-1.85283e-17		-0.816	4.52445e-16		-0.02	1.45578e-15		0.016	0.00991088		0.88	0.0378324		-0.16	1.18191e-16		0.964	0.0506655		18.16	0.0458905
-3.78	9.14638e-16		0.736	0.0210111		0.716	0.0334495		-4.72	6.83755e-15		-3.76	-3.2311e-16		0.884	0.0345777		-5.028	5.13284e-16		-2.18	-1.85283e-17		-0.812	4.52445e-16		-0.016	1.45578e-15		0.02	0.0114267		0.884	0.0379325		-0.156	1.18191e-16		0.968	0.0507155		18.2	0.0459175
-3.776	9.14638e-16		0.74	0.0209807		0.72	0.0335161		-4.716	6.83755e-15		-3.756	-3.2311e-16		0.888	0.0346772		-5.024	5.13284e-16		-2.176	-1.85283e-17		-0.808	4.52445e-16		-0.012	1.45578e-15		0.024	0.0125996		0.888	0.0380003		-0.152	1.18191e-16		0.972	0.0508342		18.24	0.0460128
-3.772	9.14638e-16		0.744	0.0210416		0.724	0.0335699		-4.712	6.83755e-15		-3.752	-3.2311e-16		0.892	0.0346549		-5.02	5.13284e-16		-2.172	-1.85283e-17		-0.804	4.52445e-16		-0.008	1.45578e-15		0.028	0.0136251		0.892	0.0380772		-0.148	1.18191e-16		0.976	0.0508378		18.28	0.0460846
-3.768	9.14638e-16		0.748	0.0210394		0.728	0.0335929		-4.708	6.83755e-15		-3.748	-3.2311e-16		0.896	0.0347191		-5.016	5.13284e-16		-2.168	-1.85283e-17		-0.8	4.52445e-16		-0.004	1.45578e-15		0.032	0.0144464		0.896	0.038155		-0.144	1.18191e-16		0.98	0.0509065		18.32	0.0461374
-3.764	9.14638e-16		0.752	0.0210447		0.732	0.0337303		-4.704	6.83755e-15		-3.744	-3.2311e-16		0.9	0.0347554		-5.012	5.13284e-16		-2.164	-1.85283e-17		-0.796	4.52445e-16		0	1.45578e-15		0.036	0.0151378		0.9	0.038202		-0.14	1.18191e-16		0.984	0.0509429		18.36	0.0461452
-3.76	9.14638e-16		0.756	0.0210693		0.736	0.0337501		-4.7	6.83755e-15		-3.74	-3.2311e-16		0.904	0.0347357		-5.008	5.13284e-16		-2.16	-1.85283e-17		-0.792	4.52445e-16		0.004	0.000111745		0.04	0.0157553		0.904	0.0382992		-0.136	1.18191e-16		0.988	0.050991		18.4	0.0461317
-3.756	9.14638e-16		0.76	0.0211217		0.74	0.0338539		-4.696	6.83755e-15		-3.736	-3.2311e-16		0.908	0.0347999		-5.004	5.13284e-16		-2.156	-1.85283e-17		-0.788	4.52445e-16		0.008	0.00329325		0.044	0.0163157		0.908	0.0383468		-0.132	1.18191e-16		0.992	0.0511034		18.44	0.0461897
-3.752	9.14638e-16		0.764	0.0211009		0.744	0.033895		-4.692	6.83755e-15		-3.732	-3.2311e-16		0.912	0.0348343		-5	5.13284e-16		-2.152	-1.85283e-17		-0.784	4.52445e-16		0.012	0.00550522		0.048	0.0168233		0.912	0.0384027		-0.128	1.18191e-16		0.996	0.0511499		18.48	0.0462335
-3.748	9.14638e-16		0.768	0.0211507		0.748	0.0340319		-4.688	6.83755e-15		-3.728	-3.2311e-16		0.916	0.0348167		-4.996	5.13284e-16		-2.148	-1.85283e-17		-0.78	4.52445e-16		0.016	0.0071859		0.052	0.0172241		0.916	0.0385165		-0.124	1.18191e-16		1	0.0511853		18.52	0.0462618
-3.744	9.14638e-16		0.772	0.0211986		0.752	0.0340573		-4.684	6.83755e-15		-3.724	-3.2311e-16		0.92	0.0349147		-4.992	5.13284e-16		-2.144	-1.85283e-17		-0.776	4.52445e-16		0.02	0.0083176		0.056	0.0176777		0.92	0.0386046		-0.12	1.18191e-16		1.004	0.0511755		18.56	0.0462823
-3.74	9.14638e-16		0.776	0.0211975		0.756	0.0341585		-4.68	6.83755e-15		-3.72	-3.2311e-16		0.924	0.0349163		-4.988	5.13284e-16		-2.14	-1.85283e-17		-0.772	4.52445e-16		0.024	0.00925604		0.06	0.0181254		0.924	0.0386883		-0.116	1.18191e-16		1.008	0.0512312		18.6	0.0462918
-3.736	9.14638e-16		0.78	0.0213059		0.76	0.034178		-4.676	6.83755e-15		-3.716	-3.2311e-16		0.928	0.0349494		-4.984	5.13284e-16		-2.136	-1.85283e-17		-0.768	4.52445e-16		0.028	0.00993578		0.064	0.0185462		0.928	0.0387697		-0.112	1.18191e-16		1.012	0.0513251		18.64	0.0463574
-3.732	9.14638e-16		0.784	0.0212684		0.764	0.0342541		-4.672	6.83755e-15		-3.712	-3.2311e-16		0.932	0.0350988		-4.98	5.13284e-16		-2.132	-1.85283e-17		-0.764	4.52445e-16		0.032	0.0106058		0.068	0.0188794		0.932	0.0387989		-0.108	1.18191e-16		1.016	0.0513898		18.68	0.0463736
-3.728	9.14638e-16		0.788	0.0213329		0.768	0.0343256		-4.668	6.83755e-15		-3.708	-3.2311e-16		0.936	0.0350293		-4.976	5.13284e-16		-2.128	-1.85283e-17		-0.76	4.52445e-16		0.036	0.0111158		0.072	0.0191666		0.936	0.0389251		-0.104	1.18191e-16		1.02	0.0514455		18.72	0.0464047
-3.724	9.14638e-16		0.792	0.0213272		0.772	0.0344151		-4.664	6.83755e-15		-3.704	-3.2311e-16		0.94	0.0350822		-4.972	5.13284e-16		-2.124	-1.85283e-17		-0.756	4.52445e-16		0.04	0.0115929		0.076	0.0195133		0.94	0.0390793		-0.1	1.18191e-16		1.024	0.0515453		18.76	0.0464706
-3.72	9.14638e-16		0.796	0.0213891		0.776	0.0345006		-4.66	6.83755e-15		-3.7	-3.2311e-16		0.944	0.0350909		-4.968	5.13284e-16		-2.12	-1.85283e-17		-0.752	4.52445e-16		0.044	0.0120314		0.08	0.0198065		0.944	0.0391495		-0.096	1.18191e-16		1.028	0.0516316		18.8	0.0465172
-3.716	9.14638e-16		0.8	0.0214097		0.78	0.0345659		-4.656	6.83755e-15		-3.696	-3.2311e-16		0.948	0.0351099		-4.964	5.13284e-16		-2.116	-1.85283e-17		-0.748	4.52445e-16		0.048	0.0123385		0.084	0.0201057		0.948	0.0392563		-0.092	1.18191e-16		1.032	0.0517063		18.84	0.0465655
-3.712	9.14638e-16		0.804	0.0214062		0.784	0.0345907		-4.652	6.83755e-15		-3.692	-3.2311e-16		0.952	0.0351578		-4.96	5.13284e-16		-2.112	-1.85283e-17		-0.744	4.52445e-16		0.052	0.0127274		0.088	0.0203867		0.952	0.0393585		-0.088	1.18191e-16		1.036	0.0517709		18.88	0.0466584
-3.708	9.14638e-16		0.808	0.0214001		0.788	0.0346522		-4.648	6.83755e-15		-3.688	-3.2311e-16		0.956	0.0352258		-4.956	5.13284e-16		-2.108	-1.85283e-17		-0.74	4.52445e-16		0.056	0.0130661		0.092	0.0206706		0.956	0.0394328		-0.084	1.18191e-16		1.04	0.0518299		18.92	0.0466795
-3.704	9.14638e-16		0.812	0.0214129		0.792	0.0347036		-4.644	6.83755e-15		-3.684	-3.2311e-16		0.96	0.0352061		-4.952	5.13284e-16		-2.104	-1.85283e-17		-0.736	4.52445e-16		0.06	0.0133876		0.096	0.0208929		0.96	0.0395062		-0.08	1.18191e-16		1.044	0.0518739		18.96	0.0467266
-3.7	9.14638e-16		0.816	0.0214729		0.796	0.0347537		-4.64	6.83755e-15		-3.68	-3.2311e-16		0.964	0.0352358		-4.948	5.13284e-16		-2.1	-1.85283e-17		-0.732	4.52445e-16		0.064	0.0137462		0.1	0.021103		0.964	0.0396087		-0.076	1.18191e-16		1.048	0.0518935		19	0.0467835
-3.696	9.14638e-16		0.82	0.0214257		0.8	0.0348334		-4.636	6.83755e-15		-3.676	-3.2311e-16		0.968	0.0353093		-4.944	5.13284e-16		-2.096	-1.85283e-17		-0.728	4.52445e-16		0.068	0.0139982		0.104	0.021322		0.968	0.0396844		-0.072	1.18191e-16		1.052	0.0520336		19.04	0.0468532
-3.692	9.14638e-16		0.824	0.0215198		0.804	0.0348631		-4.632	6.83755e-15		-3.672	-3.2311e-16		0.972	0.0352839		-4.94	5.13284e-16		-2.092	-1.85283e-17		-0.724	4.52445e-16		0.072	0.0141538		0.108	0.0215204		0.972	0.0398351		-0.068	1.18191e-16		1.056	0.0521046		19.08	0.046888
-3.688	9.14638e-16		0.828	0.0214638		0.808	0.0349483		-4.628	6.83755e-15		-3.668	-3.2311e-16		0.976	0.0353697		-4.936	5.13284e-16		-2.088	-1.85283e-17		-0.72	4.52445e-16		0.076	0.0144182		0.112	0.021696		0.976	0.0399125		-0.064	1.18191e-16		1.06	0.0521744		19.12	0.0468965
-3.684	9.14638e-16		0.832	0.0214834		0.812	0.0349944		-4.624	6.83755e-15		-3.664	-3.2311e-16		0.98	0.0353387		-4.932	5.13284e-16		-2.084	-1.85283e-17		-0.716	4.52445e-16		0.08	0.0145067		0.116	0.0218847		0.98	0.0400092		-0.06	1.18191e-16		1.064	0.0522095		19.16	0.0469175
-3.68	9.14638e-16		0.836	0.0215138		0.816	0.0350232		-4.62	6.83755e-15		-3.66	-3.2311e-16		0.984	0.0353682		-4.928	5.13284e-16		-2.08	-1.85283e-17		-0.712	4.52445e-16		0.084	0.0148024		0.12	0.0221073		0.984	0.0401145		-0.056	1.18191e-16		1.068	0.0523036		19.2	0.0469612
-3.676	9.14638e-16		0.84	0.0215235		0.82	0.0350958		-4.616	6.83755e-15		-3.656	-3.2311e-16		0.988	0.0353521		-4.924	5.13284e-16		-2.076	-1.85283e-17		-0.708	4.52445e-16		0.088	0.0149214		0.124	0.0222416		0.988	0.0402019		-0.052	1.18191e-16		1.072	0.0524008		19.24	0.0470066
-3.672	9.14638e-16		0.844	0.0214989		0.824	0.0351567		-4.612	6.83755e-15		-3.652	-3.2311e-16		0.992	0.0354128		-4.92	5.13284e-16		-2.072	-1.85283e-17		-0.704	4.52445e-16		0.092	0.015114		0.128	0.0224592		0.992	0.0402547		-0.048	1.18191e-16		1.076	0.0524876		19.28	0.0470258
-3.668	9.14638e-16		0.848	0.0215843		0.828	0.0351984		-4.608	6.83755e-15		-3.648	-3.2311e-16		0.996	0.0354204		-4.916	5.13284e-16		-2.068	-1.85283e-17		-0.7	4.52445e-16		0.096	0.0153329		0.132	0.0226108		0.996	0.0404143		-0.044	1.18191e-16		1.08	0.052525		19.32	0.047041
-3.664	9.14638e-16		0.852	0.021523		0.832	0.0352695		-4.604	6.83755e-15		-3.644	-3.2311e-16		1	0.0354975		-4.912	5.13284e-16		-2.064	-1.85283e-17		-0.696	4.52445e-16		0.1	0.0155072		0.136	0.0228192		1	0.0404851		-0.04	1.18191e-16		1.084	0.0526024		19.36	0.0470474
-3.66	9.14638e-16		0.856	0.0216056		0.836	0.0353275		-4.6	6.83755e-15		-3.64	-3.2311e-16		1.004	0.0354464		-4.908	5.13284e-16		-2.06	-1.85283e-17		-0.692	4.52445e-16		0.104	0.0157428		0.14	0.0230408		1.004	0.0405737		-0.036	1.18191e-16		1.088	0.0526374		19.4	0.0470826
-3.656	9.14638e-16		0.86	0.021603		0.84	0.0353628		-4.596	6.83755e-15		-3.636	-3.2311e-16		1.008	0.0354777		-4.904	5.13284e-16		-2.056	-1.85283e-17		-0.688	4.52445e-16		0.108	0.01583		0.144	0.0232419		1.008	0.0406753		-0.032	1.18191e-16		1.092	0.0527154		19.44	0.0470959
-3.652	9.14638e-16		0.864	0.0216098		0.844	0.0354097		-4.592	6.83755e-15		-3.632	-3.2311e-16		1.012	0.0355656		-4.9	5.13284e-16		-2.052	-1.85283e-17		-0.684	4.52445e-16		0.112	0.0160202		0.148	0.0233972		1.012	0.040714		-0.028	1.18191e-16		1.096	0.0528238		19.48	0.0471007
-3.648	9.14638e-16		0.868	0.0216816		0.848	0.0354746		-4.588	6.83755e-15		-3.628	-3.2311e-16		1.016	0.0355143		-4.896	5.13284e-16		-2.048	-1.85283e-17		-0.68	4.52445e-16		0.116	0.0160009		0.152	0.0235209		1.016	0.0407602		-0.024	1.18191e-16		1.1	0.0528692		19.52	0.0471079
-3.644	9.14638e-16		0.872	0.0216292		0.852	0.0355242		-4.584	6.83755e-15		-3.624	-3.2311e-16		1.02	0.03556		-4.892	5.13284e-16		-2.044	-1.85283e-17		-0.676	4.52445e-16		0.12	0.0162538		0.156	0.0236545		1.02	0.0408655		-0.02	1.18191e-16		1.104	0.0529335		19.56	0.0471259
-3.64	9.14638e-16		0.876	0.021704		0.856	0.0355872		-4.58	6.83755e-15		-3.62	-3.2311e-16		1.024	0.0355588		-4.888	5.13284e-16		-2.04	-1.85283e-17		-0.672	4.52445e-16		0.124	0.0163448		0.16	0.0238245		1.024	0.0409529		-0.016	1.18191e-16		1.108	0.0529347		19.6	0.0471725
-3.636	9.14638e-16		0.88	0.0217243		0.86	0.0356175		-4.576	6.83755e-15		-3.616	-3.2311e-16		1.028	0.0355921		-4.884	5.13284e-16		-2.036	-1.85283e-17		-0.668	4.52445e-16		0.128	0.016526		0.164	0.0240157		1.028	0.0410731		-0.012	1.18191e-16		1.112	0.0530519		19.64	0.0471909
-3.632	9.14638e-16		0.884	0.0217188		0.864	0.03566		-4.572	6.83755e-15		-3.612	-3.2311e-16		1.032	0.0356546		-4.88	5.13284e-16		-2.032	-1.85283e-17		-0.664	4.52445e-16		0.132	0.016499		0.168	0.0241608		1.032	0.0412		-0.008	1.18191e-16		1.116	0.0530128		19.68	0.0471632
-3.628	9.14638e-16		0.888	0.0217256		0.868	0.0357012		-4.568	6.83755e-15		-3.608	-3.2311e-16		1.036	0.0356793		-4.876	5.13284e-16		-2.028	-1.85283e-17		-0.66	4.52445e-16		0.136	0.0166803		0.172	0.0242579		1.036	0.0412919		-0.004	1.18191e-16		1.12	0.0531172		19.72	0.047196
-3.624	9.14638e-16		0.892	0.0218026		0.872	0.0357331		-4.564	6.83755e-15		-3.604	-3.2311e-16		1.04	0.0356643		-4.872	5.13284e-16		-2.024	-1.85283e-17		-0.656	4.52445e-16		0.14	0.0167085		0.176	0.0244358		1.04	0.0413981		0	1.18191e-16		1.124	0.0531628		19.76	0.0471737
-3.62	9.14638e-16		0.896	0.0217661		0.876	0.0357787		-4.56	6.83755e-15		-3.6	-3.2311e-16		1.044	0.0356948		-4.868	5.13284e-16		-2.02	-1.85283e-17		-0.652	4.52445e-16		0.144	0.0169118		0.18	0.0245729		1.044	0.0414941		0.004	0.00104101		1.128	0.0532792		19.8	0.0471711
-3.616	9.14638e-16		0.9	0.0218321		0.88	0.0358122		-4.556	6.83755e-15		-3.596	-3.2311e-16		1.048	0.0356805		-4.864	5.13284e-16		-2.016	-1.85283e-17		-0.648	4.52445e-16		0.148	0.0169779		0.184	0.024713		1.048	0.0415839		0.008	0.0035106		1.132	0.0533686		19.84	0.0471602
-3.612	9.14638e-16		0.904	0.0217912		0.884	0.0358429		-4.552	6.83755e-15		-3.592	-3.2311e-16		1.052	0.0357671		-4.86	5.13284e-16		-2.012	-1.85283e-17		-0.644	4.52445e-16		0.152	0.0171395		0.188	0.0248553		1.052	0.0416369		0.012	0.00499282		1.136	0.053393		19.88	0.0471943
-3.608	9.14638e-16		0.908	0.0217955		0.888	0.0359008		-4.548	6.83755e-15		-3.588	-3.2311e-16		1.056	0.035834		-4.856	5.13284e-16		-2.008	-1.85283e-17		-0.64	4.52445e-16		0.156	0.0172819		0.192	0.0250402		1.056	0.0417458		0.016	0.00605692		1.14	0.0533824		19.92	0.0472355
-3.604	9.14638e-16		0.912	0.021871		0.892	0.03596		-4.544	6.83755e-15		-3.584	-3.2311e-16		1.06	0.0358268		-4.852	5.13284e-16		-2.004	-1.85283e-17		-0.636	4.52445e-16		0.16	0.0173698		0.196	0.0251955		1.06	0.0418104		0.02	0.00681837		1.144	0.0535236		19.96	0.0472978
-3.6	9.14638e-16		0.916	0.0218764		0.896	0.0359849		-4.54	6.83755e-15		-3.58	-3.2311e-16		1.064	0.0358288		-4.848	5.13284e-16		-2	-1.85283e-17		-0.632	4.52445e-16		0.164	0.0174607		0.2	0.0253051		1.064	0.0419378		0.024	0.00736487		1.148	0.053469		20	0.0473874
-3.596	9.14638e-16		0.92	0.0219033		0.9	0.0360578		-4.536	6.83755e-15		-3.576	-3.2311e-16		1.068	0.0358805		-4.844	5.13284e-16		-1.996	-1.85283e-17		-0.628	4.52445e-16		0.168	0.0174703		0.204	0.0253628		1.068	0.0419733		0.028	0.00779997		1.152	0.0535327		20.04	0.0474209
-3.592	9.14638e-16		0.924	0.0219453		0.904	0.0360808		-4.532	6.83755e-15		-3.572	-3.2311e-16		1.072	0.0359741		-4.84	5.13284e-16		-1.992	-1.85283e-17		-0.624	4.52445e-16		0.172	0.0176409		0.208	0.0255517		1.072	0.0421152		0.032	0.00818094		1.156	0.0536306		20.08	0.0474362
-3.588	9.14638e-16		0.928	0.0219354		0.908	0.0361562		-4.528	6.83755e-15		-3.568	-3.2311e-16		1.076	0.035949		-4.836	5.13284e-16		-1.988	-1.85283e-17		-0.62	4.52445e-16		0.176	0.0176477		0.212	0.0255632		1.076	0.0422246		0.036	0.00845867		1.16	0.0537308		20.12	0.0474681
-3.584	9.14638e-16		0.932	0.0219652		0.912	0.0361792		-4.524	6.83755e-15		-3.564	-3.2311e-16		1.08	0.036039		-4.832	5.13284e-16		-1.984	-1.85283e-17		-0.616	4.52445e-16		0.18	0.0178315		0.216	0.0257035		1.08	0.0422992		0.04	0.00868248		1.164	0.0537628		20.16	0.0475278
-3.58	9.14638e-16		0.936	0.0219746		0.916	0.0362176		-4.52	6.83755e-15		-3.56	-3.2311e-16		1.084	0.0359603		-4.828	5.13284e-16		-1.98	-1.85283e-17		-0.612	4.52445e-16		0.184	0.0179074		0.22	0.0258787		1.084	0.0423992		0.044	0.00885582		1.168	0.0538032		20.2	0.047582
-3.576	9.14638e-16		0.94	0.0219959		0.92	0.0362701		-4.516	6.83755e-15		-3.556	-3.2311e-16		1.088	0.0360348		-4.824	5.13284e-16		-1.976	-1.85283e-17		-0.608	4.52445e-16		0.188	0.0179636		0.224	0.0259912		1.088	0.042467		0.048	0.00914097		1.172	0.0538586		20.24	0.0476652
-3.572	9.14638e-16		0.944	0.0219733		0.924	0.0363518		-4.512	6.83755e-15		-3.552	-3.2311e-16		1.092	0.0360126		-4.82	5.13284e-16		-1.972	-1.85283e-17		-0.604	4.52445e-16		0.192	0.0179861		0.228	0.0261491		1.092	0.0425321		0.052	0.00943049		1.176	0.0538967		20.28	0.0478053
-3.568	9.14638e-16		0.948	0.0220141		0.928	0.0363931		-4.508	6.83755e-15		-3.548	-3.2311e-16		1.096	0.0360978		-4.816	5.13284e-16		-1.968	-1.85283e-17		-0.6	4.52445e-16		0.196	0.0181248		0.232	0.0262186		1.096	0.0426579		0.056	0.00964505		1.18	0.0539098		20.32	0.0478314
-3.564	9.14638e-16		0.952	0.0219482		0.932	0.036414		-4.504	6.83755e-15		-3.544	-3.2311e-16		1.1	0.0360972		-4.812	5.13284e-16		-1.964	-1.85283e-17		-0.596	4.52445e-16		0.2	0.0181565		0.236	0.0263683		1.1	0.0427737		0.06	0.00991646		1.184	0.0539442		20.36	0.0478576
-3.56	9.14638e-16		0.956	0.0220951		0.936	0.0364753		-4.5	6.83755e-15		-3.54	-3.2311e-16		1.104	0.0361259		-4.808	5.13284e-16		-1.96	-1.85283e-17		-0.592	4.52445e-16		0.204	0.0183247		0.24	0.0264813		1.104	0.0428602		0.064	0.0101029		1.188	0.0540073		20.4	0.0478979
-3.556	9.14638e-16		0.96	0.0220114		0.94	0.0365058		-4.496	6.83755e-15		-3.536	-3.2311e-16		1.108	0.036096		-4.804	5.13284e-16		-1.956	-1.85283e-17		-0.588	4.52445e-16		0.208	0.0185003		0.244	0.026581		1.108	0.0430088		0.068	0.0102929		1.192	0.0540537		20.44	0.047963
-3.552	9.14638e-16		0.964	0.0220177		0.944	0.0365621		-4.492	6.83755e-15		-3.532	-3.2311e-16		1.112	0.0360895		-4.8	5.13284e-16		-1.952	-1.85283e-17		-0.584	4.52445e-16		0.212	0.0185162		0.248	0.0266751		1.112	0.0430753		0.072	0.0105004		1.196	0.0541072		20.48	0.0479868
-3.548	9.14638e-16		0.968	0.022079		0.948	0.036585		-4.488	6.83755e-15		-3.528	-3.2311e-16		1.116	0.0361921		-4.796	5.13284e-16		-1.948	-1.85283e-17		-0.58	4.52445e-16		0.216	0.0186032		0.252	0.0268403		1.116	0.0431706		0.076	0.0106404		1.2	0.0541647		20.52	0.0480296
-3.544	9.14638e-16		0.972	0.0220801		0.952	0.0366279		-4.484	6.83755e-15		-3.524	-3.2311e-16		1.12	0.036139		-4.792	5.13284e-16		-1.944	-1.85283e-17		-0.576	4.52445e-16		0.22	0.0186678		0.256	0.0269073		1.12	0.0432392		0.08	0.0107287		1.204	0.0543108		20.56	0.0480888
-3.54	9.14638e-16		0.976	0.0221012		0.956	0.036676		-4.48	6.83755e-15		-3.52	-3.2311e-16		1.124	0.0361453		-4.788	5.13284e-16		-1.94	-1.85283e-17		-0.572	4.52445e-16		0.224	0.01885		0.26	0.0270294		1.124	0.0433226		0.084	0.0108436		1.208	0.0542701		20.6	0.0481388
-3.536	9.14638e-16		0.98	0.0221299		0.96	0.0367031		-4.476	6.83755e-15		-3.516	-3.2311e-16		1.128	0.0361945		-4.784	5.13284e-16		-1.936	-1.85283e-17		-0.568	4.52445e-16		0.228	0.0189172		0.264	0.0271052		1.128	0.0434346		0.088	0.0110063		1.212	0.0543491		20.64	0.0481941
-3.532	9.14638e-16		0.984	0.0221217		0.964	0.0367887		-4.472	6.83755e-15		-3.512	-3.2311e-16		1.132	0.0362604		-4.78	5.13284e-16		-1.932	-1.85283e-17		-0.564	4.52445e-16		0.232	0.0189798		0.268	0.0272147		1.132	0.0435357		0.092	0.0110925		1.216	0.0543566		20.68	0.0482801
-3.528	9.14638e-16		0.988	0.0221644		0.968	0.0368833		-4.468	6.83755e-15		-3.508	-3.2311e-16		1.136	0.0362339		-4.776	5.13284e-16		-1.928	-1.85283e-17		-0.56	4.52445e-16		0.236	0.0190962		0.272	0.0272033		1.136	0.0436434		0.096	0.0111957		1.22	0.0544279		20.72	0.0483151
-3.524	9.14638e-16		0.992	0.0221432		0.972	0.0369163		-4.464	6.83755e-15		-3.504	-3.2311e-16		1.14	0.0363705		-4.772	5.13284e-16		-1.924	-1.85283e-17		-0.556	4.52445e-16		0.24	0.0191834		0.276	0.0273843		1.14	0.0437777		0.1	0.0112919		1.224	0.054479		20.76	0.0483747
-3.52	9.14638e-16		0.996	0.0221995		0.976	0.0369934		-4.46	6.83755e-15		-3.5	-3.2311e-16		1.144	0.0363321		-4.768	5.13284e-16		-1.92	-1.85283e-17		-0.552	4.52445e-16		0.244	0.0192439		0.28	0.0274994		1.144	0.0439174		0.104	0.011432		1.228	0.0545634		20.8	0.0484319
-3.516	9.14638e-16		1	0.0222667		0.98	0.0370365		-4.456	6.83755e-15		-3.496	-3.2311e-16		1.148	0.0363332		-4.764	5.13284e-16		-1.916	-1.85283e-17		-0.548	4.52445e-16		0.248	0.0193614		0.284	0.0275574		1.148	0.0439613		0.108	0.0114727		1.232	0.0546575		20.84	0.0484817
-3.512	9.14638e-16		1.004	0.0223101		0.984	0.0370702		-4.452	6.83755e-15		-3.492	-3.2311e-16		1.152	0.0363487		-4.76	5.13284e-16		-1.912	-1.85283e-17		-0.544	4.52445e-16		0.252	0.0194234		0.288	0.0276821		1.152	0.0441253		0.112	0.0115844		1.236	0.0547436		20.88	0.0485536
-3.508	9.14638e-16		1.008	0.0223033		0.988	0.037169		-4.448	6.83755e-15		-3.488	-3.2311e-16		1.156	0.036428		-4.756	5.13284e-16		-1.908	-1.85283e-17		-0.54	4.52445e-16		0.256	0.0195764		0.292	0.0277734		1.156	0.044203		0.116	0.0116787		1.24	0.0547845		20.92	0.0485769
-3.504	9.14638e-16		1.012	0.022354		0.992	0.0371741		-4.444	6.83755e-15		-3.484	-3.2311e-16		1.16	0.0363565		-4.752	5.13284e-16		-1.904	-1.85283e-17		-0.536	4.52445e-16		0.26	0.0196734		0.296	0.0279591		1.16	0.0442553		0.12	0.0117586		1.244	0.054872		20.96	0.0486117
-3.5	9.14638e-16		1.016	0.0223577		0.996	0.0372505		-4.44	6.83755e-15		-3.48	-3.2311e-16		1.164	0.0364911		-4.748	5.13284e-16		-1.9	-1.85283e-17		-0.532	4.52445e-16		0.264	0.0197442		0.3	0.0280585		1.164	0.0443823		0.124	0.0118276		1.248	0.0548611		21	0.0487216
-3.496	9.14638e-16		1.02	0.0224078		1	0.0373219		-4.436	6.83755e-15		-3.476	-3.2311e-16		1.168	0.0363775		-4.744	5.13284e-16		-1.896	-1.85283e-17		-0.528	4.52445e-16		0.268	0.019767		0.304	0.0281102		1.168	0.0444837		0.128	0.0119292		1.252	0.054932		21.04	0.0488183
-3.492	9.14638e-16		1.024	0.0224182		1.004	0.0373451		-4.432	6.83755e-15		-3.472	-3.2311e-16		1.172	0.0365612		-4.74	5.13284e-16		-1.892	-1.85283e-17		-0.524	4.52445e-16		0.272	0.019978		0.308	0.0281913		1.172	0.044573		0.132	0.0120236		1.256	0.0550025		21.08	0.0488707
-3.488	9.14638e-16		1.028	0.0224584		1.008	0.0374162		-4.428	6.83755e-15		-3.468	-3.2311e-16		1.176	0.0364953		-4.736	5.13284e-16		-1.888	-1.85283e-17		-0.52	4.52445e-16		0.276	0.020038		0.312	0.0282924		1.176	0.0446417		0.136	0.0121051		1.26	0.0550557		21.12	0.0488809
-3.484	9.14638e-16		1.032	0.0224671		1.012	0.0374539		-4.424	6.83755e-15		-3.464	-3.2311e-16		1.18	0.0366098		-4.732	5.13284e-16		-1.884	-1.85283e-17		-0.516	4.52445e-16		0.28	0.020035		0.316	0.0283268		1.18	0.0447721		0.14	0.0122134		1.264	0.0551806		21.16	0.0489592
-3.48	9.14638e-16		1.036	0.022499		1.016	0.037483		-4.42	6.83755e-15		-3.46	-3.2311e-16		1.184	0.0365675		-4.728	5.13284e-16		-1.88	-1.85283e-17		-0.512	4.52445e-16		0.284	0.0201239		0.32	0.0284086		1.184	0.0448601		0.144	0.0123005		1.268	0.0552314		21.2	0.0489784
-3.476	9.14638e-16		1.04	0.0225467		1.02	0.0375108		-4.416	6.83755e-15		-3.456	-3.2311e-16		1.188	0.0366036		-4.724	5.13284e-16		-1.876	-1.85283e-17		-0.508	4.52445e-16		0.288	0.0202532		0.324	0.02845		1.188	0.0449705		0.148	0.012372		1.272	0.0553595		21.24	0.0489702
-3.472	9.14638e-16		1.044	0.0226255		1.024	0.0375476		-4.412	6.83755e-15		-3.452	-3.2311e-16		1.192	0.03664		-4.72	5.13284e-16		-1.872	-1.85283e-17		-0.504	4.52445e-16		0.292	0.0202632		0.328	0.0286037		1.192	0.0450653		0.152	0.0124302		1.276	0.0554193		21.28	0.0489923
-3.468	9.14638e-16		1.048	0.0226172		1.028	0.0375631		-4.408	6.83755e-15		-3.448	-3.2311e-16		1.196	0.0366563		-4.716	5.13284e-16		-1.868	-1.85283e-17		-0.5	4.52445e-16		0.296	0.0204083		0.332	0.0287185		1.196	0.0451974		0.156	0.012553		1.28	0.0555223		21.32	0.0490668
-3.464	9.14638e-16		1.052	0.022641		1.032	0.0376267		-4.404	6.83755e-15		-3.444	-3.2311e-16		1.2	0.0367835		-4.712	5.13284e-16		-1.864	-1.85283e-17		-0.496	4.52445e-16		0.3	0.0203449		0.336	0.0287909		1.2	0.0452829		0.16	0.0126182		1.284	0.0555828		21.36	0.049083
-3.46	9.14638e-16		1.056	0.0226911		1.036	0.0376308		-4.4	6.83755e-15		-3.44	-3.2311e-16		1.204	0.0367301		-4.708	5.13284e-16		-1.86	-1.85283e-17		-0.492	4.52445e-16		0.304	0.0205028		0.34	0.0289197		1.204	0.045361		0.164	0.0126604		1.288	0.0556442		21.4	0.0490824
-3.456	9.14638e-16		1.06	0.0227215		1.04	0.0376893		-4.396	6.83755e-15		-3.436	-3.2311e-16		1.208	0.0368084		-4.704	5.13284e-16		-1.856	-1.85283e-17		-0.488	4.52445e-16		0.308	0.0205494		0.344	0.0289936		1.208	0.0454473		0.168	0.0126992		1.292	0.0556708		21.44	0.0491477
-3.452	9.14638e-16		1.064	0.0227529		1.044	0.037733		-4.392	6.83755e-15		-3.432	-3.2311e-16		1.212	0.0367199		-4.7	5.13284e-16		-1.852	-1.85283e-17		-0.484	4.52445e-16		0.312	0.0206694		0.348	0.0290449		1.212	0.0455695		0.172	0.0127567		1.296	0.0556908		21.48	0.0491546
-3.448	9.14638e-16		1.068	0.0227714		1.048	0.0377804		-4.388	6.83755e-15		-3.428	-3.2311e-16		1.216	0.0368534		-4.696	5.13284e-16		-1.848	-1.85283e-17		-0.48	4.52445e-16		0.316	0.0207248		0.352	0.0291775		1.216	0.0457024		0.176	0.0127976		1.3	0.0557904		21.52	0.0491706
-3.444	9.14638e-16		1.072	0.0227713		1.052	0.0377843		-4.384	6.83755e-15		-3.424	-3.2311e-16		1.22	0.0367572		-4.692	5.13284e-16		-1.844	-1.85283e-17		-0.476	4.52445e-16		0.32	0.02074		0.356	0.029276		1.22	0.0458081		0.18	0.0128351		1.304	0.0558663		21.56	0.0492348
-3.44	9.14638e-16		1.076	0.0228136		1.056	0.0378504		-4.38	6.83755e-15		-3.42	-3.2311e-16		1.224	0.0368743		-4.688	5.13284e-16		-1.84	-1.85283e-17		-0.472	4.52445e-16		0.324	0.0208786		0.36	0.0293602		1.224	0.0459557		0.184	0.0128964		1.308	0.0558901		21.6	0.049265
-3.436	9.14638e-16		1.08	0.0228294		1.06	0.0378895		-4.376	6.83755e-15		-3.416	-3.2311e-16		1.228	0.0368158		-4.684	5.13284e-16		-1.836	-1.85283e-17		-0.468	4.52445e-16		0.328	0.0209017		0.364	0.0293945		1.228	0.0460789		0.188	0.0129416		1.312	0.0559309		21.64	0.0493668
-3.432	9.14638e-16		1.084	0.0228562		1.064	0.037968		-4.372	6.83755e-15		-3.412	-3.2311e-16		1.232	0.0368961		-4.68	5.13284e-16		-1.832	-1.85283e-17		-0.464	4.52445e-16		0.332	0.0210625		0.368	0.0295694		1.232	0.046205		0.192	0.0129936		1.316	0.0560186		21.68	0.0494692
-3.428	9.14638e-16		1.088	0.022877		1.068	0.0380162		-4.368	6.83755e-15		-3.408	-3.2311e-16		1.236	0.0368132		-4.676	5.13284e-16		-1.828	-1.85283e-17		-0.46	4.52445e-16		0.336	0.0209705		0.372	0.0295902		1.236	0.0462813		0.196	0.0130223		1.32	0.0560822		21.72	0.0495197
-3.424	9.14638e-16		1.092	0.0229007		1.072	0.038055		-4.364	6.83755e-15		-3.404	-3.2311e-16		1.24	0.0369704		-4.672	5.13284e-16		-1.824	-1.85283e-17		-0.456	4.52445e-16		0.34	0.0210873		0.376	0.029736		1.24	0.0464053		0.2	0.0131099		1.324	0.0561766		21.76	0.0496245
-3.42	9.14638e-16		1.096	0.0229216		1.076	0.0380871		-4.36	6.83755e-15		-3.4	-3.2311e-16		1.244	0.0369505		-4.668	5.13284e-16		-1.82	-1.85283e-17		-0.452	4.52445e-16		0.344	0.0211379		0.38	0.0297968		1.244	0.0465264		0.204	0.013172		1.328	0.0562156		21.8	0.0496561
-3.416	9.14638e-16		1.1	0.0229648		1.08	0.0381472		-4.356	6.83755e-15		-3.396	-3.2311e-16		1.248	0.0370062		-4.664	5.13284e-16		-1.816	-1.85283e-17		-0.448	4.52445e-16		0.348	0.0211576		0.384	0.0298509		1.248	0.0466141		0.208	0.013192		1.332	0.0563119		21.84	0.0497195
-3.412	9.14638e-16		1.104	0.0229767		1.084	0.0381939		-4.352	6.83755e-15		-3.392	-3.2311e-16		1.252	0.0369661		-4.66	5.13284e-16		-1.812	-1.85283e-17		-0.444	4.52445e-16		0.352	0.0212318		0.388	0.029943		1.252	0.0467265		0.212	0.0132674		1.336	0.0563966		21.88	0.0497126
-3.408	9.14638e-16		1.108	0.0230203		1.088	0.038247		-4.348	6.83755e-15		-3.388	-3.2311e-16		1.256	0.0370285		-4.656	5.13284e-16		-1.808	-1.85283e-17		-0.44	4.52445e-16		0.356	0.0213512		0.392	0.0299948		1.256	0.0468517		0.216	0.013324		1.34	0.0563974		21.92	0.0497281
-3.404	9.14638e-16		1.112	0.0229891		1.092	0.0382621		-4.344	6.83755e-15		-3.384	-3.2311e-16		1.26	0.037053		-4.652	5.13284e-16		-1.804	-1.85283e-17		-0.436	4.52445e-16		0.36	0.0213871		0.396	0.0300802		1.26	0.0469676		0.22	0.0133858		1.344	0.0564166		21.96	0.049794
-3.4	9.14638e-16		1.116	0.0230449		1.096	0.0383255		-4.34	6.83755e-15		-3.38	-3.2311e-16		1.264	0.0370213		-4.648	5.13284e-16		-1.8	-1.85283e-17		-0.432	4.52445e-16		0.364	0.0214846		0.4	0.030115		1.264	0.0471093		0.224	0.0134345		1.348	0.0565016		22	0.0498751
-3.396	9.14638e-16		1.12	0.0229831		1.1	0.0383264		-4.336	6.83755e-15		-3.376	-3.2311e-16		1.268	0.0370457		-4.644	5.13284e-16		-1.796	-1.85283e-17		-0.428	4.52445e-16		0.368	0.0215376		0.404	0.0301608		1.268	0.0472556		0.228	0.01349		1.352	0.0565437		22.04	0.0498287
-3.392	9.14638e-16		1.124	0.0230553		1.104	0.038405		-4.332	6.83755e-15		-3.372	-3.2311e-16		1.272	0.0370654		-4.64	5.13284e-16		-1.792	-1.85283e-17		-0.424	4.52445e-16		0.372	0.0215879		0.408	0.0302237		1.272	0.0473785		0.232	0.0135491		1.356	0.0566001		22.08	0.0498802
-3.388	9.14638e-16		1.128	0.0230315		1.108	0.0384416		-4.328	6.83755e-15		-3.368	-3.2311e-16		1.276	0.0371512		-4.636	5.13284e-16		-1.788	-1.85283e-17		-0.42	4.52445e-16		0.376	0.0216837		0.412	0.030373		1.276	0.0475253		0.236	0.0136145		1.36	0.0566266		22.12	0.0499257
-3.384	9.14638e-16		1.132	0.0230624		1.112	0.0385078		-4.324	6.83755e-15		-3.364	-3.2311e-16		1.28	0.0371273		-4.632	5.13284e-16		-1.784	-1.85283e-17		-0.416	4.52445e-16		0.38	0.0216696		0.416	0.0303887		1.28	0.0476756		0.24	0.0135869		1.364	0.0567587		22.16	0.0499306
-3.38	9.14638e-16		1.136	0.0230525		1.116	0.0385729		-4.32	6.83755e-15		-3.36	-3.2311e-16		1.284	0.03717		-4.628	5.13284e-16		-1.78	-1.85283e-17		-0.412	4.52445e-16		0.384	0.0217897		0.42	0.0304891		1.284	0.0477936		0.244	0.0136731		1.368	0.0566981		22.2	0.0499674
-3.376	9.14638e-16		1.14	0.0230944		1.12	0.0386496		-4.316	6.83755e-15		-3.356	-3.2311e-16		1.288	0.0372039		-4.624	5.13284e-16		-1.776	-1.85283e-17		-0.408	4.52445e-16		0.388	0.0219034		0.424	0.0305458		1.288	0.047927		0.248	0.013712		1.372	0.0568237		22.24	0.0500172
-3.372	9.14638e-16		1.144	0.0230901		1.124	0.0386826		-4.312	6.83755e-15		-3.352	-3.2311e-16		1.292	0.0372238		-4.62	5.13284e-16		-1.772	-1.85283e-17		-0.404	4.52445e-16		0.392	0.0219301		0.428	0.0306146		1.292	0.0480578		0.252	0.0137803		1.376	0.0567874		22.28	0.0500666
-3.368	9.14638e-16		1.148	0.0231302		1.128	0.0386616		-4.308	6.83755e-15		-3.348	-3.2311e-16		1.296	0.0372135		-4.616	5.13284e-16		-1.768	-1.85283e-17		-0.4	4.52445e-16		0.396	0.0219358		0.432	0.0306707		1.296	0.0481868		0.256	0.0138209		1.38	0.0569483		22.32	0.0500874
-3.364	9.14638e-16		1.152	0.0231278		1.132	0.038702		-4.304	6.83755e-15		-3.344	-3.2311e-16		1.3	0.0372738		-4.612	5.13284e-16		-1.764	-1.85283e-17		-0.396	4.52445e-16		0.4	0.0220508		0.436	0.03071		1.3	0.0483218		0.26	0.0138645		1.384	0.0568728		22.36	0.0500799
-3.36	9.14638e-16		1.156	0.0231553		1.136	0.0387508		-4.3	6.83755e-15		-3.34	-3.2311e-16		1.304	0.0372799		-4.608	5.13284e-16		-1.76	-1.85283e-17		-0.392	4.52445e-16		0.404	0.0220151		0.44	0.0308058		1.304	0.0484388		0.264	0.0139359		1.388	0.0569553		22.4	0.0501504
-3.356	9.14638e-16		1.16	0.0231876		1.14	0.0388093		-4.296	6.83755e-15		-3.336	-3.2311e-16		1.308	0.0372888		-4.604	5.13284e-16		-1.756	-1.85283e-17		-0.388	4.52445e-16		0.408	0.0221139		0.444	0.0308483		1.308	0.0485484		0.268	0.0139772		1.392	0.0569973		22.44	0.0502117
-3.352	9.14638e-16		1.164	0.0231622		1.144	0.0388295		-4.292	6.83755e-15		-3.332	-3.2311e-16		1.312	0.0372782		-4.6	5.13284e-16		-1.752	-1.85283e-17		-0.384	4.52445e-16		0.412	0.0221496		0.448	0.030931		1.312	0.0487019		0.272	0.0140369		1.396	0.0571182		22.48	0.050235
-3.348	9.14638e-16		1.168	0.0232506		1.148	0.0389051		-4.288	6.83755e-15		-3.328	-3.2311e-16		1.316	0.0373012		-4.596	5.13284e-16		-1.748	-1.85283e-17		-0.38	4.52445e-16		0.416	0.0222304		0.452	0.0309488		1.316	0.0488859		0.276	0.0140929		1.4	0.0570962		22.52	0.0502727
-3.344	9.14638e-16		1.172	0.0232027		1.152	0.0389376		-4.284	6.83755e-15		-3.324	-3.2311e-16		1.32	0.0373875		-4.592	5.13284e-16		-1.744	-1.85283e-17		-0.376	4.52445e-16		0.42	0.0222643		0.456	0.0310646		1.32	0.0490123		0.28	0.0141365		1.404	0.0572425		22.56	0.0503033
-3.34	9.14638e-16		1.176	0.0233203		1.156	0.0390199		-4.28	6.83755e-15		-3.32	-3.2311e-16		1.324	0.0373293		-4.588	5.13284e-16		-1.74	-1.85283e-17		-0.372	4.52445e-16		0.424	0.0222662		0.46	0.0310959		1.324	0.0491887		0.284	0.0141586		1.408	0.0572508		22.6	0.0503776
-3.336	9.14638e-16		1.18	0.0232642		1.16	0.0390283		-4.276	6.83755e-15		-3.316	-3.2311e-16		1.328	0.0374256		-4.584	5.13284e-16		-1.736	-1.85283e-17		-0.368	4.52445e-16		0.428	0.0224198		0.464	0.0311689		1.328	0.0493461		0.288	0.0142192		1.412	0.0573104		22.64	0.0503669
-3.332	9.14638e-16		1.184	0.0233291		1.164	0.0390688		-4.272	6.83755e-15		-3.312	-3.2311e-16		1.332	0.0374256		-4.58	5.13284e-16		-1.732	-1.85283e-17		-0.364	4.52445e-16		0.432	0.0225281		0.468	0.0312429		1.332	0.049542		0.292	0.0143088		1.416	0.0573157		22.68	0.05039
-3.328	9.14638e-16		1.188	0.0233093		1.168	0.0391168		-4.268	6.83755e-15		-3.308	-3.2311e-16		1.336	0.0374537		-4.576	5.13284e-16		-1.728	-1.85283e-17		-0.36	4.52445e-16		0.436	0.0226959		0.472	0.0313256		1.336	0.04966		0.296	0.0143382		1.42	0.0573521		22.72	0.0504239
-3.324	9.14638e-16		1.192	0.0233614		1.172	0.03917		-4.264	6.83755e-15		-3.304	-3.2311e-16		1.34	0.0374574		-4.572	5.13284e-16		-1.724	-1.85283e-17		-0.356	4.52445e-16		0.44	0.0226279		0.476	0.0314141		1.34	0.0498695		0.3	0.0144047		1.424	0.0573654		22.76	0.0504294
-3.32	9.14638e-16		1.196	0.0233778		1.176	0.0392025		-4.26	6.83755e-15		-3.3	-3.2311e-16		1.344	0.0375386		-4.568	5.13284e-16		-1.72	-1.85283e-17		-0.352	4.52445e-16		0.444	0.0226533		0.48	0.0315093		1.344	0.0500177		0.304	0.0144464		1.428	0.0573418		22.8	0.0505494
-3.316	9.14638e-16		1.2	0.0233794		1.18	0.0392737		-4.256	6.83755e-15		-3.296	-3.2311e-16		1.348	0.0374884		-4.564	5.13284e-16		-1.716	-1.85283e-17		-0.348	4.52445e-16		0.448	0.0226745		0.484	0.0315748		1.348	0.0501961		0.308	0.0144784		1.432	0.0574129		22.84	0.0506568
-3.312	9.14638e-16		1.204	0.0234184		1.184	0.0393197		-4.252	6.83755e-15		-3.292	-3.2311e-16		1.352	0.037559		-4.56	5.13284e-16		-1.712	-1.85283e-17		-0.344	4.52445e-16		0.452	0.0227429		0.488	0.0316406		1.352	0.050365		0.312	0.0145163		1.436	0.0573958		22.88	0.0507079
-3.308	9.14638e-16		1.208	0.0234212		1.188	0.0393746		-4.248	6.83755e-15		-3.288	-3.2311e-16		1.356	0.0375918		-4.556	5.13284e-16		-1.708	-1.85283e-17		-0.34	4.52445e-16		0.456	0.0228527		0.492	0.0316741		1.356	0.0505641		0.316	0.0145984		1.44	0.057476		22.92	0.0507318
-3.304	9.14638e-16		1.212	0.023437		1.192	0.0394282		-4.244	6.83755e-15		-3.284	-3.2311e-16		1.36	0.037634		-4.552	5.13284e-16		-1.704	-1.85283e-17		-0.336	4.52445e-16		0.46	0.0228517		0.496	0.0317571		1.36	0.0507113		0.32	0.0146245		1.444	0.0574917		22.96	0.0507454
-3.3	9.14638e-16		1.216	0.0234441		1.196	0.0394345		-4.24	6.83755e-15		-3.28	-3.2311e-16		1.364	0.0376743		-4.548	5.13284e-16		-1.7	-1.85283e-17		-0.332	4.52445e-16		0.464	0.0229693		0.5	0.0318813		1.364	0.0508963		0.324	0.0146696		1.448	0.0576623		23	0.0507324
-3.296	9.14638e-16		1.22	0.0234903		1.2	0.0394756		-4.236	6.83755e-15		-3.276	-3.2311e-16		1.368	0.0376941		-4.544	5.13284e-16		-1.696	-1.85283e-17		-0.328	4.52445e-16		0.468	0.0229599		0.504	0.0319152		1.368	0.0510907		0.328	0.0146977		1.452	0.0576237		23.04	0.0507494
-3.292	9.14638e-16		1.224	0.0235		1.204	0.0395238		-4.232	6.83755e-15		-3.272	-3.2311e-16		1.372	0.0377193		-4.54	5.13284e-16		-1.692	-1.85283e-17		-0.324	4.52445e-16		0.472	0.0229797		0.508	0.0320043		1.372	0.0512389		0.332	0.0148311		1.456	0.0577433		23.08	0.0507528
-3.288	9.14638e-16		1.228	0.0235634		1.208	0.0395648		-4.228	6.83755e-15		-3.268	-3.2311e-16		1.376	0.0377585		-4.536	5.13284e-16		-1.688	-1.85283e-17		-0.32	4.52445e-16		0.476	0.0231004		0.512	0.0320999		1.376	0.0514398		0.336	0.0148991		1.46	0.0577264		23.12	0.0507935
-3.284	9.14638e-16		1.232	0.0235616		1.212	0.0396097		-4.224	6.83755e-15		-3.264	-3.2311e-16		1.38	0.0378013		-4.532	5.13284e-16		-1.684	-1.85283e-17		-0.316	4.52445e-16		0.48	0.0231543		0.516	0.0321763		1.38	0.0515713		0.34	0.0149616		1.464	0.0578529		23.16	0.0508384
-3.28	9.14638e-16		1.236	0.0235482		1.216	0.0396552		-4.22	6.83755e-15		-3.26	-3.2311e-16		1.384	0.0377621		-4.528	5.13284e-16		-1.68	-1.85283e-17		-0.312	4.52445e-16		0.484	0.0232074		0.52	0.0321916		1.384	0.0517378		0.344	0.0150229		1.468	0.0577752		23.2	0.0508909
-3.276	9.14638e-16		1.24	0.0235796		1.22	0.0396843		-4.216	6.83755e-15		-3.256	-3.2311e-16		1.388	0.0377956		-4.524	5.13284e-16		-1.676	-1.85283e-17		-0.308	4.52445e-16		0.488	0.0231959		0.524	0.0322404		1.388	0.0518685		0.348	0.0150484		1.472	0.0578493		23.24	0.0508953
-3.272	9.14638e-16		1.244	0.0235626		1.224	0.0397234		-4.212	6.83755e-15		-3.252	-3.2311e-16		1.392	0.037832		-4.52	5.13284e-16		-1.672	-1.85283e-17		-0.304	4.52445e-16		0.492	0.023235		0.528	0.0323217		1.392	0.0520733		0.352	0.0151369		1.476	0.0578978		23.28	0.0508948
-3.268	9.14638e-16		1.248	0.0236273		1.228	0.0398008		-4.208	6.83755e-15		-3.248	-3.2311e-16		1.396	0.0377933		-4.516	5.13284e-16		-1.668	-1.85283e-17		-0.3	4.52445e-16		0.496	0.0232586		0.532	0.0323103		1.396	0.0522187		0.356	0.0151372		1.48	0.0579705		23.32	0.0509747
-3.264	9.14638e-16		1.252	0.0236171		1.232	0.0398215		-4.204	6.83755e-15		-3.244	-3.2311e-16		1.4	0.0378345		-4.512	5.13284e-16		-1.664	-1.85283e-17		-0.296	4.52445e-16		0.5	0.0233653		0.536	0.0323975		1.4	0.0524083		0.36	0.0151966		1.484	0.0581172		23.36	0.0509726
-3.26	9.14638e-16		1.256	0.0236568		1.236	0.0399042		-4.2	6.83755e-15		-3.24	-3.2311e-16		1.404	0.0378443		-4.508	5.13284e-16		-1.66	-1.85283e-17		-0.292	4.52445e-16		0.504	0.0234946		0.54	0.0324414		1.404	0.0525978		0.364	0.0152273		1.488	0.0581088		23.4	0.0509982
-3.256	9.14638e-16		1.26	0.0235956		1.24	0.0399048		-4.196	6.83755e-15		-3.236	-3.2311e-16		1.408	0.0378869		-4.504	5.13284e-16		-1.656	-1.85283e-17		-0.288	4.52445e-16		0.508	0.0235317		0.544	0.0325601		1.408	0.0527677		0.368	0.0152523		1.492	0.0581755		23.44	0.0510311
-3.252	9.14638e-16		1.264	0.0236453		1.244	0.0399587		-4.192	6.83755e-15		-3.232	-3.2311e-16		1.412	0.0379215		-4.5	5.13284e-16		-1.652	-1.85283e-17		-0.284	4.52445e-16		0.512	0.0235074		0.548	0.0325507		1.412	0.05295		0.372	0.0152555		1.496	0.0581526		23.48	0.05115
-3.248	9.14638e-16		1.268	0.0235963		1.248	0.0399873		-4.188	6.83755e-15		-3.228	-3.2311e-16		1.416	0.0378933		-4.496	5.13284e-16		-1.648	-1.85283e-17		-0.28	4.52445e-16		0.516	0.0236856		0.552	0.0326331		1.416	0.0530873		0.376	0.0153616		1.5	0.0582103		23.52	0.0511682
-3.244	9.14638e-16		1.272	0.0236494		1.252	0.0400224		-4.184	6.83755e-15		-3.224	-3.2311e-16		1.42	0.0379125		-4.492	5.13284e-16		-1.644	-1.85283e-17		-0.276	4.52445e-16		0.52	0.023609		0.556	0.0326775		1.42	0.0532268		0.38	0.0153684		1.504	0.0581982		23.56	0.0512119
-3.24	9.14638e-16		1.276	0.0236771		1.256	0.040023		-4.18	6.83755e-15		-3.22	-3.2311e-16		1.424	0.0379177		-4.488	5.13284e-16		-1.64	-1.85283e-17		-0.272	4.52445e-16		0.524	0.0237256		0.56	0.0327605		1.424	0.0534403		0.384	0.0154133		1.508	0.0582795		23.6	0.0512122
-3.236	9.14638e-16		1.28	0.0236486		1.26	0.0400591		-4.176	6.83755e-15		-3.216	-3.2311e-16		1.428	0.0379111		-4.484	5.13284e-16		-1.636	-1.85283e-17		-0.268	4.52445e-16		0.528	0.0237066		0.564	0.0327863		1.428	0.0536122		0.388	0.0154257		1.512	0.0582651		23.64	0.0512488
-3.232	9.14638e-16		1.284	0.0236998		1.264	0.0400912		-4.172	6.83755e-15		-3.212	-3.2311e-16		1.432	0.0379651		-4.48	5.13284e-16		-1.632	-1.85283e-17		-0.264	4.52445e-16		0.532	0.0238005		0.568	0.032881		1.432	0.0537303		0.392	0.0154356		1.516	0.0583469		23.68	0.051299
-3.228	9.14638e-16		1.288	0.0237474		1.268	0.0400853		-4.168	6.83755e-15		-3.208	-3.2311e-16		1.436	0.0379676		-4.476	5.13284e-16		-1.628	-1.85283e-17		-0.26	4.52445e-16		0.536	0.0238867		0.572	0.0329691		1.436	0.0539314		0.396	0.0155174		1.52	0.0583451		23.72	0.0513541
-3.224	9.14638e-16		1.292	0.0237344		1.272	0.0401511		-4.164	6.83755e-15		-3.204	-3.2311e-16		1.44	0.0379702		-4.472	5.13284e-16		-1.624	-1.85283e-17		-0.256	4.52445e-16		0.54	0.023869		0.576	0.03302		1.44	0.0540646		0.4	0.0155529		1.524	0.0584522		23.76	0.0512849
-3.22	9.14638e-16		1.296	0.0237654		1.276	0.0402027		-4.16	6.83755e-15		-3.2	-3.2311e-16		1.444	0.0380282		-4.468	5.13284e-16		-1.62	-1.85283e-17		-0.252	4.52445e-16		0.544	0.0239399		0.58	0.0331361		1.444	0.0542292		0.404	0.0155921		1.528	0.0584646		23.8	0.0512275
-3.216	9.14638e-16		1.3	0.0238171		1.28	0.0402703		-4.156	6.83755e-15		-3.196	-3.2311e-16		1.448	0.0380445		-4.464	5.13284e-16		-1.616	-1.85283e-17		-0.248	4.52445e-16		0.548	0.0239746		0.584	0.0331901		1.448	0.0543442		0.408	0.015608		1.532	0.0585356		23.84	0.0512552
-3.212	9.14638e-16		1.304	0.0238284		1.284	0.0403238		-4.152	6.83755e-15		-3.192	-3.2311e-16		1.452	0.0381054		-4.46	5.13284e-16		-1.612	-1.85283e-17		-0.244	4.52445e-16		0.552	0.0239787		0.588	0.0333391		1.452	0.0545141		0.412	0.0156243		1.536	0.0585663		23.88	0.0512993
-3.208	9.14638e-16		1.308	0.0238957		1.288	0.0403961		-4.148	6.83755e-15		-3.188	-3.2311e-16		1.456	0.0381125		-4.456	5.13284e-16		-1.608	-1.85283e-17		-0.24	4.52445e-16		0.556	0.024038		0.592	0.0333746		1.456	0.0546765		0.416	0.015653		1.54	0.0586182		23.92	0.0513149
-3.204	9.14638e-16		1.312	0.023833		1.292	0.0404283		-4.144	6.83755e-15		-3.184	-3.2311e-16		1.46	0.0381067		-4.452	5.13284e-16		-1.604	-1.85283e-17		-0.236	4.52445e-16		0.56	0.0240982		0.596	0.0334378		1.46	0.0548525		0.42	0.0156838		1.544	0.0586717		23.96	0.0512997
-3.2	9.14638e-16		1.316	0.0238999		1.296	0.0404349		-4.14	6.83755e-15		-3.18	-3.2311e-16		1.464	0.0381097		-4.448	5.13284e-16		-1.6	-1.85283e-17		-0.232	4.52445e-16		0.564	0.0242116		0.6	0.0334907		1.464	0.0550284		0.424	0.0157046		1.548	0.0586557		24	0.0513092
-3.196	9.14638e-16		1.32	0.0238795		1.3	0.0405136		-4.136	6.83755e-15		-3.176	-3.2311e-16		1.468	0.0381465		-4.444	5.13284e-16		-1.596	-1.85283e-17		-0.228	4.52445e-16		0.568	0.0242352		0.604	0.0336072		1.468	0.0552143		0.428	0.0157123		1.552	0.0587839		24.04	0.0513438
-3.192	9.14638e-16		1.324	0.0238554		1.304	0.0405269		-4.132	6.83755e-15		-3.172	-3.2311e-16		1.472	0.038158		-4.44	5.13284e-16		-1.592	-1.85283e-17		-0.224	4.52445e-16		0.572	0.0242263		0.608	0.033568		1.472	0.0553984		0.432	0.0157547		1.556	0.0588106		24.08	0.0514009
-3.188	9.14638e-16		1.328	0.0239231		1.308	0.0405386		-4.128	6.83755e-15		-3.168	-3.2311e-16		1.476	0.038198		-4.436	5.13284e-16		-1.588	-1.85283e-17		-0.22	4.52445e-16		0.576	0.0242306		0.612	0.033702		1.476	0.0555749		0.436	0.0158146		1.56	0.0588307		24.12	0.0514645
-3.184	9.14638e-16		1.332	0.0238705		1.312	0.040567		-4.124	6.83755e-15		-3.164	-3.2311e-16		1.48	0.0382475		-4.432	5.13284e-16		-1.584	-1.85283e-17		-0.216	4.52445e-16		0.58	0.0242984		0.616	0.0337735		1.48	0.0557586		0.44	0.0158622		1.564	0.0589163		24.16	0.0514879
-3.18	9.14638e-16		1.336	0.0239488		1.316	0.0405824		-4.12	6.83755e-15		-3.16	-3.2311e-16		1.484	0.0382521		-4.428	5.13284e-16		-1.58	-1.85283e-17		-0.212	4.52445e-16		0.584	0.0243539		0.62	0.0338187		1.484	0.0559534		0.444	0.0158502		1.568	0.0589419		24.2	0.0516164
-3.176	9.14638e-16		1.34	0.0239115		1.32	0.0406422		-4.116	6.83755e-15		-3.156	-3.2311e-16		1.488	0.0382897		-4.424	5.13284e-16		-1.576	-1.85283e-17		-0.208	4.52445e-16		0.588	0.0244046		0.624	0.0338556		1.488	0.056174		0.448	0.0158767		1.572	0.0589695		24.24	0.0516317
-3.172	9.14638e-16		1.344	0.0239885		1.324	0.0406931		-4.112	6.83755e-15		-3.152	-3.2311e-16		1.492	0.0382845		-4.42	5.13284e-16		-1.572	-1.85283e-17		-0.204	4.52445e-16		0.592	0.0244162		0.628	0.0338998		1.492	0.0564193		0.452	0.0158879		1.576	0.0590336		24.28	0.0516518
-3.168	9.14638e-16		1.348	0.0239759		1.328	0.0407025		-4.108	6.83755e-15		-3.148	-3.2311e-16		1.496	0.0382831		-4.416	5.13284e-16		-1.568	-1.85283e-17		-0.2	4.52445e-16		0.596	0.0244203		0.632	0.0339471		1.496	0.0567447		0.456	0.0158951		1.58	0.0590466		24.32	0.0516726
-3.164	9.14638e-16		1.352	0.0239968		1.332	0.0407751		-4.104	6.83755e-15		-3.144	-3.2311e-16		1.5	0.0382983		-4.412	5.13284e-16		-1.564	-1.85283e-17		-0.196	4.52445e-16		0.6	0.0243921		0.636	0.033922		1.5	0.0570527		0.46	0.0159056		1.584	0.0592018		24.36	0.0517166
-3.16	9.14638e-16		1.356	0.0239759		1.336	0.0408487		-4.1	6.83755e-15		-3.14	-3.2311e-16		1.504	0.038371		-4.408	5.13284e-16		-1.56	-1.85283e-17		-0.192	4.52445e-16		0.604	0.0245119		0.64	0.0340022		1.504	0.0575215		0.464	0.0159721		1.588	0.0591543		24.4	0.0517309
-3.156	9.14638e-16		1.36	0.0240429		1.34	0.0408715		-4.096	6.83755e-15		-3.136	-3.2311e-16		1.508	0.038333		-4.404	5.13284e-16		-1.556	-1.85283e-17		-0.188	4.52445e-16		0.608	0.0245256		0.644	0.0340352		1.508	0.0583029		0.468	0.0159952		1.592	0.0592489		24.44	0.0518278
-3.152	9.14638e-16		1.364	0.0240254		1.344	0.0409115		-4.092	6.83755e-15		-3.132	-3.2311e-16		1.512	0.0384372		-4.4	5.13284e-16		-1.552	-1.85283e-17		-0.184	4.52445e-16		0.612	0.0245075		0.648	0.0341029		1.512	0.0592645		0.472	0.0160389		1.596	0.0592637		24.48	0.0518926
-3.148	9.14638e-16		1.368	0.0240347		1.348	0.0409919		-4.088	6.83755e-15		-3.128	-3.2311e-16		1.516	0.0383304		-4.396	5.13284e-16		-1.548	-1.85283e-17		-0.18	4.52445e-16		0.616	0.0245433		0.652	0.0341503		1.516	0.0601354		0.476	0.0160938		1.6	0.0593506		24.52	0.0519652
-3.144	9.14638e-16		1.372	0.0240371		1.352	0.0409678		-4.084	6.83755e-15		-3.124	-3.2311e-16		1.52	0.0383768		-4.392	5.13284e-16		-1.544	-1.85283e-17		-0.176	4.52445e-16		0.62	0.0244988		0.656	0.0342047		1.52	0.0608536		0.48	0.0161181		1.604	0.0593039		24.56	0.0520026
-3.14	9.14638e-16		1.376	0.0240034		1.356	0.041036		-4.08	6.83755e-15		-3.12	-3.2311e-16		1.524	0.0383837		-4.388	5.13284e-16		-1.54	-1.85283e-17		-0.172	4.52445e-16		0.624	0.0246438		0.66	0.0343065		1.524	0.0614902		0.484	0.0161208		1.608	0.0594072		24.6	0.0520444
-3.136	9.14638e-16		1.38	0.0241029		1.36	0.0410266		-4.076	6.83755e-15		-3.116	-3.2311e-16		1.528	0.0384443		-4.384	5.13284e-16		-1.536	-1.85283e-17		-0.168	4.52445e-16		0.628	0.0245551		0.664	0.0343033		1.528	0.0620709		0.488	0.0161409		1.612	0.0593741		24.64	0.0521857
-3.132	9.14638e-16		1.384	0.0240759		1.364	0.0410809		-4.072	6.83755e-15		-3.112	-3.2311e-16		1.532	0.0384676		-4.38	5.13284e-16		-1.532	-1.85283e-17		-0.164	4.52445e-16		0.632	0.024622		0.668	0.034375		1.532	0.0625551		0.492	0.0162158		1.616	0.059472		24.68	0.0522008
-3.128	9.14638e-16		1.388	0.0241686		1.368	0.0411299		-4.068	6.83755e-15		-3.108	-3.2311e-16		1.536	0.0384757		-4.376	5.13284e-16		-1.528	-1.85283e-17		-0.16	4.52445e-16		0.636	0.0246914		0.672	0.0343988		1.536	0.0630362		0.496	0.0162296		1.62	0.0594434		24.72	0.052287
-3.124	9.14638e-16		1.392	0.0241379		1.372	0.0411826		-4.064	6.83755e-15		-3.104	-3.2311e-16		1.54	0.0385205		-4.372	5.13284e-16		-1.524	-1.85283e-17		-0.156	4.52445e-16		0.64	0.0247016		0.676	0.0344663		1.54	0.0633909		0.5	0.016267		1.624	0.0595708		24.76	0.0524645
-3.12	9.14638e-16		1.396	0.0241839		1.376	0.0412178		-4.06	6.83755e-15		-3.1	-3.2311e-16		1.544	0.0385408		-4.368	5.13284e-16		-1.52	-1.85283e-17		-0.152	4.52445e-16		0.644	0.0247815		0.68	0.0345547		1.544	0.0637998		0.504	0.0163128		1.628	0.0595724		24.8	0.0599638
-3.116	9.14638e-16		1.4	0.0241523		1.38	0.0412215		-4.056	6.83755e-15		-3.096	-3.2311e-16		1.548	0.0386742		-4.364	5.13284e-16		-1.516	-1.85283e-17		-0.148	4.52445e-16		0.648	0.0248476		0.684	0.0346022		1.548	0.064225		0.508	0.0163412		1.632	0.0596597		24.84	0.0801651
-3.112	9.14638e-16		1.404	0.0241855		1.384	0.0412424		-4.052	6.83755e-15		-3.092	-3.2311e-16		1.552	0.0386561		-4.36	5.13284e-16		-1.512	-1.85283e-17		-0.144	4.52445e-16		0.652	0.0249051		0.688	0.0346856		1.552	0.0648822		0.512	0.0163393		1.636	0.0597154		24.88	0.0808456
-3.108	9.14638e-16		1.408	0.0241891		1.388	0.0412747		-4.048	6.83755e-15		-3.088	-3.2311e-16		1.556	0.0386832		-4.356	5.13284e-16		-1.508	-1.85283e-17		-0.14	4.52445e-16		0.656	0.0249183		0.692	0.0347903		1.556	0.0657758		0.516	0.0163416		1.64	0.059676		24.92	0.0809044
-3.104	9.14638e-16		1.412	0.0242221		1.392	0.0413163		-4.044	6.83755e-15		-3.084	-3.2311e-16		1.56	0.0386773		-4.352	5.13284e-16		-1.504	-1.85283e-17		-0.136	4.52445e-16		0.66	0.0249998		0.696	0.0348193		1.56	0.0666769		0.52	0.0163626		1.644	0.0598172		24.96	0.0809428
-3.1	9.14638e-16		1.416	0.024249		1.396	0.0413357		-4.04	6.83755e-15		-3.08	-3.2311e-16		1.564	0.0387005		-4.348	5.13284e-16		-1.5	-1.85283e-17		-0.132	4.52445e-16		0.664	0.0249354		0.7	0.0349275		1.564	0.0675485		0.524	0.0163719		1.648	0.0598129		25	0.080955
-3.096	9.14638e-16		1.42	0.0242453		1.4	0.0413903		-4.036	6.83755e-15		-3.076	-3.2311e-16		1.568	0.0387227		-4.344	5.13284e-16		-1.496	-1.85283e-17		-0.128	4.52445e-16		0.668	0.0250215		0.704	0.0349907		1.568	0.0684556		0.528	0.0163756		1.652	0.0599272		25.04	0.0809721
-3.092	9.14638e-16		1.424	0.024305		1.404	0.0413949		-4.032	6.83755e-15		-3.072	-3.2311e-16		1.572	0.0387868		-4.34	5.13284e-16		-1.492	-1.85283e-17		-0.124	4.52445e-16		0.672	0.0249711		0.708	0.034981		1.572	0.069335		0.532	0.0163787		1.656	0.0599427		25.08	0.0809912
-3.088	9.14638e-16		1.428	0.0243251		1.408	0.0414716		-4.028	6.83755e-15		-3.068	-3.2311e-16		1.576	0.0386929		-4.336	5.13284e-16		-1.488	-1.85283e-17		-0.12	4.52445e-16		0.676	0.02512		0.712	0.0350393		1.576	0.0702365		0.536	0.0164479		1.66	0.0600198		25.12	0.0810195
-3.084	9.14638e-16		1.432	0.0243606		1.412	0.0414945		-4.024	6.83755e-15		-3.064	-3.2311e-16		1.58	0.0388604		-4.332	5.13284e-16		-1.484	-1.85283e-17		-0.116	4.52445e-16		0.68	0.0252111		0.716	0.0350818		1.58	0.0710782		0.54	0.0164609		1.664	0.0600545
-3.08	9.14638e-16		1.436	0.0243769		1.416	0.041538		-4.02	6.83755e-15		-3.06	-3.2311e-16		1.584	0.0388079		-4.328	5.13284e-16		-1.48	-1.85283e-17		-0.112	4.52445e-16		0.684	0.0253432		0.72	0.0352147		1.584	0.071937		0.544	0.0164892		1.668	0.0601479
-3.076	9.14638e-16		1.44	0.0243698		1.42	0.0415555		-4.016	6.83755e-15		-3.056	-3.2311e-16		1.588	0.0387534		-4.324	5.13284e-16		-1.476	-1.85283e-17		-0.108	4.52445e-16		0.688	0.0253523		0.724	0.0351934		1.588	0.072739		0.548	0.0165143		1.672	0.0601536
-3.072	9.14638e-16		1.444	0.0243838		1.424	0.0416135		-4.012	6.83755e-15		-3.052	-3.2311e-16		1.592	0.0388721		-4.32	5.13284e-16		-1.472	-1.85283e-17		-0.104	4.52445e-16		0.692	0.0254502		0.728	0.0352669		1.592	0.073406		0.552	0.0165752		1.676	0.0602013
-3.068	9.14638e-16		1.448	0.0244346		1.428	0.0416462		-4.008	6.83755e-15		-3.048	-3.2311e-16		1.596	0.0388634		-4.316	5.13284e-16		-1.468	-1.85283e-17		-0.1	4.52445e-16		0.696	0.0254166		0.732	0.0353054		1.596	0.0739614		0.556	0.0165673		1.68	0.0602293
-3.064	9.14638e-16		1.452	0.0244327		1.432	0.0416838		-4.004	6.83755e-15		-3.044	-3.2311e-16		1.6	0.0389103		-4.312	5.13284e-16		-1.464	-1.85283e-17		-0.096	4.52445e-16		0.7	0.0254495		0.736	0.0354299		1.6	0.0744153		0.56	0.0165639		1.684	0.0602823
-3.06	9.14638e-16		1.456	0.0244282		1.436	0.0416833		-4	6.83755e-15		-3.04	-3.2311e-16		1.604	0.0389395		-4.308	5.13284e-16		-1.46	-1.85283e-17		-0.092	4.52445e-16		0.704	0.0255381		0.74	0.035466		1.604	0.0748209		0.564	0.0166095		1.688	0.0603299
-3.056	9.14638e-16		1.46	0.0244612		1.44	0.0417233		-3.996	6.83755e-15		-3.036	-3.2311e-16		1.608	0.0390044		-4.304	5.13284e-16		-1.456	-1.85283e-17		-0.088	4.52445e-16		0.708	0.0255919		0.744	0.0355526		1.608	0.0751507		0.568	0.0165876		1.692	0.0603264
-3.052	9.14638e-16		1.464	0.0244471		1.444	0.0417171		-3.992	6.83755e-15		-3.032	-3.2311e-16		1.612	0.038939		-4.3	5.13284e-16		-1.452	-1.85283e-17		-0.084	4.52445e-16		0.712	0.0256617		0.748	0.0355889		1.612	0.0755031		0.572	0.0166358		1.696	0.0603477
-3.048	9.14638e-16		1.468	0.0245127		1.448	0.0417628		-3.988	6.83755e-15		-3.028	-3.2311e-16		1.616	0.0389928		-4.296	5.13284e-16		-1.448	-1.85283e-17		-0.08	4.52445e-16		0.716	0.0257375		0.752	0.0356395		1.616	0.0758057		0.576	0.0166147		1.7	0.0603817
-3.044	9.14638e-16		1.472	0.0244878		1.452	0.0417568		-3.984	6.83755e-15		-3.024	-3.2311e-16		1.62	0.0389281		-4.292	5.13284e-16		-1.444	-1.85283e-17		-0.076	4.52445e-16		0.72	0.0257438		0.756	0.0356464					0.58	0.0166354		1.704	0.0604792
-3.04	9.14638e-16		1.476	0.0245298		1.456	0.0417573		-3.98	6.83755e-15		-3.02	-3.2311e-16		1.624	0.0389852		-4.288	5.13284e-16		-1.44	-1.85283e-17		-0.072	4.52445e-16		0.724	0.0258655		0.76	0.0357461					0.584	0.0166637		1.708	0.0605335
-3.036	9.14638e-16		1.48	0.0245472		1.46	0.0417677		-3.976	6.83755e-15		-3.016	-3.2311e-16		1.628	0.0390085		-4.284	5.13284e-16		-1.436	-1.85283e-17		-0.068	4.52445e-16		0.728	0.0259132		0.764	0.0357595					0.588	0.0166363		1.712	0.0606286
-3.032	9.14638e-16		1.484	0.02454		1.464	0.0418034		-3.972	6.83755e-15		-3.012	-3.2311e-16		1.632	0.0390287		-4.28	5.13284e-16		-1.432	-1.85283e-17		-0.064	4.52445e-16		0.732	0.0260036		0.768	0.0357719					0.592	0.0166689		1.716	0.0606814
-3.028	9.14638e-16		1.488	0.0245561		1.468	0.041817		-3.968	6.83755e-15		-3.008	-3.2311e-16		1.636	0.0390613		-4.276	5.13284e-16		-1.428	-1.85283e-17		-0.06	4.52445e-16		0.736	0.0260906		0.772	0.0358071					0.596	0.0167891		1.72	0.0607692
-3.024	9.14638e-16		1.492	0.0245838		1.472	0.041812		-3.964	6.83755e-15		-3.004	-3.2311e-16		1.64	0.0390789		-4.272	5.13284e-16		-1.424	-1.85283e-17		-0.056	4.52445e-16		0.74	0.0260499		0.776	0.0358957					0.6	0.0168412		1.724	0.0608665
-3.02	9.14638e-16		1.496	0.0246083		1.476	0.0418715		-3.96	6.83755e-15		-3	-3.2311e-16		1.644	0.0390854		-4.268	5.13284e-16		-1.42	-1.85283e-17		-0.052	4.52445e-16		0.744	0.0260256		0.78	0.0359259					0.604	0.0168392		1.728	0.0609216
-3.016	9.14638e-16		1.5	0.0245777		1.48	0.0418968		-3.956	6.83755e-15		-2.996	-3.2311e-16		1.648	0.039114		-4.264	5.13284e-16		-1.416	-1.85283e-17		-0.048	4.52445e-16		0.748	0.0261488		0.784	0.0360033					0.608	0.0168851		1.732	0.0609618
-3.012	9.14638e-16		1.504	0.0246034		1.484	0.041907		-3.952	6.83755e-15		-2.992	-3.2311e-16		1.652	0.0391073		-4.26	5.13284e-16		-1.412	-1.85283e-17		-0.044	4.52445e-16		0.752	0.0261022		0.788	0.0360608					0.612	0.016893		1.736	0.0610333
-3.008	9.14638e-16		1.508	0.0246004		1.488	0.0419619		-3.948	6.83755e-15		-2.988	-3.2311e-16		1.656	0.0391218		-4.256	5.13284e-16		-1.408	-1.85283e-17		-0.04	4.52445e-16		0.756	0.0262779		0.792	0.0361168					0.616	0.0168967		1.74	0.0610609
-3.004	9.14638e-16		1.512	0.0246565		1.492	0.0419682		-3.944	6.83755e-15		-2.984	-3.2311e-16		1.66	0.0392226		-4.252	5.13284e-16		-1.404	-1.85283e-17		-0.036	4.52445e-16		0.76	0.026238		0.796	0.0361846					0.62	0.0169117		1.744	0.0611559
-3	9.14638e-16		1.516	0.0246979		1.496	0.042		-3.94	6.83755e-15		-2.98	-3.2311e-16		1.664	0.0390844		-4.248	5.13284e-16		-1.4	-1.85283e-17		-0.032	4.52445e-16		0.764	0.0262934		0.8	0.0362706					0.624	0.0169555		1.748	0.0611434
-2.996	9.14638e-16		1.52	0.02473		1.5	0.0420015		-3.936	6.83755e-15		-2.976	-3.2311e-16		1.668	0.0392446		-4.244	5.13284e-16		-1.396	-1.85283e-17		-0.028	4.52445e-16		0.768	0.0262088		0.804	0.0363381					0.628	0.0169296		1.752	0.0612043
-2.992	9.14638e-16		1.524	0.024747		1.504	0.0420624		-3.932	6.83755e-15		-2.972	-3.2311e-16		1.672	0.0391995		-4.24	5.13284e-16		-1.392	-1.85283e-17		-0.024	4.52445e-16		0.772	0.0263303		0.808	0.0363646					0.632	0.0169489		1.756	0.0612719
-2.988	9.14638e-16		1.528	0.0247487		1.508	0.0421112		-3.928	6.83755e-15		-2.968	-3.2311e-16		1.676	0.0392003		-4.236	5.13284e-16		-1.388	-1.85283e-17		-0.02	4.52445e-16		0.776	0.0264395		0.812	0.0364863					0.636	0.016977		1.76	0.0613403
-2.984	9.14638e-16		1.532	0.0247423		1.512	0.0421314		-3.924	6.83755e-15		-2.964	-3.2311e-16		1.68	0.0393074		-4.232	5.13284e-16		-1.384	-1.85283e-17		-0.016	4.52445e-16		0.78	0.0265453		0.816	0.0365286					0.64	0.0170072		1.764	0.0614049
-2.98	9.14638e-16		1.536	0.024784		1.516	0.0421684		-3.92	6.83755e-15		-2.96	-3.2311e-16		1.684	0.0392548		-4.228	5.13284e-16		-1.38	-1.85283e-17		-0.012	4.52445e-16		0.784	0.026603		0.82	0.0366531					0.644	0.0170112		1.768	0.0614448
-2.976	9.14638e-16		1.54	0.0247751		1.52	0.0422354		-3.916	6.83755e-15		-2.956	-3.2311e-16		1.688	0.0392277		-4.224	5.13284e-16		-1.376	-1.85283e-17		-0.008	4.52445e-16		0.788	0.0265872		0.824	0.0367009					0.648	0.0169743		1.772	0.0614727
-2.972	9.14638e-16		1.544	0.0247413		1.524	0.0422513		-3.912	6.83755e-15		-2.952	-3.2311e-16		1.692	0.0393003		-4.22	5.13284e-16		-1.372	-1.85283e-17		-0.004	4.52445e-16		0.792	0.0267281		0.828	0.0367488					0.652	0.0170226		1.776	0.0616001
-2.968	9.14638e-16		1.548	0.0248458		1.528	0.0423396		-3.908	6.83755e-15		-2.948	-3.2311e-16		1.696	0.0392785		-4.216	5.13284e-16		-1.368	-1.85283e-17		0	4.52445e-16		0.796	0.0267514		0.832	0.0368088					0.656	0.0170472		1.78	0.06158
-2.964	9.14638e-16		1.552	0.0248266		1.532	0.0423968		-3.904	6.83755e-15		-2.944	-3.2311e-16		1.7	0.0392157		-4.212	5.13284e-16		-1.364	-1.85283e-17		0.004	0.000472707		0.8	0.0268015		0.836	0.0368259					0.66	0.0170223		1.784	0.0616485
-2.96	9.14638e-16		1.556	0.0248842		1.536	0.0424528		-3.9	6.83755e-15		-2.94	-3.2311e-16		1.704	0.0393291		-4.208	5.13284e-16		-1.36	-1.85283e-17		0.008	0.00338112		0.804	0.0268499		0.84	0.0369167					0.664	0.0170465		1.788	0.0616692
-2.956	9.14638e-16		1.56	0.0248399		1.54	0.0424773		-3.896	6.83755e-15		-2.936	-3.2311e-16		1.708	0.0392275		-4.204	5.13284e-16		-1.356	-1.85283e-17		0.012	0.00489354		0.808	0.0268997		0.844	0.0369335					0.668	0.0170905		1.792	0.0617052
-2.952	9.14638e-16		1.564	0.0249169		1.544	0.0425275		-3.892	6.83755e-15		-2.932	-3.2311e-16		1.712	0.0393408		-4.2	5.13284e-16		-1.352	-1.85283e-17		0.016	0.00589969		0.812	0.0269385		0.848	0.0370383					0.672	0.0170869		1.796	0.0617665
-2.948	9.14638e-16		1.568	0.0249119		1.548	0.0425829		-3.888	6.83755e-15		-2.928	-3.2311e-16		1.716	0.039343		-4.196	5.13284e-16		-1.348	-1.85283e-17		0.02	0.00658637		0.816	0.0269173		0.852	0.037073					0.676	0.0171011		1.8	0.0618238
-2.944	9.14638e-16		1.572	0.0249275		1.552	0.0426053		-3.884	6.83755e-15		-2.924	-3.2311e-16		1.72	0.0393661		-4.192	5.13284e-16		-1.344	-1.85283e-17		0.024	0.00708682		0.82	0.0268797		0.856	0.0370973					0.68	0.017151		1.804	0.0618801
-2.94	9.14638e-16		1.576	0.0249748		1.556	0.0426559		-3.88	6.83755e-15		-2.92	-3.2311e-16		1.724	0.0394318		-4.188	5.13284e-16		-1.34	-1.85283e-17		0.028	0.00747427		0.824	0.0269572		0.86	0.0371256					0.684	0.0171398		1.808	0.061855
-2.936	9.14638e-16		1.58	0.0249722		1.56	0.0426892		-3.876	6.83755e-15		-2.916	-3.2311e-16		1.728	0.0394857		-4.184	5.13284e-16		-1.336	-1.85283e-17		0.032	0.00781613		0.828	0.0270134		0.864	0.0372316					0.688	0.0171846		1.812	0.0619663
-2.932	9.14638e-16		1.584	0.0249775		1.564	0.0427006		-3.872	6.83755e-15		-2.912	-3.2311e-16		1.732	0.0394745		-4.18	5.13284e-16		-1.332	-1.85283e-17		0.036	0.00818036		0.832	0.0270368		0.868	0.0372434					0.692	0.0171623		1.816	0.0619338
-2.928	9.14638e-16		1.588	0.0249418		1.568	0.0427503		-3.868	6.83755e-15		-2.908	-3.2311e-16		1.736	0.0395265		-4.176	5.13284e-16		-1.328	-1.85283e-17		0.04	0.00848142		0.836	0.0270981		0.872	0.0373076					0.696	0.017186		1.82	0.0620199
-2.924	9.14638e-16		1.592	0.0249878		1.572	0.0428057		-3.864	6.83755e-15		-2.904	-3.2311e-16		1.74	0.0395542		-4.172	5.13284e-16		-1.324	-1.85283e-17		0.044	0.00875841		0.84	0.0271413		0.876	0.0372993					0.7	0.0172042		1.824	0.0620751
-2.92	9.14638e-16		1.596	0.024934		1.576	0.0428255		-3.86	6.83755e-15		-2.9	-3.2311e-16		1.744	0.0395408		-4.168	5.13284e-16		-1.32	-1.85283e-17		0.048	0.00903003		0.844	0.0271829		0.88	0.037408					0.704	0.0172302		1.828	0.0621588
-2.916	9.14638e-16		1.6	0.024962		1.58	0.0428698		-3.856	6.83755e-15		-2.896	-3.2311e-16		1.748	0.039581		-4.164	5.13284e-16		-1.316	-1.85283e-17		0.052	0.00933435		0.848	0.0272721		0.884	0.0374927					0.708	0.0172734		1.832	0.0620942
-2.912	9.14638e-16		1.604	0.0249323		1.584	0.0428963		-3.852	6.83755e-15		-2.892	-3.2311e-16		1.752	0.039629		-4.16	5.13284e-16		-1.312	-1.85283e-17		0.056	0.00943375		0.852	0.02733		0.888	0.0375148					0.712	0.017288		1.836	0.0621285
-2.908	9.14638e-16		1.608	0.0250005		1.588	0.0428914		-3.848	6.83755e-15		-2.888	-3.2311e-16		1.756	0.0396176		-4.156	5.13284e-16		-1.308	-1.85283e-17		0.06	0.00958118		0.856	0.027491		0.892	0.0376314					0.716	0.0173123		1.84	0.0621405
-2.904	9.14638e-16		1.612	0.0250255		1.592	0.0429281		-3.844	6.83755e-15		-2.884	-3.2311e-16		1.76	0.0397228		-4.152	5.13284e-16		-1.304	-1.85283e-17		0.064	0.00982645		0.86	0.0274455		0.896	0.0376224					0.72	0.0173195		1.844	0.0622348
-2.9	9.14638e-16		1.616	0.0250585		1.596	0.042921		-3.84	6.83755e-15		-2.88	-3.2311e-16		1.764	0.0396619		-4.148	5.13284e-16		-1.3	-1.85283e-17		0.068	0.00994412		0.864	0.027449		0.9	0.0377146					0.724	0.0173807		1.848	0.0622511
-2.896	9.14638e-16		1.62	0.0250872		1.6	0.0429528		-3.836	6.83755e-15		-2.876	-3.2311e-16		1.768	0.039775		-4.144	5.13284e-16		-1.296	-1.85283e-17		0.072	0.0101087		0.868	0.0274639		0.904	0.0376455					0.728	0.0173818		1.852	0.0622236
-2.892	9.14638e-16		1.624	0.0250741		1.604	0.0430143		-3.832	6.83755e-15		-2.872	-3.2311e-16		1.772	0.0397832		-4.14	5.13284e-16		-1.292	-1.85283e-17		0.076	0.0102363		0.872	0.0276126		0.908	0.0377746					0.732	0.0174178		1.856	0.0623164
-2.888	9.14638e-16		1.628	0.0250971		1.608	0.0430224		-3.828	6.83755e-15		-2.868	-3.2311e-16		1.776	0.0397803		-4.136	5.13284e-16		-1.288	-1.85283e-17		0.08	0.0103402		0.876	0.0276476		0.912	0.0377873					0.736	0.0174186		1.86	0.0623033
-2.884	9.14638e-16		1.632	0.0250646		1.612	0.0431116		-3.824	6.83755e-15		-2.864	-3.2311e-16		1.78	0.039795		-4.132	5.13284e-16		-1.284	-1.85283e-17		0.084	0.0104748		0.88	0.0277444		0.916	0.0379119					0.74	0.0174504		1.864	0.0623324
-2.88	9.14638e-16		1.636	0.0251621		1.616	0.0431597		-3.82	6.83755e-15		-2.86	-3.2311e-16		1.784	0.0398519		-4.128	5.13284e-16		-1.28	-1.85283e-17		0.088	0.0106319		0.884	0.0277164		0.92	0.0379428					0.744	0.0174762		1.868	0.0623365
-2.876	9.14638e-16		1.64	0.0251102		1.62	0.0431504		-3.816	6.83755e-15		-2.856	-3.2311e-16		1.788	0.039773		-4.124	5.13284e-16		-1.276	-1.85283e-17		0.092	0.0107295		0.888	0.0277712		0.924	0.0381237					0.748	0.0174836		1.872	0.0624044
-2.872	9.14638e-16		1.644	0.0251569		1.624	0.0432086		-3.812	6.83755e-15		-2.852	-3.2311e-16		1.792	0.0398374		-4.12	5.13284e-16		-1.272	-1.85283e-17		0.096	0.0108325		0.892	0.0277338		0.928	0.0381341					0.752	0.0174847		1.876	0.0624524
-2.868	9.14638e-16		1.648	0.025164		1.628	0.0432322		-3.808	6.83755e-15		-2.848	-3.2311e-16		1.796	0.0398086		-4.116	5.13284e-16		-1.268	-1.85283e-17		0.1	0.0108887		0.896	0.0278007		0.932	0.0382673					0.756	0.017508		1.88	0.0624314
-2.864	9.14638e-16		1.652	0.0251738		1.632	0.0432555		-3.804	6.83755e-15		-2.844	-3.2311e-16		1.8	0.0398558		-4.112	5.13284e-16		-1.264	-1.85283e-17		0.104	0.0109163		0.9	0.0278041		0.936	0.0382342					0.76	0.0174982		1.884	0.0624909
-2.86	9.14638e-16		1.656	0.0252355		1.636	0.0433017		-3.8	6.83755e-15		-2.84	-3.2311e-16		1.804	0.0398646		-4.108	5.13284e-16		-1.26	-1.85283e-17		0.108	0.011048		0.904	0.0278457		0.94	0.0383399					0.764	0.017539		1.888	0.0625914
-2.856	9.14638e-16		1.66	0.0251637		1.64	0.0432752		-3.796	6.83755e-15		-2.836	-3.2311e-16		1.808	0.0398654		-4.104	5.13284e-16		-1.256	-1.85283e-17		0.112	0.0111133		0.908	0.0279184		0.944	0.0383035					0.768	0.0175919		1.892	0.0626673
-2.852	9.14638e-16		1.664	0.025223		1.644	0.0432981		-3.792	6.83755e-15		-2.832	-3.2311e-16		1.812	0.039955		-4.1	5.13284e-16		-1.252	-1.85283e-17		0.116	0.0111861		0.912	0.0279293		0.948	0.0383665					0.772	0.0175654		1.896	0.0626154
-2.848	9.14638e-16		1.668	0.0252044		1.648	0.0433295		-3.788	6.83755e-15		-2.828	-3.2311e-16		1.816	0.0399168		-4.096	5.13284e-16		-1.248	-1.85283e-17		0.12	0.0112787		0.916	0.0280596		0.952	0.0384067					0.776	0.0175874		1.9	0.0626628
-2.844	9.14638e-16		1.672	0.0252505		1.652	0.0433276		-3.784	6.83755e-15		-2.824	-3.2311e-16		1.82	0.0399528		-4.092	5.13284e-16		-1.244	-1.85283e-17		0.124	0.0113805		0.92	0.0279781		0.956	0.0383578					0.78	0.0175777		1.904	0.0626618
-2.84	9.14638e-16		1.676	0.0252608		1.656	0.0433839		-3.78	6.83755e-15		-2.82	-3.2311e-16		1.824	0.0399536		-4.088	5.13284e-16		-1.24	-1.85283e-17		0.128	0.0114398		0.924	0.0281902		0.96	0.0383989					0.784	0.0176008		1.908	0.0626355
-2.836	9.14638e-16		1.68	0.0253243		1.66	0.0434012		-3.776	6.83755e-15		-2.816	-3.2311e-16		1.828	0.0399865		-4.084	5.13284e-16		-1.236	-1.85283e-17		0.132	0.0116075		0.928	0.0281735		0.964	0.0384765					0.788	0.0176531		1.912	0.0626598
-2.832	9.14638e-16		1.684	0.0252985		1.664	0.0434562		-3.772	6.83755e-15		-2.812	-3.2311e-16		1.832	0.0399912		-4.08	5.13284e-16		-1.232	-1.85283e-17		0.136	0.0116585		0.932	0.0282477		0.968	0.0385369					0.792	0.0176389		1.916	0.0626839
-2.828	9.14638e-16		1.688	0.0253668		1.668	0.0434967		-3.768	6.83755e-15		-2.808	-3.2311e-16		1.836	0.0400463		-4.076	5.13284e-16		-1.228	-1.85283e-17		0.14	0.0117099		0.936	0.0282424		0.972	0.0385826					0.796	0.0176905		1.92	0.0627112
-2.824	9.14638e-16		1.692	0.0253297		1.672	0.0435484		-3.764	6.83755e-15		-2.804	-3.2311e-16		1.84	0.0400617		-4.072	5.13284e-16		-1.224	-1.85283e-17		0.144	0.0117524		0.94	0.0282262		0.976	0.0386571					0.8	0.0177135		1.924	0.0627411
-2.82	9.14638e-16		1.696	0.0253886		1.676	0.0435294		-3.76	6.83755e-15		-2.8	-3.2311e-16		1.844	0.0401111		-4.068	5.13284e-16		-1.22	-1.85283e-17		0.148	0.0118226		0.944	0.0283089		0.98	0.0386795					0.804	0.0177596		1.928	0.0628431
-2.816	9.14638e-16		1.7	0.0254074		1.68	0.0436141		-3.756	6.83755e-15		-2.796	-3.2311e-16		1.848	0.0400504		-4.064	5.13284e-16		-1.216	-1.85283e-17		0.152	0.0119571		0.948	0.0282789		0.984	0.0387926					0.808	0.0177348		1.932	0.0628825
-2.812	9.14638e-16		1.704	0.0253832		1.684	0.0436094		-3.752	6.83755e-15		-2.792	-3.2311e-16		1.852	0.0401269		-4.06	5.13284e-16		-1.212	-1.85283e-17		0.156	0.0118703		0.952	0.0283062		0.988	0.0387852					0.812	0.0177448		1.936	0.0629128
-2.808	9.14638e-16		1.708	0.0254639		1.688	0.0436687		-3.748	6.83755e-15		-2.788	-3.2311e-16		1.856	0.0401029		-4.056	5.13284e-16		-1.208	-1.85283e-17		0.16	0.0119311		0.956	0.0283815		0.992	0.0388392					0.816	0.0177113		1.94	0.062861
-2.804	9.14638e-16		1.712	0.0254588		1.692	0.0437097		-3.744	6.83755e-15		-2.784	-3.2311e-16		1.86	0.0401892		-4.052	5.13284e-16		-1.204	-1.85283e-17		0.164	0.0120516		0.96	0.0284455		0.996	0.038977					0.82	0.0177412		1.944	0.0629966
-2.8	9.14638e-16		1.716	0.0254756		1.696	0.043738		-3.74	6.83755e-15		-2.78	-3.2311e-16		1.864	0.0401673		-4.048	5.13284e-16		-1.2	-1.85283e-17		0.168	0.0121449		0.964	0.0284563		1	0.038978					0.824	0.0177083		1.948	0.0631043
-2.796	9.14638e-16		1.72	0.0254805		1.7	0.0437679		-3.736	6.83755e-15		-2.776	-3.2311e-16		1.868	0.0402076		-4.044	5.13284e-16		-1.196	-1.85283e-17		0.172	0.0122637		0.968	0.0285381		1.004	0.0390523					0.828	0.0177606		1.952	0.0631471
-2.792	9.14638e-16		1.724	0.0255041		1.704	0.0438449		-3.732	6.83755e-15		-2.772	-3.2311e-16		1.872	0.040253		-4.04	5.13284e-16		-1.192	-1.85283e-17		0.176	0.0123503		0.972	0.0286059		1.008	0.0390831					0.832	0.0177685		1.956	0.0631987
-2.788	9.14638e-16		1.728	0.025544		1.708	0.0438681		-3.728	6.83755e-15		-2.768	-3.2311e-16		1.876	0.04021		-4.036	5.13284e-16		-1.188	-1.85283e-17		0.18	0.0123218		0.976	0.0287008		1.012	0.0391746					0.836	0.0177498		1.96	0.0631715
-2.784	9.14638e-16		1.732	0.0255414		1.712	0.0439168		-3.724	6.83755e-15		-2.764	-3.2311e-16		1.88	0.0402283		-4.032	5.13284e-16		-1.184	-1.85283e-17		0.184	0.0122697		0.98	0.0286487		1.016	0.0391347					0.84	0.0177435		1.964	0.0632675
-2.78	9.14638e-16		1.736	0.0255927		1.716	0.043952		-3.72	6.83755e-15		-2.76	-3.2311e-16		1.884	0.0402691		-4.028	5.13284e-16		-1.18	-1.85283e-17		0.188	0.0122955		0.984	0.0286546		1.02	0.0392034					0.844	0.0177643		1.968	0.0633467
-2.776	9.14638e-16		1.74	0.0255912		1.72	0.0439698		-3.716	6.83755e-15		-2.756	-3.2311e-16		1.888	0.040328		-4.024	5.13284e-16		-1.176	-1.85283e-17		0.192	0.0123797		0.988	0.0286563		1.024	0.0392199					0.848	0.0177478		1.972	0.0634003
-2.772	9.14638e-16		1.744	0.0256231		1.724	0.0440146		-3.712	6.83755e-15		-2.752	-3.2311e-16		1.892	0.0403283		-4.02	5.13284e-16		-1.172	-1.85283e-17		0.196	0.0124028		0.992	0.0287464		1.028	0.0393366					0.852	0.0177749		1.976	0.063407
-2.768	9.14638e-16		1.748	0.0255619		1.728	0.0439875		-3.708	6.83755e-15		-2.748	-3.2311e-16		1.896	0.0403542		-4.016	5.13284e-16		-1.168	-1.85283e-17		0.2	0.0124382		0.996	0.028878		1.032	0.0394274					0.856	0.0178365		1.98	0.063459
-2.764	9.14638e-16		1.752	0.0256542		1.732	0.0440399		-3.704	6.83755e-15		-2.744	-3.2311e-16		1.9	0.0403423		-4.012	5.13284e-16		-1.164	-1.85283e-17		0.204	0.0125036		1	0.0288412		1.036	0.0395352					0.86	0.0178171		1.984	0.0633878
-2.76	9.14638e-16		1.756	0.0255797		1.736	0.0440585		-3.7	6.83755e-15		-2.74	-3.2311e-16		1.904	0.0404033		-4.008	5.13284e-16		-1.16	-1.85283e-17		0.208	0.0125073		1.004	0.0288785		1.04	0.0395976					0.864	0.0178132		1.988	0.0634619
-2.756	9.14638e-16		1.76	0.0256771		1.74	0.0441322		-3.696	6.83755e-15		-2.736	-3.2311e-16		1.908	0.0403781		-4.004	5.13284e-16		-1.156	-1.85283e-17		0.212	0.0125291		1.008	0.0288895		1.044	0.0396121					0.868	0.0178392		1.992	0.0634384
-2.752	9.14638e-16		1.764	0.0255976		1.744	0.044135		-3.692	6.83755e-15		-2.732	-3.2311e-16		1.912	0.0404319		-4	5.13284e-16		-1.152	-1.85283e-17		0.216	0.0125101		1.012	0.0290888		1.048	0.0396035					0.872	0.0178497		1.996	0.0634911
-2.748	9.14638e-16		1.768	0.0257092		1.748	0.044197		-3.688	6.83755e-15		-2.728	-3.2311e-16		1.916	0.0403977		-3.996	5.13284e-16		-1.148	-1.85283e-17		0.22	0.0126288		1.016	0.0291083		1.052	0.039695					0.876	0.0178427		2	0.0635118
-2.744	9.14638e-16		1.772	0.0256454		1.752	0.0441995		-3.684	6.83755e-15		-2.724	-3.2311e-16		1.92	0.0404946		-3.992	5.13284e-16		-1.144	-1.85283e-17		0.224	0.0127269		1.02	0.0291819		1.056	0.0397406					0.88	0.0178565		2.004	0.063566
-2.74	9.14638e-16		1.776	0.0257133		1.756	0.0442912		-3.68	6.83755e-15		-2.72	-3.2311e-16		1.924	0.0404571		-3.988	5.13284e-16		-1.14	-1.85283e-17		0.228	0.012725		1.024	0.0291093		1.06	0.0397576					0.884	0.0178828		2.008	0.0636562
-2.736	9.14638e-16		1.78	0.0256881		1.76	0.0442942		-3.676	6.83755e-15		-2.716	-3.2311e-16		1.928	0.0405245		-3.984	5.13284e-16		-1.136	-1.85283e-17		0.232	0.0127533		1.028	0.0291126		1.064	0.0397798					0.888	0.0179331		2.012	0.0636482
-2.732	9.14638e-16		1.784	0.0257494		1.764	0.0443927		-3.672	6.83755e-15		-2.712	-3.2311e-16		1.932	0.0405429		-3.98	5.13284e-16		-1.132	-1.85283e-17		0.236	0.0128139		1.032	0.029127		1.068	0.0398117					0.892	0.0179526		2.016	0.0637597
-2.728	9.14638e-16		1.788	0.0257539		1.768	0.0444402		-3.668	6.83755e-15		-2.708	-3.2311e-16		1.936	0.0405879		-3.976	5.13284e-16		-1.128	-1.85283e-17		0.24	0.0128904		1.036	0.0292439		1.072	0.0398454					0.896	0.0179687		2.02	0.0637377
-2.724	9.14638e-16		1.792	0.0257525		1.772	0.044454		-3.664	6.83755e-15		-2.704	-3.2311e-16		1.94	0.0405108		-3.972	5.13284e-16		-1.124	-1.85283e-17		0.244	0.0129215		1.04	0.0292985		1.076	0.039912					0.9	0.0179971		2.024	0.0638926
-2.72	9.14638e-16		1.796	0.0257807		1.776	0.0445066		-3.66	6.83755e-15		-2.7	-3.2311e-16		1.944	0.0406333		-3.968	5.13284e-16		-1.12	-1.85283e-17		0.248	0.013002		1.044	0.0294409		1.08	0.0399925					0.904	0.0179909		2.028	0.0638287
-2.716	9.14638e-16		1.8	0.0258101		1.78	0.0445129		-3.656	6.83755e-15		-2.696	-3.2311e-16		1.948	0.0405729		-3.964	5.13284e-16		-1.116	-1.85283e-17		0.252	0.0131033		1.048	0.0294752		1.084	0.040118					0.908	0.0179799		2.032	0.0639158
-2.712	9.14638e-16		1.804	0.0258065		1.784	0.044548		-3.652	6.83755e-15		-2.692	-3.2311e-16		1.952	0.0405757		-3.96	5.13284e-16		-1.112	-1.85283e-17		0.256	0.0131329		1.052	0.0294019		1.088	0.0401555					0.912	0.0179787		2.036	0.0639034
-2.708	9.14638e-16		1.808	0.0258256		1.788	0.0445445		-3.648	6.83755e-15		-2.688	-3.2311e-16		1.956	0.040647		-3.956	5.13284e-16		-1.108	-1.85283e-17		0.26	0.0131099		1.056	0.0295349		1.092	0.040195					0.916	0.018036		2.04	0.0639784
-2.704	9.14638e-16		1.812	0.0258758		1.792	0.0445809		-3.644	6.83755e-15		-2.684	-3.2311e-16		1.96	0.0406655		-3.952	5.13284e-16		-1.104	-1.85283e-17		0.264	0.0131713		1.06	0.0294925		1.096	0.0402613					0.92	0.0180119		2.044	0.0639651
-2.7	9.14638e-16		1.816	0.0258833		1.796	0.044581		-3.64	6.83755e-15		-2.68	-3.2311e-16		1.964	0.0406016		-3.948	5.13284e-16		-1.1	-1.85283e-17		0.268	0.0131685		1.064	0.029528		1.1	0.0403323					0.924	0.0180386		2.048	0.0640493
-2.696	9.14638e-16		1.82	0.0258871		1.8	0.0446228		-3.636	6.83755e-15		-2.676	-3.2311e-16		1.968	0.0407174		-3.944	5.13284e-16		-1.096	-1.85283e-17		0.272	0.0132455		1.068	0.0295728		1.104	0.0403613					0.928	0.018075		2.052	0.0641388
-2.692	9.14638e-16		1.824	0.0259054		1.804	0.0445991		-3.632	6.83755e-15		-2.672	-3.2311e-16		1.972	0.0407508		-3.94	5.13284e-16		-1.092	-1.85283e-17		0.276	0.0132292		1.072	0.0295772		1.108	0.0404231					0.932	0.0180795		2.056	0.064156
-2.688	9.14638e-16		1.828	0.0259468		1.808	0.0446122		-3.628	6.83755e-15		-2.668	-3.2311e-16		1.976	0.0407426		-3.936	5.13284e-16		-1.088	-1.85283e-17		0.28	0.013319		1.076	0.0296881		1.112	0.0404609					0.936	0.0180971		2.06	0.0642524
-2.684	9.14638e-16		1.832	0.0259755		1.812	0.0446466		-3.624	6.83755e-15		-2.664	-3.2311e-16		1.98	0.0408626		-3.932	5.13284e-16		-1.084	-1.85283e-17		0.284	0.0134443		1.08	0.0297269		1.116	0.0404901					0.94	0.0181124		2.064	0.0642087
-2.68	9.14638e-16		1.836	0.0259641		1.816	0.0446985		-3.62	6.83755e-15		-2.66	-3.2311e-16		1.984	0.0408812		-3.928	5.13284e-16		-1.08	-1.85283e-17		0.288	0.0134419		1.084	0.0298306		1.12	0.0405483					0.944	0.0181474		2.068	0.0644145
-2.676	9.14638e-16		1.84	0.0260432		1.82	0.0447183		-3.616	6.83755e-15		-2.656	-3.2311e-16		1.988	0.040792		-3.924	5.13284e-16		-1.076	-1.85283e-17		0.292	0.0135666		1.088	0.0298691		1.124	0.0406066					0.948	0.0181312		2.072	0.0643844
-2.672	9.14638e-16		1.844	0.0259898		1.824	0.0447269		-3.612	6.83755e-15		-2.652	-3.2311e-16		1.992	0.0409555		-3.92	5.13284e-16		-1.072	-1.85283e-17		0.296	0.0135916		1.092	0.0299394		1.128	0.0406084					0.952	0.0181446		2.076	0.0645804
-2.668	9.14638e-16		1.848	0.0260495		1.828	0.0447582		-3.608	6.83755e-15		-2.648	-3.2311e-16		1.996	0.0408134		-3.916	5.13284e-16		-1.068	-1.85283e-17		0.3	0.013657		1.096	0.0299384		1.132	0.0407171					0.956	0.0181604		2.08	0.0644887
-2.664	9.14638e-16		1.852	0.0260013		1.832	0.0448131		-3.604	6.83755e-15		-2.644	-3.2311e-16		2	0.0409353		-3.912	5.13284e-16		-1.064	-1.85283e-17		0.304	0.0136044		1.1	0.030022		1.136	0.0407377					0.96	0.0181789		2.084	0.0645559
-2.66	9.14638e-16		1.856	0.0260971		1.836	0.0448461		-3.6	6.83755e-15		-2.64	-3.2311e-16		2.004	0.040921		-3.908	5.13284e-16		-1.06	-1.85283e-17		0.308	0.0136498		1.104	0.0300836		1.14	0.0407848					0.964	0.0182246		2.088	0.0645566
-2.656	9.14638e-16		1.86	0.0260442		1.84	0.0448983		-3.596	6.83755e-15		-2.636	-3.2311e-16		2.008	0.0409448		-3.904	5.13284e-16		-1.056	-1.85283e-17		0.312	0.0137242		1.108	0.0300579		1.144	0.0408601					0.968	0.0182041		2.092	0.064633
-2.652	9.14638e-16		1.864	0.0260989		1.844	0.0449083		-3.592	6.83755e-15		-2.632	-3.2311e-16		2.012	0.040955		-3.9	5.13284e-16		-1.052	-1.85283e-17		0.316	0.0137158		1.112	0.0301591		1.148	0.0408664					0.972	0.0182092		2.096	0.0646567
-2.648	9.14638e-16		1.868	0.0261396		1.848	0.0449506		-3.588	6.83755e-15		-2.628	-3.2311e-16		2.016	0.0409627		-3.896	5.13284e-16		-1.048	-1.85283e-17		0.32	0.0137352		1.116	0.0301883		1.152	0.0408965					0.976	0.0182767		2.1	0.0646526
-2.644	9.14638e-16		1.872	0.0261509		1.852	0.0449701		-3.584	6.83755e-15		-2.624	-3.2311e-16		2.02	0.0409759		-3.892	5.13284e-16		-1.044	-1.85283e-17		0.324	0.0137937		1.12	0.030165		1.156	0.0408793					0.98	0.0182705		2.104	0.0646274
-2.64	9.14638e-16		1.876	0.0261824		1.856	0.0450066		-3.58	6.83755e-15		-2.62	-3.2311e-16		2.024	0.0409728		-3.888	5.13284e-16		-1.04	-1.85283e-17		0.328	0.0138166		1.124	0.0302455		1.16	0.0408757					0.984	0.0183235		2.108	0.0646367
-2.636	9.14638e-16		1.88	0.0261298		1.86	0.0450158		-3.576	6.83755e-15		-2.616	-3.2311e-16		2.028	0.0410538		-3.884	5.13284e-16		-1.036	-1.85283e-17		0.332	0.0138959		1.128	0.0303456		1.164	0.0409476					0.988	0.0183274		2.112	0.0646765
-2.632	9.14638e-16		1.884	0.026162		1.864	0.0450325		-3.572	6.83755e-15		-2.612	-3.2311e-16		2.032	0.0410394		-3.88	5.13284e-16		-1.032	-1.85283e-17		0.336	0.0139078		1.132	0.0303677		1.168	0.0409791					0.992	0.018294		2.116	0.0646834
-2.628	9.14638e-16		1.888	0.0261506		1.868	0.0450654		-3.568	6.83755e-15		-2.608	-3.2311e-16		2.036	0.0411309		-3.876	5.13284e-16		-1.028	-1.85283e-17		0.34	0.013921		1.136	0.0304825		1.172	0.0410727					0.996	0.0183378		2.12	0.0647152
-2.624	9.14638e-16		1.892	0.0261776		1.872	0.0450947		-3.564	6.83755e-15		-2.604	-3.2311e-16		2.04	0.0410479		-3.872	5.13284e-16		-1.024	-1.85283e-17		0.344	0.0139726		1.14	0.0304504		1.176	0.0411285					1	0.0183805		2.124	0.0647617
-2.62	9.14638e-16		1.896	0.0261902		1.876	0.0451094		-3.56	6.83755e-15		-2.6	-3.2311e-16		2.044	0.0411862		-3.868	5.13284e-16		-1.02	-1.85283e-17		0.348	0.0139728		1.144	0.0305633		1.18	0.0411572					1.004	0.0183678		2.128	0.0648075
-2.616	9.14638e-16		1.9	0.0262656		1.88	0.0451219		-3.556	6.83755e-15		-2.596	-3.2311e-16		2.048	0.0410617		-3.864	5.13284e-16		-1.016	-1.85283e-17		0.352	0.0140679		1.148	0.0305939		1.184	0.0412177					1.008	0.0183869		2.132	0.0648219
-2.612	9.14638e-16		1.904	0.0262516		1.884	0.0451623		-3.552	6.83755e-15		-2.592	-3.2311e-16		2.052	0.0412234		-3.86	5.13284e-16		-1.012	-1.85283e-17		0.356	0.0140319		1.152	0.0306051		1.188	0.0412121					1.012	0.018353		2.136	0.0648999
-2.608	9.14638e-16		1.908	0.0262759		1.888	0.0451796		-3.548	6.83755e-15		-2.588	-3.2311e-16		2.056	0.0411963		-3.856	5.13284e-16		-1.008	-1.85283e-17		0.36	0.0140851		1.156	0.0306237		1.192	0.0413163					1.016	0.0184183		2.14	0.0648927
-2.604	9.14638e-16		1.912	0.026263		1.892	0.045208		-3.544	6.83755e-15		-2.584	-3.2311e-16		2.06	0.04129		-3.852	5.13284e-16		-1.004	-1.85283e-17		0.364	0.0140352		1.16	0.0307434		1.196	0.0412726					1.02	0.0183841		2.144	0.064963
-2.6	9.14638e-16		1.916	0.0262822		1.896	0.0452225		-3.54	6.83755e-15		-2.58	-3.2311e-16		2.064	0.0412129		-3.848	5.13284e-16		-1	-1.85283e-17		0.368	0.0141004		1.164	0.0307857		1.2	0.0413967					1.024	0.0184018		2.148	0.0649599
-2.596	9.14638e-16		1.92	0.026319		1.9	0.045313		-3.536	6.83755e-15		-2.576	-3.2311e-16		2.068	0.0413104		-3.844	5.13284e-16		-0.996	-1.85283e-17		0.372	0.0140663		1.168	0.0308232		1.204	0.04139					1.028	0.0184435		2.152	0.0650575
-2.592	9.14638e-16		1.924	0.0262612		1.904	0.0452941		-3.532	6.83755e-15		-2.572	-3.2311e-16		2.072	0.0412725		-3.84	5.13284e-16		-0.992	-1.85283e-17		0.376	0.0141026		1.172	0.0308925		1.208	0.0414411					1.032	0.0184863		2.156	0.065032
-2.588	9.14638e-16		1.928	0.0263088		1.908	0.0453576		-3.528	6.83755e-15		-2.568	-3.2311e-16		2.076	0.0413192		-3.836	5.13284e-16		-0.988	-1.85283e-17		0.38	0.0142246		1.176	0.0309482		1.212	0.0414466					1.036	0.018461		2.16	0.0650534
-2.584	9.14638e-16		1.932	0.0262926		1.912	0.0453806		-3.524	6.83755e-15		-2.564	-3.2311e-16		2.08	0.041286		-3.832	5.13284e-16		-0.984	-1.85283e-17		0.384	0.0142947		1.18	0.0309945		1.216	0.0414982					1.04	0.0184654		2.164	0.0651077
-2.58	9.14638e-16		1.936	0.0263515		1.916	0.0454264		-3.52	6.83755e-15		-2.56	-3.2311e-16		2.084	0.0413095		-3.828	5.13284e-16		-0.98	-1.85283e-17		0.388	0.0142843		1.184	0.0310791		1.22	0.0415017					1.044	0.0185018		2.168	0.0651833
-2.576	9.14638e-16		1.94	0.0263197		1.92	0.0455068		-3.516	6.83755e-15		-2.556	-3.2311e-16		2.088	0.0413078		-3.824	5.13284e-16		-0.976	-1.85283e-17		0.392	0.0143423		1.188	0.0310803		1.224	0.0415936					1.048	0.0185237		2.172	0.0651737
-2.572	9.14638e-16		1.944	0.0264046		1.924	0.0455498		-3.512	6.83755e-15		-2.552	-3.2311e-16		2.092	0.0413228		-3.82	5.13284e-16		-0.972	-1.85283e-17		0.396	0.014355		1.192	0.0311432		1.228	0.0416244					1.052	0.0185567		2.176	0.0652905
-2.568	9.14638e-16		1.948	0.0263791		1.928	0.0455852		-3.508	6.83755e-15		-2.548	-3.2311e-16		2.096	0.0413139		-3.816	5.13284e-16		-0.968	-1.85283e-17		0.4	0.0143873		1.196	0.0311905		1.232	0.0417381					1.056	0.0185896		2.18	0.0652622
-2.564	9.14638e-16		1.952	0.0263926		1.932	0.0456052		-3.504	6.83755e-15		-2.544	-3.2311e-16		2.1	0.0413281		-3.812	5.13284e-16		-0.964	-1.85283e-17		0.404	0.0144955		1.2	0.0312563		1.236	0.0417238					1.06	0.0186162		2.184	0.0653173
-2.56	9.14638e-16		1.956	0.0264614		1.936	0.0456229		-3.5	6.83755e-15		-2.54	-3.2311e-16		2.104	0.0413618		-3.808	5.13284e-16		-0.96	-1.85283e-17		0.408	0.0144135		1.204	0.0312457		1.24	0.0417859					1.064	0.0186293		2.188	0.0652975
-2.556	9.14638e-16		1.96	0.0264164		1.94	0.0456519		-3.496	6.83755e-15		-2.536	-3.2311e-16		2.108	0.0413618		-3.804	5.13284e-16		-0.956	-1.85283e-17		0.412	0.0145149		1.208	0.031307		1.244	0.0418383					1.068	0.0186376		2.192	0.0653675
-2.552	9.14638e-16		1.964	0.0265072		1.944	0.0456855		-3.492	6.83755e-15		-2.532	-3.2311e-16		2.112	0.0413479		-3.8	5.13284e-16		-0.952	-1.85283e-17		0.416	0.014625		1.212	0.0312775		1.248	0.0418618					1.072	0.018601		2.196	0.0653755
-2.548	9.14638e-16		1.968	0.0264536		1.948	0.0456784		-3.488	6.83755e-15		-2.528	-3.2311e-16		2.116	0.041451		-3.796	5.13284e-16		-0.948	-1.85283e-17		0.42	0.0145847		1.216	0.0314538		1.252	0.0418853					1.076	0.0186715		2.2	0.065465
-2.544	9.14638e-16		1.972	0.0265173		1.952	0.0457562		-3.484	6.83755e-15		-2.524	-3.2311e-16		2.12	0.0414032		-3.792	5.13284e-16		-0.944	-1.85283e-17		0.424	0.0146461		1.22	0.0314037		1.256	0.0419092					1.08	0.0186458		2.204	0.0654872
-2.54	9.14638e-16		1.976	0.0264911		1.956	0.0457456		-3.48	6.83755e-15		-2.52	-3.2311e-16		2.124	0.0414448		-3.788	5.13284e-16		-0.94	-1.85283e-17		0.428	0.0146779		1.224	0.031597		1.26	0.0420231					1.084	0.0186531		2.208	0.0655328
-2.536	9.14638e-16		1.98	0.0265315		1.96	0.0458081		-3.476	6.83755e-15		-2.516	-3.2311e-16		2.128	0.0414668		-3.784	5.13284e-16		-0.936	-1.85283e-17		0.432	0.0147037		1.228	0.0315555		1.264	0.041991					1.088	0.0187235		2.212	0.0655234
-2.532	9.14638e-16		1.984	0.0265103		1.964	0.0457993		-3.472	6.83755e-15		-2.512	-3.2311e-16		2.132	0.0415286		-3.78	5.13284e-16		-0.932	-1.85283e-17		0.436	0.0147547		1.232	0.0316744		1.268	0.0420938					1.092	0.0187155		2.216	0.0655394
-2.528	9.14638e-16		1.988	0.0265862		1.968	0.0458369		-3.468	6.83755e-15		-2.508	-3.2311e-16		2.136	0.0415429		-3.776	5.13284e-16		-0.928	-1.85283e-17		0.44	0.0147643		1.236	0.0316898		1.272	0.0420822					1.096	0.0187105		2.22	0.0656415
-2.524	9.14638e-16		1.992	0.0265358		1.972	0.0458723		-3.464	6.83755e-15		-2.504	-3.2311e-16		2.14	0.0415461		-3.772	5.13284e-16		-0.924	-1.85283e-17		0.444	0.0147453		1.24	0.0316668		1.276	0.0421188					1.1	0.0187394		2.224	0.0656383
-2.52	9.14638e-16		1.996	0.0265996		1.976	0.0459028		-3.46	6.83755e-15		-2.5	-3.2311e-16		2.144	0.0415443		-3.768	5.13284e-16		-0.92	-1.85283e-17		0.448	0.0147914		1.244	0.0316328		1.28	0.0420275					1.104	0.0187763		2.228	0.0656263
-2.516	9.14638e-16		2	0.0266049		1.98	0.045924		-3.456	6.83755e-15		-2.496	-3.2311e-16		2.148	0.04156		-3.764	5.13284e-16		-0.916	-1.85283e-17		0.452	0.01487		1.248	0.0316465		1.284	0.0420889					1.108	0.0188016		2.232	0.0655963
-2.512	9.14638e-16		2.004	0.0265651		1.984	0.0459774		-3.452	6.83755e-15		-2.492	-3.2311e-16		2.152	0.0416144		-3.76	5.13284e-16		-0.912	-1.85283e-17		0.456	0.0148304		1.252	0.0316228		1.288	0.0420955					1.112	0.0187604		2.236	0.0656873
-2.508	9.14638e-16		2.008	0.0266467		1.988	0.0459919		-3.448	6.83755e-15		-2.488	-3.2311e-16		2.156	0.0416176		-3.756	5.13284e-16		-0.908	-1.85283e-17		0.46	0.0148225		1.256	0.0316972		1.292	0.0421968					1.116	0.0187534		2.24	0.0655824
-2.504	9.14638e-16		2.012	0.0266142		1.992	0.0460398		-3.444	6.83755e-15		-2.484	-3.2311e-16		2.16	0.0416393		-3.752	5.13284e-16		-0.904	-1.85283e-17		0.464	0.014812		1.26	0.0317728		1.296	0.042187					1.12	0.0188125		2.244	0.0656507
-2.5	9.14638e-16		2.016	0.0266752		1.996	0.0460436		-3.44	6.83755e-15		-2.48	-3.2311e-16		2.164	0.0416354		-3.748	5.13284e-16		-0.9	-1.85283e-17		0.468	0.0148296		1.264	0.0317547		1.3	0.0422387					1.124	0.0187765		2.248	0.065609
-2.496	9.14638e-16		2.02	0.0266903		2	0.0460604		-3.436	6.83755e-15		-2.476	-3.2311e-16		2.168	0.0415989		-3.744	5.13284e-16		-0.896	-1.85283e-17		0.472	0.0148473		1.268	0.0319046		1.304	0.0423074					1.128	0.0187656		2.252	0.0656909
-2.492	9.14638e-16		2.024	0.0266825		2.004	0.0460783		-3.432	6.83755e-15		-2.472	-3.2311e-16		2.172	0.0416306		-3.74	5.13284e-16		-0.892	-1.85283e-17		0.476	0.0149		1.272	0.0318835		1.308	0.0422841					1.132	0.0188047		2.256	0.065677
-2.488	9.14638e-16		2.028	0.0266814		2.008	0.0461237		-3.428	6.83755e-15		-2.468	-3.2311e-16		2.176	0.0416633		-3.736	5.13284e-16		-0.888	-1.85283e-17		0.48	0.0149103		1.276	0.0318681		1.312	0.0423639					1.136	0.0188703		2.26	0.0657343
-2.484	9.14638e-16		2.032	0.0267203		2.012	0.0461282		-3.424	6.83755e-15		-2.464	-3.2311e-16		2.18	0.0416724		-3.732	5.13284e-16		-0.884	-1.85283e-17		0.484	0.0150046		1.28	0.0318735		1.316	0.0423931					1.14	0.0187705		2.264	0.0657383
-2.48	9.14638e-16		2.036	0.0266639		2.016	0.0461656		-3.42	6.83755e-15		-2.46	-3.2311e-16		2.184	0.0416603		-3.728	5.13284e-16		-0.88	-1.85283e-17		0.488	0.0150548		1.284	0.0319303		1.32	0.0424565					1.144	0.0188018		2.268	0.0658933
-2.476	9.14638e-16		2.04	0.0267296		2.02	0.0461614		-3.416	6.83755e-15		-2.456	-3.2311e-16		2.188	0.0416965		-3.724	5.13284e-16		-0.876	-1.85283e-17		0.492	0.015014		1.288	0.0318866		1.324	0.0425					1.148	0.0188202		2.272	0.065831
-2.472	9.14638e-16		2.044	0.026745		2.024	0.0462262		-3.412	6.83755e-15		-2.452	-3.2311e-16		2.192	0.0417446		-3.72	5.13284e-16		-0.872	-1.85283e-17		0.496	0.0150113		1.292	0.0319848		1.328	0.0425413					1.152	0.0187923		2.276	0.0658892
-2.468	9.14638e-16		2.048	0.0267346		2.028	0.0462507		-3.408	6.83755e-15		-2.448	-3.2311e-16		2.196	0.0417399		-3.716	5.13284e-16		-0.868	-1.85283e-17		0.5	0.0149926		1.296	0.0320097		1.332	0.04262					1.156	0.0188096		2.28	0.0659311
-2.464	9.14638e-16		2.052	0.0267783		2.032	0.0462888		-3.404	6.83755e-15		-2.444	-3.2311e-16		2.2	0.0417614		-3.712	5.13284e-16		-0.864	-1.85283e-17		0.504	0.0150276		1.3	0.0320264		1.336	0.0426415					1.16	0.0188188		2.284	0.0659779
-2.46	9.14638e-16		2.056	0.0267131		2.036	0.0463033		-3.4	6.83755e-15		-2.44	-3.2311e-16		2.204	0.0417964		-3.708	5.13284e-16		-0.86	-1.85283e-17		0.508	0.0150167		1.304	0.0321086		1.34	0.0427151					1.164	0.0188595		2.288	0.0659735
-2.456	9.14638e-16		2.06	0.0268005		2.04	0.0463355		-3.396	6.83755e-15		-2.436	-3.2311e-16		2.208	0.0418388		-3.704	5.13284e-16		-0.856	-1.85283e-17		0.512	0.0151056		1.308	0.0320448		1.344	0.0427003					1.168	0.0189078		2.292	0.0660119
-2.452	9.14638e-16		2.064	0.0267159		2.044	0.0463362		-3.392	6.83755e-15		-2.432	-3.2311e-16		2.212	0.0418367		-3.7	5.13284e-16		-0.852	-1.85283e-17		0.516	0.0151271		1.312	0.0320541		1.348	0.0427925					1.172	0.0188952		2.296	0.0660457
-2.448	9.14638e-16		2.068	0.0267726		2.048	0.0464093		-3.388	6.83755e-15		-2.428	-3.2311e-16		2.216	0.0418552		-3.696	5.13284e-16		-0.848	-1.85283e-17		0.52	0.0150676		1.316	0.0321322		1.352	0.0427618					1.176	0.0189903		2.3	0.0661057
-2.444	9.14638e-16		2.072	0.0267214		2.052	0.0463326		-3.384	6.83755e-15		-2.424	-3.2311e-16		2.22	0.0419209		-3.692	5.13284e-16		-0.844	-1.85283e-17		0.524	0.0150201		1.32	0.0321257		1.356	0.0428525					1.18	0.0190463		2.304	0.0660754
-2.44	9.14638e-16		2.076	0.0268078		2.056	0.0464001		-3.38	6.83755e-15		-2.42	-3.2311e-16		2.224	0.0419037		-3.688	5.13284e-16		-0.84	-1.85283e-17		0.528	0.0150572		1.324	0.0322333		1.36	0.0428115					1.184	0.0189759		2.308	0.0661799
-2.436	9.14638e-16		2.08	0.0267503		2.06	0.0464014		-3.376	6.83755e-15		-2.416	-3.2311e-16		2.228	0.0418905		-3.684	5.13284e-16		-0.836	-1.85283e-17		0.532	0.0151012		1.328	0.0322658		1.364	0.0428776					1.188	0.0190502		2.312	0.0660784
-2.432	9.14638e-16		2.084	0.0267973		2.064	0.0463882		-3.372	6.83755e-15		-2.412	-3.2311e-16		2.232	0.041974		-3.68	5.13284e-16		-0.832	-1.85283e-17		0.536	0.0150957		1.332	0.0323206		1.368	0.0428374					1.192	0.0190879		2.316	0.0661836
-2.428	9.14638e-16		2.088	0.0268048		2.068	0.0464126		-3.368	6.83755e-15		-2.408	-3.2311e-16		2.236	0.0419376		-3.676	5.13284e-16		-0.828	-1.85283e-17		0.54	0.0151192		1.336	0.0324095		1.372	0.0429478					1.196	0.0190494		2.32	0.0661383
-2.424	9.14638e-16		2.092	0.0268222		2.072	0.0464448		-3.364	6.83755e-15		-2.404	-3.2311e-16		2.24	0.0419746		-3.672	5.13284e-16		-0.824	-1.85283e-17		0.544	0.0151962		1.34	0.032406		1.376	0.042987					1.2	0.0190829		2.324	0.0662241
-2.42	9.14638e-16		2.096	0.0268657		2.076	0.0464743		-3.36	6.83755e-15		-2.4	-3.2311e-16		2.244	0.0419413		-3.668	5.13284e-16		-0.82	-1.85283e-17		0.548	0.0152216		1.344	0.0323323		1.38	0.0430107					1.204	0.0190905		2.328	0.0662633
-2.416	9.14638e-16		2.1	0.0268614		2.08	0.0465135		-3.356	6.83755e-15		-2.396	-3.2311e-16		2.248	0.0419654		-3.664	5.13284e-16		-0.816	-1.85283e-17		0.552	0.0152076		1.348	0.0324554		1.384	0.0430412					1.208	0.0191479		2.332	0.0663262
-2.412	9.14638e-16		2.104	0.0269613		2.084	0.0465564		-3.352	6.83755e-15		-2.392	-3.2311e-16		2.252	0.0419845		-3.66	5.13284e-16		-0.812	-1.85283e-17		0.556	0.0152428		1.352	0.0325052		1.388	0.0431002					1.212	0.019138		2.336	0.0663579
-2.408	9.14638e-16		2.108	0.0269664		2.088	0.0465615		-3.348	6.83755e-15		-2.388	-3.2311e-16		2.256	0.0420154		-3.656	5.13284e-16		-0.808	-1.85283e-17		0.56	0.0152934		1.356	0.0325065		1.392	0.0431966					1.216	0.0191059		2.34	0.0663917
-2.404	9.14638e-16		2.112	0.0269944		2.092	0.0466295		-3.344	6.83755e-15		-2.384	-3.2311e-16		2.26	0.0420484		-3.652	5.13284e-16		-0.804	-1.85283e-17		0.564	0.0153748		1.36	0.0325307		1.396	0.0432149					1.22	0.0191675		2.344	0.0663959
-2.4	9.14638e-16		2.116	0.0270099		2.096	0.0465992		-3.34	6.83755e-15		-2.38	-3.2311e-16		2.264	0.0420906		-3.648	5.13284e-16		-0.8	-1.85283e-17		0.568	0.0153827		1.364	0.0325444		1.4	0.0432734					1.224	0.0192034		2.348	0.066489
-2.396	9.14638e-16		2.12	0.0270387		2.1	0.046671		-3.336	6.83755e-15		-2.376	-3.2311e-16		2.268	0.0420064		-3.644	5.13284e-16		-0.796	-1.85283e-17		0.572	0.0153652		1.368	0.032605		1.404	0.0433682					1.228	0.0191814		2.352	0.0665185
-2.392	9.14638e-16		2.124	0.0270327		2.104	0.0466858		-3.332	6.83755e-15		-2.372	-3.2311e-16		2.272	0.0420423		-3.64	5.13284e-16		-0.792	-1.85283e-17		0.576	0.0153939		1.372	0.0326766		1.408	0.043419					1.232	0.0191968		2.356	0.066492
-2.388	9.14638e-16		2.128	0.0270775		2.108	0.0466822		-3.328	6.83755e-15		-2.368	-3.2311e-16		2.276	0.0420561		-3.636	5.13284e-16		-0.788	-1.85283e-17		0.58	0.015365		1.376	0.0327744		1.412	0.0434781					1.236	0.0192525		2.36	0.066624
-2.384	9.14638e-16		2.132	0.0271117		2.112	0.0467224		-3.324	6.83755e-15		-2.364	-3.2311e-16		2.28	0.0420827		-3.632	5.13284e-16		-0.784	-1.85283e-17		0.584	0.0154147		1.38	0.0327329		1.416	0.0435614					1.24	0.0192451		2.364	0.0665351
-2.38	9.14638e-16		2.136	0.0270939		2.116	0.0467831		-3.32	6.83755e-15		-2.36	-3.2311e-16		2.284	0.0420914		-3.628	5.13284e-16		-0.78	-1.85283e-17		0.588	0.0154499		1.384	0.0328491		1.42	0.0436491					1.244	0.019246		2.368	0.066625
-2.376	9.14638e-16		2.14	0.0271449		2.12	0.0467623		-3.316	6.83755e-15		-2.356	-3.2311e-16		2.288	0.0421191		-3.624	5.13284e-16		-0.776	-1.85283e-17		0.592	0.015415		1.388	0.0328153		1.424	0.0436249					1.248	0.0192767		2.372	0.0665818
-2.372	9.14638e-16		2.144	0.0271212		2.124	0.046836		-3.312	6.83755e-15		-2.352	-3.2311e-16		2.292	0.0421607		-3.62	5.13284e-16		-0.772	-1.85283e-17		0.596	0.0153769		1.392	0.0329094		1.428	0.0436709					1.252	0.0193351		2.376	0.0666886
-2.368	9.14638e-16		2.148	0.0271708		2.128	0.046848		-3.308	6.83755e-15		-2.348	-3.2311e-16		2.296	0.0421544		-3.616	5.13284e-16		-0.768	-1.85283e-17		0.6	0.0154969		1.396	0.0330102		1.432	0.0436978					1.256	0.0193444		2.38	0.0666289
-2.364	9.14638e-16		2.152	0.0271174		2.132	0.0468998		-3.304	6.83755e-15		-2.344	-3.2311e-16		2.3	0.0422056		-3.612	5.13284e-16		-0.764	-1.85283e-17		0.604	0.0155028		1.4	0.0328736		1.436	0.0437822					1.26	0.019308		2.384	0.0666704
-2.36	9.14638e-16		2.156	0.0271644		2.136	0.0469194		-3.3	6.83755e-15		-2.34	-3.2311e-16		2.304	0.042145		-3.608	5.13284e-16		-0.76	-1.85283e-17		0.608	0.0155444		1.404	0.0330058		1.44	0.0437436					1.264	0.0193268		2.388	0.0667199
-2.356	9.14638e-16		2.16	0.0272008		2.14	0.0469358		-3.296	6.83755e-15		-2.336	-3.2311e-16		2.308	0.0421933		-3.604	5.13284e-16		-0.756	-1.85283e-17		0.612	0.0155658		1.408	0.033032		1.444	0.0438475					1.268	0.0193765		2.392	0.0667678
-2.352	9.14638e-16		2.164	0.0271929		2.144	0.0469382		-3.292	6.83755e-15		-2.332	-3.2311e-16		2.312	0.0421724		-3.6	5.13284e-16		-0.752	-1.85283e-17		0.616	0.0155725		1.412	0.0330033		1.448	0.043945					1.272	0.0193422		2.396	0.0667382
-2.348	9.14638e-16		2.168	0.0272272		2.148	0.0469855		-3.288	6.83755e-15		-2.328	-3.2311e-16		2.316	0.042207		-3.596	5.13284e-16		-0.748	-1.85283e-17		0.62	0.0155766		1.416	0.033211		1.452	0.0439902					1.276	0.0193702		2.4	0.0667719
-2.344	9.14638e-16		2.172	0.0272141		2.152	0.0469792		-3.284	6.83755e-15		-2.324	-3.2311e-16		2.32	0.0422019		-3.592	5.13284e-16		-0.744	-1.85283e-17		0.624	0.015529		1.42	0.0332249		1.456	0.0440259					1.28	0.0194095		2.404	0.0668347
-2.34	9.14638e-16		2.176	0.0272367		2.156	0.0470597		-3.28	6.83755e-15		-2.32	-3.2311e-16		2.324	0.0422689		-3.588	5.13284e-16		-0.74	-1.85283e-17		0.628	0.015519		1.424	0.033297		1.46	0.0439827					1.284	0.0194014		2.408	0.0668599
-2.336	9.14638e-16		2.18	0.0272287		2.16	0.0470496		-3.276	6.83755e-15		-2.316	-3.2311e-16		2.328	0.0421938		-3.584	5.13284e-16		-0.736	-1.85283e-17		0.632	0.0154831		1.428	0.0333398		1.464	0.044122					1.288	0.0194177		2.412	0.0669258
-2.332	9.14638e-16		2.184	0.0272453		2.164	0.0470496		-3.272	6.83755e-15		-2.312	-3.2311e-16		2.332	0.042321		-3.58	5.13284e-16		-0.732	-1.85283e-17		0.636	0.0155403		1.432	0.0334077		1.468	0.0440602					1.292	0.0193916		2.416	0.0669254
-2.328	9.14638e-16		2.188	0.0272663		2.168	0.0470647		-3.268	6.83755e-15		-2.308	-3.2311e-16		2.336	0.0422847		-3.576	5.13284e-16		-0.728	-1.85283e-17		0.64	0.0155425		1.436	0.0334753		1.472	0.0440801					1.296	0.0194068		2.42	0.0670332
-2.324	9.14638e-16		2.192	0.0272749		2.172	0.0470608		-3.264	6.83755e-15		-2.304	-3.2311e-16		2.34	0.0423823		-3.572	5.13284e-16		-0.724	-1.85283e-17		0.644	0.0156076		1.44	0.0334995		1.476	0.0440752					1.3	0.0194432		2.424	0.066977
-2.32	9.14638e-16		2.196	0.0272533		2.176	0.0471039		-3.26	6.83755e-15		-2.3	-3.2311e-16		2.344	0.0423024		-3.568	5.13284e-16		-0.72	-1.85283e-17		0.648	0.015562		1.444	0.0334856		1.48	0.0441818					1.304	0.0194012		2.428	0.0670763
-2.316	9.14638e-16		2.2	0.0272798		2.18	0.047126		-3.256	6.83755e-15		-2.296	-3.2311e-16		2.348	0.0423858		-3.564	5.13284e-16		-0.716	-1.85283e-17		0.652	0.015614		1.448	0.0335697		1.484	0.0441996					1.308	0.019454		2.432	0.0670278
-2.312	9.14638e-16		2.204	0.0272478		2.184	0.0471233		-3.252	6.83755e-15		-2.292	-3.2311e-16		2.352	0.0423632		-3.56	5.13284e-16		-0.712	-1.85283e-17		0.656	0.0156559		1.452	0.033632		1.488	0.044248					1.312	0.0194833		2.436	0.0671394
-2.308	9.14638e-16		2.208	0.0272441		2.188	0.0471327		-3.248	6.83755e-15		-2.288	-3.2311e-16		2.356	0.0423755		-3.556	5.13284e-16		-0.708	-1.85283e-17		0.66	0.0157133		1.456	0.033677		1.492	0.0442846					1.316	0.0194279		2.44	0.0671235
-2.304	9.14638e-16		2.212	0.0272065		2.192	0.0471535		-3.244	6.83755e-15		-2.284	-3.2311e-16		2.36	0.0424162		-3.552	5.13284e-16		-0.704	-1.85283e-17		0.664	0.0156742		1.46	0.033621		1.496	0.0443403					1.32	0.0194414		2.444	0.067183
-2.3	9.14638e-16		2.216	0.0272291		2.196	0.0471173		-3.24	6.83755e-15		-2.28	-3.2311e-16		2.364	0.0424673		-3.548	5.13284e-16		-0.7	-1.85283e-17		0.668	0.0157552		1.464	0.0336867		1.5	0.0443638					1.324	0.0195012		2.448	0.067167
-2.296	9.14638e-16		2.22	0.0272683		2.2	0.0471807		-3.236	6.83755e-15		-2.276	-3.2311e-16		2.368	0.0424279		-3.544	5.13284e-16		-0.696	-1.85283e-17		0.672	0.0157625		1.468	0.0337072		1.504	0.0443846					1.328	0.0194974		2.452	0.0671756
-2.292	9.14638e-16		2.224	0.0272866		2.204	0.0471138		-3.232	6.83755e-15		-2.272	-3.2311e-16		2.372	0.0424503		-3.54	5.13284e-16		-0.692	-1.85283e-17		0.676	0.0157863		1.472	0.033838		1.508	0.0443928					1.332	0.0195152		2.456	0.0672843
-2.288	9.14638e-16		2.228	0.0273222		2.208	0.0472454		-3.228	6.83755e-15		-2.268	-3.2311e-16		2.376	0.0425028		-3.536	5.13284e-16		-0.688	-1.85283e-17		0.68	0.0158578		1.476	0.03389		1.512	0.0444259					1.336	0.0195871		2.46	0.0673224
-2.284	9.14638e-16		2.232	0.0273345		2.212	0.0472145		-3.224	6.83755e-15		-2.264	-3.2311e-16		2.38	0.0425303		-3.532	5.13284e-16		-0.684	-1.85283e-17		0.684	0.015827		1.48	0.0339064		1.516	0.044424					1.34	0.019652		2.464	0.0673531
-2.28	9.14638e-16		2.236	0.0274128		2.216	0.0472769		-3.22	6.83755e-15		-2.26	-3.2311e-16		2.384	0.0425497		-3.528	5.13284e-16		-0.68	-1.85283e-17		0.688	0.0158103		1.484	0.0339269		1.52	0.0444787					1.344	0.0196596		2.468	0.0672774
-2.276	9.14638e-16		2.24	0.0273671		2.22	0.0472768		-3.216	6.83755e-15		-2.256	-3.2311e-16		2.388	0.0425528		-3.524	5.13284e-16		-0.676	-1.85283e-17		0.692	0.0158532		1.488	0.0338355		1.524	0.0445574					1.348	0.0196894		2.472	0.0673751
-2.272	9.14638e-16		2.244	0.0274189		2.224	0.0473087		-3.212	6.83755e-15		-2.252	-3.2311e-16		2.392	0.0426499		-3.52	5.13284e-16		-0.672	-1.85283e-17		0.696	0.0157914		1.492	0.0339332		1.528	0.0445364					1.352	0.0196969		2.476	0.0673567
-2.268	9.14638e-16		2.248	0.0274162		2.228	0.0473282		-3.208	6.83755e-15		-2.248	-3.2311e-16		2.396	0.0425969		-3.516	5.13284e-16		-0.668	-1.85283e-17		0.7	0.0158659		1.496	0.0339867		1.532	0.0445474					1.356	0.0197045		2.48	0.0674574
-2.264	9.14638e-16		2.252	0.0274237		2.232	0.0473848		-3.204	6.83755e-15		-2.244	-3.2311e-16		2.4	0.0427078		-3.512	5.13284e-16		-0.664	-1.85283e-17		0.704	0.0159771		1.5	0.034071		1.536	0.0446					1.36	0.0196917		2.484	0.0674213
-2.26	9.14638e-16		2.256	0.0274188		2.236	0.0473508		-3.2	6.83755e-15		-2.24	-3.2311e-16		2.404	0.0426207		-3.508	5.13284e-16		-0.66	-1.85283e-17		0.708	0.0159278		1.504	0.0340641		1.54	0.0446549					1.364	0.0197059		2.488	0.0675209
-2.256	9.14638e-16		2.26	0.0274301		2.24	0.0473909		-3.196	6.83755e-15		-2.236	-3.2311e-16		2.408	0.0426844		-3.504	5.13284e-16		-0.656	-1.85283e-17		0.712	0.0159955		1.508	0.0341241		1.544	0.0447124					1.368	0.0197624		2.492	0.0674931
-2.252	9.14638e-16		2.264	0.0274589		2.244	0.047413		-3.192	6.83755e-15		-2.232	-3.2311e-16		2.412	0.0427054		-3.5	5.13284e-16		-0.652	-1.85283e-17		0.716	0.0160819		1.512	0.0340864		1.548	0.044737					1.372	0.0197759		2.496	0.0675598
-2.248	9.14638e-16		2.268	0.0274324		2.248	0.047449		-3.188	6.83755e-15		-2.228	-3.2311e-16		2.416	0.0427623		-3.496	5.13284e-16		-0.648	-1.85283e-17		0.72	0.0160679		1.516	0.0341686		1.552	0.0448186					1.376	0.0197628		2.5	0.0675694
-2.244	9.14638e-16		2.272	0.0275		2.252	0.0474522		-3.184	6.83755e-15		-2.224	-3.2311e-16		2.42	0.0426655		-3.492	5.13284e-16		-0.644	-1.85283e-17		0.724	0.0160788		1.52	0.0341982		1.556	0.044871					1.38	0.0197785		2.504	0.0676221
-2.24	9.14638e-16		2.276	0.0274852		2.256	0.0474741		-3.18	6.83755e-15		-2.22	-3.2311e-16		2.424	0.0428456		-3.488	5.13284e-16		-0.64	-1.85283e-17		0.728	0.016136		1.524	0.0342807		1.56	0.0448351					1.384	0.0198061		2.508	0.0676792
-2.236	9.14638e-16		2.28	0.0275641		2.26	0.0475067		-3.176	6.83755e-15		-2.216	-3.2311e-16		2.428	0.0427177		-3.484	5.13284e-16		-0.636	-1.85283e-17		0.732	0.0161069		1.528	0.0342886		1.564	0.0449336					1.388	0.0197842		2.512	0.0676724
-2.232	9.14638e-16		2.284	0.0275145		2.264	0.0474827		-3.172	6.83755e-15		-2.212	-3.2311e-16		2.432	0.0428037		-3.48	5.13284e-16		-0.632	-1.85283e-17		0.736	0.0160929		1.532	0.034365		1.568	0.0450184					1.392	0.019825		2.516	0.067739
-2.228	9.14638e-16		2.288	0.0275089		2.268	0.0475139		-3.168	6.83755e-15		-2.208	-3.2311e-16		2.436	0.0427753		-3.476	5.13284e-16		-0.628	-1.85283e-17		0.74	0.0160881		1.536	0.0344477		1.572	0.0450491					1.396	0.0198491		2.52	0.0677855
-2.224	9.14638e-16		2.292	0.027508		2.272	0.0475122		-3.164	6.83755e-15		-2.204	-3.2311e-16		2.44	0.0428344		-3.472	5.13284e-16		-0.624	-1.85283e-17		0.744	0.0161514		1.54	0.0344393		1.576	0.0451128					1.4	0.0198263		2.524	0.0678196
-2.22	9.14638e-16		2.296	0.027509		2.276	0.0475385		-3.16	6.83755e-15		-2.2	-3.2311e-16		2.444	0.0428004		-3.468	5.13284e-16		-0.62	-1.85283e-17		0.748	0.0161287		1.544	0.0345369		1.58	0.0451066					1.404	0.0198001		2.528	0.0678861
-2.216	9.14638e-16		2.3	0.0275231		2.28	0.0475461		-3.156	6.83755e-15		-2.196	-3.2311e-16		2.448	0.0428844		-3.464	5.13284e-16		-0.616	-1.85283e-17		0.752	0.016214		1.548	0.0345681		1.584	0.0451115					1.408	0.0198041		2.532	0.0678845
-2.212	9.14638e-16		2.304	0.0274877		2.284	0.0475393		-3.152	6.83755e-15		-2.192	-3.2311e-16		2.452	0.0429622		-3.46	5.13284e-16		-0.612	-1.85283e-17		0.756	0.0162375		1.552	0.0345699		1.588	0.0450934					1.412	0.0198397		2.536	0.0678384
-2.208	9.14638e-16		2.308	0.0275651		2.288	0.0475361		-3.148	6.83755e-15		-2.188	-3.2311e-16		2.456	0.0428589		-3.456	5.13284e-16		-0.608	-1.85283e-17		0.76	0.0162728		1.556	0.0346944		1.592	0.0451331					1.416	0.019836		2.54	0.0678864
-2.204	9.14638e-16		2.312	0.0275045		2.292	0.0475306		-3.144	6.83755e-15		-2.184	-3.2311e-16		2.46	0.0429444		-3.452	5.13284e-16		-0.604	-1.85283e-17		0.764	0.0162766		1.56	0.0347171		1.596	0.0452055					1.42	0.0198358		2.544	0.0678767
-2.2	9.14638e-16		2.316	0.027593		2.296	0.0475683		-3.14	6.83755e-15		-2.18	-3.2311e-16		2.464	0.0428549		-3.448	5.13284e-16		-0.6	-1.85283e-17		0.768	0.0162718		1.564	0.0348327		1.6	0.0452603					1.424	0.019832		2.548	0.0679254
-2.196	9.14638e-16		2.32	0.0275694		2.3	0.0475655		-3.136	6.83755e-15		-2.176	-3.2311e-16		2.468	0.0429647		-3.444	5.13284e-16		-0.596	-1.85283e-17		0.772	0.0162539		1.568	0.0348709		1.604	0.0452822					1.428	0.0199013		2.552	0.0678554
-2.192	9.14638e-16		2.324	0.0276137		2.304	0.0476202		-3.132	6.83755e-15		-2.172	-3.2311e-16		2.472	0.0429154		-3.44	5.13284e-16		-0.592	-1.85283e-17		0.776	0.0162327		1.572	0.0347869		1.608	0.0452978					1.432	0.019901		2.556	0.0679235
-2.188	9.14638e-16		2.328	0.0276113		2.308	0.0476383		-3.128	6.83755e-15		-2.168	-3.2311e-16		2.476	0.0430613		-3.436	5.13284e-16		-0.588	-1.85283e-17		0.78	0.0163186		1.576	0.0348834		1.612	0.0453103					1.436	0.0198958		2.56	0.0679246
-2.184	9.14638e-16		2.332	0.0276065		2.312	0.0476644		-3.124	6.83755e-15		-2.164	-3.2311e-16		2.48	0.042956		-3.432	5.13284e-16		-0.584	-1.85283e-17		0.784	0.0163552		1.58	0.0349624		1.616	0.0453658					1.44	0.0199		2.564	0.0679542
-2.18	9.14638e-16		2.336	0.0276003		2.316	0.0476306		-3.12	6.83755e-15		-2.16	-3.2311e-16		2.484	0.0430723		-3.428	5.13284e-16		-0.58	-1.85283e-17		0.788	0.0163378		1.584	0.0350095		1.62	0.0453428					1.444	0.019915		2.568	0.0679299
-2.176	9.14638e-16		2.34	0.027602		2.32	0.0476955		-3.116	6.83755e-15		-2.156	-3.2311e-16		2.488	0.0430313		-3.424	5.13284e-16		-0.576	-1.85283e-17		0.792	0.0164122		1.588	0.0350673		1.624	0.0454903					1.448	0.0199057		2.572	0.0680283
-2.172	9.14638e-16		2.344	0.027632		2.324	0.0476486		-3.112	6.83755e-15		-2.152	-3.2311e-16		2.492	0.043074		-3.42	5.13284e-16		-0.572	-1.85283e-17		0.796	0.0164181		1.592	0.0350313		1.628	0.0454537					1.452	0.0199536		2.576	0.0680664
-2.168	9.14638e-16		2.348	0.0276219		2.328	0.0477009		-3.108	6.83755e-15		-2.148	-3.2311e-16		2.496	0.0430857		-3.416	5.13284e-16		-0.568	-1.85283e-17		0.8	0.0163912		1.596	0.0351399		1.632	0.0455281					1.456	0.0199556		2.58	0.0680966
-2.164	9.14638e-16		2.352	0.0277218		2.332	0.0476568		-3.104	6.83755e-15		-2.144	-3.2311e-16		2.5	0.0431199		-3.412	5.13284e-16		-0.564	-1.85283e-17		0.804	0.016505		1.6	0.0350506		1.636	0.0456146					1.46	0.019944		2.584	0.0680989
-2.16	9.14638e-16		2.356	0.0276389		2.336	0.0477022		-3.1	6.83755e-15		-2.14	-3.2311e-16		2.504	0.0431488		-3.408	5.13284e-16		-0.56	-1.85283e-17		0.808	0.0165107		1.604	0.0351604		1.64	0.0456745					1.464	0.019941		2.588	0.0681857
-2.156	9.14638e-16		2.36	0.0277426		2.34	0.047714		-3.096	6.83755e-15		-2.136	-3.2311e-16		2.508	0.043041		-3.404	5.13284e-16		-0.556	-1.85283e-17		0.812	0.0165427		1.608	0.0350372		1.644	0.0456822					1.468	0.0199614		2.592	0.0681883
-2.152	9.14638e-16		2.364	0.0277155		2.344	0.0477707		-3.092	6.83755e-15		-2.132	-3.2311e-16		2.512	0.0432734		-3.4	5.13284e-16		-0.552	-1.85283e-17		0.816	0.0166068		1.612	0.0350988		1.648	0.0456069					1.472	0.0200267		2.596	0.0682538
-2.148	9.14638e-16		2.368	0.0277624		2.348	0.0477616		-3.088	6.83755e-15		-2.128	-3.2311e-16		2.516	0.0429833		-3.396	5.13284e-16		-0.548	-1.85283e-17		0.82	0.0166371		1.616	0.0351688		1.652	0.0457152					1.476	0.0200155		2.6	0.0682622
-2.144	9.14638e-16		2.372	0.0277579		2.352	0.0478178		-3.084	6.83755e-15		-2.124	-3.2311e-16		2.52	0.0432627		-3.392	5.13284e-16		-0.544	-1.85283e-17		0.824	0.016702		1.62	0.0352766		1.656	0.0457203					1.48	0.0200454		2.604	0.068298
-2.14	9.14638e-16		2.376	0.0277753		2.356	0.0478054		-3.08	6.83755e-15		-2.12	-3.2311e-16		2.524	0.0430802		-3.388	5.13284e-16		-0.54	-1.85283e-17		0.828	0.0166713		1.624	0.0353398		1.66	0.0457791					1.484	0.0200474		2.608	0.0683831
-2.136	9.14638e-16		2.38	0.0277607		2.36	0.0478428		-3.076	6.83755e-15		-2.116	-3.2311e-16		2.528	0.0432478		-3.384	5.13284e-16		-0.536	-1.85283e-17		0.832	0.0166884		1.628	0.0354103		1.664	0.0458035					1.488	0.0200759		2.612	0.0683913
-2.132	9.14638e-16		2.384	0.0277573		2.364	0.04786		-3.072	6.83755e-15		-2.112	-3.2311e-16		2.532	0.0431138		-3.38	5.13284e-16		-0.532	-1.85283e-17		0.836	0.0167576		1.632	0.0354479		1.668	0.0459174					1.492	0.0200366		2.616	0.0684364
-2.128	9.14638e-16		2.388	0.027798		2.368	0.0478691		-3.068	6.83755e-15		-2.108	-3.2311e-16		2.536	0.0432644		-3.376	5.13284e-16		-0.528	-1.85283e-17		0.84	0.0168318		1.636	0.0355257		1.672	0.0458419					1.496	0.0200686		2.62	0.0685013
-2.124	9.14638e-16		2.392	0.0277665		2.372	0.047847		-3.064	6.83755e-15		-2.104	-3.2311e-16		2.54	0.0431757		-3.372	5.13284e-16		-0.524	-1.85283e-17		0.844	0.0168381		1.64	0.035568		1.676	0.0459774					1.5	0.0201011		2.624	0.068533
-2.12	9.14638e-16		2.396	0.0278518		2.376	0.0479165		-3.06	6.83755e-15		-2.1	-3.2311e-16		2.544	0.0433085		-3.368	5.13284e-16		-0.52	-1.85283e-17		0.848	0.0168738		1.644	0.035564		1.68	0.0459414					1.504	0.0200186		2.628	0.0685308
-2.116	9.14638e-16		2.4	0.0278064		2.38	0.0478942		-3.056	6.83755e-15		-2.096	-3.2311e-16		2.548	0.0432029		-3.364	5.13284e-16		-0.516	-1.85283e-17		0.852	0.0168527		1.648	0.0356153		1.684	0.0461021					1.508	0.020061		2.632	0.0685612
-2.112	9.14638e-16		2.404	0.0278478		2.384	0.0478991		-3.052	6.83755e-15		-2.092	-3.2311e-16		2.552	0.043294		-3.36	5.13284e-16		-0.512	-1.85283e-17		0.856	0.0168386		1.652	0.0356187		1.688	0.0460656					1.512	0.0200738		2.636	0.0685301
-2.108	9.14638e-16		2.408	0.027863		2.388	0.0479308		-3.048	6.83755e-15		-2.088	-3.2311e-16		2.556	0.0433621		-3.356	5.13284e-16		-0.508	-1.85283e-17		0.86	0.0168398		1.656	0.0357769		1.692	0.0461142					1.516	0.0200658		2.64	0.0686203
-2.104	9.14638e-16		2.412	0.0278679		2.392	0.0479027		-3.044	6.83755e-15		-2.084	-3.2311e-16		2.56	0.0433293		-3.352	5.13284e-16		-0.504	-1.85283e-17		0.864	0.0168855		1.66	0.0357398		1.696	0.0461954					1.52	0.0200639		2.644	0.0686649
-2.1	9.14638e-16		2.416	0.0278962		2.396	0.0479594		-3.04	6.83755e-15		-2.08	-3.2311e-16		2.564	0.0433574		-3.348	5.13284e-16		-0.5	-1.85283e-17		0.868	0.0168811		1.664	0.0358124		1.7	0.0462277					1.524	0.0200798		2.648	0.0686848
-2.096	9.14638e-16		2.42	0.0279351		2.4	0.0479457		-3.036	6.83755e-15		-2.076	-3.2311e-16		2.568	0.0433832		-3.344	5.13284e-16		-0.496	-1.85283e-17		0.872	0.0169158		1.668	0.035772		1.704	0.04629					1.528	0.0200959		2.652	0.0687344
-2.092	9.14638e-16		2.424	0.0279326		2.404	0.047947		-3.032	6.83755e-15		-2.072	-3.2311e-16		2.572	0.0433708		-3.34	5.13284e-16		-0.492	-1.85283e-17		0.876	0.0169341		1.672	0.0358502		1.708	0.046321					1.532	0.0201168		2.656	0.068729
-2.088	9.14638e-16		2.428	0.0279812		2.408	0.0479695		-3.028	6.83755e-15		-2.068	-3.2311e-16		2.576	0.0434065		-3.336	5.13284e-16		-0.488	-1.85283e-17		0.88	0.0169191		1.676	0.0359456		1.712	0.0464678					1.536	0.0201248		2.66	0.0688013
-2.084	9.14638e-16		2.432	0.0279665		2.412	0.0479873		-3.024	6.83755e-15		-2.064	-3.2311e-16		2.58	0.0434336		-3.332	5.13284e-16		-0.484	-1.85283e-17		0.884	0.0169732		1.68	0.035998		1.716	0.0464406					1.54	0.0201527		2.664	0.0688185
-2.08	9.14638e-16		2.436	0.0279341		2.416	0.0479926		-3.02	6.83755e-15		-2.06	-3.2311e-16		2.584	0.0434369		-3.328	5.13284e-16		-0.48	-1.85283e-17		0.888	0.0169652		1.684	0.0360722		1.72	0.0464803					1.544	0.0201826		2.668	0.0688607
-2.076	9.14638e-16		2.44	0.0280032		2.42	0.0480547		-3.016	6.83755e-15		-2.056	-3.2311e-16		2.588	0.0434642		-3.324	5.13284e-16		-0.476	-1.85283e-17		0.892	0.0169848		1.688	0.036067		1.724	0.0465184					1.548	0.0201668		2.672	0.0688556
-2.072	9.14638e-16		2.444	0.027966		2.424	0.0480225		-3.012	6.83755e-15		-2.052	-3.2311e-16		2.592	0.043526		-3.32	5.13284e-16		-0.472	-1.85283e-17		0.896	0.0169754		1.692	0.036057		1.728	0.0465508					1.552	0.0202064		2.676	0.068948
-2.068	9.14638e-16		2.448	0.028038		2.428	0.0480709		-3.008	6.83755e-15		-2.048	-3.2311e-16		2.596	0.0435578		-3.316	5.13284e-16		-0.468	-1.85283e-17		0.9	0.0169385		1.696	0.0361211		1.732	0.0465286					1.556	0.0201997		2.68	0.0689513
-2.064	9.14638e-16		2.452	0.0280123		2.432	0.0480325		-3.004	6.83755e-15		-2.044	-3.2311e-16		2.6	0.0436058		-3.312	5.13284e-16		-0.464	-1.85283e-17		0.904	0.0169403		1.7	0.0361556		1.736	0.0466039					1.56	0.0202313		2.684	0.0690249
-2.06	9.14638e-16		2.456	0.0280476		2.436	0.0480605		-3	6.83755e-15		-2.04	-3.2311e-16		2.604	0.0436546		-3.308	5.13284e-16		-0.46	-1.85283e-17		0.908	0.0169927		1.704	0.0362366		1.74	0.0465846					1.564	0.020238		2.688	0.0690486
-2.056	9.14638e-16		2.46	0.0280438		2.44	0.0480909		-2.996	6.83755e-15		-2.036	-3.2311e-16		2.608	0.0436134		-3.304	5.13284e-16		-0.456	-1.85283e-17		0.912	0.0170454		1.708	0.0362733		1.744	0.0466563					1.568	0.0202302		2.692	0.0690469
-2.052	9.14638e-16		2.464	0.028086		2.444	0.0480706		-2.992	6.83755e-15		-2.032	-3.2311e-16		2.612	0.0436909		-3.3	5.13284e-16		-0.452	-1.85283e-17		0.916	0.0170937		1.712	0.0362977		1.748	0.0466428					1.572	0.0202757		2.696	0.0690174
-2.048	9.14638e-16		2.468	0.0280813		2.448	0.0480716		-2.988	6.83755e-15		-2.028	-3.2311e-16		2.616	0.043652		-3.296	5.13284e-16		-0.448	-1.85283e-17		0.92	0.0171081		1.716	0.0362529		1.752	0.0467147					1.576	0.0202281		2.7	0.0690078
-2.044	9.14638e-16		2.472	0.0280613		2.452	0.0480859		-2.984	6.83755e-15		-2.024	-3.2311e-16		2.62	0.0437122		-3.292	5.13284e-16		-0.444	-1.85283e-17		0.924	0.0171162		1.72	0.0363518		1.756	0.0467569					1.58	0.0202741		2.704	0.0690736
-2.04	9.14638e-16		2.476	0.0281003		2.456	0.048084		-2.98	6.83755e-15		-2.02	-3.2311e-16		2.624	0.0437161		-3.288	5.13284e-16		-0.44	-1.85283e-17		0.928	0.0171125		1.724	0.0364182		1.76	0.0467231					1.584	0.020303		2.708	0.0691176
-2.036	9.14638e-16		2.48	0.0280282		2.46	0.0481221		-2.976	6.83755e-15		-2.016	-3.2311e-16		2.628	0.0437492		-3.284	5.13284e-16		-0.436	-1.85283e-17		0.932	0.0171906		1.728	0.0364304		1.764	0.0467683					1.588	0.0203481		2.712	0.0691381
-2.032	9.14638e-16		2.484	0.0281404		2.464	0.0481434		-2.972	6.83755e-15		-2.012	-3.2311e-16		2.632	0.0436935		-3.28	5.13284e-16		-0.432	-1.85283e-17		0.936	0.0172318		1.732	0.0363536		1.768	0.0467623					1.592	0.020325		2.716	0.0691103
-2.028	9.14638e-16		2.488	0.0280511		2.468	0.0481602		-2.968	6.83755e-15		-2.008	-3.2311e-16		2.636	0.0437744		-3.276	5.13284e-16		-0.428	-1.85283e-17		0.94	0.0171854		1.736	0.0364611		1.772	0.0468062					1.596	0.0203528		2.72	0.0692197
-2.024	9.14638e-16		2.492	0.0281285		2.472	0.0481749		-2.964	6.83755e-15		-2.004	-3.2311e-16		2.64	0.0437501		-3.272	5.13284e-16		-0.424	-1.85283e-17		0.944	0.0171857		1.74	0.0364182		1.776	0.0468383					1.6	0.020395		2.724	0.0691717
-2.02	9.14638e-16		2.496	0.028113		2.476	0.0481902		-2.96	6.83755e-15		-2	-3.2311e-16		2.644	0.0437983		-3.268	5.13284e-16		-0.42	-1.85283e-17		0.948	0.0173399		1.744	0.0365389		1.78	0.0469279					1.604	0.0203138		2.728	0.0692377
-2.016	9.14638e-16		2.5	0.0281517		2.48	0.0481978		-2.956	6.83755e-15		-1.996	-3.2311e-16		2.648	0.0437842		-3.264	5.13284e-16		-0.416	-1.85283e-17		0.952	0.0173763		1.748	0.0365426		1.784	0.0470537					1.608	0.0203054		2.732	0.0692458
-2.012	9.14638e-16		2.504	0.0281792		2.484	0.0481902		-2.952	6.83755e-15		-1.992	-3.2311e-16		2.652	0.0438234		-3.26	5.13284e-16		-0.412	-1.85283e-17		0.956	0.0175248		1.752	0.0366094		1.788	0.0470876					1.612	0.0203646		2.736	0.0692642
-2.008	9.14638e-16		2.508	0.028185		2.488	0.0482087		-2.948	6.83755e-15		-1.988	-3.2311e-16		2.656	0.0438567		-3.256	5.13284e-16		-0.408	-1.85283e-17		0.96	0.0176812		1.756	0.0367152		1.792	0.0471283					1.616	0.0203993		2.74	0.0693693
-2.004	9.14638e-16		2.512	0.0281627		2.492	0.0482236		-2.944	6.83755e-15		-1.984	-3.2311e-16		2.66	0.0439469		-3.252	5.13284e-16		-0.404	-1.85283e-17		0.964	0.0178657		1.76	0.0366819		1.796	0.047156					1.62	0.0204058		2.744	0.0693299
-2	9.14638e-16		2.516	0.0281735		2.496	0.0482939		-2.94	6.83755e-15		-1.98	-3.2311e-16		2.664	0.0439038		-3.248	5.13284e-16		-0.4	-1.85283e-17		0.968	0.0180085		1.764	0.0367546		1.8	0.0472737					1.624	0.0203438		2.748	0.0693846
-1.996	9.14638e-16		2.52	0.0282045		2.5	0.0482746		-2.936	6.83755e-15		-1.976	-3.2311e-16		2.668	0.0439161		-3.244	5.13284e-16		-0.396	-1.85283e-17		0.972	0.018142		1.768	0.0367997		1.804	0.0472194					1.628	0.0203829		2.752	0.0694214
-1.992	9.14638e-16		2.524	0.0281598		2.504	0.0482917		-2.932	6.83755e-15		-1.972	-3.2311e-16		2.672	0.0439715		-3.24	5.13284e-16		-0.392	-1.85283e-17		0.976	0.0182211		1.772	0.036852		1.808	0.0472723					1.632	0.0204019		2.756	0.0694199
-1.988	9.14638e-16		2.528	0.0282088		2.508	0.0483073		-2.928	6.83755e-15		-1.968	-3.2311e-16		2.676	0.043917		-3.236	5.13284e-16		-0.388	-1.85283e-17		0.98	0.0182735		1.776	0.0368547		1.812	0.0472741					1.636	0.0203616		2.76	0.069406
-1.984	9.14638e-16		2.532	0.0281517		2.512	0.048313		-2.924	6.83755e-15		-1.964	-3.2311e-16		2.68	0.0440101		-3.232	5.13284e-16		-0.384	-1.85283e-17		0.984	0.018324		1.78	0.0369214		1.816	0.0474449					1.64	0.0203916		2.764	0.0694946
-1.98	9.14638e-16		2.536	0.028202		2.516	0.0483639		-2.92	6.83755e-15		-1.96	-3.2311e-16		2.684	0.043946		-3.228	5.13284e-16		-0.38	-1.85283e-17		0.988	0.0183454		1.784	0.0370168		1.82	0.0473411					1.644	0.0204414		2.768	0.0694958
-1.976	9.14638e-16		2.54	0.0282289		2.52	0.0483582		-2.916	6.83755e-15		-1.956	-3.2311e-16		2.688	0.0440097		-3.224	5.13284e-16		-0.376	-1.85283e-17		0.992	0.018444		1.788	0.0370774		1.824	0.0475041					1.648	0.0204161		2.772	0.0696268
-1.972	9.14638e-16		2.544	0.0282204		2.524	0.0483816		-2.912	6.83755e-15		-1.952	-3.2311e-16		2.692	0.0440144		-3.22	5.13284e-16		-0.372	-1.85283e-17		0.996	0.0185085		1.792	0.0370718		1.828	0.0474451					1.652	0.0204352		2.776	0.0695751
-1.968	9.14638e-16		2.548	0.0282403		2.528	0.0484415		-2.908	6.83755e-15		-1.948	-3.2311e-16		2.696	0.044045		-3.216	5.13284e-16		-0.368	-1.85283e-17		1	0.0185602		1.796	0.037111		1.832	0.0474998					1.656	0.0204604		2.78	0.0696507
-1.964	9.14638e-16		2.552	0.0282508		2.532	0.0484544		-2.904	6.83755e-15		-1.944	-3.2311e-16		2.7	0.0440464		-3.212	5.13284e-16		-0.364	-1.85283e-17		1.004	0.0186601		1.8	0.0371642		1.836	0.0475309					1.66	0.020509		2.784	0.0696105
-1.96	9.14638e-16		2.556	0.0282692		2.536	0.0484843		-2.9	6.83755e-15		-1.94	-3.2311e-16		2.704	0.044114		-3.208	5.13284e-16		-0.36	-1.85283e-17		1.008	0.0186858		1.804	0.0372567		1.84	0.0475544					1.664	0.0204573		2.788	0.0696983
-1.956	9.14638e-16		2.56	0.0282599		2.54	0.0484586		-2.896	6.83755e-15		-1.936	-3.2311e-16		2.708	0.0440141		-3.204	5.13284e-16		-0.356	-1.85283e-17		1.012	0.0187275		1.808	0.0372651		1.844	0.0476354					1.668	0.0204534		2.792	0.0696339
-1.952	9.14638e-16		2.564	0.0282997		2.544	0.0484755		-2.892	6.83755e-15		-1.932	-3.2311e-16		2.712	0.0440645		-3.2	5.13284e-16		-0.352	-1.85283e-17		1.016	0.0188056		1.812	0.0371995		1.848	0.0476637					1.672	0.0204567		2.796	0.0696976
-1.948	9.14638e-16		2.568	0.0282913		2.548	0.0484968		-2.888	6.83755e-15		-1.928	-3.2311e-16		2.716	0.0440426		-3.196	5.13284e-16		-0.348	-1.85283e-17		1.02	0.0187394		1.816	0.0372785		1.852	0.0477182					1.676	0.0204647		2.8	0.0697405
-1.944	9.14638e-16		2.572	0.0283108		2.552	0.0484976		-2.884	6.83755e-15		-1.924	-3.2311e-16		2.72	0.0440874		-3.192	5.13284e-16		-0.344	-1.85283e-17		1.024	0.0188854		1.82	0.0373709		1.856	0.0477206					1.68	0.0204688		2.804	0.0696813
-1.94	9.14638e-16		2.576	0.0282915		2.556	0.0485166		-2.88	6.83755e-15		-1.92	-3.2311e-16		2.724	0.0441407		-3.188	5.13284e-16		-0.34	-1.85283e-17		1.028	0.0189099		1.824	0.0374737		1.86	0.0478272					1.684	0.0204742		2.808	0.0697512
-1.936	9.14638e-16		2.58	0.0283245		2.56	0.0485174		-2.876	6.83755e-15		-1.916	-3.2311e-16		2.728	0.0441193		-3.184	5.13284e-16		-0.336	-1.85283e-17		1.032	0.0190125		1.828	0.0375182		1.864	0.0477942					1.688	0.0205287		2.812	0.069699
-1.932	9.14638e-16		2.584	0.0283577		2.564	0.0485441		-2.872	6.83755e-15		-1.912	-3.2311e-16		2.732	0.0441491		-3.18	5.13284e-16		-0.332	-1.85283e-17		1.036	0.0190417		1.832	0.0375031		1.868	0.0478877					1.692	0.0204662		2.816	0.0697526
-1.928	9.14638e-16		2.588	0.028361		2.568	0.0485915		-2.868	6.83755e-15		-1.908	-3.2311e-16		2.736	0.0441043		-3.176	5.13284e-16		-0.328	-1.85283e-17		1.04	0.0190608		1.836	0.0375303		1.872	0.047902					1.696	0.0205004		2.82	0.0698092
-1.924	9.14638e-16		2.592	0.0283244		2.572	0.0486191		-2.864	6.83755e-15		-1.904	-3.2311e-16		2.74	0.0441904		-3.172	5.13284e-16		-0.324	-1.85283e-17		1.044	0.0190806		1.84	0.0375541		1.876	0.0479666					1.7	0.0205233		2.824	0.0698174
-1.92	9.14638e-16		2.596	0.0283814		2.576	0.0485991		-2.86	6.83755e-15		-1.9	-3.2311e-16		2.744	0.044144		-3.168	5.13284e-16		-0.32	-1.85283e-17		1.048	0.0191165		1.844	0.0376444		1.88	0.0479121					1.704	0.0205403		2.828	0.0698374
-1.916	9.14638e-16		2.6	0.0283823		2.58	0.048611		-2.856	6.83755e-15		-1.896	-3.2311e-16		2.748	0.0442195		-3.164	5.13284e-16		-0.316	-1.85283e-17		1.052	0.0192181		1.848	0.0375605		1.884	0.0479791					1.708	0.0204955		2.832	0.0698931
-1.912	9.14638e-16		2.604	0.0283416		2.584	0.0486267		-2.852	6.83755e-15		-1.892	-3.2311e-16		2.752	0.0441716		-3.16	5.13284e-16		-0.312	-1.85283e-17		1.056	0.0192322		1.852	0.0376333		1.888	0.0479646					1.712	0.0205539		2.836	0.0699538
-1.908	9.14638e-16		2.608	0.0284092		2.588	0.0486393		-2.848	6.83755e-15		-1.888	-3.2311e-16		2.756	0.0442261		-3.156	5.13284e-16		-0.308	-1.85283e-17		1.06	0.019255		1.856	0.0376777		1.892	0.0479873					1.716	0.0205655		2.84	0.0699861
-1.904	9.14638e-16		2.612	0.0283749		2.592	0.0486636		-2.844	6.83755e-15		-1.884	-3.2311e-16		2.76	0.0442915		-3.152	5.13284e-16		-0.304	-1.85283e-17		1.064	0.0192725		1.86	0.037693		1.896	0.0481031					1.72	0.0205858		2.844	0.0700933
-1.9	9.14638e-16		2.616	0.0284597		2.596	0.0486788		-2.84	6.83755e-15		-1.88	-3.2311e-16		2.764	0.0442316		-3.148	5.13284e-16		-0.3	-1.85283e-17		1.068	0.0193395		1.864	0.0377564		1.9	0.0481544					1.724	0.0205829		2.848	0.0700193
-1.896	9.14638e-16		2.62	0.0284028		2.6	0.0486744		-2.836	6.83755e-15		-1.876	-3.2311e-16		2.768	0.0442608		-3.144	5.13284e-16		-0.296	-1.85283e-17		1.072	0.0193262		1.868	0.0378311		1.904	0.0482127					1.728	0.0206098		2.852	0.0700891
-1.892	9.14638e-16		2.624	0.0284361		2.604	0.0486753		-2.832	6.83755e-15		-1.872	-3.2311e-16		2.772	0.0443876		-3.14	5.13284e-16		-0.292	-1.85283e-17		1.076	0.0193374		1.872	0.0378307		1.908	0.0481892					1.732	0.0206246		2.856	0.0700519
-1.888	9.14638e-16		2.628	0.0284854		2.608	0.0487261		-2.828	6.83755e-15		-1.868	-3.2311e-16		2.776	0.0443306		-3.136	5.13284e-16		-0.288	-1.85283e-17		1.08	0.0193906		1.876	0.0378513		1.912	0.0482068					1.736	0.0206076		2.86	0.0701284
-1.884	9.14638e-16		2.632	0.0284295		2.612	0.0486779		-2.824	6.83755e-15		-1.864	-3.2311e-16		2.78	0.0443633		-3.132	5.13284e-16		-0.284	-1.85283e-17		1.084	0.019402		1.88	0.0379268		1.916	0.048258					1.74	0.0206163		2.864	0.0701372
-1.88	9.14638e-16		2.636	0.0284694		2.616	0.0487132		-2.82	6.83755e-15		-1.86	-3.2311e-16		2.784	0.0444889		-3.128	5.13284e-16		-0.28	-1.85283e-17		1.088	0.0193879		1.884	0.0380217		1.92	0.0482931					1.744	0.0206109		2.868	0.0701698
-1.876	9.14638e-16		2.64	0.0284513		2.62	0.0486891		-2.816	6.83755e-15		-1.856	-3.2311e-16		2.788	0.0444036		-3.124	5.13284e-16		-0.276	-1.85283e-17		1.092	0.019414		1.888	0.038049		1.924	0.0483477					1.748	0.0206764		2.872	0.0700871
-1.872	9.14638e-16		2.644	0.0284902		2.624	0.0487016		-2.812	6.83755e-15		-1.852	-3.2311e-16		2.792	0.0444646		-3.12	5.13284e-16		-0.272	-1.85283e-17		1.096	0.0194164		1.892	0.0380125		1.928	0.048358					1.752	0.0206072		2.876	0.0702086
-1.868	9.14638e-16		2.648	0.0284747		2.628	0.0487249		-2.808	6.83755e-15		-1.848	-3.2311e-16		2.796	0.0444977		-3.116	5.13284e-16		-0.268	-1.85283e-17		1.1	0.0194102		1.896	0.0380607		1.932	0.0484374					1.756	0.0206458		2.88	0.0701698
-1.864	9.14638e-16		2.652	0.0284948		2.632	0.0487102		-2.804	6.83755e-15		-1.844	-3.2311e-16		2.8	0.0444787		-3.112	5.13284e-16		-0.264	-1.85283e-17		1.104	0.0194273		1.9	0.0380449		1.936	0.0484368					1.76	0.0207003		2.884	0.0702369
-1.86	9.14638e-16		2.656	0.0284589		2.636	0.0487603		-2.8	6.83755e-15		-1.84	-3.2311e-16		2.804	0.0445025		-3.108	5.13284e-16		-0.26	-1.85283e-17		1.108	0.019415		1.904	0.0382107		1.94	0.0484911					1.764	0.0206966		2.888	0.0702619
-1.856	9.14638e-16		2.66	0.028515		2.64	0.0488071		-2.796	6.83755e-15		-1.836	-3.2311e-16		2.808	0.0445756		-3.104	5.13284e-16		-0.256	-1.85283e-17		1.112	0.0194716		1.908	0.0381992		1.944	0.0485626					1.768	0.0206574		2.892	0.0703448
-1.852	9.14638e-16		2.664	0.0284569		2.644	0.0488016		-2.792	6.83755e-15		-1.832	-3.2311e-16		2.812	0.044526		-3.1	5.13284e-16		-0.252	-1.85283e-17		1.116	0.0195144		1.912	0.0383325		1.948	0.0486072					1.772	0.0206996		2.896	0.0703936
-1.848	9.14638e-16		2.668	0.0285034		2.648	0.0488389		-2.788	6.83755e-15		-1.828	-3.2311e-16		2.816	0.0445648		-3.096	5.13284e-16		-0.248	-1.85283e-17		1.12	0.0196216		1.916	0.0383663		1.952	0.0486066					1.776	0.0206804		2.9	0.0704203
-1.844	9.14638e-16		2.672	0.0285306		2.652	0.0488473		-2.784	6.83755e-15		-1.824	-3.2311e-16		2.82	0.044587		-3.092	5.13284e-16		-0.244	-1.85283e-17		1.124	0.0196928		1.92	0.0384543		1.956	0.0486545					1.78	0.0206768		2.904	0.0704574
-1.84	9.14638e-16		2.676	0.0284709		2.656	0.0488013		-2.78	6.83755e-15		-1.82	-3.2311e-16		2.824	0.0445824		-3.088	5.13284e-16		-0.24	-1.85283e-17		1.128	0.0196198		1.924	0.038585		1.96	0.0486662					1.784	0.0207358		2.908	0.0704793
-1.836	9.14638e-16		2.68	0.0284643		2.66	0.0488476		-2.776	6.83755e-15		-1.816	-3.2311e-16		2.828	0.0445544		-3.084	5.13284e-16		-0.236	-1.85283e-17		1.132	0.0196335		1.928	0.0386548		1.964	0.0487035					1.788	0.0207229		2.912	0.0705424
-1.832	9.14638e-16		2.684	0.028458		2.664	0.0488236		-2.772	6.83755e-15		-1.812	-3.2311e-16		2.832	0.0446827		-3.08	5.13284e-16		-0.232	-1.85283e-17		1.136	0.0197074		1.932	0.03875		1.968	0.0487573					1.792	0.0207828		2.916	0.070533
-1.828	9.14638e-16		2.688	0.0284823		2.668	0.0488491		-2.768	6.83755e-15		-1.808	-3.2311e-16		2.836	0.0444769		-3.076	5.13284e-16		-0.228	-1.85283e-17		1.14	0.0198088		1.936	0.03874		1.972	0.0487941					1.796	0.0207216		2.92	0.0706018
-1.824	9.14638e-16		2.692	0.0284508		2.672	0.0488528		-2.764	6.83755e-15		-1.804	-3.2311e-16		2.84	0.0447021		-3.072	5.13284e-16		-0.224	-1.85283e-17		1.144	0.0198135		1.94	0.0387429		1.976	0.0488493					1.8	0.0207675		2.924	0.0706096
-1.82	9.14638e-16		2.696	0.0285477		2.676	0.0488894		-2.76	6.83755e-15		-1.8	-3.2311e-16		2.844	0.0445737		-3.068	5.13284e-16		-0.22	-1.85283e-17		1.148	0.0198805		1.944	0.0387901		1.98	0.0488146					1.804	0.0207854		2.928	0.0705426
-1.816	9.14638e-16		2.7	0.0284998		2.68	0.0488634		-2.756	6.83755e-15		-1.796	-3.2311e-16		2.848	0.0447621		-3.064	5.13284e-16		-0.216	-1.85283e-17		1.152	0.0198248		1.948	0.0388981		1.984	0.0488805					1.808	0.0207494		2.932	0.0705496
-1.812	9.14638e-16		2.704	0.0285618		2.684	0.0489353		-2.752	6.83755e-15		-1.792	-3.2311e-16		2.852	0.044608		-3.06	5.13284e-16		-0.212	-1.85283e-17		1.156	0.0199057		1.952	0.0388554		1.988	0.0489166					1.812	0.0207508		2.936	0.070552
-1.808	9.14638e-16		2.708	0.0285073		2.688	0.0489479		-2.748	6.83755e-15		-1.788	-3.2311e-16		2.856	0.0447608		-3.056	5.13284e-16		-0.208	-1.85283e-17		1.16	0.0198858		1.956	0.0389772		1.992	0.0488844					1.816	0.0207657		2.94	0.0707164
-1.804	9.14638e-16		2.712	0.0285367		2.692	0.0489551		-2.744	6.83755e-15		-1.784	-3.2311e-16		2.86	0.0446375		-3.052	5.13284e-16		-0.204	-1.85283e-17		1.164	0.0199221		1.96	0.0389586		1.996	0.0488956					1.82	0.0207723		2.944	0.0707334
-1.8	9.14638e-16		2.716	0.0285393		2.696	0.0489762		-2.74	6.83755e-15		-1.78	-3.2311e-16		2.864	0.0447824		-3.048	5.13284e-16		-0.2	-1.85283e-17		1.168	0.0199677		1.964	0.0390407		2	0.0489364					1.824	0.0207391		2.948	0.0708191
-1.796	9.14638e-16		2.72	0.0285275		2.7	0.048974		-2.736	6.83755e-15		-1.776	-3.2311e-16		2.868	0.044716		-3.044	5.13284e-16		-0.196	-1.85283e-17		1.172	0.0199387		1.968	0.0390749		2.004	0.0490487					1.828	0.0207077		2.952	0.0708175
-1.792	9.14638e-16		2.724	0.0284831		2.704	0.0489567		-2.732	6.83755e-15		-1.772	-3.2311e-16		2.872	0.0448441		-3.04	5.13284e-16		-0.192	-1.85283e-17		1.176	0.0199877		1.972	0.0391055		2.008	0.0489706					1.832	0.020756		2.956	0.0708763
-1.788	9.14638e-16		2.728	0.0285345		2.708	0.0489999		-2.728	6.83755e-15		-1.768	-3.2311e-16		2.876	0.0447163		-3.036	5.13284e-16		-0.188	-1.85283e-17		1.18	0.0199745		1.976	0.0392397		2.012	0.0490489					1.836	0.0208138		2.96	0.0709179
-1.784	9.14638e-16		2.732	0.0285067		2.712	0.0489969		-2.724	6.83755e-15		-1.764	-3.2311e-16		2.88	0.0447957		-3.032	5.13284e-16		-0.184	-1.85283e-17		1.184	0.0200117		1.98	0.0392124		2.016	0.0491149					1.84	0.0207974		2.964	0.0709674
-1.78	9.14638e-16		2.736	0.0285172		2.716	0.0490038		-2.72	6.83755e-15		-1.76	-3.2311e-16		2.884	0.0447928		-3.028	5.13284e-16		-0.18	-1.85283e-17		1.188	0.02005		1.984	0.0392612		2.02	0.0492337					1.844	0.0208068		2.968	0.0709085
-1.776	9.14638e-16		2.74	0.0284759		2.72	0.0490263		-2.716	6.83755e-15		-1.756	-3.2311e-16		2.888	0.0447852		-3.024	5.13284e-16		-0.176	-1.85283e-17		1.192	0.0201107		1.988	0.0393461		2.024	0.0491643					1.848	0.0208229		2.972	0.070918
-1.772	9.14638e-16		2.744	0.0284598		2.724	0.0490198		-2.712	6.83755e-15		-1.752	-3.2311e-16		2.892	0.044857		-3.02	5.13284e-16		-0.172	-1.85283e-17		1.196	0.0201529		1.992	0.0393323		2.028	0.0493023					1.852	0.0208089		2.976	0.070933
-1.768	9.14638e-16		2.748	0.0285074		2.728	0.049041		-2.708	6.83755e-15		-1.748	-3.2311e-16		2.896	0.0448044		-3.016	5.13284e-16		-0.168	-1.85283e-17		1.2	0.0201984		1.996	0.0393214		2.032	0.0493084					1.856	0.0208068		2.98	0.0709923
-1.764	9.14638e-16		2.752	0.0284873		2.732	0.0490605		-2.704	6.83755e-15		-1.744	-3.2311e-16		2.9	0.0448467		-3.012	5.13284e-16		-0.164	-1.85283e-17		1.204	0.0200949		2	0.0393721		2.036	0.04939					1.86	0.0208445		2.984	0.0710116
-1.76	9.14638e-16		2.756	0.0284963		2.736	0.0490841		-2.7	6.83755e-15		-1.74	-3.2311e-16		2.904	0.0448253		-3.008	5.13284e-16		-0.16	-1.85283e-17		1.208	0.0200993		2.004	0.0394489		2.04	0.049297					1.864	0.0208896		2.988	0.0710289
-1.756	9.14638e-16		2.76	0.0285187		2.74	0.049136		-2.696	6.83755e-15		-1.736	-3.2311e-16		2.908	0.0449051		-3.004	5.13284e-16		-0.156	-1.85283e-17		1.212	0.0201546		2.008	0.0395708		2.044	0.0494393					1.868	0.0208149		2.992	0.0710658
-1.752	9.14638e-16		2.764	0.0285205		2.744	0.0491217		-2.692	6.83755e-15		-1.732	-3.2311e-16		2.912	0.0448222		-3	5.13284e-16		-0.152	-1.85283e-17		1.216	0.0202526		2.012	0.0395478		2.048	0.049548					1.872	0.0208549		2.996	0.0711074
-1.748	9.14638e-16		2.768	0.0285941		2.748	0.0491652		-2.688	6.83755e-15		-1.728	-3.2311e-16		2.916	0.0449161		-2.996	5.13284e-16		-0.148	-1.85283e-17		1.22	0.0203355		2.016	0.0395033		2.052	0.0495526					1.876	0.0208617		3	0.0711579
-1.744	9.14638e-16		2.772	0.0285359		2.752	0.0491933		-2.684	6.83755e-15		-1.724	-3.2311e-16		2.92	0.0448552		-2.992	5.13284e-16		-0.144	-1.85283e-17		1.224	0.0204016		2.02	0.0394938		2.056	0.0495278					1.88	0.0208981		3.004	0.071234
-1.74	9.14638e-16		2.776	0.0285986		2.756	0.0492676		-2.68	6.83755e-15		-1.72	-3.2311e-16		2.924	0.0449332		-2.988	5.13284e-16		-0.14	-1.85283e-17		1.228	0.0203989		2.024	0.0396041		2.06	0.0495316					1.884	0.0209127		3.008	0.071231
-1.736	9.14638e-16		2.78	0.0285322		2.76	0.0492411		-2.676	6.83755e-15		-1.716	-3.2311e-16		2.928	0.0448904		-2.984	5.13284e-16		-0.136	-1.85283e-17		1.232	0.020424		2.028	0.0396595		2.064	0.0496279					1.888	0.0209405		3.012	0.0713218
-1.732	9.14638e-16		2.784	0.0286176		2.764	0.049293		-2.672	6.83755e-15		-1.712	-3.2311e-16		2.932	0.0449419		-2.98	5.13284e-16		-0.132	-1.85283e-17		1.236	0.02042		2.032	0.0397098		2.068	0.0496127					1.892	0.0209385		3.016	0.071344
-1.728	9.14638e-16		2.788	0.0285808		2.768	0.0493072		-2.668	6.83755e-15		-1.708	-3.2311e-16		2.936	0.0449189		-2.976	5.13284e-16		-0.128	-1.85283e-17		1.24	0.0204774		2.036	0.0398562		2.072	0.0495913					1.896	0.0209045		3.02	0.0714147
-1.724	9.14638e-16		2.792	0.0286477		2.772	0.0493357		-2.664	6.83755e-15		-1.704	-3.2311e-16		2.94	0.0449		-2.972	5.13284e-16		-0.124	-1.85283e-17		1.244	0.0205074		2.04	0.0398392		2.076	0.0496651					1.9	0.0208756		3.024	0.0714254
-1.72	9.14638e-16		2.796	0.0286124		2.776	0.049349		-2.66	6.83755e-15		-1.7	-3.2311e-16		2.944	0.0449672		-2.968	5.13284e-16		-0.12	-1.85283e-17		1.248	0.0204908		2.044	0.0399979		2.08	0.0496914					1.904	0.0209179		3.028	0.0714366
-1.716	9.14638e-16		2.8	0.0286546		2.78	0.0493554		-2.656	6.83755e-15		-1.696	-3.2311e-16		2.948	0.0449423		-2.964	5.13284e-16		-0.116	-1.85283e-17		1.252	0.0205616		2.048	0.0401099		2.084	0.0496652					1.908	0.0209703		3.032	0.0714815
-1.712	9.14638e-16		2.804	0.028654		2.784	0.0493336		-2.652	6.83755e-15		-1.692	-3.2311e-16		2.952	0.0450048		-2.96	5.13284e-16		-0.112	-1.85283e-17		1.256	0.0205225		2.052	0.0400455		2.088	0.0497351					1.912	0.0209467		3.036	0.0714409
-1.708	9.14638e-16		2.808	0.028675		2.788	0.0494094		-2.648	6.83755e-15		-1.688	-3.2311e-16		2.956	0.0449028		-2.956	5.13284e-16		-0.108	-1.85283e-17		1.26	0.02054		2.056	0.0401801		2.092	0.0498141					1.916	0.0209649		3.04	0.0715439
-1.704	9.14638e-16		2.812	0.028665		2.792	0.0494131		-2.644	6.83755e-15		-1.684	-3.2311e-16		2.96	0.0449624		-2.952	5.13284e-16		-0.104	-1.85283e-17		1.264	0.0206245		2.06	0.0400547		2.096	0.0498834					1.92	0.0210002		3.044	0.0715472
-1.7	9.14638e-16		2.816	0.02865		2.796	0.0494166		-2.64	6.83755e-15		-1.68	-3.2311e-16		2.964	0.0449272		-2.948	5.13284e-16		-0.1	-1.85283e-17		1.268	0.0206608		2.064	0.0401286		2.1	0.0498138					1.924	0.0210347		3.048	0.0716139
-1.696	9.14638e-16		2.82	0.0286271		2.8	0.0494385		-2.636	6.83755e-15		-1.676	-3.2311e-16		2.968	0.0449693		-2.944	5.13284e-16		-0.096	-1.85283e-17		1.272	0.0206969		2.068	0.0401995		2.104	0.0498987					1.928	0.0210019		3.052	0.0715841
-1.692	9.14638e-16		2.824	0.0286157		2.804	0.0494599		-2.632	6.83755e-15		-1.672	-3.2311e-16		2.972	0.0449547		-2.94	5.13284e-16		-0.092	-1.85283e-17		1.276	0.0205754		2.072	0.0403023		2.108	0.0499973					1.932	0.0210526		3.056	0.0715782
-1.688	9.14638e-16		2.828	0.028666		2.808	0.0495222		-2.628	6.83755e-15		-1.668	-3.2311e-16		2.976	0.0449791		-2.936	5.13284e-16		-0.088	-1.85283e-17		1.28	0.0205673		2.076	0.0403676		2.112	0.0499384					1.936	0.0210628		3.06	0.0716127
-1.684	9.14638e-16		2.832	0.0286558		2.812	0.0495136		-2.624	6.83755e-15		-1.664	-3.2311e-16		2.98	0.0449656		-2.932	5.13284e-16		-0.084	-1.85283e-17		1.284	0.0205936		2.08	0.040383		2.116	0.0500268					1.94	0.0210973		3.064	0.0716754
-1.68	9.14638e-16		2.836	0.0286664		2.816	0.0495324		-2.62	6.83755e-15		-1.66	-3.2311e-16		2.984	0.0450059		-2.928	5.13284e-16		-0.08	-1.85283e-17		1.288	0.0205986		2.084	0.0404221		2.12	0.0500609					1.944	0.0211041		3.068	0.0716465
-1.676	9.14638e-16		2.84	0.0286331		2.82	0.0495357		-2.616	6.83755e-15		-1.656	-3.2311e-16		2.988	0.0450258		-2.924	5.13284e-16		-0.076	-1.85283e-17		1.292	0.020643		2.088	0.040529		2.124	0.0501934					1.948	0.0211241		3.072	0.0717207
-1.672	9.14638e-16		2.844	0.0286683		2.824	0.0495617		-2.612	6.83755e-15		-1.652	-3.2311e-16		2.992	0.0450863		-2.92	5.13284e-16		-0.072	-1.85283e-17		1.296	0.0206598		2.092	0.0405421		2.128	0.0501614					1.952	0.0211427		3.076	0.07164
-1.668	9.14638e-16		2.848	0.0286647		2.828	0.049619		-2.608	6.83755e-15		-1.648	-3.2311e-16		2.996	0.0450631		-2.916	5.13284e-16		-0.068	-1.85283e-17		1.3	0.0207437		2.096	0.0405832		2.132	0.0502423					1.956	0.0211443		3.08	0.071799
-1.664	9.14638e-16		2.852	0.0286572		2.832	0.0496694		-2.604	6.83755e-15		-1.644	-3.2311e-16		3	0.0450308		-2.912	5.13284e-16		-0.064	-1.85283e-17		1.304	0.0207008		2.1	0.0406428		2.136	0.050347					1.96	0.0211572		3.084	0.0717399
-1.66	9.14638e-16		2.856	0.0286732		2.836	0.0496665		-2.6	6.83755e-15		-1.64	-3.2311e-16		3.004	0.0450342		-2.908	5.13284e-16		-0.06	-1.85283e-17		1.308	0.0206355		2.104	0.0406182		2.14	0.050361					1.964	0.0211851		3.088	0.071764
-1.656	9.14638e-16		2.86	0.0286675		2.84	0.0496918		-2.596	6.83755e-15		-1.636	-3.2311e-16		3.008	0.045053		-2.904	5.13284e-16		-0.056	-1.85283e-17		1.312	0.0206357		2.108	0.0407289		2.144	0.0503196					1.968	0.0212867		3.092	0.0717831
-1.652	9.14638e-16		2.864	0.0287398		2.844	0.0496693		-2.592	6.83755e-15		-1.632	-3.2311e-16		3.012	0.0450608		-2.9	5.13284e-16		-0.052	-1.85283e-17		1.316	0.0206479		2.112	0.0407255		2.148	0.0504147					1.972	0.0212283		3.096	0.0718034
-1.648	9.14638e-16		2.868	0.0286872		2.848	0.0496938		-2.588	6.83755e-15		-1.628	-3.2311e-16		3.016	0.0450858		-2.896	5.13284e-16		-0.048	-1.85283e-17		1.32	0.020696		2.116	0.0407737		2.152	0.0505297					1.976	0.0212663		3.1	0.0718943
-1.644	9.14638e-16		2.872	0.0287272		2.852	0.049693		-2.584	6.83755e-15		-1.624	-3.2311e-16		3.02	0.0451118		-2.892	5.13284e-16		-0.044	-1.85283e-17		1.324	0.0207105		2.12	0.0407323		2.156	0.0505644					1.98	0.021317		3.104	0.0718648
-1.64	9.14638e-16		2.876	0.0287127		2.856	0.0497106		-2.58	6.83755e-15		-1.62	-3.2311e-16		3.024	0.045087		-2.888	5.13284e-16		-0.04	-1.85283e-17		1.328	0.0206408		2.124	0.0407818		2.16	0.0506105					1.984	0.0212943		3.108	0.071905
-1.636	9.14638e-16		2.88	0.0287072		2.86	0.0497264		-2.576	6.83755e-15		-1.616	-3.2311e-16		3.028	0.0451107		-2.884	5.13284e-16		-0.036	-1.85283e-17		1.332	0.0206816		2.128	0.0407901		2.164	0.0506745					1.988	0.0213065		3.112	0.0719259
-1.632	9.14638e-16		2.884	0.0287116		2.864	0.0497487		-2.572	6.83755e-15		-1.612	-3.2311e-16		3.032	0.0451439		-2.88	5.13284e-16		-0.032	-1.85283e-17		1.336	0.0206327		2.132	0.0408717		2.168	0.05077					1.992	0.0213473		3.116	0.0719682
-1.628	9.14638e-16		2.888	0.0286966		2.868	0.0497348		-2.568	6.83755e-15		-1.608	-3.2311e-16		3.036	0.0451376		-2.876	5.13284e-16		-0.028	-1.85283e-17		1.34	0.0206603		2.136	0.0409899		2.172	0.0507294					1.996	0.0213357		3.12	0.0719619
-1.624	9.14638e-16		2.892	0.0287172		2.872	0.0497423		-2.564	6.83755e-15		-1.604	-3.2311e-16		3.04	0.0451871		-2.872	5.13284e-16		-0.024	-1.85283e-17		1.344	0.0207662		2.14	0.0408847		2.176	0.0507921					2	0.021341		3.124	0.0720276
-1.62	9.14638e-16		2.896	0.0287221		2.876	0.0497439		-2.56	6.83755e-15		-1.6	-3.2311e-16		3.044	0.0451866		-2.868	5.13284e-16		-0.02	-1.85283e-17		1.348	0.0206998		2.144	0.0409739		2.18	0.0508971					2.004	0.021382		3.128	0.0719903
-1.616	9.14638e-16		2.9	0.0287601		2.88	0.0497978		-2.556	6.83755e-15		-1.596	-3.2311e-16		3.048	0.0452285		-2.864	5.13284e-16		-0.016	-1.85283e-17		1.352	0.0207721		2.148	0.0410191		2.184	0.0509766					2.008	0.0213948		3.132	0.0720235
-1.612	9.14638e-16		2.904	0.0286946		2.884	0.0498242		-2.552	6.83755e-15		-1.592	-3.2311e-16		3.052	0.0452525		-2.86	5.13284e-16		-0.012	-1.85283e-17		1.356	0.0207569		2.152	0.0410438		2.188	0.0510176					2.012	0.0214088		3.136	0.0719756
-1.608	9.14638e-16		2.908	0.0287777		2.888	0.0498641		-2.548	6.83755e-15		-1.588	-3.2311e-16		3.056	0.045206		-2.856	5.13284e-16		-0.008	-1.85283e-17		1.36	0.0207923		2.156	0.0410812		2.192	0.0510705					2.016	0.0213889		3.14	0.0721154
-1.604	9.14638e-16		2.912	0.0286744		2.892	0.0498246		-2.544	6.83755e-15		-1.584	-3.2311e-16		3.06	0.0452344		-2.852	5.13284e-16		-0.004	-1.85283e-17		1.364	0.0207631		2.16	0.0410314		2.196	0.0511854					2.02	0.0214039		3.144	0.0720878
-1.6	9.14638e-16		2.916	0.0287748		2.896	0.0498675		-2.54	6.83755e-15		-1.58	-3.2311e-16		3.064	0.0453136		-2.848	5.13284e-16		0	-1.85283e-17		1.368	0.0208288		2.164	0.041079		2.2	0.0512164					2.024	0.0214668		3.148	0.0721203
-1.596	9.14638e-16		2.92	0.0287292		2.9	0.0499161		-2.536	6.83755e-15		-1.576	-3.2311e-16		3.068	0.045316		-2.844	5.13284e-16		0.004	0.00207517		1.372	0.0209209		2.168	0.0410264		2.204	0.0513					2.028	0.02144		3.152	0.0721165
-1.592	9.14638e-16		2.924	0.0287884		2.904	0.0499464		-2.532	6.83755e-15		-1.572	-3.2311e-16		3.072	0.0453986		-2.84	5.13284e-16		0.008	0.00892729		1.376	0.0210105		2.172	0.0411682		2.208	0.0513504					2.032	0.0214671		3.156	0.0721292
-1.588	9.14638e-16		2.928	0.028777		2.908	0.0499637		-2.528	6.83755e-15		-1.568	-3.2311e-16		3.076	0.0454414		-2.836	5.13284e-16		0.012	0.0139016		1.38	0.0210482		2.176	0.0412096		2.212	0.051465					2.036	0.0214872		3.16	0.0722164
-1.584	9.14638e-16		2.932	0.0287771		2.912	0.0499808		-2.524	6.83755e-15		-1.564	-3.2311e-16		3.08	0.0454549		-2.832	5.13284e-16		0.016	0.0180506		1.384	0.0210645		2.18	0.0412519		2.216	0.0515034					2.04	0.021498		3.164	0.0722294
-1.58	9.14638e-16		2.936	0.0287959		2.916	0.05		-2.52	6.83755e-15		-1.56	-3.2311e-16		3.084	0.045486		-2.828	5.13284e-16		0.02	0.0219944		1.388	0.0210274		2.184	0.0412384		2.22	0.0515244					2.044	0.0214816		3.168	0.0722133
-1.576	9.14638e-16		2.94	0.0287812		2.92	0.0500244		-2.516	6.83755e-15		-1.556	-3.2311e-16		3.088	0.0454617		-2.824	5.13284e-16		0.024	0.0248556		1.392	0.0210362		2.188	0.041347		2.224	0.0515918					2.048	0.0214707		3.172	0.0722876
-1.572	9.14638e-16		2.944	0.0288129		2.924	0.0500376		-2.512	6.83755e-15		-1.552	-3.2311e-16		3.092	0.0454773		-2.82	5.13284e-16		0.028	0.0268978		1.396	0.0210534		2.192	0.0412609		2.228	0.0516526					2.052	0.0214882		3.176	0.0722106
-1.568	9.14638e-16		2.948	0.0288194		2.928	0.0500411		-2.508	6.83755e-15		-1.548	-3.2311e-16		3.096	0.0454751		-2.816	5.13284e-16		0.032	0.0287751		1.4	0.0210388		2.196	0.0414496		2.232	0.0517237					2.056	0.0215267		3.18	0.0723397
-1.564	9.14638e-16		2.952	0.0288786		2.932	0.0500431		-2.504	6.83755e-15		-1.544	-3.2311e-16		3.1	0.0454997		-2.812	5.13284e-16		0.036	0.0310221		1.404	0.0210129		2.2	0.0413411		2.236	0.0518301					2.06	0.0215597		3.184	0.0723486
-1.56	9.14638e-16		2.956	0.028861		2.936	0.050053		-2.5	6.83755e-15		-1.54	-3.2311e-16		3.104	0.0454869		-2.808	5.13284e-16		0.04	0.032841		1.408	0.0210185		2.204	0.0414863		2.24	0.0518883					2.064	0.0215556		3.188	0.0724829
-1.556	9.14638e-16		2.96	0.0289093		2.94	0.0500596		-2.496	6.83755e-15		-1.536	-3.2311e-16		3.108	0.0455375		-2.804	5.13284e-16		0.044	0.0342592		1.412	0.0210982		2.208	0.0414561		2.244	0.0519249					2.068	0.0216169		3.192	0.0724787
-1.552	9.14638e-16		2.964	0.0289284		2.944	0.0500987		-2.492	6.83755e-15		-1.532	-3.2311e-16		3.112	0.0455113		-2.8	5.13284e-16		0.048	0.0353379		1.416	0.0211081		2.212	0.0415431		2.248	0.0520662					2.072	0.0216025		3.196	0.0725194
-1.548	9.14638e-16		2.968	0.0289439		2.948	0.0501014		-2.488	6.83755e-15		-1.528	-3.2311e-16		3.116	0.0455459		-2.796	5.13284e-16		0.052	0.0362016		1.42	0.0212787		2.216	0.0414993		2.252	0.0521621					2.076	0.0216439		3.2	0.0725002
-1.544	9.14638e-16		2.972	0.0289887		2.952	0.0500792		-2.484	6.83755e-15		-1.524	-3.2311e-16		3.12	0.045583		-2.792	5.13284e-16		0.056	0.0367689		1.424	0.021285		2.22	0.041556		2.256	0.0522394					2.08	0.0217091		3.204	0.072536
-1.54	9.14638e-16		2.976	0.0289615		2.956	0.0500699		-2.48	6.83755e-15		-1.52	-3.2311e-16		3.124	0.045623		-2.788	5.13284e-16		0.06	0.0374209		1.428	0.021263		2.224	0.0414831		2.26	0.0523263					2.084	0.0217178		3.208	0.0725089
-1.536	9.14638e-16		2.98	0.0290005		2.96	0.050101		-2.476	6.83755e-15		-1.516	-3.2311e-16		3.128	0.0456178		-2.784	5.13284e-16		0.064	0.0378405		1.432	0.0212831		2.228	0.041514		2.264	0.0524053					2.088	0.0216607		3.212	0.0725446
-1.532	9.14638e-16		2.984	0.0289502		2.964	0.0500857		-2.472	6.83755e-15		-1.512	-3.2311e-16		3.132	0.0456495		-2.78	5.13284e-16		0.068	0.038244		1.436	0.0212136		2.232	0.0415262		2.268	0.0524674					2.092	0.021717		3.216	0.0725676
-1.528	9.14638e-16		2.988	0.029027		2.968	0.0501156		-2.468	6.83755e-15		-1.508	-3.2311e-16		3.136	0.0456212		-2.776	5.13284e-16		0.072	0.0386728		1.44	0.0211741		2.236	0.0416016		2.272	0.0524361					2.096	0.0217322		3.22	0.0725854
-1.524	9.14638e-16		2.992	0.0289856		2.972	0.050115		-2.464	6.83755e-15		-1.504	-3.2311e-16		3.14	0.045721		-2.772	5.13284e-16		0.076	0.0389865		1.444	0.0212194		2.24	0.0415585		2.276	0.0526062					2.1	0.0217576		3.224	0.0727193
-1.52	9.14638e-16		2.996	0.0290938		2.976	0.0501208		-2.46	6.83755e-15		-1.5	-3.2311e-16		3.144	0.0457041		-2.768	5.13284e-16		0.08	0.0394248		1.448	0.0212576		2.244	0.0415563		2.28	0.0526448					2.104	0.0217853		3.228	0.0727298
-1.516	9.14638e-16		3	0.0290358		2.98	0.0501647		-2.456	6.83755e-15		-1.496	-3.2311e-16		3.148	0.0457457		-2.764	5.13284e-16		0.084	0.0397672		1.452	0.0212432		2.248	0.0416367		2.284	0.0527524					2.108	0.0217531		3.232	0.0728788
-1.512	9.14638e-16		3.004	0.0291264		2.984	0.0501513		-2.452	6.83755e-15		-1.492	-3.2311e-16		3.152	0.0458056		-2.76	5.13284e-16		0.088	0.0400855		1.456	0.0213065		2.252	0.0416964		2.288	0.0528057					2.112	0.0218091		3.236	0.0728328
-1.508	9.14638e-16		3.008	0.0291024		2.988	0.0501977		-2.448	6.83755e-15		-1.488	-3.2311e-16		3.156	0.0458424		-2.756	5.13284e-16		0.092	0.0403271		1.46	0.0212735		2.256	0.0416485		2.292	0.0529646					2.116	0.0217815		3.24	0.0729517
-1.504	9.14638e-16		3.012	0.0291445		2.992	0.0502283		-2.444	6.83755e-15		-1.484	-3.2311e-16		3.16	0.0458659		-2.752	5.13284e-16		0.096	0.0405107		1.464	0.0213103		2.26	0.0417205		2.296	0.0530225					2.12	0.0217751		3.244	0.0729202
-1.5	9.14638e-16		3.016	0.0291416		2.996	0.0502272		-2.44	6.83755e-15		-1.48	-3.2311e-16		3.164	0.045826		-2.748	5.13284e-16		0.1	0.0406939		1.468	0.0213667		2.264	0.0418215		2.3	0.0531173					2.124	0.0218145		3.248	0.0728729
-1.496	9.14638e-16		3.02	0.0291418		3	0.0502389		-2.436	6.83755e-15		-1.476	-3.2311e-16		3.168	0.0458085		-2.744	5.13284e-16		0.104	0.0408775		1.472	0.0214165		2.268	0.0418038								2.128	0.0218509		3.252	0.0728795
-1.492	9.14638e-16		3.024	0.0291427		3.004	0.0502579		-2.432	6.83755e-15		-1.472	-3.2311e-16		3.172	0.0458932		-2.74	5.13284e-16		0.108	0.0411088		1.476	0.0214332		2.272	0.041799								2.132	0.0218393		3.256	0.0729187
-1.488	9.14638e-16		3.028	0.029165		3.008	0.0502489		-2.428	6.83755e-15		-1.468	-3.2311e-16		3.176	0.0459108		-2.736	5.13284e-16		0.112	0.0411137		1.48	0.0214509		2.276	0.0419237								2.136	0.0218929		3.26	0.0730261
-1.484	9.14638e-16		3.032	0.029161		3.012	0.0502598		-2.424	6.83755e-15		-1.464	-3.2311e-16		3.18	0.0459323		-2.732	5.13284e-16		0.116	0.0413701		1.484	0.0214828		2.28	0.0418604								2.14	0.021875		3.264	0.0730043
-1.48	9.14638e-16		3.036	0.0291869		3.016	0.0502733		-2.42	6.83755e-15		-1.46	-3.2311e-16		3.184	0.045998		-2.728	5.13284e-16		0.12	0.0414632		1.488	0.0214856		2.284	0.0419035								2.144	0.0218618		3.268	0.0731189
-1.476	9.14638e-16		3.04	0.0291855		3.02	0.0502688		-2.416	6.83755e-15		-1.456	-3.2311e-16		3.188	0.04598		-2.724	5.13284e-16		0.124	0.0416585		1.492	0.0215462		2.288	0.0419769								2.148	0.0218563		3.272	0.0730792
-1.472	9.14638e-16		3.044	0.0291564		3.024	0.0503429		-2.412	6.83755e-15		-1.452	-3.2311e-16		3.192	0.0460551		-2.72	5.13284e-16		0.128	0.0418219		1.496	0.0215988		2.292	0.0419614								2.152	0.0218637		3.276	0.0732101
-1.468	9.14638e-16		3.048	0.029206		3.028	0.0503709		-2.408	6.83755e-15		-1.448	-3.2311e-16		3.196	0.0460692		-2.716	5.13284e-16		0.132	0.0419196		1.5	0.0215649		2.296	0.042058								2.156	0.0219052		3.28	0.0731595
-1.464	9.14638e-16		3.052	0.0291908		3.032	0.0504407		-2.404	6.83755e-15		-1.444	-3.2311e-16		3.2	0.0461331		-2.712	5.13284e-16		0.136	0.0419634		1.504	0.0215273		2.3	0.0419734								2.16	0.0218522		3.284	0.073272
-1.46	9.14638e-16		3.056	0.0291801		3.036	0.0504059		-2.4	6.83755e-15		-1.44	-3.2311e-16		3.204	0.0461221		-2.708	5.13284e-16		0.14	0.042059		1.508	0.0215703		2.304	0.0420151								2.164	0.0218759		3.288	0.0731971
-1.456	9.14638e-16		3.06	0.0292324		3.04	0.0504715		-2.396	6.83755e-15		-1.436	-3.2311e-16		3.208	0.0461389		-2.704	5.13284e-16		0.144	0.0421983		1.512	0.0215698		2.308	0.042018								2.168	0.0218757		3.292	0.0732697
-1.452	9.14638e-16		3.064	0.0291687		3.044	0.0504225		-2.392	6.83755e-15		-1.432	-3.2311e-16		3.212	0.0461617		-2.7	5.13284e-16		0.148	0.0423432		1.516	0.0216064		2.312	0.0420631								2.172	0.021888		3.296	0.0732094
-1.448	9.14638e-16		3.068	0.0292424		3.048	0.0504962		-2.388	6.83755e-15		-1.428	-3.2311e-16		3.216	0.0460766		-2.696	5.13284e-16		0.152	0.0424156		1.52	0.0216876		2.316	0.0420491								2.176	0.0218447		3.3	0.0732752
-1.444	9.14638e-16		3.072	0.0292		3.052	0.0504803		-2.384	6.83755e-15		-1.424	-3.2311e-16		3.22	0.0462211		-2.692	5.13284e-16		0.156	0.0424112		1.524	0.0216263		2.32	0.0421895								2.18	0.0219105		3.304	0.0732609
-1.44	9.14638e-16		3.076	0.0292323		3.056	0.0505152		-2.38	6.83755e-15		-1.42	-3.2311e-16		3.224	0.0461118		-2.688	5.13284e-16		0.16	0.0425938		1.528	0.0215965		2.324	0.0421124								2.184	0.0218857		3.308	0.0732873
-1.436	9.14638e-16		3.08	0.0291919		3.06	0.0505037		-2.376	6.83755e-15		-1.416	-3.2311e-16		3.228	0.0462205		-2.684	5.13284e-16		0.164	0.0426205		1.532	0.0216628		2.328	0.0421551								2.188	0.0218832		3.312	0.0733187
-1.432	9.14638e-16		3.084	0.0291903		3.064	0.0505099		-2.372	6.83755e-15		-1.412	-3.2311e-16		3.232	0.0461759		-2.68	5.13284e-16		0.168	0.0427867		1.536	0.0216835		2.332	0.042136								2.192	0.0219349		3.316	0.07337
-1.428	9.14638e-16		3.088	0.0291557		3.068	0.0505206		-2.368	6.83755e-15		-1.408	-3.2311e-16		3.236	0.0462603		-2.676	5.13284e-16		0.172	0.0428218		1.54	0.0216948		2.336	0.0422672								2.196	0.0219177		3.32	0.0733685
-1.424	9.14638e-16		3.092	0.0292214		3.072	0.050564		-2.364	6.83755e-15		-1.404	-3.2311e-16		3.24	0.0461694		-2.672	5.13284e-16		0.176	0.0428927		1.544	0.0217235		2.34	0.0422571								2.2	0.0219421		3.324	0.0733763
-1.42	9.14638e-16		3.096	0.0292092		3.076	0.0505675		-2.36	6.83755e-15		-1.4	-3.2311e-16		3.244	0.046327		-2.668	5.13284e-16		0.18	0.0429196		1.548	0.0217176		2.344	0.0422437								2.204	0.0219528		3.328	0.073482
-1.416	9.14638e-16		3.1	0.0292312		3.08	0.0505811		-2.356	6.83755e-15		-1.396	-3.2311e-16		3.248	0.0461914		-2.664	5.13284e-16		0.184	0.0429833		1.552	0.0217655		2.348	0.0421668								2.208	0.0219523		3.332	0.0735001
-1.412	9.14638e-16		3.104	0.0292672		3.084	0.0505568		-2.352	6.83755e-15		-1.392	-3.2311e-16		3.252	0.0463292		-2.66	5.13284e-16		0.188	0.0430674		1.556	0.0217567		2.352	0.0421283								2.212	0.0219865		3.336	0.0735024
-1.408	9.14638e-16		3.108	0.0292462		3.088	0.0505936		-2.348	6.83755e-15		-1.388	-3.2311e-16		3.256	0.0463082		-2.656	5.13284e-16		0.192	0.0431194		1.56	0.0217557		2.356	0.0422361								2.216	0.0220296		3.34	0.0735029
-1.404	9.14638e-16		3.112	0.029291		3.092	0.0505952		-2.344	6.83755e-15		-1.384	-3.2311e-16		3.26	0.0463552		-2.652	5.13284e-16		0.196	0.0432608		1.564	0.0218075		2.36	0.0421681								2.22	0.0219468		3.344	0.0735405
-1.4	9.14638e-16		3.116	0.0292825		3.096	0.0505812		-2.34	6.83755e-15		-1.38	-3.2311e-16		3.264	0.0463938		-2.648	5.13284e-16		0.2	0.0432344		1.568	0.0217751		2.364	0.0423279								2.224	0.021982		3.348	0.0735325
-1.396	9.14638e-16		3.12	0.0292835		3.1	0.0506083		-2.336	6.83755e-15		-1.376	-3.2311e-16		3.268	0.0464422		-2.644	5.13284e-16		0.204	0.0433935		1.572	0.0217281		2.368	0.0422863								2.228	0.0219686		3.352	0.073549
-1.392	9.14638e-16		3.124	0.0292903		3.104	0.0505874		-2.332	6.83755e-15		-1.372	-3.2311e-16		3.272	0.0464397		-2.64	5.13284e-16		0.208	0.0434227		1.576	0.0217568		2.372	0.0423238								2.232	0.0219492		3.356	0.0735533
-1.388	9.14638e-16		3.128	0.0293194		3.108	0.0506095		-2.328	6.83755e-15		-1.368	-3.2311e-16		3.276	0.0464694		-2.636	5.13284e-16		0.212	0.0434505		1.58	0.0218033		2.376	0.0424564								2.236	0.0219131		3.36	0.0735691
-1.384	9.14638e-16		3.132	0.0292811		3.112	0.0506025		-2.324	6.83755e-15		-1.364	-3.2311e-16		3.28	0.0464828		-2.632	5.13284e-16		0.216	0.0434124		1.584	0.0217745		2.38	0.0425363								2.24	0.0219469		3.364	0.0735604
-1.38	9.14638e-16		3.136	0.0293078		3.116	0.0506207		-2.32	6.83755e-15		-1.36	-3.2311e-16		3.284	0.0464742		-2.628	5.13284e-16		0.22	0.0435206		1.588	0.0218023		2.384	0.0425163								2.244	0.0219755		3.368	0.0735808
-1.376	9.14638e-16		3.14	0.0293108		3.12	0.0506465		-2.316	6.83755e-15		-1.356	-3.2311e-16		3.288	0.0464709		-2.624	5.13284e-16		0.224	0.0434724		1.592	0.0217902		2.388	0.0424836								2.248	0.0219934		3.372	0.0736402
-1.372	9.14638e-16		3.144	0.0292985		3.124	0.0506715		-2.312	6.83755e-15		-1.352	-3.2311e-16		3.292	0.0465338		-2.62	5.13284e-16		0.228	0.0436164		1.596	0.0217659		2.392	0.0424849								2.252	0.0220184		3.376	0.0737032
-1.368	9.14638e-16		3.148	0.0293784		3.128	0.0506281		-2.308	6.83755e-15		-1.348	-3.2311e-16		3.296	0.0466259		-2.616	5.13284e-16		0.232	0.0437175		1.6	0.0218013		2.396	0.0426218								2.256	0.0220227		3.38	0.073677
-1.364	9.14638e-16		3.152	0.0293539		3.132	0.05065		-2.304	6.83755e-15		-1.344	-3.2311e-16		3.3	0.0467104		-2.612	5.13284e-16		0.236	0.0437357		1.604	0.0218023		2.4	0.0426139								2.26	0.0220424		3.384	0.0737204
-1.36	9.14638e-16		3.156	0.0294127		3.136	0.0506473		-2.3	6.83755e-15		-1.34	-3.2311e-16		3.304	0.0466894		-2.608	5.13284e-16		0.24	0.0438814		1.608	0.0218799		2.404	0.0426416								2.264	0.0220259		3.388	0.0736825
-1.356	9.14638e-16		3.16	0.0293681		3.14	0.0506627		-2.296	6.83755e-15		-1.336	-3.2311e-16		3.308	0.0468032		-2.604	5.13284e-16		0.244	0.0439106		1.612	0.0219208		2.408	0.0426986								2.268	0.0220641		3.392	0.073754
-1.352	9.14638e-16		3.164	0.029375		3.144	0.0506879		-2.292	6.83755e-15		-1.332	-3.2311e-16		3.312	0.0467251		-2.6	5.13284e-16		0.248	0.0440471		1.616	0.0218977		2.412	0.0426975								2.272	0.0220819		3.396	0.0737015
-1.348	9.14638e-16		3.168	0.0293664		3.148	0.0507449		-2.288	6.83755e-15		-1.328	-3.2311e-16		3.316	0.0468772		-2.596	5.13284e-16		0.252	0.0440265		1.62	0.0219682		2.416	0.0427675								2.276	0.0220583		3.4	0.0738516
-1.344	9.14638e-16		3.172	0.0294134		3.152	0.050721		-2.284	6.83755e-15		-1.324	-3.2311e-16		3.32	0.0468403		-2.592	5.13284e-16		0.256	0.0440567		1.624	0.0219725		2.42	0.0427981								2.28	0.0220594		3.404	0.0738528
-1.34	9.14638e-16		3.176	0.0293693		3.156	0.0507544		-2.28	6.83755e-15		-1.32	-3.2311e-16		3.324	0.0470297		-2.588	5.13284e-16		0.26	0.0440605		1.628	0.0218861		2.424	0.0427937								2.284	0.0220641		3.408	0.0739368
-1.336	9.14638e-16		3.18	0.029421		3.16	0.0507563		-2.276	6.83755e-15		-1.316	-3.2311e-16		3.328	0.0468415		-2.584	5.13284e-16		0.264	0.0441885		1.632	0.0218888		2.428	0.0427785								2.288	0.0220782		3.412	0.0738963
-1.332	9.14638e-16		3.184	0.0293704		3.164	0.0507553		-2.272	6.83755e-15		-1.312	-3.2311e-16		3.332	0.047102		-2.58	5.13284e-16		0.268	0.0442552		1.636	0.0219466		2.432	0.0427753								2.292	0.0220361		3.416	0.0739646
-1.328	9.14638e-16		3.188	0.0294379		3.168	0.0507882		-2.268	6.83755e-15		-1.308	-3.2311e-16		3.336	0.0468235		-2.576	5.13284e-16		0.272	0.0442407		1.64	0.0220022		2.436	0.0428688								2.296	0.0220738		3.42	0.0739343
-1.324	9.14638e-16		3.192	0.0294699		3.172	0.050798		-2.264	6.83755e-15		-1.304	-3.2311e-16		3.34	0.0471308		-2.572	5.13284e-16		0.276	0.0443463		1.644	0.0220255		2.44	0.0428732								2.3	0.0221398		3.424	0.0740165
-1.32	9.14638e-16		3.196	0.0294345		3.176	0.0508108		-2.26	6.83755e-15		-1.3	-3.2311e-16		3.344	0.0470711		-2.568	5.13284e-16		0.28	0.0443186		1.648	0.0220613		2.444	0.0429075								2.304	0.0222055		3.428	0.0739976
-1.316	9.14638e-16		3.2	0.0294912		3.18	0.0508123		-2.256	6.83755e-15		-1.296	-3.2311e-16		3.348	0.0472021		-2.564	5.13284e-16		0.284	0.0444094		1.652	0.0221005		2.448	0.0428178								2.308	0.0221426		3.432	0.0740293
-1.312	9.14638e-16		3.204	0.0294442		3.184	0.0508185		-2.252	6.83755e-15		-1.292	-3.2311e-16		3.352	0.0472028		-2.56	5.13284e-16		0.288	0.0445064		1.656	0.021962		2.452	0.0428654								2.312	0.0221787		3.436	0.074104
-1.308	9.14638e-16		3.208	0.0294637		3.188	0.0508227		-2.248	6.83755e-15		-1.288	-3.2311e-16		3.356	0.0472601		-2.556	5.13284e-16		0.292	0.0445897		1.66	0.0220198		2.456	0.0428609								2.316	0.0222052		3.44	0.0740936
-1.304	9.14638e-16		3.212	0.0294687		3.192	0.0508758		-2.244	6.83755e-15		-1.284	-3.2311e-16		3.36	0.0472325		-2.552	5.13284e-16		0.296	0.0444886		1.664	0.0220325		2.46	0.0429002								2.32	0.0221918		3.444	0.0741774
-1.3	9.14638e-16		3.216	0.0294664		3.196	0.0508435		-2.24	6.83755e-15		-1.28	-3.2311e-16		3.364	0.0472558		-2.548	5.13284e-16		0.3	0.0445637		1.668	0.0220511		2.464	0.0429638								2.324	0.0222045		3.448	0.0741731
-1.296	9.14638e-16		3.22	0.0294798		3.2	0.0508636		-2.236	6.83755e-15		-1.276	-3.2311e-16		3.368	0.0473075		-2.544	5.13284e-16		0.304	0.0445137		1.672	0.0220674		2.468	0.0429864								2.328	0.0222279		3.452	0.0741749
-1.292	9.14638e-16		3.224	0.0294462		3.204	0.0508449		-2.232	6.83755e-15		-1.272	-3.2311e-16		3.372	0.0472974		-2.54	5.13284e-16		0.308	0.0446628		1.676	0.0220781		2.472	0.0429308								2.332	0.0222748		3.456	0.0741623
-1.288	9.14638e-16		3.228	0.0294628		3.208	0.0508895		-2.228	6.83755e-15		-1.268	-3.2311e-16		3.376	0.0473981		-2.536	5.13284e-16		0.312	0.0446667		1.68	0.0220769		2.476	0.0430178								2.336	0.0222385		3.46	0.0741921
-1.284	9.14638e-16		3.232	0.0294146		3.212	0.0508681		-2.224	6.83755e-15		-1.264	-3.2311e-16		3.38	0.047406		-2.532	5.13284e-16		0.316	0.0446665		1.684	0.0220855		2.48	0.0430289								2.34	0.0222418		3.464	0.074267
-1.28	9.14638e-16		3.236	0.0294857		3.216	0.0509538		-2.22	6.83755e-15		-1.26	-3.2311e-16		3.384	0.0474441		-2.528	5.13284e-16		0.32	0.0446927		1.688	0.022079		2.484	0.0431228								2.344	0.0222673		3.468	0.0742533
-1.276	9.14638e-16		3.24	0.0294133		3.22	0.050907		-2.216	6.83755e-15		-1.256	-3.2311e-16		3.388	0.0474196		-2.524	5.13284e-16		0.324	0.0446994		1.692	0.0220848		2.488	0.0430964								2.348	0.022294		3.472	0.0744032
-1.272	9.14638e-16		3.244	0.0295111		3.224	0.0508944		-2.212	6.83755e-15		-1.252	-3.2311e-16		3.392	0.047499		-2.52	5.13284e-16		0.328	0.0447905		1.696	0.0220655		2.492	0.043051								2.352	0.0222559		3.476	0.0743687
-1.268	9.14638e-16		3.248	0.0294856		3.228	0.050932		-2.208	6.83755e-15		-1.248	-3.2311e-16		3.396	0.0476149		-2.516	5.13284e-16		0.332	0.0448178		1.7	0.0220706		2.496	0.0431315								2.356	0.0222741		3.48	0.074414
-1.264	9.14638e-16		3.252	0.0294735		3.232	0.0509369		-2.204	6.83755e-15		-1.244	-3.2311e-16		3.4	0.0476284		-2.512	5.13284e-16		0.336	0.0448545		1.704	0.0220532		2.5	0.0431155								2.36	0.0223236		3.484	0.0743699
-1.26	9.14638e-16		3.256	0.0294968		3.236	0.0509507		-2.2	6.83755e-15		-1.24	-3.2311e-16		3.404	0.0476683		-2.508	5.13284e-16		0.34	0.0448738		1.708	0.0220039		2.504	0.0431379								2.364	0.0222948		3.488	0.0744023
-1.256	9.14638e-16		3.26	0.0294665		3.24	0.0509507		-2.196	6.83755e-15		-1.236	-3.2311e-16		3.408	0.0476753		-2.504	5.13284e-16		0.344	0.0448795		1.712	0.0219977		2.508	0.0431901								2.368	0.0223378		3.492	0.0744759
-1.252	9.14638e-16		3.264	0.0294399		3.244	0.0509632		-2.192	6.83755e-15		-1.232	-3.2311e-16		3.412	0.0477039		-2.5	5.13284e-16		0.348	0.0449559		1.716	0.0220467		2.512	0.0430998								2.372	0.0223466		3.496	0.0744958
-1.248	9.14638e-16		3.268	0.0294806		3.248	0.0509974		-2.188	6.83755e-15		-1.228	-3.2311e-16		3.416	0.0476759		-2.496	5.13284e-16		0.352	0.0449694		1.72	0.0220218		2.516	0.0431828								2.376	0.022378		3.5	0.0744912
-1.244	9.14638e-16		3.272	0.0294662		3.252	0.0509744		-2.184	6.83755e-15		-1.224	-3.2311e-16		3.42	0.0477719		-2.492	5.13284e-16		0.356	0.0450139		1.724	0.0220963		2.52	0.0431922								2.38	0.0223576		3.504	0.0745658
-1.24	9.14638e-16		3.276	0.0295018		3.256	0.050931		-2.18	6.83755e-15		-1.22	-3.2311e-16		3.424	0.0477939		-2.488	5.13284e-16		0.36	0.0450416		1.728	0.0221679		2.524	0.0432314								2.384	0.0223899		3.508	0.074551
-1.236	9.14638e-16		3.28	0.0295191		3.26	0.0510226		-2.176	6.83755e-15		-1.216	-3.2311e-16		3.428	0.0478611		-2.484	5.13284e-16		0.364	0.0451196		1.732	0.0221734		2.528	0.0432363								2.388	0.0223752		3.512	0.0745556
-1.232	9.14638e-16		3.284	0.0294765		3.264	0.0509696		-2.172	6.83755e-15		-1.212	-3.2311e-16		3.432	0.0479478		-2.48	5.13284e-16		0.368	0.0451932		1.736	0.0220793		2.532	0.0432478								2.392	0.0223322		3.516	0.0746309
-1.228	9.14638e-16		3.288	0.0295228		3.268	0.0510384		-2.168	6.83755e-15		-1.208	-3.2311e-16		3.436	0.047897		-2.476	5.13284e-16		0.372	0.0452492		1.74	0.0221778		2.536	0.0432823								2.396	0.0223294		3.52	0.0745964
-1.224	9.14638e-16		3.292	0.029492		3.272	0.0510187		-2.164	6.83755e-15		-1.204	-3.2311e-16		3.44	0.0479828		-2.472	5.13284e-16		0.376	0.0452462		1.744	0.0221996		2.54	0.0434164								2.4	0.0223719		3.524	0.0746891
-1.22	9.14638e-16		3.296	0.0295085		3.276	0.0510558		-2.16	6.83755e-15		-1.2	-3.2311e-16		3.444	0.047991		-2.468	5.13284e-16		0.38	0.0453686		1.748	0.0221937		2.544	0.0434508								2.404	0.0223771		3.528	0.0746507
-1.216	9.14638e-16		3.3	0.029543		3.28	0.0510548		-2.156	6.83755e-15		-1.196	-3.2311e-16		3.448	0.0480308		-2.464	5.13284e-16		0.384	0.0453577		1.752	0.0222798		2.548	0.0435004								2.408	0.0223559		3.532	0.0747106
-1.212	9.14638e-16		3.304	0.0294976		3.284	0.0510564		-2.152	6.83755e-15		-1.192	-3.2311e-16		3.452	0.0480745		-2.46	5.13284e-16		0.388	0.0454604		1.756	0.0222828		2.552	0.0435256								2.412	0.0223729		3.536	0.0747161
-1.208	9.14638e-16		3.308	0.0295306		3.288	0.0510544		-2.148	6.83755e-15		-1.188	-3.2311e-16		3.456	0.0481208		-2.456	5.13284e-16		0.392	0.0455319		1.76	0.0223488		2.556	0.0434981								2.416	0.0224028		3.54	0.0747495
-1.204	9.14638e-16		3.312	0.0295385		3.292	0.0511083		-2.144	6.83755e-15		-1.184	-3.2311e-16		3.46	0.0481026		-2.452	5.13284e-16		0.396	0.0455819		1.764	0.0222866		2.56	0.0434757								2.42	0.0224256		3.544	0.0747322
-1.2	9.14638e-16		3.316	0.0295294		3.296	0.0510535		-2.14	6.83755e-15		-1.18	-3.2311e-16		3.464	0.0481627		-2.448	5.13284e-16		0.4	0.0456428		1.768	0.0222867		2.564	0.0434798								2.424	0.0224162		3.548	0.074785
-1.196	9.14638e-16		3.32	0.029534		3.3	0.0511133		-2.136	6.83755e-15		-1.176	-3.2311e-16		3.468	0.0481838		-2.444	5.13284e-16		0.404	0.045661		1.772	0.0223676		2.568	0.0434808								2.428	0.0224299		3.552	0.0748728
-1.192	9.14638e-16		3.324	0.0295683		3.304	0.0511183		-2.132	6.83755e-15		-1.172	-3.2311e-16		3.472	0.0482721		-2.44	5.13284e-16		0.408	0.0457512		1.776	0.0223965		2.572	0.0433952								2.432	0.0224374		3.556	0.0748646
-1.188	9.14638e-16		3.328	0.02953		3.308	0.0510714		-2.128	6.83755e-15		-1.168	-3.2311e-16		3.476	0.0482812		-2.436	5.13284e-16		0.412	0.0458246		1.78	0.0223777		2.576	0.0434244								2.436	0.0224016		3.56	0.0748879
-1.184	9.14638e-16		3.332	0.0295808		3.312	0.051142		-2.124	6.83755e-15		-1.164	-3.2311e-16		3.48	0.0483556		-2.432	5.13284e-16		0.416	0.0458413		1.784	0.0224654		2.58	0.0433893								2.44	0.0224306		3.564	0.0748633
-1.18	9.14638e-16		3.336	0.0295735		3.316	0.0511696		-2.12	6.83755e-15		-1.16	-3.2311e-16		3.484	0.0483439		-2.428	5.13284e-16		0.42	0.0458971		1.788	0.0224003		2.584	0.0435136								2.444	0.0224343		3.568	0.0749602
-1.176	9.14638e-16		3.34	0.0295861		3.32	0.0511527		-2.116	6.83755e-15		-1.156	-3.2311e-16		3.488	0.0483406		-2.424	5.13284e-16		0.424	0.0459124		1.792	0.0223553		2.588	0.0435651								2.448	0.0224135		3.572	0.0749238
-1.172	9.14638e-16		3.344	0.0295805		3.324	0.0511556		-2.112	6.83755e-15		-1.152	-3.2311e-16		3.492	0.0483573		-2.42	5.13284e-16		0.428	0.0459652		1.796	0.0223699		2.592	0.0436072								2.452	0.0223738		3.576	0.075079
-1.168	9.14638e-16		3.348	0.0296068		3.328	0.0512062		-2.108	6.83755e-15		-1.148	-3.2311e-16		3.496	0.0483854		-2.416	5.13284e-16		0.432	0.0459845		1.8	0.0223842		2.596	0.0436331								2.456	0.0224223		3.58	0.0750052
-1.164	9.14638e-16		3.352	0.0296069		3.332	0.0511649		-2.104	6.83755e-15		-1.144	-3.2311e-16		3.5	0.0484594		-2.412	5.13284e-16		0.436	0.0460372		1.804	0.0223785		2.6	0.0436772								2.46	0.0224178		3.584	0.0751163
-1.16	9.14638e-16		3.356	0.0296581		3.336	0.0512324		-2.1	6.83755e-15		-1.14	-3.2311e-16		3.504	0.0484638		-2.408	5.13284e-16		0.44	0.0460078		1.808	0.0224016		2.604	0.0437266								2.464	0.022424		3.588	0.0750262
-1.156	9.14638e-16		3.36	0.0296042		3.34	0.05117		-2.096	6.83755e-15		-1.136	-3.2311e-16		3.508	0.0484766		-2.404	5.13284e-16		0.444	0.0460414		1.812	0.0224199		2.608	0.0436378								2.468	0.0224187		3.592	0.0751606
-1.152	9.14638e-16		3.364	0.0296301		3.344	0.051234		-2.092	6.83755e-15		-1.132	-3.2311e-16		3.512	0.0485133		-2.4	5.13284e-16		0.448	0.0460634		1.816	0.0224329		2.612	0.0436641								2.472	0.0224476		3.596	0.0751039
-1.148	9.14638e-16		3.368	0.029663		3.348	0.0512828		-2.088	6.83755e-15		-1.128	-3.2311e-16		3.516	0.0485904		-2.396	5.13284e-16		0.452	0.0461319		1.82	0.0224371		2.616	0.0435846								2.476	0.0224025		3.6	0.0752212
-1.144	9.14638e-16		3.372	0.0296426		3.352	0.051269		-2.084	6.83755e-15		-1.124	-3.2311e-16		3.52	0.0485889		-2.392	5.13284e-16		0.456	0.0461262		1.824	0.0223854		2.62	0.0436677								2.48	0.0224016		3.604	0.0752567
-1.14	9.14638e-16		3.376	0.0297007		3.356	0.0512817		-2.08	6.83755e-15		-1.12	-3.2311e-16		3.524	0.0486834		-2.388	5.13284e-16		0.46	0.0461996		1.828	0.0224041		2.624	0.0436362								2.484	0.0224364		3.608	0.0752976
-1.136	9.14638e-16		3.38	0.0296759		3.36	0.0513063		-2.076	6.83755e-15		-1.116	-3.2311e-16		3.528	0.0486638		-2.384	5.13284e-16		0.464	0.0461538		1.832	0.0224017		2.628	0.0437283								2.488	0.0224508		3.612	0.0753036
-1.132	9.14638e-16		3.384	0.0297277		3.364	0.0512847		-2.072	6.83755e-15		-1.112	-3.2311e-16		3.532	0.0487538		-2.38	5.13284e-16		0.468	0.0462451		1.836	0.0223791		2.632	0.0436147								2.492	0.0224611		3.616	0.0752932
-1.128	9.14638e-16		3.388	0.0296815		3.368	0.051369		-2.068	6.83755e-15		-1.108	-3.2311e-16		3.536	0.0487218		-2.376	5.13284e-16		0.472	0.0462159		1.84	0.022438		2.636	0.0437751								2.496	0.0224383		3.62	0.0753797
-1.124	9.14638e-16		3.392	0.0296687		3.372	0.051354		-2.064	6.83755e-15		-1.104	-3.2311e-16		3.54	0.0487872		-2.372	5.13284e-16		0.476	0.0462147		1.844	0.0224806		2.64	0.0436738								2.5	0.022458		3.624	0.0754176
-1.12	9.14638e-16		3.396	0.0296918		3.376	0.0513734		-2.06	6.83755e-15		-1.1	-3.2311e-16		3.544	0.0488225		-2.368	5.13284e-16		0.48	0.0463047		1.848	0.0223663		2.644	0.0438413								2.504	0.0225187		3.628	0.0754142
-1.116	9.14638e-16		3.4	0.0297008		3.38	0.0513571		-2.056	6.83755e-15		-1.096	-3.2311e-16		3.548	0.0488985		-2.364	5.13284e-16		0.484	0.046326		1.852	0.0224489		2.648	0.0437637								2.508	0.0224603		3.632	0.0754462
-1.112	9.14638e-16		3.404	0.0296882		3.384	0.0513191		-2.052	6.83755e-15		-1.092	-3.2311e-16		3.552	0.0489489		-2.36	5.13284e-16		0.488	0.0463779		1.856	0.0224863		2.652	0.0437267								2.512	0.0224915		3.636	0.0755025
-1.108	9.14638e-16		3.408	0.0296927		3.388	0.0513828		-2.048	6.83755e-15		-1.088	-3.2311e-16		3.556	0.048978		-2.356	5.13284e-16		0.492	0.0463672		1.86	0.0224836		2.656	0.0438044								2.516	0.0225429		3.64	0.0755362
-1.104	9.14638e-16		3.412	0.0297481		3.392	0.0514238		-2.044	6.83755e-15		-1.084	-3.2311e-16		3.56	0.0490408		-2.352	5.13284e-16		0.496	0.0463981		1.864	0.0225984		2.66	0.0437814								2.52	0.0225046		3.644	0.0755684
-1.1	9.14638e-16		3.416	0.029751		3.396	0.0514243		-2.04	6.83755e-15		-1.08	-3.2311e-16		3.564	0.049036		-2.348	5.13284e-16		0.5	0.0464311		1.868	0.0225433		2.664	0.0437936								2.524	0.0225254		3.648	0.0756362
-1.096	9.14638e-16		3.42	0.029756		3.4	0.0514668		-2.036	6.83755e-15		-1.076	-3.2311e-16		3.568	0.0490759		-2.344	5.13284e-16		0.504	0.0464167		1.872	0.0225564		2.668	0.0437925								2.528	0.0225462		3.652	0.0756184
-1.092	9.14638e-16		3.424	0.0297428		3.404	0.0514522		-2.032	6.83755e-15		-1.072	-3.2311e-16		3.572	0.049126		-2.34	5.13284e-16		0.508	0.046517		1.876	0.0225514		2.672	0.043764								2.532	0.0225262		3.656	0.0757071
-1.088	9.14638e-16		3.428	0.0298087		3.408	0.0514193		-2.028	6.83755e-15		-1.068	-3.2311e-16		3.576	0.0491738		-2.336	5.13284e-16		0.512	0.0465772		1.88	0.0225436		2.676	0.0437522								2.536	0.0225752		3.66	0.0757078
-1.084	9.14638e-16		3.432	0.0297807		3.412	0.0514732		-2.024	6.83755e-15		-1.064	-3.2311e-16		3.58	0.049178		-2.332	5.13284e-16		0.516	0.046571		1.884	0.0225777		2.68	0.0438502								2.54	0.0225371		3.664	0.0758357
-1.08	9.14638e-16		3.436	0.0298236		3.416	0.0514548		-2.02	6.83755e-15		-1.06	-3.2311e-16		3.584	0.0493457		-2.328	5.13284e-16		0.52	0.046606		1.888	0.0225708		2.684	0.0438931								2.544	0.0225726		3.668	0.075767
-1.076	9.14638e-16		3.44	0.0298427		3.42	0.051456		-2.016	6.83755e-15		-1.056	-3.2311e-16		3.588	0.04924		-2.324	5.13284e-16		0.524	0.0467285		1.892	0.0226327		2.688	0.0439769								2.548	0.0225451		3.672	0.0758489
-1.072	9.14638e-16		3.444	0.0298134		3.424	0.0514442		-2.012	6.83755e-15		-1.052	-3.2311e-16		3.592	0.0493538		-2.32	5.13284e-16		0.528	0.046707		1.896	0.0226552		2.692	0.0439278								2.552	0.0225352		3.676	0.0758851
-1.068	9.14638e-16		3.448	0.0298822		3.428	0.0514143		-2.008	6.83755e-15		-1.048	-3.2311e-16		3.596	0.0493803		-2.316	5.13284e-16		0.532	0.0467164		1.9	0.0226762		2.696	0.0439897								2.556	0.0225054		3.68	0.0758742
-1.064	9.14638e-16		3.452	0.0298458		3.432	0.0514303		-2.004	6.83755e-15		-1.044	-3.2311e-16		3.6	0.0494439		-2.312	5.13284e-16		0.536	0.0467483		1.904	0.0226923		2.7	0.0439279								2.56	0.0225537		3.684	0.0758558
-1.06	9.14638e-16		3.456	0.0299007		3.436	0.0514326		-2	6.83755e-15		-1.04	-3.2311e-16		3.604	0.0494254		-2.308	5.13284e-16		0.54	0.0467896		1.908	0.0226192		2.704	0.0440762								2.564	0.0225015		3.688	0.0758533
-1.056	9.14638e-16		3.46	0.0298866		3.44	0.0514238		-1.996	6.83755e-15		-1.036	-3.2311e-16		3.608	0.0495293		-2.304	5.13284e-16		0.544	0.0468023		1.912	0.0226262		2.708	0.0439657								2.568	0.0224844		3.692	0.0759456
-1.052	9.14638e-16		3.464	0.0299393		3.444	0.0514227		-1.992	6.83755e-15		-1.032	-3.2311e-16		3.612	0.0494442		-2.3	5.13284e-16		0.548	0.0467898		1.916	0.0226178		2.712	0.0440805								2.572	0.0224757		3.696	0.075957
-1.048	9.14638e-16		3.468	0.0298955		3.448	0.0514794		-1.988	6.83755e-15		-1.028	-3.2311e-16		3.616	0.0495572		-2.296	5.13284e-16		0.552	0.0467936		1.92	0.0226236		2.716	0.0440758								2.576	0.0225415		3.7	0.0759626
-1.044	9.14638e-16		3.472	0.0299464		3.452	0.0514833		-1.984	6.83755e-15		-1.024	-3.2311e-16		3.62	0.049619		-2.292	5.13284e-16		0.556	0.0468127		1.924	0.0225925		2.72	0.0440344								2.58	0.0225456		3.704	0.075908
-1.04	9.14638e-16		3.476	0.0298805		3.456	0.0515131		-1.98	6.83755e-15		-1.02	-3.2311e-16		3.624	0.0496358		-2.288	5.13284e-16		0.56	0.04687		1.928	0.0226344		2.724	0.0440244								2.584	0.0225505		3.708	0.0760229
-1.036	9.14638e-16		3.48	0.0299688		3.46	0.0515414		-1.976	6.83755e-15		-1.016	-3.2311e-16		3.628	0.0497119		-2.284	5.13284e-16		0.564	0.0468533		1.932	0.0225466		2.728	0.0441709								2.588	0.0226149		3.712	0.0758932
-1.032	9.14638e-16		3.484	0.0298849		3.464	0.0515512		-1.972	6.83755e-15		-1.012	-3.2311e-16		3.632	0.0497718		-2.28	5.13284e-16		0.568	0.046969		1.936	0.0225894		2.732	0.0441306								2.592	0.0226389		3.716	0.0760591
-1.028	9.14638e-16		3.488	0.0299344		3.468	0.0515938		-1.968	6.83755e-15		-1.008	-3.2311e-16		3.636	0.0497239		-2.276	5.13284e-16		0.572	0.0469271		1.94	0.0225734		2.736	0.044169								2.596	0.0226116		3.72	0.0760056
-1.024	9.14638e-16		3.492	0.0298986		3.472	0.0515753		-1.964	6.83755e-15		-1.004	-3.2311e-16		3.64	0.0498251		-2.272	5.13284e-16		0.576	0.0469535		1.944	0.0225043		2.74	0.0440948								2.6	0.0225742		3.724	0.0761842
-1.02	9.14638e-16		3.496	0.0299481		3.476	0.0515105		-1.96	6.83755e-15		-1	-3.2311e-16		3.644	0.0498133		-2.268	5.13284e-16		0.58	0.046983		1.948	0.0224344		2.744	0.0441681								2.604	0.0226471		3.728	0.076051
-1.016	9.14638e-16		3.5	0.0299412		3.48	0.0515786		-1.956	6.83755e-15		-0.996	-3.2311e-16		3.648	0.0499031		-2.264	5.13284e-16		0.584	0.0470156		1.952	0.0225093		2.748	0.0441231								2.608	0.022669		3.732	0.0761062
-1.012	9.14638e-16		3.504	0.0299208		3.484	0.051543		-1.952	6.83755e-15		-0.992	-3.2311e-16		3.652	0.0497691		-2.26	5.13284e-16		0.588	0.047023		1.956	0.0224686		2.752	0.0441389								2.612	0.0226484		3.736	0.0761816
-1.008	9.14638e-16		3.508	0.0299595		3.488	0.0516053		-1.948	6.83755e-15		-0.988	-3.2311e-16		3.656	0.049936		-2.256	5.13284e-16		0.592	0.0470663		1.96	0.0225137		2.756	0.0442089								2.616	0.0226298		3.74	0.0762173
-1.004	9.14638e-16		3.512	0.0299443		3.492	0.0516323		-1.944	6.83755e-15		-0.984	-3.2311e-16		3.66	0.0497941		-2.252	5.13284e-16		0.596	0.0470324		1.964	0.0224991		2.76	0.0442226								2.62	0.0226311		3.744	0.0761985
-1	9.14638e-16		3.516	0.0300224		3.496	0.0516402		-1.94	6.83755e-15		-0.98	-3.2311e-16		3.664	0.0500116		-2.248	5.13284e-16		0.6	0.0471166		1.968	0.022374		2.764	0.044252								2.624	0.0226601		3.748	0.0761461
-0.996	9.14638e-16		3.52	0.030033		3.5	0.0516696		-1.936	6.83755e-15		-0.976	-3.2311e-16		3.668	0.0498539		-2.244	5.13284e-16		0.604	0.0471803		1.972	0.0223857		2.768	0.0442458								2.628	0.0225986		3.752	0.0762978
-0.992	9.14638e-16		3.524	0.0300466		3.504	0.0516984		-1.932	6.83755e-15		-0.972	-3.2311e-16		3.672	0.0501094		-2.24	5.13284e-16		0.608	0.0472253		1.976	0.0223983		2.772	0.0442898								2.632	0.0226345		3.756	0.076268
-0.988	9.14638e-16		3.528	0.0300895		3.508	0.0516918		-1.928	6.83755e-15		-0.968	-3.2311e-16		3.676	0.0500189		-2.236	5.13284e-16		0.612	0.0472455		1.98	0.0224173		2.776	0.0442974								2.636	0.0226778		3.76	0.0763351
-0.984	9.14638e-16		3.532	0.0300361		3.512	0.0517246		-1.924	6.83755e-15		-0.964	-3.2311e-16		3.68	0.050146		-2.232	5.13284e-16		0.616	0.0472362		1.984	0.0224392		2.78	0.0443254								2.64	0.0226708		3.764	0.0762517
-0.98	9.14638e-16		3.536	0.0301078		3.516	0.0516943		-1.92	6.83755e-15		-0.96	-3.2311e-16		3.684	0.0500908		-2.228	5.13284e-16		0.62	0.0472354		1.988	0.0224591		2.784	0.0443939								2.644	0.0226958		3.768	0.0764047
-0.976	9.14638e-16		3.54	0.0300708		3.52	0.0517064		-1.916	6.83755e-15		-0.956	-3.2311e-16		3.688	0.050097		-2.224	5.13284e-16		0.624	0.0472815		1.992	0.0224465		2.788	0.044377								2.648	0.022752		3.772	0.0762791
-0.972	9.14638e-16		3.544	0.0301697		3.524	0.0517472		-1.912	6.83755e-15		-0.952	-3.2311e-16		3.692	0.0501013		-2.22	5.13284e-16		0.628	0.0473201		1.996	0.0224528		2.792	0.0443161								2.652	0.0227075		3.776	0.0762868
-0.968	9.14638e-16		3.548	0.0301241		3.528	0.0517404		-1.908	6.83755e-15		-0.948	-3.2311e-16		3.696	0.0501217		-2.216	5.13284e-16		0.632	0.0472785		2	0.0224201		2.796	0.0443783								2.656	0.0226835		3.78	0.076252
-0.964	9.14638e-16		3.552	0.0301701		3.532	0.0517279		-1.904	6.83755e-15		-0.944	-3.2311e-16		3.7	0.0502035		-2.212	5.13284e-16		0.636	0.0472987		2.004	0.0224577		2.8	0.0443199								2.66	0.0227436		3.784	0.0764096
-0.96	9.14638e-16		3.556	0.0301503		3.536	0.0517328		-1.9	6.83755e-15		-0.94	-3.2311e-16		3.704	0.0502427		-2.208	5.13284e-16		0.64	0.047334		2.008	0.0225508		2.804	0.044392								2.664	0.022717		3.788	0.0764123
-0.956	9.14638e-16		3.56	0.0301744		3.54	0.0517566		-1.896	6.83755e-15		-0.936	-3.2311e-16		3.708	0.0502922		-2.204	5.13284e-16		0.644	0.0473213		2.012	0.0225422		2.808	0.0442929								2.668	0.0227378		3.792	0.0764419
-0.952	9.14638e-16		3.564	0.0302054		3.544	0.0517198		-1.892	6.83755e-15		-0.932	-3.2311e-16		3.712	0.0502762		-2.2	5.13284e-16		0.648	0.0473925		2.016	0.0225357		2.812	0.0442752								2.672	0.0226888		3.796	0.076493
-0.948	9.14638e-16		3.568	0.0302406		3.548	0.051754		-1.888	6.83755e-15		-0.928	-3.2311e-16		3.716	0.0503861		-2.196	5.13284e-16		0.652	0.0473565		2.02	0.0225704		2.816	0.0443952								2.676	0.0227365		3.8	0.0764859
-0.944	9.14638e-16		3.572	0.0302401		3.552	0.0517741		-1.884	6.83755e-15		-0.924	-3.2311e-16		3.72	0.0503701		-2.192	5.13284e-16		0.656	0.0474708		2.024	0.0225518		2.82	0.0442524								2.68	0.0227262		3.804	0.0765247
-0.94	9.14638e-16		3.576	0.0302121		3.556	0.051819		-1.88	6.83755e-15		-0.92	-3.2311e-16		3.724	0.0505013		-2.188	5.13284e-16		0.66	0.0477884		2.028	0.0225549		2.824	0.0442708								2.684	0.0227057		3.808	0.0765547
-0.936	9.14638e-16		3.58	0.0302793		3.56	0.0517824		-1.876	6.83755e-15		-0.916	-3.2311e-16		3.728	0.0504643		-2.184	5.13284e-16		0.664	0.0481119		2.032	0.0225569		2.828	0.0443596								2.688	0.0227523		3.812	0.0766671
-0.932	9.14638e-16		3.584	0.0302222		3.564	0.0518338		-1.872	6.83755e-15		-0.912	-3.2311e-16		3.732	0.0505623		-2.18	5.13284e-16		0.668	0.0484112		2.036	0.0225286		2.832	0.0443522								2.692	0.0228054		3.816	0.0766956
-0.928	9.14638e-16		3.588	0.0302916		3.568	0.0518495		-1.868	6.83755e-15		-0.908	-3.2311e-16		3.736	0.0505163		-2.176	5.13284e-16		0.672	0.0486158		2.04	0.0225953		2.836	0.0444035								2.696	0.022793		3.82	0.0766862
-0.924	9.14638e-16		3.592	0.0302465		3.572	0.0518597		-1.864	6.83755e-15		-0.904	-3.2311e-16		3.74	0.050572		-2.172	5.13284e-16		0.676	0.0487147		2.044	0.0226051		2.84	0.0443767								2.7	0.0227438		3.824	0.0766969
-0.92	9.14638e-16		3.596	0.0303069		3.576	0.0518649		-1.86	6.83755e-15		-0.9	-3.2311e-16		3.744	0.0505911		-2.168	5.13284e-16		0.68	0.0489188		2.048	0.0226501		2.844	0.0443693								2.704	0.0227941		3.828	0.0767241
-0.916	9.14638e-16		3.6	0.0302908		3.58	0.0519064		-1.856	6.83755e-15		-0.896	-3.2311e-16		3.748	0.0506149		-2.164	5.13284e-16		0.684	0.0490303		2.052	0.0226973		2.848	0.0444265								2.708	0.0227656		3.832	0.0767177
-0.912	9.14638e-16		3.604	0.0303116		3.584	0.0518915		-1.852	6.83755e-15		-0.892	-3.2311e-16		3.752	0.0507389		-2.16	5.13284e-16		0.688	0.0491714		2.056	0.0226923		2.852	0.0443862								2.712	0.0228156		3.836	0.0767694
-0.908	9.14638e-16		3.608	0.0303266		3.588	0.0519459		-1.848	6.83755e-15		-0.888	-3.2311e-16		3.756	0.0507306		-2.156	5.13284e-16		0.692	0.0492385		2.06	0.0225981		2.856	0.0444048								2.716	0.0227961		3.84	0.0768509
-0.904	9.14638e-16		3.612	0.0303091		3.592	0.0519122		-1.844	6.83755e-15		-0.884	-3.2311e-16		3.76	0.0508767		-2.152	5.13284e-16		0.696	0.0493185		2.064	0.0226903		2.86	0.044437								2.72	0.0228032		3.844	0.0768561
-0.9	9.14638e-16		3.616	0.0303845		3.596	0.0519351		-1.84	6.83755e-15		-0.88	-3.2311e-16		3.764	0.0508547		-2.148	5.13284e-16		0.7	0.0494299		2.068	0.0226821		2.864	0.0444359								2.724	0.022817		3.848	0.0768959
-0.896	9.14638e-16		3.62	0.0303509		3.6	0.0519126		-1.836	6.83755e-15		-0.876	-3.2311e-16		3.768	0.0509679		-2.144	5.13284e-16		0.704	0.0494765		2.072	0.0227083		2.868	0.0444389								2.728	0.0228151		3.852	0.0768664
-0.892	9.14638e-16		3.624	0.0304262		3.604	0.051902		-1.832	6.83755e-15		-0.872	-3.2311e-16		3.772	0.0509685		-2.14	5.13284e-16		0.708	0.0496042		2.076	0.022691		2.872	0.0444918								2.732	0.0228147		3.856	0.0769819
-0.888	9.14638e-16		3.628	0.0304028		3.608	0.0519226		-1.828	6.83755e-15		-0.868	-3.2311e-16		3.776	0.051037		-2.136	5.13284e-16		0.712	0.049662		2.08	0.0226586		2.876	0.0445679								2.736	0.022896		3.86	0.0769257
-0.884	9.14638e-16		3.632	0.0304615		3.612	0.0519297		-1.824	6.83755e-15		-0.864	-3.2311e-16		3.78	0.0510528		-2.132	5.13284e-16		0.716	0.049779		2.084	0.0227158		2.88	0.0444751								2.74	0.0229048		3.864	0.0770231
-0.88	9.14638e-16		3.636	0.0304757		3.616	0.0519367		-1.82	6.83755e-15		-0.86	-3.2311e-16		3.784	0.0510685		-2.128	5.13284e-16		0.72	0.0498208		2.088	0.0227069		2.884	0.0445213								2.744	0.0228938		3.868	0.0770557
-0.876	9.14638e-16		3.64	0.0305174		3.62	0.0519694		-1.816	6.83755e-15		-0.856	-3.2311e-16		3.788	0.0511428		-2.124	5.13284e-16		0.724	0.0498885		2.092	0.0227393		2.888	0.0445869								2.748	0.0229874		3.872	0.0771059
-0.872	9.14638e-16		3.644	0.0304866		3.624	0.0519919		-1.812	6.83755e-15		-0.852	-3.2311e-16		3.792	0.051172		-2.12	5.13284e-16		0.728	0.0499938		2.096	0.0227339		2.892	0.0445152								2.752	0.0229521		3.876	0.0771072
-0.868	9.14638e-16		3.648	0.0305666		3.628	0.0520012		-1.808	6.83755e-15		-0.848	-3.2311e-16		3.796	0.0512489		-2.116	5.13284e-16		0.732	0.0499977		2.1	0.0228022		2.896	0.0446517								2.756	0.0229616		3.88	0.0771443
-0.864	9.14638e-16		3.652	0.0305979		3.632	0.0520321		-1.804	6.83755e-15		-0.844	-3.2311e-16		3.8	0.0512475		-2.112	5.13284e-16		0.736	0.0501296		2.104	0.0228798		2.9	0.0446342								2.76	0.0229252		3.884	0.0772047
[truncated: 15,805 more rows]

## Sheet: ED Fig 7d ii
1			2			3			4			5			6			7			8			9			10			11			12			13
[truncated: 16,845 more rows]

## Sheet: EDFig 7d iii
1			2			3			4			5			6			7			8			9			10			11			12			13			14			15			16			17
[truncated: 27,024 more rows]

[truncated: 6 more sheets: EDFig 7e, ED Fig. 7f, EDFig 7g, EDFig 7h, EDFig 7i, EDFig 7j]
