# Supplementary material for: Measuring age-dependent viscoelasticity of organelles, cells and organisms with time-shared optical tweezer microrheology
Source: Nat Nanotechnol. 2025 Jan 2;20(3):411–20. doi: 10.1038/s41565-024-01830-y (PMC11919717; doi:10.1038/s41565-024-01830-y)
Supplement: Supplementary file 23 — Statistical source data. [file 41565_2024_1830_MOESM23_ESM.xls]

## Sheet: EDFig 8b
radius	intensity
0.3317	34.143
0.6635	33.714
0.9952	34.825
1.327	34.292
1.6587	34.467
1.9904	30.462
2.3222	30.4
2.6539	32.03
2.9856	36.337
3.3174	36.804
3.6491	41.917
3.9809	43.576
4.3126	48.474
4.6443	65.207
4.9761	84.228
5.3078	91.815
5.6396	88.382
5.9713	83.515
6.303	72.884
6.6348	69.364
6.9665	65.387
7.2982	64.763
7.63	64.366
7.9617	71.236
8.2935	73.25
8.6252	71.825
8.9569	66.797
9.2887	65.013
9.6204	63.609
9.9522	62.949
10.2839	63.554
10.6156	65.285
10.9474	67.426
11.2791	68.247
11.6109	72.217
11.9426	76.525
12.2743	80.658
12.6061	90.243
12.9378	112.797
13.2695	128.435
13.6013	130.966
13.933	86.423
14.2648	38.967
14.5965	29.992
14.9282	25.523
15.26	22.935
15.5917	19.128
15.9235	15.371
16.2552	14.241
16.5869	14.126
16.9187	14.152
17.2504	13.193
17.5821	13.217
17.9139	13.392
18.2456	13.348
18.5774	13.228
18.9091	13.157
19.2408	13.255
19.5726	13.356
19.9043	13.371
20.2361	13.566
20.5678	13.25
20.8995	13.628
21.2313	13.723
21.563	12.863
21.8947	12.81
22.2265	13.236
22.5582	13.039
22.89	12.693
23.2217	12.789
23.5534	13.788

## Sheet: EDFig 8d
Radius_[pixels]	Normalized_Integrated_Intensity bead	Normalized_Integrated_Intensity ER	Normalized_Integrated_Intensity Nuc
1.0125	19.5	83	181
2.025	10.6667	76	211
3.0375	9	78.3333	213
4.05	7.8	81.6	198
5.0625	12	94	197
6.075	16.3333	98.8333	191.143
7.0875	18.6667	108.444	175.25
8.1	17.125	107.625	169.778
9.1125	13.1818	111.636	173.111
10.125	14.3636	105	169.091
11.1375	14.25	101.167	154.917
12.15	13.4167	96.5833	133.333
13.1625	20.2	97.3333	129.462
14.175	33.2222	104.278	108.8
15.1875	59.1333	121.6	90.235
16.2	76.6471	135.529	58.25
17.2125	83.7895	140.316	46.667
18.225	95.4444	149.389	34.857
19.2375	80.4762	149.619	29.316
20.25	76	157.636	27.476
21.2625	51.75	149.167	23.522
22.275	39.875	146.5	23.174
23.2875	29.7917	140.25	23.28
24.3	25.7037	137.333	22.542
25.3125	22.4333	127.533	18.355
26.325	21.5556	121.074	17.192
27.3375	22.5	118	16.286
28.35	25.375	123.281	18.069
29.3625	26.5161	125.194	15.677
30.375	22.8438	123.188	16.219
31.3875	21.3714	118.571	18.788
32.4	20.6471	114.323	22.571
33.4125	22.5143	118.114	18.235
34.425	21.3514	117.027	16.297
35.4375	22.1892	120.27	19.472
36.45	24.5	123.575	18.541
37.4625	27.0732	125.122	16.7
38.475	23.5897	123	17.829
39.4875	23.25	125.909	20.81
40.5	24.2667	130.333	20.463
			18.477
			19.089
			18.304
			17.638
			17.196
			17.571

## Sheet: ED Fig 8e
	C_alpha							C_beta								alpha								beta
	cyto			inter					cyto			inter					cyto			inter					cyto			inter
	Ctr	BFA	LatA	Ctr	BFA	LatA			Ctr	BFA	LatA	Ctr	BFA	LatA			Ctr	BFA	LatA	Ctr	BFA	LatA			Ctr	BFA	LatA	Ctr	BFA	LatA
0	0.800193	0.424248	0.374488	3.52401	1.15847	1.32867		0	0.083443	0.051091	0.032782	0.395015	0.049282	0.07078		0	0.326494	0.375132	0.402065	0.201621	0.265224	0.309431		0	0.856836	0.904555	0.952911	0.732677	0.888606	0.888763
1	0.737151	0.438665	0.212425	3.75254	2.06565	1.46578		1	0.07911	0.032156	0.029578	0.25901	0.115806	0.060639		1	0.286882	0.279227	0.464288	0.218749	0.219409	0.332956		1	0.866778	0.902877	0.929188	0.784612	0.839384	0.902166
2	1.5676	0.499825	0.19303	4.2824	3.24068	1.22949		2	0.149178	0.039436	0.026655	0.317489	0.320826	0.335075		2	0.363059	0.405395	0.548249	0.190793	0.229681	0.198995		2	0.809506	0.913863	0.972891	0.764798	0.805488	0.717456
3	0.687574	0.378284	0.17791	2.20221	1.61246	0.924657		3	0.064744	0.037639	0.030597	0.064865	0.077472	0.107648		3	0.336869	0.266404	0.398537	0.296495	0.277545	0.287449		3	0.887813	0.902069	0.927987	0.919804	0.858951	0.847955
4	1.05322	0.859553	0.213411	3.18811	6.70912	0.960733		4	0.120922	0.051639	0.04785	0.104397	0.260578	0.040832		4	0.231829	0.3323	0.041383	0.278521	0.215322	0.430196		4	0.833435	0.897529	0.877458	0.855965	0.774742	0.962825
5	1.69485	0.527077	0.157848	3.3942	1.80118	0.599173		5	0.151362	0.056275	0.020552	0.322287	0.164849	0.019153		5	0.329734	0.16008	0.26657	0.170584	0.14596	0.399504		5	0.822403	0.870019	0.952377	0.781039	0.785592	1
6	0.392478	0.472683	0.821083	4.36657	2.34267	2.06946		6	0.067474	0.035025	0.033468	0.240486	0.109531	0.197861		6	0.310375	0.352736	0.258153	0.169907	0.196395	0.23445		6	0.873801	0.920501	0.935223	0.785591	0.830626	0.782688
7	0.363234	0.419101	0.339502	4.98091	2.79473	3.18298		7	0.050499	0.075207	0.08292	0.444734	0.263777	0.403469		7	0.504041	0.433302	0.210299	0.252732	0.252009	0.284774		7	0.895765	0.855844	0.84789	0.723057	0.746041	0.759678
8	0.541641	0.971879	0.316789	2.63773	2.55017	2.5447		8	0.063771	0.144863	0.042469	0.228043	0.238238	0.189491		8	0.116944	0	0.314226	0.264586	0.287432	0.280194		8	0.869731	0.798191	0.903818	0.775172	0.771642	0.822224
9	0.550945	0.452718	0.30902	3.18423	1.75391	2.93345		9	0.098993	0.0552	0.059321	0.330001	0.141137	0.334035		9	0.14776	0.214569	0.168431	0.102841	0.135828	0.290092		9	0.836452	0.897962	0.867337	0.737159	0.81867	0.765256
10	0.467892	0.92369	0.655824	1.43748	2.0158	3.89801		10	0.04691	0.090782	0.052073	0.045098	0.148729	0.253969		10	0.312211	0.168993	0.294895	0.237071	0.246128	0.112601		10	0.894239	0.835237	0.883892	0.900462	0.795598	0.764853
11	0.236887	0.732343	0.370161	2.06125	2.91595	2.55762		11	0.024543	0.088275	0.042132	0.677693	0.28901	0.093527		11	0.278162	0.246532	0.383917	0.07375	0.245674	0.340032		11	0.948461	0.842813	0.921969	0.639885	0.743543	0.879772
12	1.23344	0.598623	0.661099	1.7014	1.56952	1.18145		12	0.07228	0.040899	0.039808	0.152598	0.071044	0.091598		12	0.416139	0.319759	0.195177	0.206065	0.428778	0.242754		12	0.927922	0.899264	0.924593	0.836389	0.891856	0.874809
13	0.497254		0.205252	2.91641		0.637338		13	0.157485		0.027516	0.313372		0.043624		13	0.219212		0.324845	0.159537		0.347238		13	0.805175		0.932225	0.77736		0.921939
14	0.433818		0.563346	3.89708		1.40943		14	0.054138		0.023832	0.13309		0.035911		14	0.27813		0.373334	0.145101		0.213168		14	0.890514		0.962834	0.822092		0.927327
15	0.926075		0.752776	1.97958		2.4805		15	0.076938		0.066366	0.037509		0.112066		15	0.294039		0.450274	0.36316		0.34208		15	0.864496		0.906718	0.970177		0.855739
16	0.529736		0.244214	2.7681		0.842494		16	0.053119		0.034464	0.154622		0.040144		16	0.35892		0.335957	0.230098		0.419022		16	0.915628		0.919347	0.810596		0.931593
17	0.383456		0.217922	2.75043		1.70255		17	0.10682		0.019936	0.40274		0.154151		17	0.180462		0.298474	0.193005		0.292397		17	0.846871		0.959351	0.728052		0.880116
18	0.503234		0.154019	1.92313		1.19379		18	0.055025		0.040823	0.06506		0.133789		18	0.300835		0.203902	0.275668		0.235169		18	0.897982		0.904603	0.887945		0.833289
19	0.283898		0.27861	2.40915		1.3305		19	0.06366		0.04407	0.127852		0.065977		19	0.206419		0.238705	0.206098		0.16673		19	0.874711		0.915852	0.833455		0.884151
20	0.748215		0.356337	4.11779		2.23261		20	0.269316		0.053543	0.41507		0.2065		20	0.237573		0.281778	0.232332		0.251612		20	0.777612		0.905107	0.750456		0.807705
21	0.908091		0.536626	3.47193		2.02149		21	0.16266		0.033136	0.333456		0.19686		21	0.119977		0.264061	0.243221		0.195392		21	0.804638		0.926541	0.758224		0.800557
22	0.993787		0.954917	2.53527		1.44615		22	0.079183		0.083495	0.292435		0.115445		22	0.155972		0.265485	0.231195		0.267886		22	0.858552		0.898643	0.748023		0.867325
23	0.22147			2.41691				23	0.061088			0.329461				23	0.272993			0.289576				23	0.884024			0.764221
24	0.277082			1.84507				24	0.043815			0.205916				24	0.242136			0.309565				24	0.914912			0.794654
25	0.579918			2.75734				25	0.114382			0.169776				25	0.263728			0.199882				25	0.846249			0.815296
26	0.658209			1.89798				26	0.110945			0.350473				26	0.336557			0.267627				26	0.866572			0.766005
27	0.866299			3.68524				27	0.064768			0.228312				27	0.260938			0.308895				27	0.900653			0.803299
