# Supplementary material for: Measuring age-dependent viscoelasticity of organelles, cells and organisms with time-shared optical tweezer microrheology
Source: Nat Nanotechnol. 2025 Jan 2;20(3):411–20. doi: 10.1038/s41565-024-01830-y (PMC11919717; doi:10.1038/s41565-024-01830-y)
Supplement: Supplementary file 24 — Statistical source data. [file 41565_2024_1830_MOESM24_ESM.xlsx]

## Sheet: EDFig 9a
real radius (um)	estimated radius (um)
0.1	0.26539
0.15	0.26539
0.25	0.26539
0.325	0.29661
0.4	0.32783
0.5	0.39027
0.6	0.48394
0.7	0.5776
0.8	0.67127
0.9	0.79616
1	0.88982
1.125	1.0147
1.25	1.1708
1.5	1.4206
1.75	1.6704
2	1.9514
2.5	2.4509

## Sheet: EDFig 9b ii-iv
		ii						iii						iv
		freq (Hz)	G' on beads (Pa)	G'' on beads (Pa)	G' on LD (Pa)	G'' on LD (Pa)		freq (Hz)	G' on beads (Pa)	G'' on beads (Pa)	G' on LD (Pa)	G'' on LD (Pa)
		0.5	0.6652	0.4382	0.61732	0.40401		0.5	74.243	6.4302	63.299	6.8617		freq (Hz)	G' on beads (Pa)	G'' on beads (Pa)	G' on LD (Pa)	G'' on LD (Pa)
		1	0.60872	0.63037	0.67721	0.67634		1	78.027	5.0989	70.635	5.4961		0.125	NaN	0	NaN	0
		2	0.95715	1.0272	0.92793	0.91083		2	77.743	4.914	71.106	5.6539		0.25	NaN	0	NaN	0
		4	1.1156	1.6052	1.2412	1.4901		4	79.18	5.6624	73.307	6.1042		0.5	1024.5	407.55	792.72	311.95
		8	1.6533	2.3348	1.7219	2.3773		8	80.672	8.0202	74.446	7.4435		1	1412.1	697.16	953.44	425.57
		16	2.5759	3.9742	2.4244	3.8123		16	83.242	11.162	78.128	11.581		2	1667.4	745.74	1098.2	409.95
		32	3.8138	6.3478	3.6412	5.9595		32	86.505	16.942	81.601	16.214		4	1917.7	832.45	1307.2	502.2
		64	5.6157	10.363	5.3439	9.5345		64	93.258	25.951	87.59	25.45		8	2306.2	1151	1478	595.14
		128	8.9099	16.832	8.3416	15.282		128	101.81	39.206	94.166	38.003		16	2933.6	1232.7	1791.3	651.61
		256	13.949	27.263	13.27	25.56		256	115.26	63.914	111.42	62.481		32	3135.1	1269.1	1916.6	880.93
		512	21.507	45.622	22.051	42.364		512	137.13	99.491	132.87	94.6		64	4266.8	894.23	2488.9	1466
		1024	35.122	76.274	35.387	67.343		1024	165.93	154.92	163.27	147.26		128	2311.3	4.9e-07	2085.9	799.29
		2048	51.695	123.74	54.817	100.45		2048	200.57	245.74	192.41	229.03		256	5536.4	1382.9	3589.1	572.88
														512	5995.6	1275.6	3198.7	581.09
														1024	5831.5	2299.9	4037.6	777.6
														2048	5568.9	2797.5	3196.2	1053.6
