# Supplementary material for: Measuring age-dependent viscoelasticity of organelles, cells and organisms with time-shared optical tweezer microrheology
Source: Nat Nanotechnol. 2025 Jan 2;20(3):411–20. doi: 10.1038/s41565-024-01830-y (PMC11919717; doi:10.1038/s41565-024-01830-y)
Supplement: Supplementary file 25 — Statistical source data. [file 41565_2024_1830_MOESM25_ESM.xls]

## Sheet: ED Fig. 10a-b
gfp::lmn-1 DAY 1
f (Hz)	real(G) (Pa)
0.5	60.636	14.879	33.877	38.29	4.1275	13.078	31.506	58.937	28.361	20.612	56.711	10.55	3.4886	5.1393	6.4409	1.8619	6.5607	13.743	2.8574	22.312	5.4453	14.066	9.9125	5.3653	7.7208	4.2594	2.7504	18.756	20.67	20.364	16.058	7.8416
1	68.688	57.729	-51.855	62.16	22.611	12.54	49.505	146.62	29.984	14.024	31.216	13.69	3.0697	7.9774	10.134	2.5131	7.7088	66.061	21.299	9.4397	51.794	33.508	11.505	7.1373	7.7356	8.3775	1.8128	25.335	17.81	28.714	22.047	8.024
2	76.208	71.499	34.751	50.117	10.531	10.361	113.3	147.38	56.706	16.336	71.128	12.994	0	8.3052	9.2534	2.3873	12.127	18.623	22.775	16.364	33.615	29.262	13.93	8.4906	9.0689	10.034	4.0128	30.868	8.7798	33.549	17.289	8.5773
4	88.552	6.0313	33.495	-114.1	17.373	11.582	93.284	155.19	80.943	33.726	71.253	14.614	4.049	10.142	11.349	1.91	14.667	31.913	12.765	15.167	27.599	36.803	29.551	9.7689	9.1351	12.649	18.433	65.832	16.975	46.096	20.222	17.16
8	106.87	113.85	66.839	-169.78	10.668	10.675	160.78	156.83	200.23	23.728	65.97	21.452	5.6108	10.984	13.82	2.1032	13.861	23.132	21.301	30.303	29.377	43.646	23.367	11.028	8.0289	9.4245	33.917	50.749	18.551	33.664	20.628	19.309
16	127.91	652.1	68.579	77.9	15.047	12.115	363.71	311.77	187.18	42.936	156.17	22.772	7.5493	11.844	17.565	2.6895	14.841	23.471	23.055	87.246	38.648	39.985	24.487	16.138	10.509	17.94	39.557	52.006	25.333	60.061	29.822	21.472
32	152.23	188.1	246.2	343.63	16.772	15.825	364.51	344.96	290.89	57.067	114.87	33.354	10.401	12.805	22.51	3.8963	16.282	36.237	28.211	60.326	48.298	54.754	40.176	18.87	16.301	14.892	67.248	57.864	31.731	101.27	35.404	28.377
64	187.85	377.33	379.11	461.56	17.335	23.078	177.18	60.587	317.68	81.875	162.46	42.628	14.476	16.424	28.543	5.2014	20.117	40.074	47.947	77.667	81.386	57.17	62.715	25.564	20.842	39.02	70.549	81.762	42.635	139.92	41.546	36.76
128	231.89	174.83	-85.006	67.607	10.036	35.776	-2.1604	-363.99	928.09	-115.53	239.67	22.364	22.384	19.34	35.765	6.7075	22.082	46.923	61.714	55.249	82.58	78.699	58.721	18.919	20.329	35.763	94.929	109.62	58.506	42.546	31.675	45.864
256	313.12	897.86	47.386	398.25	67.311	61.73	340.3	-2086.2	524.71	296.78	293.53	113.83	36.078	23.532	50.502	12.455	45.519	73.553	124.71	46.857	120.51	120.81	81.905	63.262	57.095	83.139	83.893	139.92	92.033	-24.078	84.553	70.299
512	409.27	4167.4	-943.42	1111.1	111.36	87.945	337.34	933.06	1438.8	852.43	811.04	188.87	52.696	33.941	68.365	22.185	70.183	115.01	168.27	77.526	177.03	146.95	153.22	71.416	-12.429	78.872	302.63	193.34	260.18	756.58	95.467	0
1024	575.04	-5109.9	1261.6	-0.1437	208.25	106.68	-3162.2	-241.76	598.33	213.34	2134.4	353.31	71.744	49.842	86.447	41.235	102.23	164.05	283.9	156.92	227.83	210.46	230.56	212.51	82.166	309.97	375.84	263.78	-40.281	690.38	84.522	124.38
2048	813.93	3918.7	857.83	744.52	1488.3	155.94	157.72	701.69	744.94	894.14	1699.6	585.02	108.59	76.695	151.37	100.04	59.667	199.11	373.74	253.26	250.14	263.5	255.91	611.06	1741.4	372.39	471.51	327.71	325.2	650.69	519.16	181.88
f (Hz)	imag(G) (Pa)
0.5	15.864	29.987	8.1786	56.458	2.5666	3.3208	20.647	24.254	28.823	10.62	15.615	3.244	1.4784	1.5527	3.8862	0.40408	2.314	3.9131	1.5083	-5.3455	2.3287	5.005	4.5343	2.2097	0.66402	2.3965	1.5345	26.581	8.707	13.384	4.8604	3.2248
1	20.543	72.929	64.883	103.01	19.322	2.4241	37.613	0.24857	117.27	9.199	19.171	3.7028	1.623	1.8373	3.692	0.70911	2.5314	9.3128	6.2315	-0.34344	5.0374	15.077	4.7277	4.2141	2.4582	3.5594	1.227	43.437	10.582	17.845	5.3846	2.6935
2	27.801	73.194	18.442	25.077	6.4867	1.6198	31.909	76.203	-157.17	16.3	29.119	6.5553	0	2.5299	5.0828	0.81914	4.8839	5.0454	9.2901	5.2617	-1.8696	10.211	8.1988	4.4601	3.5018	5.0342	3.1964	14.956	6.7746	14.119	6.6732	4.2299
4	37.624	6.6956	136.68	60.32	8.3887	4.7063	71.222	122.01	132.92	27.412	47.415	8.1386	3.658	2.3451	6.4128	1.0039	5.7024	5.5785	7.2464	10.717	2.9013	14.971	20.598	7.3161	5.1808	6.5754	7.7142	9.5393	7.8449	29.899	6.0242	9.7504
8	49.821	173.58	108.48	63.135	10.104	6.8759	132.74	146.83	55.784	42.282	95.115	16.203	5.5879	3.8983	8.117	1.8104	5.4684	7.4943	10.602	6.835	14.01	16.869	19.418	11.603	11.599	9.3185	29.909	15.042	10.369	48.142	11.955	14.815
16	66.278	219.24	125.77	424.41	14.256	11.093	215.4	191.44	187.11	75.141	113.6	33.09	8.0318	5.8324	11.084	3.4295	8.013	19.504	16.189	23.327	25.131	22.03	28.42	19.412	19.18	24.98	25.004	21.837	16.254	48.061	17.369	17.645
32	92.919	310.65	107.68	244.44	21.075	19.944	289.71	363.4	192.88	105.58	101.44	53.781	11.539	9.2939	15.457	5.9158	13.008	23.157	28.427	31.562	32.337	31.808	42.397	33.187	30.36	27.449	48.918	35.822	27.858	95.838	31.059	24.576
64	131.44	512.15	242.35	422.23	35.718	34.455	459.9	468.46	338.66	173.36	297.04	78.407	18.015	15.541	24.618	10.297	23.725	36.662	49.151	55.749	27.238	48.934	113.09	56.552	48.469	60.126	93.927	51.236	53.192	125.03	53.713	40.643
128	200	457.99	893.75	251.62	60.283	50.561	-0.67732	15.862	-54.655	299.35	268.37	191.89	27.941	23.92	39.17	15.518	38.734	51.11	73.301	43.365	81.812	75.245	114.94	85.309	62.383	82.809	174	78.623	76.684	-307.38	67.812	62.39
256	300.86	385.57	509.47	-1764	135.15	79.502	996.22	-1315.3	1017.3	611.64	968.36	208.17	42.515	41.323	62.458	27.841	70.087	100.33	139.56	96.667	89.702	115.29	158.77	192.9	137.5	189.41	225.62	110.42	178.15	573.38	191.19	90.274
512	464.98	1953.6	1853.4	-1225.3	189.44	114.44	1041.7	515.44	869.78	1641.1	1075.6	315.47	64.255	71.931	95.566	52.744	130.38	141.25	165.78	165.64	145.07	155.87	208.89	306.18	291.08	376.85	327.49	133.07	326.83	1007	251.67	0
1024	725.78	2514.7	511.25	6.4239	325.91	140.67	8397.9	-627.09	461.16	944.52	324.05	478.11	96.068	129.85	148.52	110.97	185.4	160.11	255.06	260.55	127.12	241.45	219.11	543.28	879.67	477.69	630.33	155.81	570.19	308.07	379.72	208.06
2048	1097.6	1440.2	639.59	-1821.4	1234	209.63	-2643.7	3.5294	643.34	325.32	417.26	541.8	138.48	220.56	233.05	182.17	390.07	256.15	295.22	144.3	94.591	347.8	205.51	618.7	1706.4	632.06	123.58	176.59	406.9	-56.795	87.714	405.53
gfp::lmn-1 DAY 8
f (Hz)	real(G) (Pa)
0.5	58.658	83.732	13.405	8.3355	22.567	4.0348	0	28.752	3.5083	4.5674	4.9113	4.9465	26.334	18.284	5.457	11.658	9.9469	15.695	8.5416	4.298	6.2646	10.135	22.254	9.9767	317.59
1	74.522	101.23	13.121	12.263	96.297	9.6968	0	-184.26	4.221	4.9807	5.8756	7.8146	41.206	18.876	7.5112	87.918	14.383	15.368	-1.3821	5.1574	6.6997	12.934	40.482	15.216	297.5
2	106.66	127.56	15.775	16.588	50.857	6.4257	0	90.997	5.8208	5.8081	6.5857	9.9951	41.976	21.911	9.24	-26.907	10.029	17.287	16.318	6.0717	9.1514	16.458	36.88	12.476	371.26
4	120.92	163.55	18.526	19.962	172.77	15.609	23.823	501.62	7.3731	8.0298	8.4924	15.249	70.125	33.226	14.629	-3.6802	16.158	15.797	73.314	6.9927	10.123	16.373	39.239	12.938	302.53
8	112.48	131.82	20.766	23.594	121.29	20.5	21.297	286.54	10.897	10.27	11.172	23.465	81.955	51.168	16.76	72.684	18.961	18.401	54.659	9.2493	12.848	18.615	45.712	14.738	466.3
16	143.48	259.76	25.995	32.332	152.63	25.943	21.545	394.78	12.645	11.739	13.994	26.436	96.536	53.915	22.355	82.786	14.662	30.841	73.355	10.946	16.169	22.854	55.782	16.08	490.35
32	177.97	356.31	34.735	39.736	195.83	16.638	20.515	357.54	19.88	16.615	17.844	37.122	97.008	74.732	31.34	50.201	38.718	30.027	115.59	13.846	20.623	28.542	63.675	14.406	530.63
64	236.09	214.17	46.053	55.256	249.05	25.273	22.353	413.47	27.62	25.397	26.343	47.226	134.17	86.807	40.041	136	22.182	41.903	193.65	17.777	25.468	33.564	62.254	17.325	281.91
128	346.3	153.54	58.766	62.341	668	40.616	20.503	541.25	44.762	31.904	36.099	121.47	203.52	135.29	46.735	-33.626	-63.755	131.45	0	23.937	33.776	42.884	79.442	20.274	-669.93
256	293.28	1938.3	98.884	109.63	399.21	60.615	25.614	666.36	65.193	41.512	71.322	107.46	227.59	262.65	78.976	175.33	208.58	0	250.68	32.411	43.41	49.601	104.04	22.413	505.68
512	310.58	-5202.3	161.83	180.34	651.6	90.734	34.328	847.34	101.84	85.066	90.583	338.69	399.23	317.61	126	-220.83	-339.11	-798.89	486.99	47.166	56.346	65.445	127.9	18.757	1120.6
1024	-462.27	13933	256.02	282.17	1104.3	141.62	54.968	1023	171.58	111.9	180.77	374.54	393.73	503.07	217.42	885.07	347.6	-749.15	783.36	64.08	91.99	88.586	135.58	44.051	848.69
2048	-4125.7	9071.5	326.55	456.55	1027.6	223.4	70.721	1067.2	263.86	158.67	189.8	982.59	490.41	576.94	287.26	314.7	579.68	128.46	-7351.6	81.432	127.62	108.67	193.42	35.766	526.68
f (Hz)	imag(G) (Pa)
0.5	18	55.386	3.4042	7.5655	14.082	2.5674	0	21.451	2.319	1.7378	2.371	3.0662	13.435	9.1588	3.6055	26.622	4.0614	2.2404	4.4681	1.5376	1.9695	1.8563	7.0276	3.1332	5.2386
1	27.022	42.927	4.4656	7.811	175.46	3.4866	0	187.64	3.2894	2.5761	3.224	6.8002	12.484	16.564	5.432	17.72	1.6941	2.2583	48.76	1.941	2.9812	2.3253	4.4844	1.8093	43.191
2	39.748	79.173	7.1183	9.8053	37.257	3.9965	0	86.229	4.5789	3.3714	4.3443	10.977	25.451	18.703	6.6678	-12.603	4.9451	3.1981	25.61	2.7817	3.9694	3.1988	9.3589	2.4623	57.751
4	60.804	120.1	9.7105	14.187	68.158	6.4877	2.5214	10.95	7.8125	5.5287	6.566	16.72	42.769	30.188	9.8932	55.731	4.9792	8.4	112.11	3.6788	5.7181	4.0403	4.7485	2.3657	38.355
8	84.17	252.44	15.235	21.441	105.26	12.856	3.6305	214.47	11.738	8.826	9.3278	29.566	53.394	35.586	13.496	96.266	11.865	10.993	46.891	5.1208	7.0005	5.6105	10.857	1.6859	-137.24
16	151.33	315.59	20.778	29.799	105.65	17.871	4.6917	98.645	16.736	12.604	15.788	34.283	39.609	66.436	18.23	41.306	25.055	33.855	84.01	7.5764	9.8529	8.107	20.995	-0.35499	86.519
32	236.77	404.79	32.631	43.382	133.94	19.584	7.838	110.21	26.872	21.214	23.201	44.468	57.32	97.717	26.781	99.358	54.946	47.444	99.861	10.923	15.437	12.218	24.19	3.7939	55.391
64	395.51	617.19	48.798	72.165	186.02	29.54	14.457	209.99	44.772	35.035	34.878	79.296	99.28	149.87	39.093	18.437	63.191	115.54	184.63	16.77	21.686	17.63	25.815	4.2703	-199.26
128	730.16	1369.2	76.168	114.65	503.96	51.009	23.772	384.42	64.975	52.523	55.794	84.157	84.416	297.94	80.8	244.88	-72.919	179.71	0	23.513	29.528	26.205	31.769	7.1491	571.68
256	1350.2	2915.1	137.84	188.23	460.61	90.204	48.569	250.2	117.08	95.721	90.051	221.31	172.09	273.74	105.34	447.18	196.02	0	523.49	39.743	51.036	40.277	51.684	6.1619	-460.29
512	2986.1	5881.1	203.28	315.63	765.19	150.74	101.65	428.72	200.79	143.74	153.18	370.26	139.6	444.03	190.43	-387.44	34.373	293.57	1039.3	62.613	82.824	66.722	102.37	15.193	73.145
1024	7001.6	10873	429.47	485.96	647.3	246.32	189.5	521.14	315.84	188.19	240.44	381.91	244.64	263.66	304.31	541.3	1037.9	-963.41	2348.5	103.97	130.35	112.71	136.43	29.709	-140.36
2048	13034	2664.5	410.29	765.39	1055	397.72	340.12	1008.5	456.72	340.25	342.96	499.51	258.44	341.05	404.92	383.41	-499.76	1149.3	4428.1	161.37	216.11	184.37	202.06	21.986	19.544

## Sheet: ED Fig. 10 c-d
emr-1 DAY 1
f (Hz)	real(G) (Pa)
0.5	16.838	-111.91	-36.934	56.772	46.624	84.153	32.643	38.329	15.186	70.165	5.1979	3.1678	9.7453	8.8427	2.0485	1.2185	0	-3.9754	4.294	3.771	57.739	16.814	4.9145	3.4465	67.684
1	21.744	31.368	30.765	82.131	53.532	73.224	45.552	53.095	24.206	57.627	6.2964	5.265	15.007	-20.051	6.6893	7.9332	14.828	24.494	4.5789	7.8876	90.927	23.096	5.2049	2.9302	14.04
2	26.446	81.189	75.85	95.373	65.052	85.945	59.744	64.116	36.142	81.655	6.9365	20.729	20.112	15.956	9.9041	24.583	12.405	19.794	3.4957	14.658	78.778	39.366	5.7633	13.386	55.625
4	30.958	88.024	97.824	115.79	83.142	116.95	76.133	86.242	35.063	97.338	10.427	30.689	59.38	-2.4116	-9.7998	4.2275	23.424	71.15	3.1367	56.729	98.002	46.619	8.6494	32.828	11.391
8	51.86	119.26	40.214	140.75	104.4	165.01	96.776	112.88	36.969	104.13	11.588	28.886	48.84	79.611	30.106	0.094935	30.663	12.923	7.9425	30.972	62.359	59.955	9.5649	42.385	37.06
16	84.081	94.05	158.29	210.89	145.29	216.69	131.51	149.88	46.149	67.66	25.642	62.703	42.759	-341.21	-56.74	48.396	35.396	13.762	9.8114	25.07	182.12	88.694	12.741	44.138	83.3
32	105.7	423.14	234.7	253.9	227.69	286.97	174.26	190.46	131.71	200.21	71.892	40.077	126.75	302.22	103.7	74.567	35.091	101.34	9.2467	116.35	275.44	95.271	18.574	55.076	102.4
64	134.87	789.57	174.09	397.92	225.93	439.02	225.35	316.96	239.13	225.81	69.877	56.559	181.11	133.34	-215.53	48.246	62.352	197.29	13.298	51.274	250.6	108.12	31.002	76.304	239.58
128	249.75	170.78	165.53	853.42	496.78	271.56	223.23	309.6	187.51	244.07	-258.61	-58.91	458.87	-147.07	504	249.48	104.33	66.041	16.584	-1032.1	292.26	285.06	34.765	120.86	126.64
256	367.72	581.23	253.19	966.06	700.95	845.87	421.3	552.68	377.02	359.63	-579.85	303.01	469.75	-822.26	-927.03	424.38	108.4	209.93	33.131	-3985.6	375.37	-763.96	95.991	168.15	-20.981
512	373.98	-1732.8	1567.4	1384.9	986.92	1034.8	622.37	549.72	421.25	511.66	544.75	-100.83	785.74	-3813.9	3977.5	160.17	126.22	247.15	48.356	2047.3	1148.1	0	163.62	147.88	346.4
1024	495.67	929.04	-2514.8	1760.4	1660.7	1434	872.61	1620.4	528.92	642.2	901.74	1421.8	1874.6	-10503	480.21	15.809	166.98	301.28	111.03	4152.1	1582.2	6124.3	241.3	335.92	547.72
2048	815.45	-496.33	-5605.1	2730.2	1913.6	2131	1144.7	1841.4	483.52	990.47	312.81	1540.4	1412.2	-8178.8	1761.7	903.72	336.32	428.96	211.47	1592.2	3542.2	1326.5	479.01	254.54	763.92
f (Hz)	imag(G) (Pa)
0.5	13.357	-21.521	32.333	28.727	20.373	39.482	13.313	16.364	11.058	63.176	4.1191	4.4871	9.159	8.4015	4.9062	9.4296	0	-35.268	1.3828	1.8587	34.578	17.834	2.8476	4.165	38.81
1	22.194	38.341	8.6374	42.07	24.468	16.677	27.902	28.817	15.93	37.371	6.885	7.0428	19.218	20.683	6.955	8.6687	6.5568	-2.9959	2.3632	35.88	37.766	20.855	3.4116	24.369	5.8732
2	23.429	67.375	49.509	63.811	37.254	51.232	28.085	36.182	17.412	42.806	11.899	12.849	30.309	15.332	16.083	9.5966	8.083	15.457	3.0964	27.32	59.517	29.703	3.7753	8.7708	38.489
4	44.792	15.462	77.906	91.22	59.724	69.28	40.624	49.977	18.022	73.716	22.38	10.284	57.694	175.19	59.527	9.8063	18.067	248.43	3.404	265.4	64.957	42.177	9.8303	10.345	10.516
8	61.22	143.76	-77.319	130.72	82.165	109.47	68.023	80.399	26.204	88.002	39.081	46.034	61.029	109.28	52.986	66.619	18.851	66.867	4.5536	111.95	188.62	57.826	14.548	33.974	29.183
16	65.979	78.961	165.07	198.05	169.7	157.77	92.102	126.87	43.41	69.257	104.52	69.278	124.58	192.16	92.599	75.289	21.467	104.78	9.1576	157.75	144.15	123.7	23.198	33.201	76.892
32	120.49	220.68	364.76	303.74	253.06	245.8	142.73	180.42	102.77	131.83	122.08	117.33	160.88	508.47	209.87	95.779	38.608	82.382	16.001	278.16	193.39	172.27	43.181	39.621	59.079
64	179.14	-203.9	558.13	446.5	280.07	402.4	182.35	318.31	83.068	187.02	184.08	305.47	383.38	-540.24	313.38	150.03	29.994	43.192	30.31	473.73	406.54	262.12	71.872	51.594	148.81
128	434	-62.295	1007.1	781.22	573.21	1732.4	232.57	561.58	107.91	246.62	-9.2365	247.5	230.09	104.71	171.83	-137.35	50.589	76.974	57.473	1735.8	501.06	318.63	111.5	69.106	38.639
256	399.75	1286.6	660.94	1059.1	784.35	910.09	378.55	734.14	167.84	378.09	28.302	786.2	522.15	285.4	913.8	324	66.574	272.38	103.82	-1988.9	743.43	1239.2	177.99	78.13	87.083
512	648.8	-1188.7	-630.42	1532.2	1349.4	1263.3	562.28	1232.7	203.43	507.36	1307	1704.7	1355.5	-1476.9	5632.6	330.3	69.514	288.38	183.4	1646.1	1405.3	0	308.01	123.85	338.78
1024	1001.7	-579.29	5253.9	1886.8	2024.2	1877.7	650.83	1926	293.14	655.87	-463.59	703.33	1028.9	642.84	-1593.3	697.65	60.68	511.24	326.57	1678.2	1222.4	1699.6	676.08	175.17	387.13
2048	188.91	1203.9	4988.4	2684.1	2552.9	2813.5	797.18	2915.7	487.29	1051.1	610.46	429.7	809.69	-3808.3	-764.35	235.95	95.103	345.81	530.04	855.8	1803.2	1443.7	661.38	211.25	747.1
emr-1 DAY 8
f (Hz)	real(G) (Pa)
0.5	27.307	63.804	0	6.5133	22.035	213.51	923.99	2.935	6.7335	20.123	106.37	38.45	9.4151	0	11.05	0	8.0447	2.7444	33.114	2.8607	49.874
1	34.191	54.814	7.8963	4.6121	48.226	56.335	86.884	1.932	13.553	24.417	74.222	46.001	12.667	25.674	0	0	0	3.4287	27.46	3.0306	61.134
2	45.012	79.704	14.43	11.154	136.56	104.93	158.55	4.4125	16.091	23.747	166.9	24.878	14.525	23.875	25.101	30.581	174.9	4.1262	27.67	5.8112	70.437
4	98.48	212.93	15.757	19.792	268.93	100.74	153.55	7.007	19.662	28.787	142.99	56.854	18.591	52.988	19.385	37.593	110.79	3.9078	32.863	13.856	99.203
8	20.863	158.62	18.023	22.605	264.1	120.88	167.42	8.053	24.815	38.262	203.65	45.757	14.56	71.942	23.007	41.055	28.817	5.4421	39.331	19.023	129.15
16	128.18	240.46	20.957	32.565	211.92	167.12	291.86	9.6776	30.1	46.678	233.71	75.154	24.285	132.3	28.38	51.575	229.14	7.4354	48.114	11.915	142.12
32	145.4	218.51	21.389	32.296	263.35	192.81	329.03	11.608	33.987	60.085	277.13	111.12	32.073	60.976	32.711	67.345	244.81	9.3121	59.755	13.128	161.59
64	189.48	273.19	27.922	32.604	235.16	223.04	405.64	16.337	41.553	68.219	356.85	157.75	46.496	-105.86	38.157	90.639	391.03	12.836	76.748	14.17	218.21
128	-401.94	261.14	43.693	40.561	377.04	177.22	13.651	22.947	93.275	101.11	454.68	251.94	56.046	-320.81	34.194	120.42	707.2	16.022	99.715	13.8	0
256	589.57	321.36	44.151	43.853	519.53	179.42	811.06	38.755	88.406	120.88	397.35	223.34	71.959	-748.7	-103.33	115.01	691.78	17.46	120.96	31.976	0
512	3101.4	682.15	156.39	223.96	783.64	295.74	1319	54.059	148.18	183.51	693.33	214.83	97.086	-2437	-88.25	0	561.7	26.494	164.64	86.923	1346.6
1024	1617.9	893.04	163.11	303	953.77	145.25	2028.7	72.807	258.73	276.45	883.66	346.79	161.44	-661.87	-573.93	193.84	763.12	34.588	221.17	90.61	3548.9
2048	4366.2	992.25	305.19	205.76	1127.2	-486.17	1937.3	115.92	361.59	392.31	1134.9	412.77	201.85	-2218.2	-629.42	-154.48	916.86	52.985	347.39	115.8	1139.8
f (Hz)	imag(G) (Pa)
0.5	16.082	22.568	0	3.7791	10.478	-112.06	-31.107	1.9426	6.0688	5.966	19.741	18.979	5.9311	0	5.7837	0	-74.747	1.2752	6.9473	0.94802	27.351
1	45.777	162.14	1.1671	2.6294	21.922	11.247	-1.2216	1.9832	4.9005	10.811	17.094	22.426	6.5456	18.287	0	0	0	1.9664	9.2695	1.5937	30.132
2	35.563	34.066	2.5849	6.4459	67.319	1.2482	71.395	2.4943	8.8483	12.832	34.141	26.876	7.9884	29.892	9.9825	11.954	-10.851	2.4674	8.5681	2.2703	45.196
4	120.33	75.899	4.7998	11.272	134.86	32.559	78.858	4.8236	13.656	13.973	51.897	94.632	13.751	58.257	11.024	22.674	68.371	3.2183	13.957	12.204	62.412
8	122.8	102.62	7.8216	19.095	112.51	41.354	76.251	6.2634	15.931	22.145	83.324	51.364	10.681	79.725	10.89	24.198	39.269	4.3223	18.69	13.398	98.007
16	122.32	89.327	10.586	28.301	44.993	124.77	180.21	7.3425	21.842	35.816	101.41	43.484	16.788	117.97	20.089	43.168	139.34	6.9677	25.134	11.96	134.52
32	190.96	155.93	21.416	24.928	84.658	127.47	261.39	10.859	36.312	46.021	127.4	72.849	27.558	263.04	40.443	64.617	185.84	10.018	32.402	11.048	214.65
64	388.29	226.84	44.741	34.16	118.14	190.46	368.1	18.682	45.539	65.572	208.66	134.2	39.996	283.07	83.4	101.95	303.82	15.607	48.358	13.84	365.99
128	892.26	306.21	44.147	50.54	215.75	199.01	547.64	32.331	72.777	94.841	191.85	321.51	57.579	287.78	104.55	189.93	279.45	21.36	67.62	18.494	0
256	1110.7	407.88	97.461	73.272	340.73	276.73	901.84	61.616	138.86	150.69	348.45	240.3	89.493	-347.35	130.44	253.41	478.97	30.455	106.82	48.192	0
512	1624.8	564	177.45	292.62	506.7	583.78	1304.3	107.37	224.05	244.02	419.04	267.83	162.03	1024.2	324.19	0	795.94	53.869	162.95	137.14	1324.3
1024	1621.6	1272.9	232.69	391.99	594.78	1295.5	1809.9	167.01	348.49	367.55	499.31	446.33	289.52	-261	-215.78	960.44	1104.2	84.937	245.47	265.8	5180.1
2048	3698.3	924.85	262.94	604.62	721.92	2635.9	2056.9	279.94	468.36	530.68	740.39	1002.3	416.01	3155.1	-473.16	1336.7	931.13	150.48	369.49	204.28	1892.9

## Sheet: EDFig. 10e
D1.LW697	D8.LW697	D1.BN19	D8.BN19	D1.BN20	D8.BN20	D1.N2	D8.N2
51.6965	61.4906	4.0811	20.1033	3.98479	11.8659	104.34	20.2552
	67.6129	9.60082	57.6399	33.6655	65.5029	80.0783	7.30218
17.4178	10.6246	21.4458	26.3932	27.272	11.6405	3.77399	9.41259
	7.06996	50.2454	24.5552	35.714	5.00021	5.16873
6.10806		23.6788	22.4236	33.8117	0.456969	17.7622	7.94787
8.94952	4.78239	36.5455	36.5527	57.6659	98.2298	5.90459	2.38242
	18.1384	21.6424	15.3618	17.8889	201.792	101.933	17.3065
133.806		31.3141		32.7494	1.97111		12.0865
	2.36353	115.842	14.8822	1.56478	7.2856	36.6777	3.13416
11.4358	3.53549	7.15054	34.1794	38.1483	15.6372	8.83492	10.5247
34.5924	3.5854	22.7682			79.0161	40.463	0.538537
9.68787	2.40661	3.145	15.0609	2.99182		36.2688
2.10096		29.4285	11.2307		7.34733		5.16118
5.84136		3.62071	14.1605			10.5105	2.4005
5.5121	4.27639	14.2463	2.34965	1.26294	9.27917	4.70007	9.42027
1.67845		12.7367	116.078		17.8746	2.7945	6.17295
6.42381	10.4276	3.45968	205.694	1.62423	65.66	0.014687	6.58294
19.0466	16.3459	7.17569	61.8579		2.05455	12.5199	5.23887
6.2767		31.8926	57.92	3.08695	21.0914	3.47103	8.39963
17.4112	3.65577	5.60521	6.28189	1.19024	3.23334	0.0663308	6.55231
	5.1925			37.309	37.6911	5.34217	7.42113
17.0374	12.0793	28.4086		10.4195		146.632	25.3164
5.53685	29.243	34.3194		3.6203		2.60545	11.3704
4.81439	10.9788	2.6408				15.2343	11.4839
7.6159		85.7459		18.3569		11.1729	6.76267
4.75931		3.29398					24.6925
1.58918		46.3749				2.73285	7.87866
						6.72631	8.3509
10.3054						9.78177	23.1926
14.1918						8.42727	1.82779
13.9834						21.3593	38.9815
6.25222						19.506	70.4943
							13.8185
						9.51492	5.65348
						8.41245

## Sheet: ED Fig. 10f
D1.LW697	D8.LW697	D1.BN19	D8.BN19	D1.BN20	D8.BN20	D1.N2	D8.N2
0.137256	0.17755	0	0	0	0	0	0.245774
	0.05695	0	0.228111	0	0.261779	0	0.299597
0	0.051418	0	0.134864	0	0.018965	0.000468	0.337321
	0.296379	0.247233	0	0	0.377161	0.282916
0.218444		0	0.228278	0.010465	0.351986	0	0
0.00228	0.310388	0.031109	0.138949	0	0.091961	0.3248	0
	0.021571	0.097423	0.188868	0.00221	0	0.145486	0.130213
0		0		0.180961	0.352629		0.411856
	0.215522	0	0.258488	0	0.284649	0.082761	0.13682
0	0.102566	0.085995	0	0.212241	0.124923	0.21485	0.206327
0	0.135281	0.063616			0	0.429786	0
0	0	0	0	0		0
0		0.227658	0.199901		0.264784		0.138479
0.152297		0	0.046578			0	0.365497
0.233048	0.308135	0.086528	0	0	0.099038	0.190256	0.19201
0.042505		0.078899	0		0.247087	0	0.234494
0.207369	0.131797	0	0	0	0.223125	0.36984	0.252997
0.063151	0.002822	0	0		0.272043	0	0.256013
0.235607		0.093492	0.001049	0.077954	0.019628	0	0.116926
0	0.198298	0	0	0	0.303783	0.466058	0.136062
	0.207529			0.057318	0.142281	0	0.199391
0.203661	0.12773	0		0.116497		0.045657	0.207435
0	0.127277	0.032956		0.000907		0	0.249741
0.112622	0.093188	0				0	0.052834
0.032965		0		0		0	0
0.178194		0					0
0		0.268727				0	0.162264
						0	0.184573
0.089675						0	0.220254
0						0	0.211634
0.077412						0	0.189391
0.224487						0	0
							0.059281
						0.239002	0
						0

## Sheet: EDFig 10g
D1.LW697	D8.LW697	D1.BN19	D8.BN19	D1.BN20	D8.BN20	D1.N2	D8.N2
0.646924	0.944269	0.600397	0.772319	0.543235	0.621364	0.465849	0.689884
0.593681	0.718362	0.427885	0.753509	0.429984	0.763623	0.472755	0.69876
0.533752	0.651073	0.549281	0.671532	0.66396	0.666948	0.819688	0.764476
0.347367	0.757179	0.789738	0.524009	0.551553	0.963107	0.768846	0.563784
0.838715	0.404189	0.472371	0.741347	0.604028	0.351986	0.807162	0.583302
0.641661	0.82974	0.439526	0.492866	0.592776	0.94989	0.702118	0.480075
0.208685	0.916883	0.720084	0.545932	0.470982	0.736523	0.679958	0.631437
0.409303	0.268839	0.424436	0.364708	0.674031	0.865361	0.476622	0.984348
0.390275	0.706775	0.339362	0.258488	0.439976	0.729485	0.564888	0.738673
0.685929	0.689766	0.767223	0.526963	0.593547	0.623331	0.670095	0.587303
0.606785	0.673828	0.713333	0.309724	0.647004	0.399125	0.429786	0.484132
0.683147	0.608241	0.783975	0.516535	0.732472	0.344417	0.720866	0.377057
0.599241	0.375334	0.63816	0.508507	0.597928	0.798391	0.467585	0.750233
0.864765	0.394622	0.799259	0.556166	0.671399	0.525595	0.617515	0.877324
0.739321	0.713301	0.555406	0.541638	0.734631	0.61598	0.668334	0.948018
0.801024	0.41955	0.563848	0.534315	0.615907	0.930903	0.781916	0.737868
0.925842	0.808095	0.50728	0.777402	0.392795	0.563829	0.369841	0.802271
0.663498	0.806758	0.687621	0.552299	0.354207	0.815989	0.616358	0.793088
0.644626	0.515051	0.613146	0.448482	0.820735	0.526435	0.635849	0.676239
0.51686	0.726697	0.551749	0.598005	0.699764	0.893248	0.466058	0.652671
0.275065	0.723447	0.521179		0.561187	0.670499	0.563584	0.773242
0.712521	0.73343	0.464074		0.662406		0.718102	0.801412
0.512937	0.707266	0.689929		0.73139		0.535941	0.782073
0.782581	0.851346	0.455574		0.416175		0.712979	0.742899
0.899467	0.109589	0.713235		0.543089		0.76723	0.420125
0.784414		0.538546				0.563531	0.558006
0.673551		0.532755				0.856222	0.646316
0.296814						0.823142	0.747969
0.732383						0.624065	0.598458
0.601397						0.499197	0.851046
0.738158						0.517821	0.747041
0.730833						0.631119	0.718192
						0.506259	0.757572
						0.848153	0.481244
						0.515398	0.462221
